# Supplementary material for: Time-Resolved Label-Free Proteomics of SHK-1 Cells After Renibacterium salmoninarum Inoculation Reveals Early Host-Cell Remodeling
Source: Int J Mol Sci. 2026 Jun 26;27(13):5773. doi: 10.3390/ijms27135773 (PMC13360928; doi:10.3390/ijms27135773)
Supplement: Supplementary file 1 [file ijms-27-05773-s001.zip]

Archive with 10 entries (10 files):
- Figure_Supplementary_Figure S1.png
- Figure_Supplementary_Figure S2.png
- Figure_Supplementary_Figure S3.png
- Supplementary_Dataset_S1_quantified_protein_catalog.csv
- Supplementary_Dataset_S2_strict_differential_abundance_all_contrasts.csv
- Supplementary_Dataset_S3_recurrent_protein_summary.csv
- Supplementary_Dataset_S4_temporal_module_membership.csv
- Supplementary_Dataset_S5_curated_cell_death_panel.csv
- Supplementary_Dataset_S6_module_functional_enrichment.csv
- Supplementary_Material_Legends.pdf
