# Supplementary material for: Time-Resolved Label-Free Proteomics of SHK-1 Cells After Renibacterium salmoninarum Inoculation Reveals Early Host-Cell Remodeling
Source: Int J Mol Sci. 2026 Jun 26;27(13):5773. doi: 10.3390/ijms27135773 (PMC13360928; doi:10.3390/ijms27135773)
Supplement: Supplementary file 1 [file ijms-27-05773-s001.zip › Supplementary_Dataset_S1_quantified_protein_catalog.csv]

protein_id	protein_name	gene_name	description	protein_length	organism	combined_total_peptides	protein_probability	detected_samples	detected_groups	overall_missing_pct	mean_log2_intensity	median_log2_intensity	passed_detectability_filter
A0A088N6K8	tr|A0A088N6K8|A0A088N6K8_SALSA	LOC106586855	IFNGR2	319	Salmo salar	1	0.9132	24	8	0	14.9666	14.8949	TRUE
A0A142L098	tr|A0A142L098|A0A142L098_SALSA	MDA5	RNA helicase	1002	Salmo salar	10	1	24	8	0	15.2435	15.2288	TRUE
A0A1S2X522	tr|A0A1S2X522|A0A1S2X522_SALSA	LOC100196671	Beta-enolase	434	Salmo salar	31	1	24	8	0	16.8659	17.0129	TRUE
A0A1S3KHZ2	tr|A0A1S3KHZ2|A0A1S3KHZ2_SALSA	LOC106560231	Ubiquitin carboxyl-terminal hydrolase 24-like isoform X2	2617	Salmo salar	8	1	24	8	0	14.8832	14.8703	TRUE
A0A1S3KI93	tr|A0A1S3KI93|A0A1S3KI93_SALSA	LOC106560263	Beta-sarcoglycan	313	Salmo salar	4	1	24	8	0	15.4343	15.4676	TRUE
A0A1S3KIB9	tr|A0A1S3KIB9|A0A1S3KIB9_SALSA	uchl5	Ubiquitin carboxyl-terminal hydrolase	329	Salmo salar	8	0.9998	24	8	0	15.1483	15.2427	TRUE
A0A1S3KID5	tr|A0A1S3KID5|A0A1S3KID5_SALSA	LOC106560280	Uncharacterized protein LOC106560280 isoform X2	999	Salmo salar	28	1	24	8	0	16.1589	16.1196	TRUE
A0A1S3KIE3	tr|A0A1S3KIE3|A0A1S3KIE3_SALSA	LOC106560285	Nucleoprotein TPR-like isoform X1	2377	Salmo salar	34	1	24	8	0	18.5249	18.513	TRUE
A0A1S3KIF4	tr|A0A1S3KIF4|A0A1S3KIF4_SALSA	LOC106560288	Plasminogen activator inhibitor 1 RNA-binding protein-like isoform X1	422	Salmo salar	11	1	24	8	0	17.5367	17.5811	TRUE
A0A1S3KIM4	tr|A0A1S3KIM4|A0A1S3KIM4_SALSA	LOC106560266	Sec1 family domain-containing protein 2-like	694	Salmo salar	4	1	24	8	0	14.9498	14.9262	TRUE
A0A1S3KIW2	tr|A0A1S3KIW2|A0A1S3KIW2_SALSA	LOC106560291	Growth hormone-inducible transmembrane protein-like	347	Salmo salar	2	1	24	8	0	15.2174	15.4372	TRUE
A0A1S3KIX0	tr|A0A1S3KIX0|A0A1S3KIX0_SALSA	pycrl	Pyrroline-5-carboxylate reductase 3	410	Salmo salar	1	0.9157	24	8	0	14.6549	14.6907	TRUE
A0A1S3KIY4	tr|A0A1S3KIY4|A0A1S3KIY4_SALSA	exoc2	Exocyst complex component 2	923	Salmo salar	7	1	24	8	0	15.5133	15.5369	TRUE
A0A1S3KJ33	tr|A0A1S3KJ33|A0A1S3KJ33_SALSA	LOC106560389	Desmocollin-2-like isoform X1	926	Salmo salar	29	1	24	8	0	18.2683	18.2558	TRUE
A0A1S3KJ63	tr|A0A1S3KJ63|A0A1S3KJ63_SALSA	tmco1	Calcium load-activated calcium channel	167	Salmo salar	4	1	24	8	0	15.8408	15.8543	TRUE
A0A1S3KJ89	tr|A0A1S3KJ89|A0A1S3KJ89_SALSA	cpt2	Carnitine O-palmitoyltransferase 2, mitochondrial	665	Salmo salar	17	1	24	8	0	15.7718	15.7726	TRUE
A0A1S3KJ97	tr|A0A1S3KJ97|A0A1S3KJ97_SALSA	LOC106560436	Protein ERGIC-53-like	509	Salmo salar	8	1	24	8	0	16.0004	16.0034	TRUE
A0A1S3KJA9	tr|A0A1S3KJA9|A0A1S3KJA9_SALSA	LOC106560442	Protein FAM102B-like isoform X1	405	Salmo salar	1	0.9156	24	8	0	13.9626	14.0126	TRUE
A0A1S3KJC2	tr|A0A1S3KJC2|A0A1S3KJC2_SALSA	LOC106560365	Desmoplakin-like isoform X1	2803	Salmo salar	4	0.9999	24	8	0	15.4358	15.5473	TRUE
A0A1S3KJD2	tr|A0A1S3KJD2|A0A1S3KJD2_SALSA	stxbp3	Syntaxin-binding protein 3	598	Salmo salar	6	1	24	8	0	14.7181	14.7141	TRUE
A0A1S3KJF8	tr|A0A1S3KJF8|A0A1S3KJF8_SALSA	nup54	Nucleoporin p54 isoform X1	521	Salmo salar	9	1	24	8	0	15.2665	15.2446	TRUE
A0A1S3KJH9	tr|A0A1S3KJH9|A0A1S3KJH9_SALSA	ak4	Adenylate kinase 4, mitochondrial	228	Salmo salar	4	1	24	8	0	15.4787	15.5104	TRUE
A0A1S3KJI1	tr|A0A1S3KJI1|A0A1S3KJI1_SALSA	lmbrd1	Lysosomal cobalamin transport escort protein LMBD1	550	Salmo salar	2	1	24	8	0	14.8813	15.0583	TRUE
A0A1S3KJL4	tr|A0A1S3KJL4|A0A1S3KJL4_SALSA	LOC106560416	ubiquitinyl hydrolase 1	762	Salmo salar	2	1	24	8	0	14.4158	14.4636	TRUE
A0A1S3KJP0	tr|A0A1S3KJP0|A0A1S3KJP0_SALSA	LOC106560430	Non-specific lipid-transfer protein-like	149	Salmo salar	5	0.9995	24	8	0	14.6673	14.6457	TRUE
A0A1S3KJP7	tr|A0A1S3KJP7|A0A1S3KJP7_SALSA	LOC106560516	Exocyst complex component	805	Salmo salar	6	1	24	8	0	15.2353	15.2365	TRUE
A0A1S3KJQ3	tr|A0A1S3KJQ3|A0A1S3KJQ3_SALSA	LOC106560508	Zinc finger protein 638-like	2399	Salmo salar	22	1	24	8	0	15.4217	15.4709	TRUE
A0A1S3KJQ7	tr|A0A1S3KJQ7|A0A1S3KJQ7_SALSA	prpf38a	Pre-mRNA-splicing factor 38A	309	Salmo salar	2	1	24	8	0	15.2356	15.2492	TRUE
A0A1S3KJY8	tr|A0A1S3KJY8|A0A1S3KJY8_SALSA	atg4c	Cysteine protease	466	Salmo salar	3	1	24	8	0	14.1337	14.1756	TRUE
A0A1S3KJZ4	tr|A0A1S3KJZ4|A0A1S3KJZ4_SALSA	LOC106560578	Prohibitin	304	Salmo salar	22	1	24	8	0	17.1107	17.1512	TRUE
A0A1S3KK04	tr|A0A1S3KK04|A0A1S3KK04_SALSA	use1	Vesicle transport protein USE1	257	Salmo salar	3	1	24	8	0	14.8796	14.8876	TRUE
A0A1S3KK07	tr|A0A1S3KK07|A0A1S3KK07_SALSA	wars	Tryptophan--tRNA ligase, cytoplasmic	475	Salmo salar	11	1	24	8	0	16.0512	16.1087	TRUE
A0A1S3KK08	tr|A0A1S3KK08|A0A1S3KK08_SALSA	LOC106560502	Torsin-1A-interacting protein 2-like	620	Salmo salar	4	1	24	8	0	15.7961	15.7961	TRUE
A0A1S3KKC6	tr|A0A1S3KKC6|A0A1S3KKC6_SALSA	farp2	FERM, RhoGEF and pleckstrin domain-containing protein 2 isoform X1	1078	Salmo salar	4	1	24	8	0	15.7423	15.7391	TRUE
A0A1S3KKC7	tr|A0A1S3KKC7|A0A1S3KKC7_SALSA	lmnb2	Lamin-B2	574	Salmo salar	60	1	24	8	0	18.509	18.5135	TRUE
A0A1S3KKJ7	tr|A0A1S3KKJ7|A0A1S3KKJ7_SALSA	pdcl	Phosducin-like protein isoform X2	302	Salmo salar	3	1	24	8	0	15.298400000000001	15.2258	TRUE
A0A1S3KKM1	tr|A0A1S3KKM1|A0A1S3KKM1_SALSA	kat3	Kynurenine--oxoglutarate transaminase 3	389	Salmo salar	3	1	24	8	0	14.7991	14.7404	TRUE
A0A1S3KKN4	tr|A0A1S3KKN4|A0A1S3KKN4_SALSA	jak1	Tyrosine-protein kinase	1156	Salmo salar	8	1	24	8	0	15.1679	15.1531	TRUE
A0A1S3KKP9	tr|A0A1S3KKP9|A0A1S3KKP9_SALSA	LOC106560477	Phosphoglucomutase-1	561	Salmo salar	18	1	24	8	0	13.8816	13.9034	TRUE
A0A1S3KKU1	tr|A0A1S3KKU1|A0A1S3KKU1_SALSA	sec16a	Protein transport protein sec16	2362	Salmo salar	13	1	24	8	0	15.409	15.4178	TRUE
A0A1S3KKW8	tr|A0A1S3KKW8|A0A1S3KKW8_SALSA	psmd5	26S proteasome non-ATPase regulatory subunit 5	504	Salmo salar	14	1	24	8	0	16.6516	16.671	TRUE
A0A1S3KKX0	tr|A0A1S3KKX0|A0A1S3KKX0_SALSA	peak1	Pseudopodium-enriched atypical kinase 1	1877	Salmo salar	4	1	24	8	0	15.543	15.5315	TRUE
A0A1S3KKX1	tr|A0A1S3KKX1|A0A1S3KKX1_SALSA	LOC106560733	Pyruvate carboxylase, mitochondrial-like	160	Salmo salar	1	0.8365	24	8	0	17.1322	16.8504	TRUE
A0A1S3KKY3	tr|A0A1S3KKY3|A0A1S3KKY3_SALSA	commd9	COMM domain-containing protein 9 isoform X1	197	Salmo salar	3	1	24	8	0	14.908	14.9166	TRUE
A0A1S3KKZ1	tr|A0A1S3KKZ1|A0A1S3KKZ1_SALSA	map1a	Microtubule-associated protein 1A isoform X2	4200	Salmo salar	7	1	24	8	0	17.8403	17.8438	TRUE
A0A1S3KKZ4	tr|A0A1S3KKZ4|A0A1S3KKZ4_SALSA	LOC106560703	Nucleosome assembly protein 1-like 4 isoform X4	379	Salmo salar	9	1	24	8	0	16.1503	16.1821	TRUE
A0A1S3KKZ7	tr|A0A1S3KKZ7|A0A1S3KKZ7_SALSA	LOC106560692	Eukaryotic initiation factor 4A-I	409	Salmo salar	26	1	24	8	0	16.4267	16.4082	TRUE
A0A1S3KL10	tr|A0A1S3KL10|A0A1S3KL10_SALSA	LOC106560547	NEK6-subfamily protein kinase	297	Salmo salar	6	1	24	8	0	15.7542	15.7343	TRUE
A0A1S3KL11	tr|A0A1S3KL11|A0A1S3KL11_SALSA	LOC106560694	Junctional adhesion molecule A	292	Salmo salar	4	1	24	8	0	14.5703	14.5957	TRUE
A0A1S3KL27	tr|A0A1S3KL27|A0A1S3KL27_SALSA	LOC106560562	Actin-related protein 2/3 complex subunit 5	150	Salmo salar	5	1	24	8	0	14.9823	15.1064	TRUE
A0A1S3KL34	tr|A0A1S3KL34|A0A1S3KL34_SALSA	tsg101	Tumor susceptibility gene 101 protein	390	Salmo salar	2	1	24	8	0	15.354	15.3438	TRUE
A0A1S3KL75	tr|A0A1S3KL75|A0A1S3KL75_SALSA	LOC106560773	Sorting nexin-1-like isoform X2	782	Salmo salar	16	1	24	8	0	16.9247	16.9202	TRUE
A0A1S3KL93	tr|A0A1S3KL93|A0A1S3KL93_SALSA	lonp1	Lon protease homolog, mitochondrial	1014	Salmo salar	14	1	24	8	0	15.6159	15.6766	TRUE
A0A1S3KL94	tr|A0A1S3KL94|A0A1S3KL94_SALSA	LOC106560745	Mannose-6-phosphate isomerase	440	Salmo salar	4	1	24	8	0	15.0401	15.181	TRUE
A0A1S3KLC2	tr|A0A1S3KLC2|A0A1S3KLC2_SALSA	fam96a	MIP18 family protein FAM96A	129	Salmo salar	1	0.9157	24	8	0	14.3505	14.4177	TRUE
A0A1S3KLI5	tr|A0A1S3KLI5|A0A1S3KLI5_SALSA	adpgk	ADP-dependent glucokinase isoform X1	494	Salmo salar	20	1	24	8	0	16.9646	16.9426	TRUE
A0A1S3KLK2	tr|A0A1S3KLK2|A0A1S3KLK2_SALSA	arpin	Arpin	226	Salmo salar	7	1	24	8	0	16.337	16.2853	TRUE
A0A1S3KLM3	tr|A0A1S3KLM3|A0A1S3KLM3_SALSA	nup93	Nuclear pore complex protein Nup93	831	Salmo salar	18	1	24	8	0	15.08	15.0646	TRUE
A0A1S3KLM9	tr|A0A1S3KLM9|A0A1S3KLM9_SALSA	LOC106560824	Enhancer of mRNA-decapping protein 4	1409	Salmo salar	12	1	24	8	0	14.9282	14.9846	TRUE
A0A1S3KLQ6	tr|A0A1S3KLQ6|A0A1S3KLQ6_SALSA	cata	Catalase	524	Salmo salar	17	1	24	8	0	16.2067	16.2318	TRUE
A0A1S3KLR8	tr|A0A1S3KLR8|A0A1S3KLR8_SALSA	pus7	Pseudouridylate synthase 7 homolog isoform X3	642	Salmo salar	8	1	24	8	0	15.0787	15.078	TRUE
A0A1S3KLU8	tr|A0A1S3KLU8|A0A1S3KLU8_SALSA	LOC106560852	Copine-2-like	546	Salmo salar	9	1	24	8	0	16.3985	16.2749	TRUE
A0A1S3KLW1	tr|A0A1S3KLW1|A0A1S3KLW1_SALSA	LOC106560827	Ran-binding protein 10-like isoform X1	615	Salmo salar	5	1	24	8	0	14.8271	14.8165	TRUE
A0A1S3KM32	tr|A0A1S3KM32|A0A1S3KM32_SALSA	sf3b3	Splicing factor 3B subunit 3	1280	Salmo salar	30	1	24	8	0	16.4922	16.4798	TRUE
A0A1S3KM34	tr|A0A1S3KM34|A0A1S3KM34_SALSA	LOC106560901	vesicle-fusing ATPase	449	Salmo salar	10	1	24	8	0	14.3913	14.4303	TRUE
A0A1S3KM47	tr|A0A1S3KM47|A0A1S3KM47_SALSA	scamp2	Secretory carrier-associated membrane protein	331	Salmo salar	5	1	24	8	0	16.6139	16.6038	TRUE
A0A1S3KM49	tr|A0A1S3KM49|A0A1S3KM49_SALSA	LOC106560844	Core-binding factor subunit beta-like isoform X2	177	Salmo salar	1	0.9157	24	8	0	15.7281	15.7367	TRUE
A0A1S3KMB4	tr|A0A1S3KMB4|A0A1S3KMB4_SALSA	LOC106560878	Protein transport protein Sec31A-like	1056	Salmo salar	21	1	24	8	0	16.1654	16.1993	TRUE
A0A1S3KMF4	tr|A0A1S3KMF4|A0A1S3KMF4_SALSA	chmp1a	Charged multivesicular body protein 1a	199	Salmo salar	3	1	24	8	0	15.2735	15.3361	TRUE
A0A1S3KMG2	tr|A0A1S3KMG2|A0A1S3KMG2_SALSA	LOC106560961	A-kinase anchor protein 13-like isoform X2	2571	Salmo salar	3	1	24	8	0	14.2897	14.2387	TRUE
A0A1S3KMI9	tr|A0A1S3KMI9|A0A1S3KMI9_SALSA	klhdc4	Kelch domain-containing protein 4	586	Salmo salar	4	1	24	8	0	15.1849	15.1928	TRUE
A0A1S3KMK3	tr|A0A1S3KMK3|A0A1S3KMK3_SALSA	dab2	Disabled homolog 2 isoform X2	592	Salmo salar	4	1	24	8	0	15.7859	15.8159	TRUE
A0A1S3KML3	tr|A0A1S3KML3|A0A1S3KML3_SALSA	nop14	Nucleolar protein 14 isoform X1	857	Salmo salar	3	1	24	8	0	14.6989	14.7392	TRUE
A0A1S3KMM9	tr|A0A1S3KMM9|A0A1S3KMM9_SALSA	LOC106560931	SUMO-activating enzyme subunit 2	642	Salmo salar	12	0.9999	24	8	0	14.0631	14.079	TRUE
A0A1S3KMN1	tr|A0A1S3KMN1|A0A1S3KMN1_SALSA	LOC106560994	Protein MON2 homolog	1714	Salmo salar	4	0.9999	24	8	0	16.2236	16.0753	TRUE
A0A1S3KMW4	tr|A0A1S3KMW4|A0A1S3KMW4_SALSA	LOC106560979	Plexin-B2-like	1864	Salmo salar	14	1	24	8	0	15.0247	15.0485	TRUE
A0A1S3KN19	tr|A0A1S3KN19|A0A1S3KN19_SALSA	LOC106561003	Golgi apparatus protein 1	1141	Salmo salar	39	1	24	8	0	15.996	15.738	TRUE
A0A1S3KN82	tr|A0A1S3KN82|A0A1S3KN82_SALSA	LOC106561079	Small ribosomal subunit protein uS15	151	Salmo salar	14	1	24	8	0	15.4724	15.5816	TRUE
A0A1S3KN99	tr|A0A1S3KN99|A0A1S3KN99_SALSA	LOC106560911	Ubiquinone biosynthesis protein	294	Salmo salar	2	1	24	8	0	14.4552	14.5276	TRUE
A0A1S3KNH5	tr|A0A1S3KNH5|A0A1S3KNH5_SALSA	LOC106561080	Phosphatidylinositol 4-phosphate 3-kinase C2 domain-containing subunit alpha-like	1727	Salmo salar	5	1	24	8	0	14.2291	14.2642	TRUE
A0A1S3KNP0	tr|A0A1S3KNP0|A0A1S3KNP0_SALSA	LOC106561152	Talin-2-like isoform X2	2546	Salmo salar	40	1	24	8	0	15.329	15.2832	TRUE
A0A1S3KNP3	tr|A0A1S3KNP3|A0A1S3KNP3_SALSA	hdac10	Histone deacetylase 10 isoform X1	687	Salmo salar	3	1	24	8	0	15.0631	15.0603	TRUE
A0A1S3KNQ9	tr|A0A1S3KNQ9|A0A1S3KNQ9_SALSA	LOC106561138	CAP-Gly domain-containing linker protein 1-like	849	Salmo salar	10	1	24	8	0	15.3081	15.326	TRUE
A0A1S3KNS7	tr|A0A1S3KNS7|A0A1S3KNS7_SALSA	LOC106561176	Retinol dehydrogenase 12-like	329	Salmo salar	9	1	24	8	0	16.3956	16.471	TRUE
A0A1S3KNV6	tr|A0A1S3KNV6|A0A1S3KNV6_SALSA	LOC106561216	Glycine cleavage system H protein	191	Salmo salar	4	1	24	8	0	17.1802	17.2331	TRUE
A0A1S3KNW1	tr|A0A1S3KNW1|A0A1S3KNW1_SALSA	LOC106561219	Calumenin-B-like	316	Salmo salar	11	1	24	8	0	15.3662	15.3988	TRUE
A0A1S3KNX4	tr|A0A1S3KNX4|A0A1S3KNX4_SALSA	LOC106561013	Non-muscle caldesmon-like isoform X2	594	Salmo salar	27	1	24	8	0	17.3746	17.2793	TRUE
A0A1S3KNY4	tr|A0A1S3KNY4|A0A1S3KNY4_SALSA	LOC106561021	Dihydrolipoyl dehydrogenase	508	Salmo salar	17	1	24	8	0	17.3231	17.3043	TRUE
A0A1S3KP34	tr|A0A1S3KP34|A0A1S3KP34_SALSA	arl15	ADP-ribosylation factor-like 15 isoform X1	206	Salmo salar	3	0.9998	24	8	0	14.4707	14.5005	TRUE
A0A1S3KP65	tr|A0A1S3KP65|A0A1S3KP65_SALSA	arsa	Arylsulfatase A	515	Salmo salar	6	1	24	8	0	15.5935	15.6065	TRUE
A0A1S3KP87	tr|A0A1S3KP87|A0A1S3KP87_SALSA	fkbp4	peptidylprolyl isomerase	443	Salmo salar	25	1	24	8	0	17.876	17.8808	TRUE
A0A1S3KPE7	tr|A0A1S3KPE7|A0A1S3KPE7_SALSA	lmf2	Lipase maturation factor	748	Salmo salar	7	1	24	8	0	15.3538	15.4115	TRUE
A0A1S3KPI7	tr|A0A1S3KPI7|A0A1S3KPI7_SALSA	LOC106561290	Uncharacterized protein LOC106561290 isoform X1	388	Salmo salar	4	1	24	8	0	17.6447	17.5856	TRUE
A0A1S3KPM0	tr|A0A1S3KPM0|A0A1S3KPM0_SALSA	LOC106561322	ELKS/Rab6-interacting/CAST family member 1-like isoform X1	1114	Salmo salar	6	1	24	8	0	14.5663	14.5172	TRUE
A0A1S3KPQ1	tr|A0A1S3KPQ1|A0A1S3KPQ1_SALSA	LOC106561356	G1/S-specific cyclin-D2	298	Salmo salar	2	0.9793	24	8	0	14.9238	15.0143	TRUE
A0A1S3KPW5	tr|A0A1S3KPW5|A0A1S3KPW5_SALSA	kiaa1147	DENN domain-containing protein 11	486	Salmo salar	2	1	24	8	0	13.5016	13.8323	TRUE
A0A1S3KQ58	tr|A0A1S3KQ58|A0A1S3KQ58_SALSA	LOC106561371	Bcl-2-like protein 13	506	Salmo salar	2	1	24	8	0	14.0758	14.1363	TRUE
A0A1S3KQ99	tr|A0A1S3KQ99|A0A1S3KQ99_SALSA	LOC106561425	Early endosome antigen 1-like isoform X1	1395	Salmo salar	34	1	24	8	0	15.2451	15.2567	TRUE
A0A1S3KQC8	tr|A0A1S3KQC8|A0A1S3KQC8_SALSA	LOC106561448	Engulfment and cell motility protein 3-like isoform X1	714	Salmo salar	13	1	24	8	0	16.0012	16.0177	TRUE
A0A1S3KQF8	tr|A0A1S3KQF8|A0A1S3KQF8_SALSA	LOC106561475	Tripartite motif-containing protein 16-like	551	Salmo salar	11	0.9975	24	8	0	15.222	15.1409	TRUE
A0A1S3KQI8	tr|A0A1S3KQI8|A0A1S3KQI8_SALSA	LOC106561484	Spondin-1	812	Salmo salar	1	0.9157	24	8	0	14.9905	15.0271	TRUE
A0A1S3KQU8	tr|A0A1S3KQU8|A0A1S3KQU8_SALSA	LOC106561533	Protein LSM14 homolog A-like isoform X4	542	Salmo salar	4	1	24	8	0	15.0697	15.1131	TRUE
A0A1S3KQY7	tr|A0A1S3KQY7|A0A1S3KQY7_SALSA	LOC106561554	Caveolin	182	Salmo salar	5	1	24	8	0	15.3678	15.325	TRUE
A0A1S3KQZ1	tr|A0A1S3KQZ1|A0A1S3KQZ1_SALSA	LOC100380720	F-actin-capping protein subunit alpha	286	Salmo salar	16	1	24	8	0	17.2294	17.2242	TRUE
A0A1S3KR00	tr|A0A1S3KR00|A0A1S3KR00_SALSA	LOC106561504	Tripartite motif-containing protein 47-like	372	Salmo salar	9	1	24	8	0	15.4913	15.485	TRUE
A0A1S3KR70	tr|A0A1S3KR70|A0A1S3KR70_SALSA	LOC106561602	BLOC-1-related complex subunit 5	197	Salmo salar	5	1	24	8	0	14.4957	14.5184	TRUE
A0A1S3KR84	tr|A0A1S3KR84|A0A1S3KR84_SALSA	LOC106561613	Transmembrane protein 263-like	131	Salmo salar	3	1	24	8	0	15.472	15.4333	TRUE
A0A1S3KRA0	tr|A0A1S3KRA0|A0A1S3KRA0_SALSA	LOC106561556	Testin	718	Salmo salar	22	1	24	8	0	16.3962	16.4086	TRUE
A0A1S3KRF1	tr|A0A1S3KRF1|A0A1S3KRF1_SALSA	rabgap1	Rab GTPase-activating protein 1 isoform X2	1083	Salmo salar	4	1	24	8	0	16.2656	16.0619	TRUE
A0A1S3KRH1	tr|A0A1S3KRH1|A0A1S3KRH1_SALSA	LOC106561659	CUGBP Elav-like family member 2	546	Salmo salar	15	1	24	8	0	15.596	15.615	TRUE
A0A1S3KRS1	tr|A0A1S3KRS1|A0A1S3KRS1_SALSA	LOC106561658	2-oxoadipate dehydrogenase complex component E1	929	Salmo salar	1	0.9157	24	8	0	14.4302	14.4749	TRUE
A0A1S3KRU5	tr|A0A1S3KRU5|A0A1S3KRU5_SALSA	LOC106561669	Vesicle transport protein GOT1B-like	138	Salmo salar	1	0.9157	24	8	0	15.3935	15.4186	TRUE
A0A1S3KRW1	tr|A0A1S3KRW1|A0A1S3KRW1_SALSA	LOC106561737	Reelin	3092	Salmo salar	21	1	24	8	0	15.4614	15.2942	TRUE
A0A1S3KRX7	tr|A0A1S3KRX7|A0A1S3KRX7_SALSA	cops2	COP9 signalosome complex subunit 2	467	Salmo salar	9	1	24	8	0	15.7171	15.7263	TRUE
A0A1S3KRZ2	tr|A0A1S3KRZ2|A0A1S3KRZ2_SALSA	slc27a4	long-chain-fatty-acid--CoA ligase	643	Salmo salar	9	0.9999	24	8	0	14.5849	14.5582	TRUE
A0A1S3KS11	tr|A0A1S3KS11|A0A1S3KS11_SALSA	LOC106561717	Tyrosine-protein kinase	451	Salmo salar	6	1	24	8	0	15.4639	15.5087	TRUE
A0A1S3KS13	tr|A0A1S3KS13|A0A1S3KS13_SALSA	LOC106561787	Unconventional myosin-Va-like isoform X1	1861	Salmo salar	8	1	24	8	0	14.206	14.2756	TRUE
A0A1S3KS25	tr|A0A1S3KS25|A0A1S3KS25_SALSA	LOC106561706	Endoplasmin	799	Salmo salar	78	1	24	8	0	20.4419	20.4197	TRUE
A0A1S3KS47	tr|A0A1S3KS47|A0A1S3KS47_SALSA	tmtc3	dolichyl-phosphate-mannose--protein mannosyltransferase	934	Salmo salar	6	1	24	8	0	14.6297	14.6305	TRUE
A0A1S3KS62	tr|A0A1S3KS62|A0A1S3KS62_SALSA	athl1	Acid trehalase-like protein 1 isoform X1	749	Salmo salar	8	1	24	8	0	15.2636	15.3597	TRUE
A0A1S3KS82	tr|A0A1S3KS82|A0A1S3KS82_SALSA	pddc1	Glutamine amidotransferase-like class 1 domain-containing protein 1	214	Salmo salar	6	1	24	8	0	16.5333	16.5634	TRUE
A0A1S3KS90	tr|A0A1S3KS90|A0A1S3KS90_SALSA	LOC106561824	Glutamine-rich protein 2-like	1397	Salmo salar	6	1	24	8	0	14.0528	14.0753	TRUE
A0A1S3KS94	tr|A0A1S3KS94|A0A1S3KS94_SALSA	LOC106561791	cAMP-regulated phosphoprotein 19-like	117	Salmo salar	1	0.9157	24	8	0	15.0808	15.0873	TRUE
A0A1S3KS97	tr|A0A1S3KS97|A0A1S3KS97_SALSA	LOC106561827	Golgi phosphoprotein 3-like	291	Salmo salar	3	1	24	8	0	15.4986	15.5086	TRUE
A0A1S3KSC5	tr|A0A1S3KSC5|A0A1S3KSC5_SALSA	LOC106561783	ATP-dependent Clp protease ATP-binding subunit clpX-like, mitochondrial isoform X1	622	Salmo salar	3	1	24	8	0	12.7903	12.8574	TRUE
A0A1S3KSD0	tr|A0A1S3KSD0|A0A1S3KSD0_SALSA	LOC106561784	Sorting nexin	573	Salmo salar	4	1	24	8	0	14.2125	14.2795	TRUE
A0A1S3KSF3	tr|A0A1S3KSF3|A0A1S3KSF3_SALSA	LOC106561832	Transmembrane protein 258	79	Salmo salar	1	0.9157	24	8	0	16.7991	16.855	TRUE
A0A1S3KSG1	tr|A0A1S3KSG1|A0A1S3KSG1_SALSA	LOC106561878	Bifunctional glutamate/proline--tRNA ligase-like isoform X2	1654	Salmo salar	56	1	24	8	0	17.5087	17.5179	TRUE
A0A1S3KSH7	tr|A0A1S3KSH7|A0A1S3KSH7_SALSA	LOC106561796	Protein quaking-A isoform X1	382	Salmo salar	17	1	24	8	0	17.5608	17.4661	TRUE
A0A1S3KSI4	tr|A0A1S3KSI4|A0A1S3KSI4_SALSA	LOC106561860	von Willebrand factor-like	487	Salmo salar	10	1	24	8	0	15.9019	15.8006	TRUE
A0A1S3KSM2	tr|A0A1S3KSM2|A0A1S3KSM2_SALSA	LOC106561854	60S ribosomal protein L4-B isoform X1	373	Salmo salar	32	1	24	8	0	15.6769	15.6586	TRUE
A0A1S3KSM7	tr|A0A1S3KSM7|A0A1S3KSM7_SALSA	LOC106561857	Annexin	372	Salmo salar	65	1	24	8	0	21.9996	22.0207	TRUE
A0A1S3KSN7	tr|A0A1S3KSN7|A0A1S3KSN7_SALSA	LOC106561907	Src substrate cortactin-like isoform X2	513	Salmo salar	20	1	24	8	0	15.314	15.3622	TRUE
A0A1S3KSQ5	tr|A0A1S3KSQ5|A0A1S3KSQ5_SALSA	gnmt	Glycine N-methyltransferase	294	Salmo salar	21	1	24	8	0	18.9942	18.9797	TRUE
A0A1S3KSV7	tr|A0A1S3KSV7|A0A1S3KSV7_SALSA	nampt	Nicotinamide phosphoribosyltransferase	489	Salmo salar	12	1	24	8	0	15.323	15.3662	TRUE
A0A1S3KSX8	tr|A0A1S3KSX8|A0A1S3KSX8_SALSA	LOC106561721	Cytochrome c oxidase subunit 5A, mitochondrial	142	Salmo salar	3	1	24	8	0	17.7954	17.8609	TRUE
A0A1S3KSZ1	tr|A0A1S3KSZ1|A0A1S3KSZ1_SALSA	LOC106561933	MAP kinase-activating death domain protein	1711	Salmo salar	4	1	24	8	0	14.4388	14.4427	TRUE
A0A1S3KT16	tr|A0A1S3KT16|A0A1S3KT16_SALSA	LOC106561939	CUGBP Elav-like family member 1 isoform X4	549	Salmo salar	7	1	24	8	0	14.4693	14.4391	TRUE
A0A1S3KTB2	tr|A0A1S3KTB2|A0A1S3KTB2_SALSA	LOC106561966	26S protease regulatory subunit 6A-B-like isoform X1	427	Salmo salar	34	0.9999	24	8	0	18.6192	18.613	TRUE
A0A1S3KTF8	tr|A0A1S3KTF8|A0A1S3KTF8_SALSA	vps35	Vacuolar protein sorting-associated protein 35	794	Salmo salar	23	1	24	8	0	15.6154	15.6747	TRUE
A0A1S3KTG1	tr|A0A1S3KTG1|A0A1S3KTG1_SALSA	LOC106561960	Rho GTPase-activating protein 1-like	435	Salmo salar	4	1	24	8	0	15.134	15.1178	TRUE
A0A1S3KTG6	tr|A0A1S3KTG6|A0A1S3KTG6_SALSA	LOC106561856	von Willebrand factor-like	1478	Salmo salar	23	1	24	8	0	16.2133	16.0728	TRUE
A0A1S3KTJ0	tr|A0A1S3KTJ0|A0A1S3KTJ0_SALSA	LOC106561980	Dynein light intermediate chain	464	Salmo salar	21	1	24	8	0	15.07	15.1379	TRUE
A0A1S3KTJ5	tr|A0A1S3KTJ5|A0A1S3KTJ5_SALSA	LOC106561984	Thymidine kinase 2, mitochondrial-like	229	Salmo salar	4	1	24	8	0	15.3427	15.3439	TRUE
A0A1S3KTP9	tr|A0A1S3KTP9|A0A1S3KTP9_SALSA	LOC106562063	Adenine phosphoribosyltransferase	182	Salmo salar	3	1	24	8	0	16.9381	16.9373	TRUE
A0A1S3KTR1	tr|A0A1S3KTR1|A0A1S3KTR1_SALSA	LOC106562028	Guanine nucleotide-binding protein subunit alpha	358	Salmo salar	5	1	24	8	0	14.9839	15.048400000000001	TRUE
A0A1S3KTR4	tr|A0A1S3KTR4|A0A1S3KTR4_SALSA	vps35	Vacuolar protein sorting-associated protein 35	798	Salmo salar	23	0.9999	24	8	0	17.8148	17.829	TRUE
A0A1S3KTR5	tr|A0A1S3KTR5|A0A1S3KTR5_SALSA	kpyk	Pyruvate kinase	550	Salmo salar	47	1	24	8	0	18.7698	18.8123	TRUE
A0A1S3KTT3	tr|A0A1S3KTT3|A0A1S3KTT3_SALSA	nptn	Neuroplastin isoform X1	394	Salmo salar	3	1	24	8	0	15.4064	15.3932	TRUE
A0A1S3KTV4	tr|A0A1S3KTV4|A0A1S3KTV4_SALSA	LOC106562086	RNA helicase	1264	Salmo salar	3	1	24	8	0	14.008	14.1195	TRUE
A0A1S3KTX6	tr|A0A1S3KTX6|A0A1S3KTX6_SALSA	LOC106561915	Katanin p80 WD40 repeat-containing subunit B1	699	Salmo salar	2	1	24	8	0	15.0941	15.1874	TRUE
A0A1S3KTX7	tr|A0A1S3KTX7|A0A1S3KTX7_SALSA	LOC106562047	Heterogeneous nuclear ribonucleoprotein K	432	Salmo salar	22	1	24	8	0	17.4147	17.4286	TRUE
A0A1S3KTX8	tr|A0A1S3KTX8|A0A1S3KTX8_SALSA	man2a1	Alpha-mannosidase	1057	Salmo salar	16	1	24	8	0	14.8065	14.8873	TRUE
A0A1S3KU54	tr|A0A1S3KU54|A0A1S3KU54_SALSA	LOC106562103	RNA polymerase-associated protein CTR9 homolog	1149	Salmo salar	4	1	24	8	0	13.6677	13.6973	TRUE
A0A1S3KU79	tr|A0A1S3KU79|A0A1S3KU79_SALSA	LOC106562141	CD276 antigen-like isoform X1	301	Salmo salar	3	1	24	8	0	15.7546	15.8351	TRUE
A0A1S3KU80	tr|A0A1S3KU80|A0A1S3KU80_SALSA	LOC106561942	NADH dehydrogenase [ubiquinone] iron-sulfur protein 3, mitochondrial	255	Salmo salar	13	1	24	8	0	16.6965	16.7023	TRUE
A0A1S3KU89	tr|A0A1S3KU89|A0A1S3KU89_SALSA	LOC106562105	Eukaryotic translation initiation factor 4 gamma 2	909	Salmo salar	10	1	24	8	0	15.5587	15.5465	TRUE
A0A1S3KUA1	tr|A0A1S3KUA1|A0A1S3KUA1_SALSA	LOC106562149	Protein GOLM2	451	Salmo salar	3	1	24	8	0	14.7928	14.8354	TRUE
A0A1S3KUB2	tr|A0A1S3KUB2|A0A1S3KUB2_SALSA	LOC106562120	Cytochrome c oxidase subunit 5A, mitochondrial	141	Salmo salar	3	0	24	8	0	16.1174	16.1461	TRUE
A0A1S3KUE5	tr|A0A1S3KUE5|A0A1S3KUE5_SALSA	LOC106562152	Sorbitol dehydrogenase	349	Salmo salar	9	1	24	8	0	16.3244	16.3516	TRUE
A0A1S3KUI5	tr|A0A1S3KUI5|A0A1S3KUI5_SALSA	LOC106562151	Tight junction protein ZO-1-like isoform X12	1889	Salmo salar	54	0.9991	24	8	0	15.149	15.0742	TRUE
A0A1S3KUJ3	tr|A0A1S3KUJ3|A0A1S3KUJ3_SALSA	cgnl1	Cingulin-like protein 1	1323	Salmo salar	38	1	24	8	0	17.3389	17.2137	TRUE
A0A1S3KUK0	tr|A0A1S3KUK0|A0A1S3KUK0_SALSA	LOC106562155	U3 small nucleolar ribonucleoprotein protein MPP10	670	Salmo salar	2	1	24	8	0	14.4731	14.4505	TRUE
A0A1S3KUK9	tr|A0A1S3KUK9|A0A1S3KUK9_SALSA	LOC106562151	Tight junction protein ZO-1-like isoform X14	1790	Salmo salar	55	1	24	8	0	17.8085	17.7532	TRUE
A0A1S3KUL7	tr|A0A1S3KUL7|A0A1S3KUL7_SALSA	ccpg1	Cell cycle progression 1 isoform X2	851	Salmo salar	6	1	24	8	0	14.944	14.9299	TRUE
A0A1S3KUM4	tr|A0A1S3KUM4|A0A1S3KUM4_SALSA	LOC106562157	IST1 homolog	348	Salmo salar	6	1	24	8	0	16.8232	16.832	TRUE
A0A1S3KUN2	tr|A0A1S3KUN2|A0A1S3KUN2_SALSA	LOC106562209	Unconventional myosin-Ie-like	1126	Salmo salar	8	0.9998	24	8	0	14.2427	14.202	TRUE
A0A1S3KUN7	tr|A0A1S3KUN7|A0A1S3KUN7_SALSA	vrk3	Serine/threonine-protein kinase VRK3 isoform X2	508	Salmo salar	7	1	24	8	0	16.3391	16.3339	TRUE
A0A1S3KUR1	tr|A0A1S3KUR1|A0A1S3KUR1_SALSA	LOC106562216	E3 ubiquitin-protein ligase	901	Salmo salar	3	1	24	8	0	15.0307	15.0733	TRUE
A0A1S3KUR3	tr|A0A1S3KUR3|A0A1S3KUR3_SALSA	sltm	SAFB-like transcription modulator	1039	Salmo salar	20	1	24	8	0	15.2403	15.2714	TRUE
A0A1S3KUX9	tr|A0A1S3KUX9|A0A1S3KUX9_SALSA	pdcd5	Programmed cell death protein 5 isoform X1	137	Salmo salar	9	1	24	8	0	17.0229	16.9965	TRUE
A0A1S3KUY6	tr|A0A1S3KUY6|A0A1S3KUY6_SALSA	LOC106562223	Ras-related protein Rab-27A	223	Salmo salar	6	1	24	8	0	14.9324	14.8966	TRUE
A0A1S3KUY7	tr|A0A1S3KUY7|A0A1S3KUY7_SALSA	LOC106562275	Diphosphomevalonate decarboxylase	402	Salmo salar	16	1	24	8	0	15.958	16.2005	TRUE
A0A1S3KV01	tr|A0A1S3KV01|A0A1S3KV01_SALSA	LOC100380865	Lysine--tRNA ligase	577	Salmo salar	19	1	24	8	0	15.9363	15.9763	TRUE
A0A1S3KV06	tr|A0A1S3KV06|A0A1S3KV06_SALSA	LOC106562280	Protein transport protein Sec31A	1591	Salmo salar	25	1	24	8	0	17.8304	17.8247	TRUE
A0A1S3KV08	tr|A0A1S3KV08|A0A1S3KV08_SALSA	LOC106562268	COP9 signalosome complex subunit 4	421	Salmo salar	16	1	24	8	0	15.5346	15.5616	TRUE
A0A1S3KV68	tr|A0A1S3KV68|A0A1S3KV68_SALSA	LOC106562310	AP-2 complex subunit alpha	1004	Salmo salar	28	0	24	8	0	15.9691	15.9771	TRUE
A0A1S3KVD8	tr|A0A1S3KVD8|A0A1S3KVD8_SALSA	LOC106562310	AP-2 complex subunit alpha	947	Salmo salar	29	1	24	8	0	14.8671	14.8818	TRUE
A0A1S3KVE7	tr|A0A1S3KVE7|A0A1S3KVE7_SALSA	LOC106562317	Caprin-1-like isoform X2	688	Salmo salar	5	1	24	8	0	15.1695	15.1955	TRUE
A0A1S3KVF0	tr|A0A1S3KVF0|A0A1S3KVF0_SALSA	LOC106562355	Switch-associated protein 70-like isoform X2	542	Salmo salar	1	0.9151	24	8	0	13.8503	14.119	TRUE
A0A1S3KVJ7	tr|A0A1S3KVJ7|A0A1S3KVJ7_SALSA	LOC106562343	Xaa-Pro dipeptidase	494	Salmo salar	18	1	24	8	0	16.0187	16.0267	TRUE
A0A1S3KVM0	tr|A0A1S3KVM0|A0A1S3KVM0_SALSA	LOC106562409	Sorting nexin-1-like isoform X2	522	Salmo salar	15	1	24	8	0	16.6793	16.6949	TRUE
A0A1S3KVM4	tr|A0A1S3KVM4|A0A1S3KVM4_SALSA	LOC106562358	Heterogeneous nuclear ribonucleoprotein D-like	298	Salmo salar	7	1	24	8	0	15.3756	15.3553	TRUE
A0A1S3KVN2	tr|A0A1S3KVN2|A0A1S3KVN2_SALSA	LOC106562375	Protein LSM14 homolog A-like isoform X1	447	Salmo salar	4	1	24	8	0	14.8735	14.8724	TRUE
A0A1S3KVP3	tr|A0A1S3KVP3|A0A1S3KVP3_SALSA	LOC106562411	Tropomyosin alpha-1 chain-like isoform X1	284	Salmo salar	23	0.9998	24	8	0	17.1041	17.1299	TRUE
A0A1S3KVT7	tr|A0A1S3KVT7|A0A1S3KVT7_SALSA	LOC106562435	Unconventional myosin-Va-like	470	Salmo salar	6	1	24	8	0	15.412	15.5068	TRUE
A0A1S3KVU5	tr|A0A1S3KVU5|A0A1S3KVU5_SALSA	LOC106562416	72 kDa type IV collagenase	659	Salmo salar	9	1	24	8	0	15.2212	15.2372	TRUE
A0A1S3KVX2	tr|A0A1S3KVX2|A0A1S3KVX2_SALSA	LOC106562414	Solute carrier family 12 member 4-like isoform X1	1094	Salmo salar	14	1	24	8	0	16.4678	16.4843	TRUE
A0A1S3KVZ9	tr|A0A1S3KVZ9|A0A1S3KVZ9_SALSA	dut	Deoxyuridine 5'-triphosphate nucleotidohydrolase	185	Salmo salar	4	1	24	8	0	14.0027	14.1212	TRUE
A0A1S3KW11	tr|A0A1S3KW11|A0A1S3KW11_SALSA	LOC106562245	Carboxypeptidase	467	Salmo salar	4	1	24	8	0	15.3968	15.5456	TRUE
A0A1S3KW37	tr|A0A1S3KW37|A0A1S3KW37_SALSA	LOC106562262	Methenyltetrahydrofolate synthase domain-containing protein	505	Salmo salar	8	0.9999	24	8	0	15.6501	15.6097	TRUE
A0A1S3KW45	tr|A0A1S3KW45|A0A1S3KW45_SALSA	LOC100380768	Ras GTPase-activating-like protein IQGAP1	1605	Salmo salar	91	1	24	8	0	15.9663	15.9862	TRUE
A0A1S3KW80	tr|A0A1S3KW80|A0A1S3KW80_SALSA	LOC106562489	Unconventional myosin-Va-like	279	Salmo salar	11	1	24	8	0	15.8352	15.9508	TRUE
A0A1S3KWA4	tr|A0A1S3KWA4|A0A1S3KWA4_SALSA	LOC106562504	proton-translocating NAD(P)(+) transhydrogenase	1037	Salmo salar	21	1	24	8	0	16.1496	16.1412	TRUE
A0A1S3KWB8	tr|A0A1S3KWB8|A0A1S3KWB8_SALSA	rcn1	Reticulocalbin-1	321	Salmo salar	12	1	24	8	0	17.2128	17.185	TRUE
A0A1S3KWC1	tr|A0A1S3KWC1|A0A1S3KWC1_SALSA	LOC106562540	Myelin expression factor 2-like isoform X3	591	Salmo salar	32	1	24	8	0	17.1108	17.3643	TRUE
A0A1S3KWC5	tr|A0A1S3KWC5|A0A1S3KWC5_SALSA	LOC106562592	Fumarylacetoacetase	189	Salmo salar	9	1	24	8	0	13.9259	14.0267	TRUE
A0A1S3KWI8	tr|A0A1S3KWI8|A0A1S3KWI8_SALSA	LOC106562356	Importin-7-like	1040	Salmo salar	13	1	24	8	0	16.267	16.3295	TRUE
A0A1S3KWL4	tr|A0A1S3KWL4|A0A1S3KWL4_SALSA	LOC106562628	Vacuolar protein sorting-associated protein 33B	650	Salmo salar	3	1	24	8	0	14.4608	14.4696	TRUE
A0A1S3KWM1	tr|A0A1S3KWM1|A0A1S3KWM1_SALSA	LOC106562660	N-alpha-acetyltransferase 25, NatB auxiliary subunit-like isoform X1	974	Salmo salar	9	1	24	8	0	15.8351	15.8399	TRUE
A0A1S3KWN0	tr|A0A1S3KWN0|A0A1S3KWN0_SALSA	LOC106562601	heparosan-N-sulfate-glucuronate 5-epimerase	242	Salmo salar	2	1	24	8	0	14.6931	14.7598	TRUE
A0A1S3KWN3	tr|A0A1S3KWN3|A0A1S3KWN3_SALSA	LOC106562619	Ras GTPase-activating-like protein IQGAP1	1656	Salmo salar	99	1	24	8	0	18.6363	18.6815	TRUE
A0A1S3KWN8	tr|A0A1S3KWN8|A0A1S3KWN8_SALSA	hypk	Huntingtin-interacting protein K	121	Salmo salar	3	1	24	8	0	15.4394	15.415	TRUE
A0A1S3KWQ0	tr|A0A1S3KWQ0|A0A1S3KWQ0_SALSA	spg21	Maspardin	308	Salmo salar	3	1	24	8	0	14.7135	14.9456	TRUE
A0A1S3KWQ8	tr|A0A1S3KWQ8|A0A1S3KWQ8_SALSA	LOC106562632	Transmembrane emp24 domain-containing protein 2-like isoform X2	201	Salmo salar	3	1	24	8	0	15.124	15.0893	TRUE
A0A1S3KWS4	tr|A0A1S3KWS4|A0A1S3KWS4_SALSA	LOC106562701	Acidic leucine-rich nuclear phosphoprotein 32 family member	249	Salmo salar	7	1	24	8	0	14.8524	14.9394	TRUE
A0A1S3KWT2	tr|A0A1S3KWT2|A0A1S3KWT2_SALSA	LOC106562677	Hepatoma-derived growth factor-related protein 3-like	208	Salmo salar	4	1	24	8	0	16.3815	16.4479	TRUE
A0A1S3KWU1	tr|A0A1S3KWU1|A0A1S3KWU1_SALSA	LOC106562676	Phosphatidylinositol transfer protein beta isoform	272	Salmo salar	5	1	24	8	0	16.1556	16.1615	TRUE
A0A1S3KWU4	tr|A0A1S3KWU4|A0A1S3KWU4_SALSA	fah	Fumarylacetoacetase	444	Salmo salar	21	1	24	8	0	17.2059	17.2367	TRUE
A0A1S3KWX6	tr|A0A1S3KWX6|A0A1S3KWX6_SALSA	LOC106562710	Very-long-chain 3-oxoacyl-CoA reductase-B-like	319	Salmo salar	18	1	24	8	0	17.2257	17.2315	TRUE
A0A1S3KWX9	tr|A0A1S3KWX9|A0A1S3KWX9_SALSA	LOC106562689	LRP chaperone MESD	131	Salmo salar	5	1	24	8	0	17.4984	17.5303	TRUE
A0A1S3KWY0	tr|A0A1S3KWY0|A0A1S3KWY0_SALSA	brap	BRCA1-associated protein	600	Salmo salar	9	1	24	8	0	15.496	15.4857	TRUE
A0A1S3KWY5	tr|A0A1S3KWY5|A0A1S3KWY5_SALSA	LOC106562714	Tricarboxylate transport protein, mitochondrial-like	317	Salmo salar	6	0.9991	24	8	0	15.3034	15.2577	TRUE
A0A1S3KX06	tr|A0A1S3KX06|A0A1S3KX06_SALSA	LOC106562692	TNF receptor-associated factor 6-like	332	Salmo salar	5	1	24	8	0	14.8293	14.8714	TRUE
A0A1S3KX22	tr|A0A1S3KX22|A0A1S3KX22_SALSA	LOC106562718	Prostaglandin E synthase	165	Salmo salar	5	1	24	8	0	16.3513	16.3789	TRUE
A0A1S3KX24	tr|A0A1S3KX24|A0A1S3KX24_SALSA	LOC106562742	Ubiquitin-conjugating enzyme E2 L3-like	184	Salmo salar	6	1	24	8	0	15.9203	15.8785	TRUE
A0A1S3KX30	tr|A0A1S3KX30|A0A1S3KX30_SALSA	LOC106562785	Casein kinase I isoform gamma-1	447	Salmo salar	6	1	24	8	0	14.8577	14.8557	TRUE
A0A1S3KX61	tr|A0A1S3KX61|A0A1S3KX61_SALSA	LOC106562777	Unconventional myosin-IXa-like	2767	Salmo salar	3	0.9998	24	8	0	14.4247	14.5036	TRUE
A0A1S3KX65	tr|A0A1S3KX65|A0A1S3KX65_SALSA	LOC106562814	RNA-binding protein NOB1	438	Salmo salar	3	1	24	8	0	15.7685	15.8201	TRUE
A0A1S3KXH4	tr|A0A1S3KXH4|A0A1S3KXH4_SALSA	LOC106562832	Spectrin alpha chain, non-erythrocytic 1-like isoform X6	2485	Salmo salar	124	1	24	8	0	18.109	18.1171	TRUE
A0A1S3KXI2	tr|A0A1S3KXI2|A0A1S3KXI2_SALSA	gstt2b	glutathione transferase	241	Salmo salar	10	1	24	8	0	15.5693	15.4001	TRUE
A0A1S3KXI5	tr|A0A1S3KXI5|A0A1S3KXI5_SALSA	hexb	Beta-hexosaminidase	547	Salmo salar	12	1	24	8	0	16.8369	16.8616	TRUE
A0A1S3KXK5	tr|A0A1S3KXK5|A0A1S3KXK5_SALSA	LOC106562610	Tyrosine-protein phosphatase non-receptor type	602	Salmo salar	9	0.9984	24	8	0	15.2634	15.3099	TRUE
A0A1S3KXQ5	tr|A0A1S3KXQ5|A0A1S3KXQ5_SALSA	LOC106562918	Zinc finger FYVE domain-containing protein 16-like isoform X3	1458	Salmo salar	4	1	24	8	0	14.0808	14.0987	TRUE
A0A1S3KXT1	tr|A0A1S3KXT1|A0A1S3KXT1_SALSA	fcho2	F-BAR domain only protein 2	1079	Salmo salar	3	1	24	8	0	14.8519	14.8458	TRUE
A0A1S3KXU0	tr|A0A1S3KXU0|A0A1S3KXU0_SALSA	mthfs	5-formyltetrahydrofolate cyclo-ligase	202	Salmo salar	3	1	24	8	0	15.2226	15.2054	TRUE
A0A1S3KXV0	tr|A0A1S3KXV0|A0A1S3KXV0_SALSA	LOC106562949	Torsin	332	Salmo salar	5	1	24	8	0	15.3149	15.3419	TRUE
A0A1S3KXX0	tr|A0A1S3KXX0|A0A1S3KXX0_SALSA	LOC106562963	Formin-binding protein 1-like isoform X1	635	Salmo salar	15	1	24	8	0	16.5536	16.5524	TRUE
A0A1S3KY06	tr|A0A1S3KY06|A0A1S3KY06_SALSA	LOC106562962	Collagen alpha-1(V) chain-like isoform X1	2002	Salmo salar	17	1	24	8	0	16.6144	16.6104	TRUE
A0A1S3KY19	tr|A0A1S3KY19|A0A1S3KY19_SALSA	cnnm3	Metal transporter	754	Salmo salar	2	1	24	8	0	14.3366	14.3447	TRUE
A0A1S3KY44	tr|A0A1S3KY44|A0A1S3KY44_SALSA	LOC106562977	Heterogeneous nuclear ribonucleoprotein R	632	Salmo salar	20	1	24	8	0	16.7956	16.8107	TRUE
A0A1S3KY48	tr|A0A1S3KY48|A0A1S3KY48_SALSA	LOC106562928	Transitional endoplasmic reticulum ATPase	805	Salmo salar	74	1	24	8	0	15.2748	15.2775	TRUE
A0A1S3KY68	tr|A0A1S3KY68|A0A1S3KY68_SALSA	prkaa1	Acetyl-CoA carboxylase kinase	583	Salmo salar	16	1	24	8	0	15.7049	15.6954	TRUE
A0A1S3KY81	tr|A0A1S3KY81|A0A1S3KY81_SALSA	gfm2	Ribosome-releasing factor 2, mitochondrial	776	Salmo salar	2	1	24	8	0	13.985900000000001	14.0081	TRUE
A0A1S3KY96	tr|A0A1S3KY96|A0A1S3KY96_SALSA	LOC106562956	1-acyl-sn-glycerol-3-phosphate acyltransferase	273	Salmo salar	2	1	24	8	0	14.0107	14.0656	TRUE
A0A1S3KY98	tr|A0A1S3KY98|A0A1S3KY98_SALSA	ddx56	RNA helicase	559	Salmo salar	3	1	24	8	0	14.8542	14.8876	TRUE
A0A1S3KYB2	tr|A0A1S3KYB2|A0A1S3KYB2_SALSA	LOC106562991	Tubulin alpha chain	450	Salmo salar	32	1	24	8	0	15.8735	15.9394	TRUE
A0A1S3KYB7	tr|A0A1S3KYB7|A0A1S3KYB7_SALSA	LOC106562996	Uncharacterized protein LOC106562996	253	Salmo salar	3	1	24	8	0	18.5939	18.6542	TRUE
A0A1S3KYE4	tr|A0A1S3KYE4|A0A1S3KYE4_SALSA	LOC100380848	Serine/threonine-protein phosphatase	305	Salmo salar	11	1	24	8	0	16.7887	16.7873	TRUE
A0A1S3KYE7	tr|A0A1S3KYE7|A0A1S3KYE7_SALSA	LOC106563018	Phosphatidylinositol 3-kinase regulatory subunit alpha	728	Salmo salar	4	0.9998	24	8	0	14.0153	14.2347	TRUE
A0A1S3KYF0	tr|A0A1S3KYF0|A0A1S3KYF0_SALSA	LOC106562828	TBC1 domain family member 13-like	400	Salmo salar	1	0.9157	24	8	0	14.2967	14.3924	TRUE
A0A1S3KYH3	tr|A0A1S3KYH3|A0A1S3KYH3_SALSA	LOC106563050	Nucleolysin TIA-1 isoform p40-like isoform X1	390	Salmo salar	9	0.9998	24	8	0	15.005	15.0513	TRUE
A0A1S3KYI0	tr|A0A1S3KYI0|A0A1S3KYI0_SALSA	LOC106563031	Ceramide transfer protein	604	Salmo salar	19	1	24	8	0	16.0914	16.1827	TRUE
A0A1S3KYN9	tr|A0A1S3KYN9|A0A1S3KYN9_SALSA	LOC106563121	Patatin-like phospholipase domain-containing protein 7	1365	Salmo salar	10	1	24	8	0	15.4059	15.4048	TRUE
A0A1S3KYQ1	tr|A0A1S3KYQ1|A0A1S3KYQ1_SALSA	LOC106563118	Calcium/calmodulin-dependent protein kinase kinase 2-like isoform X2	563	Salmo salar	4	1	24	8	0	13.8399	13.854	TRUE
A0A1S3KYR1	tr|A0A1S3KYR1|A0A1S3KYR1_SALSA	LOC106563124	Chloride intracellular channel protein 4-like	239	Salmo salar	9	1	24	8	0	15.4003	15.43	TRUE
A0A1S3KYT6	tr|A0A1S3KYT6|A0A1S3KYT6_SALSA	LOC106563141	Trafficking protein particle complex subunit 13	417	Salmo salar	2	1	24	8	0	14.9417	14.9377	TRUE
A0A1S3KYU9	tr|A0A1S3KYU9|A0A1S3KYU9_SALSA	LOC106563059	Beta-centractin-like	376	Salmo salar	29	1	24	8	0	18.0857	18.0813	TRUE
A0A1S3KYV1	tr|A0A1S3KYV1|A0A1S3KYV1_SALSA	LOC106563153	Calcium-transporting ATPase	1043	Salmo salar	50	1	24	8	0	17.6035	17.6064	TRUE
A0A1S3KYZ5	tr|A0A1S3KYZ5|A0A1S3KYZ5_SALSA	LOC106563143	Protein LAP2-like isoform X1	1433	Salmo salar	7	1	24	8	0	14.653	14.6833	TRUE
A0A1S3KYZ9	tr|A0A1S3KYZ9|A0A1S3KYZ9_SALSA	npm	Nucleophosmin isoform X2	278	Salmo salar	21	1	24	8	0	18.8102	18.8177	TRUE
A0A1S3KZ18	tr|A0A1S3KZ18|A0A1S3KZ18_SALSA	LOC106563179	Poly [ADP-ribose] polymerase	1912	Salmo salar	39	1	24	8	0	16.3901	16.3936	TRUE
A0A1S3KZ46	tr|A0A1S3KZ46|A0A1S3KZ46_SALSA	LOC106563131	alpha-1,2-Mannosidase	694	Salmo salar	2	1	24	8	0	14.7403	14.8391	TRUE
A0A1S3KZ50	tr|A0A1S3KZ50|A0A1S3KZ50_SALSA	fubp3	Far upstream element-binding protein 3 isoform X3	562	Salmo salar	28	0.9901	24	8	0	17.7079	17.7225	TRUE
A0A1S3KZ57	tr|A0A1S3KZ57|A0A1S3KZ57_SALSA	k0020	K0020 protein isoform X2	643	Salmo salar	10	1	24	8	0	15.6751	15.6804	TRUE
A0A1S3KZ58	tr|A0A1S3KZ58|A0A1S3KZ58_SALSA	LOC106563167	CAAX prenyl protease	460	Salmo salar	12	1	24	8	0	15.1012	15.0684	TRUE
A0A1S3KZ92	tr|A0A1S3KZ92|A0A1S3KZ92_SALSA	LOC106563186	RNA-binding protein EWS-like isoform X1	639	Salmo salar	4	1	24	8	0	17.7947	17.7854	TRUE
A0A1S3KZC5	tr|A0A1S3KZC5|A0A1S3KZC5_SALSA	LOC106563216	Stomatin-like protein 2, mitochondrial	354	Salmo salar	18	1	24	8	0	16.9755	17.0306	TRUE
A0A1S3KZD7	tr|A0A1S3KZD7|A0A1S3KZD7_SALSA	LOC106563226	Bromodomain-containing protein 3-like isoform X4	644	Salmo salar	14	1	24	8	0	16.1238	16.1025	TRUE
A0A1S3KZG4	tr|A0A1S3KZG4|A0A1S3KZG4_SALSA	LOC106563219	Serine/threonine-protein phosphatase 2A 55 kDa regulatory subunit B	448	Salmo salar	19	1	24	8	0	16.5311	16.5398	TRUE
A0A1S3KZK2	tr|A0A1S3KZK2|A0A1S3KZK2_SALSA	LOC106563254	ATP-dependent RNA helicase DQX1-like isoform X2	847	Salmo salar	8	1	24	8	0	15.1409	15.2196	TRUE
A0A1S3KZK8	tr|A0A1S3KZK8|A0A1S3KZK8_SALSA	LOC106563041	AP-3 complex subunit beta	1095	Salmo salar	27	1	24	8	0	16.6431	16.6822	TRUE
A0A1S3KZL1	tr|A0A1S3KZL1|A0A1S3KZL1_SALSA	LOC106563247	RNA helicase	1450	Salmo salar	7	1	24	8	0	14.4391	14.5169	TRUE
A0A1S3KZQ9	tr|A0A1S3KZQ9|A0A1S3KZQ9_SALSA	golga2	Golgin subfamily A member 2 isoform X2	1084	Salmo salar	14	1	24	8	0	15.9766	15.9516	TRUE
A0A1S3KZS2	tr|A0A1S3KZS2|A0A1S3KZS2_SALSA	rabepk	Rab9 effector protein with kelch motifs	351	Salmo salar	3	1	24	8	0	14.632	14.6637	TRUE
A0A1S3KZT1	tr|A0A1S3KZT1|A0A1S3KZT1_SALSA	LOC106563285	Ras-related protein Rab-14	216	Salmo salar	25	1	24	8	0	18.4207	18.4472	TRUE
A0A1S3KZT9	tr|A0A1S3KZT9|A0A1S3KZT9_SALSA	LOC106563232	Erythrocyte band 7 integral membrane protein-like	285	Salmo salar	11	1	24	8	0	16.5296	16.592	TRUE
A0A1S3KZY2	tr|A0A1S3KZY2|A0A1S3KZY2_SALSA	ciz1	Cip1-interacting zinc finger protein	732	Salmo salar	7	1	24	8	0	14.0589	14.1158	TRUE
A0A1S3KZY7	tr|A0A1S3KZY7|A0A1S3KZY7_SALSA	LOC106563280	Exportin-7-like	1042	Salmo salar	5	1	24	8	0	15.6489	15.6595	TRUE
A0A1S3L010	tr|A0A1S3L010|A0A1S3L010_SALSA	LOC106563322	Tight junction protein ZO-2-like isoform X3	1179	Salmo salar	15	1	24	8	0	15.8578	15.8584	TRUE
A0A1S3L015	tr|A0A1S3L015|A0A1S3L015_SALSA	LOC106563325	Intracellular hyaluronan-binding protein 4-like isoform X1	370	Salmo salar	13	1	24	8	0	16.3989	16.4859	TRUE
A0A1S3L026	tr|A0A1S3L026|A0A1S3L026_SALSA	slc30a5	Zinc transporter	782	Salmo salar	1	0.9157	24	8	0	14.2274	14.4139	TRUE
A0A1S3L040	tr|A0A1S3L040|A0A1S3L040_SALSA	LOC106563307	Delta-aminolevulinic acid dehydratase	330	Salmo salar	18	1	24	8	0	16.6613	16.6263	TRUE
A0A1S3L047	tr|A0A1S3L047|A0A1S3L047_SALSA	pp2bc	Serine/threonine-protein phosphatase	511	Salmo salar	21	1	24	8	0	17.0788	17.0731	TRUE
A0A1S3L082	tr|A0A1S3L082|A0A1S3L082_SALSA	LOC106563393	H/ACA ribonucleoprotein complex subunit DKC1	500	Salmo salar	20	1	24	8	0	17.74	17.7719	TRUE
A0A1S3L087	tr|A0A1S3L087|A0A1S3L087_SALSA	LOC106563395	Trimethyllysine dioxygenase, mitochondrial	353	Salmo salar	7	1	24	8	0	15.7074	15.7178	TRUE
A0A1S3L0B7	tr|A0A1S3L0B7|A0A1S3L0B7_SALSA	pkp3	Plakophilin 3 isoform X2	799	Salmo salar	48	1	24	8	0	18.0773	18.0262	TRUE
A0A1S3L0D2	tr|A0A1S3L0D2|A0A1S3L0D2_SALSA	napa	Alpha-soluble NSF attachment protein isoform X2	278	Salmo salar	3	1	24	8	0	16.1539	16.1354	TRUE
A0A1S3L0I0	tr|A0A1S3L0I0|A0A1S3L0I0_SALSA	sympk	Symplekin	1267	Salmo salar	5	1	24	8	0	14.5526	14.5914	TRUE
A0A1S3L0J8	tr|A0A1S3L0J8|A0A1S3L0J8_SALSA	LOC106563227	WD repeat-containing protein 5	331	Salmo salar	6	1	24	8	0	15.8105	15.8152	TRUE
A0A1S3L0K5	tr|A0A1S3L0K5|A0A1S3L0K5_SALSA	LOC106563438	WD repeat-containing protein 44	907	Salmo salar	10	1	24	8	0	19.5306	19.5116	TRUE
A0A1S3L0K8	tr|A0A1S3L0K8|A0A1S3L0K8_SALSA	LOC106563231	Gelsolin	731	Salmo salar	50	1	24	8	0	19.5023	19.4992	TRUE
A0A1S3L0M2	tr|A0A1S3L0M2|A0A1S3L0M2_SALSA	LOC106563388	Procollagen C-endopeptidase enhancer 2-like	499	Salmo salar	17	1	24	8	0	16.6198	16.4549	TRUE
A0A1S3L0R4	tr|A0A1S3L0R4|A0A1S3L0R4_SALSA	zfpl1	Zinc finger protein-like 1	333	Salmo salar	4	0.9999	24	8	0	15.7143	15.6884	TRUE
A0A1S3L0R6	tr|A0A1S3L0R6|A0A1S3L0R6_SALSA	LOC106563461	Ribosomal protein S6 kinase	793	Salmo salar	3	1	24	8	0	15.1591	15.1621	TRUE
A0A1S3L0S1	tr|A0A1S3L0S1|A0A1S3L0S1_SALSA	ganab	Neutral alpha-glucosidase AB isoform X1	944	Salmo salar	25	1	24	8	0	17.2706	17.2548	TRUE
A0A1S3L0S7	tr|A0A1S3L0S7|A0A1S3L0S7_SALSA	cor1c	Coronin	1453	Salmo salar	22	1	24	8	0	16.3805	16.3962	TRUE
A0A1S3L0W4	tr|A0A1S3L0W4|A0A1S3L0W4_SALSA	LOC106563469	FERM domain-containing protein 8	471	Salmo salar	10	1	24	8	0	15.2895	15.3087	TRUE
A0A1S3L0X0	tr|A0A1S3L0X0|A0A1S3L0X0_SALSA	wdr74	WD repeat-containing protein 74	379	Salmo salar	5	1	24	8	0	14.6046	14.5735	TRUE
A0A1S3L0Y0	tr|A0A1S3L0Y0|A0A1S3L0Y0_SALSA	LOC106563481	Peroxiredoxin-5	190	Salmo salar	21	1	24	8	0	19.4448	19.5239	TRUE
A0A1S3L113	tr|A0A1S3L113|A0A1S3L113_SALSA	fundc2	FUN14 domain-containing protein 2	155	Salmo salar	5	1	24	8	0	16.9907	16.9235	TRUE
A0A1S3L118	tr|A0A1S3L118|A0A1S3L118_SALSA	mtfr1l	Mitochondrial fission regulator	315	Salmo salar	3	1	24	8	0	15.2716	15.3214	TRUE
A0A1S3L151	tr|A0A1S3L151|A0A1S3L151_SALSA	LOC106563530	Anoctamin	928	Salmo salar	5	1	24	8	0	15.3223	15.3084	TRUE
A0A1S3L167	tr|A0A1S3L167|A0A1S3L167_SALSA	LOC106563477	Adenylosuccinate synthetase	470	Salmo salar	24	1	24	8	0	18.1498	18.1782	TRUE
A0A1S3L197	tr|A0A1S3L197|A0A1S3L197_SALSA	LOC106563561	receptor protein-tyrosine kinase	981	Salmo salar	5	1	24	8	0	15.243	15.2716	TRUE
A0A1S3L1C8	tr|A0A1S3L1C8|A0A1S3L1C8_SALSA	LOC106563577	Coiled-coil domain-containing protein 82-like	463	Salmo salar	3	1	24	8	0	14.1175	14.1717	TRUE
A0A1S3L1E4	tr|A0A1S3L1E4|A0A1S3L1E4_SALSA	rai14	Ankycorbin isoform X3	989	Salmo salar	21	1	24	8	0	16.2849	16.3106	TRUE
A0A1S3L1E7	tr|A0A1S3L1E7|A0A1S3L1E7_SALSA	LOC106563586	Pyruvate dehydrogenase E1 component subunit alpha	400	Salmo salar	29	1	24	8	0	17.3707	17.3603	TRUE
A0A1S3L1F6	tr|A0A1S3L1F6|A0A1S3L1F6_SALSA	LOC106563398	Protein PBDC1-like	196	Salmo salar	4	1	24	8	0	15.5378	15.5578	TRUE
A0A1S3L1F9	tr|A0A1S3L1F9|A0A1S3L1F9_SALSA	LOC106563593	H(+)-transporting two-sector ATPase	617	Salmo salar	39	1	24	8	0	19.1439	19.3171	TRUE
A0A1S3L1P4	tr|A0A1S3L1P4|A0A1S3L1P4_SALSA	LOC106563647	Transcriptional activator protein Pur-alpha-like	285	Salmo salar	16	1	24	8	0	17.0784	17.1599	TRUE
A0A1S3L1T6	tr|A0A1S3L1T6|A0A1S3L1T6_SALSA	rab1a	Ras-related protein Rab-1A	201	Salmo salar	14	0.9675	24	8	0	19.4214	19.4037	TRUE
A0A1S3L1U2	tr|A0A1S3L1U2|A0A1S3L1U2_SALSA	LOC106563584	Ribosomal protein S6 kinase	734	Salmo salar	16	1	24	8	0	16.1706	16.1838	TRUE
A0A1S3L1X4	tr|A0A1S3L1X4|A0A1S3L1X4_SALSA	LOC100380650	EH domain-binding protein 1-like protein 1 isoform X3	1836	Salmo salar	10	1	24	8	0	15.8203	15.8492	TRUE
A0A1S3L1Y0	tr|A0A1S3L1Y0|A0A1S3L1Y0_SALSA	LOC106563687	Sorting nexin-12-like isoform X1	161	Salmo salar	14	1	24	8	0	14.5001	14.5807	TRUE
A0A1S3L1Y3	tr|A0A1S3L1Y3|A0A1S3L1Y3_SALSA	LOC106563475	EH domain-containing protein 1-like	528	Salmo salar	37	1	24	8	0	18.3394	18.3319	TRUE
A0A1S3L226	tr|A0A1S3L226|A0A1S3L226_SALSA	LOC106563634	choline-phosphate cytidylyltransferase	368	Salmo salar	2	0	24	8	0	13.8727	13.9062	TRUE
A0A1S3L238	tr|A0A1S3L238|A0A1S3L238_SALSA	LOC106563498	Pyruvate carboxylase	1181	Salmo salar	26	1	24	8	0	15.573	15.5415	TRUE
A0A1S3L252	tr|A0A1S3L252|A0A1S3L252_SALSA	LOC106563650	Protein furry homolog	400	Salmo salar	1	0.9106	24	8	0	15.360900000000001	15.6042	TRUE
A0A1S3L284	tr|A0A1S3L284|A0A1S3L284_SALSA	LOC106563756	Putative monooxygenase p33MONOX	319	Salmo salar	4	1	24	8	0	15.0028	15.0601	TRUE
A0A1S3L2A5	tr|A0A1S3L2A5|A0A1S3L2A5_SALSA	LOC106563679	Wiskott-Aldrich syndrome protein family member	517	Salmo salar	1	0.7383	24	8	0	15.9526	15.9688	TRUE
A0A1S3L2B1	tr|A0A1S3L2B1|A0A1S3L2B1_SALSA	sumf2	Sulfatase-modifying factor 2 isoform X1	302	Salmo salar	3	1	24	8	0	15.7112	15.7269	TRUE
A0A1S3L2G5	tr|A0A1S3L2G5|A0A1S3L2G5_SALSA	ovca2	Esterase OVCA2	229	Salmo salar	1	1	24	8	0	14.5318	14.5032	TRUE
A0A1S3L2L4	tr|A0A1S3L2L4|A0A1S3L2L4_SALSA	LOC106563605	Matrin-3-like	971	Salmo salar	11	1	24	8	0	14.532	14.5069	TRUE
A0A1S3L2M8	tr|A0A1S3L2M8|A0A1S3L2M8_SALSA	LOC106563613	U3 small nucleolar RNA-associated protein 14 homolog A-like	813	Salmo salar	4	1	24	8	0	15.1012	15.2417	TRUE
A0A1S3L2P4	tr|A0A1S3L2P4|A0A1S3L2P4_SALSA	LOC106563760	Stress-activated protein kinase JNK	421	Salmo salar	7	1	24	8	0	17.1138	17.1246	TRUE
A0A1S3L2P6	tr|A0A1S3L2P6|A0A1S3L2P6_SALSA	LOC106563845	dolichyl-phosphate beta-glucosyltransferase	322	Salmo salar	3	1	24	8	0	15.2054	15.235	TRUE
A0A1S3L2Q2	tr|A0A1S3L2Q2|A0A1S3L2Q2_SALSA	katnal1	Katanin p60 ATPase-containing subunit A1	491	Salmo salar	4	1	24	8	0	14.9892	14.9943	TRUE
A0A1S3L2T6	tr|A0A1S3L2T6|A0A1S3L2T6_SALSA	LOC106563865	NAD kinase 2, mitochondrial	440	Salmo salar	6	1	24	8	0	15.0865	15.1025	TRUE
A0A1S3L2W2	tr|A0A1S3L2W2|A0A1S3L2W2_SALSA	gpat3	Glycerol-3-phosphate acyltransferase 3	465	Salmo salar	2	1	24	8	0	14.807	14.8374	TRUE
A0A1S3L2W7	tr|A0A1S3L2W7|A0A1S3L2W7_SALSA	LOC106563887	Nipped-B protein	2764	Salmo salar	4	1	24	8	0	15.3976	15.3594	TRUE
A0A1S3L2Y1	tr|A0A1S3L2Y1|A0A1S3L2Y1_SALSA	cct8	T-complex protein 1 subunit theta	557	Salmo salar	46	1	24	8	0	15.0441	15.0495	TRUE
A0A1S3L330	tr|A0A1S3L330|A0A1S3L330_SALSA	LOC106563910	Hephaestin-like protein 1	1091	Salmo salar	16	1	24	8	0	15.448	15.357	TRUE
A0A1S3L331	tr|A0A1S3L331|A0A1S3L331_SALSA	ddx52	Probable ATP-dependent RNA helicase DDX52	637	Salmo salar	2	1	24	8	0	14.186	14.2078	TRUE
A0A1S3L341	tr|A0A1S3L341|A0A1S3L341_SALSA	aldoc	Fructose-bisphosphate aldolase	363	Salmo salar	16	1	24	8	0	15.8993	15.8901	TRUE
A0A1S3L344	tr|A0A1S3L344|A0A1S3L344_SALSA	LOC106563918	Nuclear pore complex protein Nup155-like isoform X1	1391	Salmo salar	18	1	24	8	0	16.6009	16.6018	TRUE
A0A1S3L347	tr|A0A1S3L347|A0A1S3L347_SALSA	LOC106563851	Sister chromatid cohesion protein PDS5 homolog B-like	1090	Salmo salar	12	1	24	8	0	15.8953	15.898	TRUE
A0A1S3L362	tr|A0A1S3L362|A0A1S3L362_SALSA	smad9	Mothers against decapentaplegic homolog	466	Salmo salar	4	0.9989	24	8	0	15.1597	15.0493	TRUE
A0A1S3L394	tr|A0A1S3L394|A0A1S3L394_SALSA	LOC106563967	Acetyltransferase component of pyruvate dehydrogenase complex	572	Salmo salar	12	1	24	8	0	17.1276	17.1398	TRUE
A0A1S3L3A7	tr|A0A1S3L3A7|A0A1S3L3A7_SALSA	LOC106564005	Actin, cytoplasmic 1-like	375	Salmo salar	65	1	24	8	0	22.3728	22.4229	TRUE
A0A1S3L3B5	tr|A0A1S3L3B5|A0A1S3L3B5_SALSA	LOC106564013	Eukaryotic translation initiation factor 3 subunit B	690	Salmo salar	41	1	24	8	0	17.1049	17.1074	TRUE
A0A1S3L3E9	tr|A0A1S3L3E9|A0A1S3L3E9_SALSA	LOC106563757	glutamine--fructose-6-phosphate transaminase (isomerizing)	685	Salmo salar	23	1	24	8	0	15.9589	16.0562	TRUE
A0A1S3L3G7	tr|A0A1S3L3G7|A0A1S3L3G7_SALSA	LOC106563924	Phosphatidylinositol 3,4,5-trisphosphate 3-phosphatase TPTE2-like isoform X2	511	Salmo salar	6	1	24	8	0	14.6008	14.7899	TRUE
A0A1S3L3H5	tr|A0A1S3L3H5|A0A1S3L3H5_SALSA	abhd11	sn-1-specific diacylglycerol lipase ABHD11	308	Salmo salar	3	1	24	8	0	15.1495	15.2317	TRUE
A0A1S3L3K3	tr|A0A1S3L3K3|A0A1S3L3K3_SALSA	LOC106564051	PDZ and LIM domain protein 5-like isoform X1	623	Salmo salar	14	1	24	8	0	16.8209	16.7804	TRUE
A0A1S3L3K8	tr|A0A1S3L3K8|A0A1S3L3K8_SALSA	LOC106564061	ADP-ribosylation factor-binding protein GGA2-like	652	Salmo salar	4	1	24	8	0	14.0192	14.1621	TRUE
A0A1S3L3K9	tr|A0A1S3L3K9|A0A1S3L3K9_SALSA	LOC106564086	A-kinase anchor protein 8-like isoform X1	538	Salmo salar	27	1	24	8	0	16.4937	16.5378	TRUE
A0A1S3L3P3	tr|A0A1S3L3P3|A0A1S3L3P3_SALSA	LOC106563991	Actin-related protein 2/3 complex subunit 1B-like isoform X4	190	Salmo salar	16	1	24	8	0	16.8539	16.8523	TRUE
A0A1S3L3Q2	tr|A0A1S3L3Q2|A0A1S3L3Q2_SALSA	LOC106564118	THUMP domain-containing protein 1-like	352	Salmo salar	8	1	24	8	0	17.3326	17.502	TRUE
A0A1S3L3Q9	tr|A0A1S3L3Q9|A0A1S3L3Q9_SALSA	LOC106564122	Poly(A)-specific ribonuclease PARN	695	Salmo salar	4	1	24	8	0	13.5135	13.5093	TRUE
A0A1S3L3U6	tr|A0A1S3L3U6|A0A1S3L3U6_SALSA	LOC106564143	Ankyrin repeat and LEM domain-containing protein 2-like	792	Salmo salar	7	1	24	8	0	15.1939	15.2122	TRUE
A0A1S3L3V6	tr|A0A1S3L3V6|A0A1S3L3V6_SALSA	wdr70	WD repeat-containing protein 70	646	Salmo salar	5	1	24	8	0	14.2441	14.3089	TRUE
A0A1S3L445	tr|A0A1S3L445|A0A1S3L445_SALSA	LOC106564107	Vascular cell adhesion protein 1-like	367	Salmo salar	7	1	24	8	0	17.0837	17.0879	TRUE
A0A1S3L478	tr|A0A1S3L478|A0A1S3L478_SALSA	LOC106564209	Dynamin-1-like	240	Salmo salar	11	1	24	8	0	15.5071	15.5835	TRUE
A0A1S3L484	tr|A0A1S3L484|A0A1S3L484_SALSA	LOC106564255	Far upstream element-binding protein 3-like isoform X2	624	Salmo salar	39	1	24	8	0	15.7601	15.8132	TRUE
A0A1S3L499	tr|A0A1S3L499|A0A1S3L499_SALSA	LOC106564271	Histone-arginine methyltransferase CARM1	578	Salmo salar	6	1	24	8	0	16.076	16.0894	TRUE
A0A1S3L4A9	tr|A0A1S3L4A9|A0A1S3L4A9_SALSA	LOC106563938	Serine/arginine-rich splicing factor 1B-like	263	Salmo salar	19	1	24	8	0	16.8052	16.7882	TRUE
A0A1S3L4F3	tr|A0A1S3L4F3|A0A1S3L4F3_SALSA	LOC106564301	Tuberin-like	601	Salmo salar	1	0.9157	24	8	0	14.6671	14.6945	TRUE
A0A1S3L4Q5	tr|A0A1S3L4Q5|A0A1S3L4Q5_SALSA	LOC106564395	Uncharacterized protein LOC106564395 isoform X4	327	Salmo salar	9	1	24	8	0	15.2168	15.2743	TRUE
A0A1S3L4R1	tr|A0A1S3L4R1|A0A1S3L4R1_SALSA	LOC106564250	Coiled-coil and C2 domain-containing protein 1A-like	863	Salmo salar	8	1	24	8	0	14.6708	14.6519	TRUE
A0A1S3L4T8	tr|A0A1S3L4T8|A0A1S3L4T8_SALSA	LOC106564422	Arf-GAP with dual PH domain-containing protein 1-like	378	Salmo salar	7	1	24	8	0	16.8498	16.8779	TRUE
A0A1S3L4V8	tr|A0A1S3L4V8|A0A1S3L4V8_SALSA	LOC106564307	ABC transporter F family member 4-like	459	Salmo salar	2	0.9992	24	8	0	15.7591	15.821	TRUE
A0A1S3L4W3	tr|A0A1S3L4W3|A0A1S3L4W3_SALSA	exosc1	Exosome complex component CSL4 isoform X2	195	Salmo salar	1	0.9157	24	8	0	13.8831	13.9904	TRUE
A0A1S3L4W8	tr|A0A1S3L4W8|A0A1S3L4W8_SALSA	LOC106564313	Phosphoglycerate mutase	254	Salmo salar	21	1	24	8	0	18.7185	18.7162	TRUE
A0A1S3L4X0	tr|A0A1S3L4X0|A0A1S3L4X0_SALSA	LOC106564104	Hsp90 co-chaperone Cdc37	386	Salmo salar	10	1	24	8	0	16.5804	16.5845	TRUE
A0A1S3L514	tr|A0A1S3L514|A0A1S3L514_SALSA	LOC106564349	Pyrroline-5-carboxylate reductase	312	Salmo salar	8	1	24	8	0	15.8401	15.8818	TRUE
A0A1S3L522	tr|A0A1S3L522|A0A1S3L522_SALSA	LOC106564457	Glycerophosphodiester phosphodiesterase 1-like	285	Salmo salar	4	1	24	8	0	14.822	14.8263	TRUE
A0A1S3L554	tr|A0A1S3L554|A0A1S3L554_SALSA	LOC106564156	Peptidyl-prolyl cis-trans isomerase	160	Salmo salar	8	1	24	8	0	17.6459	17.7005	TRUE
A0A1S3L589	tr|A0A1S3L589|A0A1S3L589_SALSA	LOC106564536	RNA-binding protein Luc7-like 2	456	Salmo salar	13	1	24	8	0	16.8198	16.7667	TRUE
A0A1S3L597	tr|A0A1S3L597|A0A1S3L597_SALSA	LOC106564541	Neuronal-specific septin-3-like	354	Salmo salar	1	0.9157	24	8	0	15.2328	15.4923	TRUE
A0A1S3L5A6	tr|A0A1S3L5A6|A0A1S3L5A6_SALSA	LOC106564548	Serine hydrolase-like protein	327	Salmo salar	4	1	24	8	0	15.3063	15.3137	TRUE
A0A1S3L5B3	tr|A0A1S3L5B3|A0A1S3L5B3_SALSA	LOC106564530	Interleukin enhancer-binding factor 3-like isoform X3	917	Salmo salar	14	1	24	8	0	16.0956	16.098	TRUE
A0A1S3L5B7	tr|A0A1S3L5B7|A0A1S3L5B7_SALSA	tom1	Target of Myb protein 1 isoform X1	468	Salmo salar	7	0.9584	24	8	0	15.2376	15.2768	TRUE
A0A1S3L5B9	tr|A0A1S3L5B9|A0A1S3L5B9_SALSA	LOC106564558	ADP-ribosylation factor-binding protein GGA1-like	631	Salmo salar	6	1	24	8	0	15.3677	15.3882	TRUE
A0A1S3L5F6	tr|A0A1S3L5F6|A0A1S3L5F6_SALSA	LOC106564561	ATPase asna1-like	341	Salmo salar	13	1	24	8	0	17.5723	17.6001	TRUE
A0A1S3L5I6	tr|A0A1S3L5I6|A0A1S3L5I6_SALSA	LOC106564609	5-demethoxyubiquinone hydroxylase, mitochondrial	166	Salmo salar	5	1	24	8	0	15.3125	15.3359	TRUE
A0A1S3L5J3	tr|A0A1S3L5J3|A0A1S3L5J3_SALSA	tecr	very-long-chain enoyl-CoA reductase	309	Salmo salar	6	1	24	8	0	16.2348	16.3133	TRUE
A0A1S3L5J9	tr|A0A1S3L5J9|A0A1S3L5J9_SALSA	LOC106564596	Transmembrane channel-like protein	1990	Salmo salar	22	1	24	8	0	15.2549	15.2702	TRUE
A0A1S3L5M3	tr|A0A1S3L5M3|A0A1S3L5M3_SALSA	LOC106564302	Transportin-2-like	889	Salmo salar	8	1	24	8	0	16.7754	16.7702	TRUE
A0A1S3L5U2	tr|A0A1S3L5U2|A0A1S3L5U2_SALSA	LOC106564348	Tether containing UBX domain for GLUT4-like	602	Salmo salar	6	1	24	8	0	14.3929	14.4687	TRUE
A0A1S3L5W4	tr|A0A1S3L5W4|A0A1S3L5W4_SALSA	LOC106564676	Syntaxin-8-like	237	Salmo salar	6	1	24	8	0	16.5005	16.6163	TRUE
A0A1S3L5X5	tr|A0A1S3L5X5|A0A1S3L5X5_SALSA	LOC106564681	Myosin-10-like isoform X2	2005	Salmo salar	171	1	24	8	0	19.412	19.2946	TRUE
A0A1S3L601	tr|A0A1S3L601|A0A1S3L601_SALSA	LOC106564686	Neuropathy target esterase-like isoform X4	1360	Salmo salar	3	1	24	8	0	14.9281	14.9618	TRUE
A0A1S3L648	tr|A0A1S3L648|A0A1S3L648_SALSA	LOC106564624	Protein RRP5 homolog	1809	Salmo salar	13	1	24	8	0	15.1418	15.188	TRUE
A0A1S3L684	tr|A0A1S3L684|A0A1S3L684_SALSA	LOC106564724	protein kinase C	928	Salmo salar	7	1	24	8	0	16.0104	16.0014	TRUE
A0A1S3L689	tr|A0A1S3L689|A0A1S3L689_SALSA	LOC106564728	Nuclear pore complex protein Nup133-like	1134	Salmo salar	11	1	24	8	0	15.3555	15.3706	TRUE
A0A1S3L6B8	tr|A0A1S3L6B8|A0A1S3L6B8_SALSA	LOC106564662	BUB3-interacting and GLEBS motif-containing protein ZNF207-like isoform X2	436	Salmo salar	2	1	24	8	0	14.7069	14.7063	TRUE
A0A1S3L6C5	tr|A0A1S3L6C5|A0A1S3L6C5_SALSA	LOC106564742	Annexin	319	Salmo salar	37	1	24	8	0	19.6173	19.6167	TRUE
A0A1S3L6C7	tr|A0A1S3L6C7|A0A1S3L6C7_SALSA	LOC106564665	Neuronal-specific septin-3-like isoform X1	591	Salmo salar	21	1	24	8	0	15.7531	15.7749	TRUE
A0A1S3L6D4	tr|A0A1S3L6D4|A0A1S3L6D4_SALSA	LOC106564746	Aminopeptidase	932	Salmo salar	46	1	24	8	0	15.7786	15.8084	TRUE
A0A1S3L6E0	tr|A0A1S3L6E0|A0A1S3L6E0_SALSA	LOC106564749	UPF0669 protein C6orf120 homolog	183	Salmo salar	1	1	24	8	0	15.2249	15.224	TRUE
A0A1S3L6E3	tr|A0A1S3L6E3|A0A1S3L6E3_SALSA	LOC106564479	Structural maintenance of chromosomes protein	1217	Salmo salar	36	1	24	8	0	16.2761	16.2582	TRUE
A0A1S3L6H8	tr|A0A1S3L6H8|A0A1S3L6H8_SALSA	ugpa	UTP--glucose-1-phosphate uridylyltransferase	503	Salmo salar	6	1	24	8	0	14.3179	14.3712	TRUE
A0A1S3L6N7	tr|A0A1S3L6N7|A0A1S3L6N7_SALSA	srsf7	Serine/arginine-rich splicing factor 7 isoform X5	226	Salmo salar	7	1	24	8	0	15.5979	15.5734	TRUE
A0A1S3L6P1	tr|A0A1S3L6P1|A0A1S3L6P1_SALSA	LOC106564790	Son of sevenless homolog 1-like isoform X2	1370	Salmo salar	7	1	24	8	0	14.9637	14.9176	TRUE
A0A1S3L6P8	tr|A0A1S3L6P8|A0A1S3L6P8_SALSA	LOC106564791	non-specific serine/threonine protein kinase	907	Salmo salar	7	1	24	8	0	15.3334	15.3562	TRUE
A0A1S3L6Q0	tr|A0A1S3L6Q0|A0A1S3L6Q0_SALSA	LOC106564786	Atlastin-2-like isoform X1	580	Salmo salar	6	0.9999	24	8	0	15.4185	15.4157	TRUE
A0A1S3L6V3	tr|A0A1S3L6V3|A0A1S3L6V3_SALSA	LOC106564808	Kinesin light chain	618	Salmo salar	22	1	24	8	0	16.1862	16.1714	TRUE
A0A1S3L6X6	tr|A0A1S3L6X6|A0A1S3L6X6_SALSA	LOC106564809	Phosphofurin acidic cluster sorting protein 2-like isoform X1	948	Salmo salar	5	1	24	8	0	14.9551	14.9953	TRUE
A0A1S3L6Y8	tr|A0A1S3L6Y8|A0A1S3L6Y8_SALSA	tbce	Tubulin-specific chaperone E	535	Salmo salar	4	1	24	8	0	15.5109	15.5502	TRUE
A0A1S3L6Z0	tr|A0A1S3L6Z0|A0A1S3L6Z0_SALSA	LOC106564825	Striatin-like isoform X1	788	Salmo salar	8	1	24	8	0	15.0098	14.9995	TRUE
A0A1S3L6Z8	tr|A0A1S3L6Z8|A0A1S3L6Z8_SALSA	LOC106564835	ERO1-like protein beta isoform X2	459	Salmo salar	3	1	24	8	0	14.5345	14.5477	TRUE
A0A1S3L706	tr|A0A1S3L706|A0A1S3L706_SALSA	rrbp1	Ribosome-binding protein 1 isoform X2	1139	Salmo salar	46	1	24	8	0	17.8203	17.7281	TRUE
A0A1S3L722	tr|A0A1S3L722|A0A1S3L722_SALSA	aplf	Aprataxin and PNK-like factor isoform X1	517	Salmo salar	3	1	24	8	0	14.5766	14.5453	TRUE
A0A1S3L739	tr|A0A1S3L739|A0A1S3L739_SALSA	LOC106564653	U3 small nucleolar RNA-associated protein 6 homolog	594	Salmo salar	2	0.9999	24	8	0	14.6949	14.6789	TRUE
A0A1S3L778	tr|A0A1S3L778|A0A1S3L778_SALSA	LOC106564869	non-specific serine/threonine protein kinase	480	Salmo salar	7	1	24	8	0	14.5608	14.5356	TRUE
A0A1S3L782	tr|A0A1S3L782|A0A1S3L782_SALSA	LOC100380723	Exportin-1	1070	Salmo salar	16	1	24	8	0	16.9178	16.8947	TRUE
A0A1S3L794	tr|A0A1S3L794|A0A1S3L794_SALSA	LOC106564882	Protein kinase C	673	Salmo salar	44	1	24	8	0	18.2029	18.2395	TRUE
A0A1S3L7A8	tr|A0A1S3L7A8|A0A1S3L7A8_SALSA	LOC106564888	Testis-expressed sequence 2 protein-like isoform X1	1097	Salmo salar	8	1	24	8	0	16.0902	16.2257	TRUE
A0A1S3L7A9	tr|A0A1S3L7A9|A0A1S3L7A9_SALSA	LOC106564896	E3 ubiquitin/ISG15 ligase TRIM25-like isoform X1	688	Salmo salar	21	1	24	8	0	15.9799	15.9891	TRUE
A0A1S3L7D4	tr|A0A1S3L7D4|A0A1S3L7D4_SALSA	LOC100380782	Acyl-coenzyme A oxidase	660	Salmo salar	16	1	24	8	0	15.6466	15.6312	TRUE
A0A1S3L7E7	tr|A0A1S3L7E7|A0A1S3L7E7_SALSA	LOC106564826	Interferon regulatory factor 2-binding protein 2-B-like	508	Salmo salar	6	1	24	8	0	14.855	14.8526	TRUE
A0A1S3L7E8	tr|A0A1S3L7E8|A0A1S3L7E8_SALSA	LOC106564911	E2/E3 hybrid ubiquitin-protein ligase UBE2O-like isoform X1	1393	Salmo salar	2	1	24	8	0	13.9777	13.9865	TRUE
A0A1S3L7F0	tr|A0A1S3L7F0|A0A1S3L7F0_SALSA	LOC106564907	Signal recognition particle subunit SRP68	617	Salmo salar	11	1	24	8	0	16.6709	16.6552	TRUE
A0A1S3L7F9	tr|A0A1S3L7F9|A0A1S3L7F9_SALSA	LOC106564921	Regulatory-associated protein of mTOR-like isoform X2	1365	Salmo salar	4	1	24	8	0	15.0383	15.0694	TRUE
A0A1S3L7H4	tr|A0A1S3L7H4|A0A1S3L7H4_SALSA	LOC106564696	non-specific serine/threonine protein kinase	1052	Salmo salar	14	1	24	8	0	16.0202	16.0421	TRUE
A0A1S3L7N1	tr|A0A1S3L7N1|A0A1S3L7N1_SALSA	LOC106564867	T-complex protein 1 subunit delta	538	Salmo salar	40	1	24	8	0	19.2994	19.3185	TRUE
A0A1S3L7Q4	tr|A0A1S3L7Q4|A0A1S3L7Q4_SALSA	LOC106564860	Heterogeneous nuclear ribonucleoprotein Q isoform X1	556	Salmo salar	26	1	24	8	0	16.3251	16.3368	TRUE
A0A1S3L7S7	tr|A0A1S3L7S7|A0A1S3L7S7_SALSA	acyp2	Acylphosphatase 2 isoform X1	75	Salmo salar	2	1	24	8	0	14.6508	14.743	TRUE
A0A1S3L7T2	tr|A0A1S3L7T2|A0A1S3L7T2_SALSA	aars2	Alanine--tRNA ligase	997	Salmo salar	5	1	24	8	0	14.7082	14.7585	TRUE
A0A1S3L7V7	tr|A0A1S3L7V7|A0A1S3L7V7_SALSA	LOC106565014	Sulfotransferase	300	Salmo salar	25	1	24	8	0	18.0979	18.115	TRUE
A0A1S3L7W2	tr|A0A1S3L7W2|A0A1S3L7W2_SALSA	LOC106565016	RNA-binding protein 39-like isoform X2	527	Salmo salar	8	1	24	8	0	15.2692	15.2958	TRUE
A0A1S3L7X4	tr|A0A1S3L7X4|A0A1S3L7X4_SALSA	LOC106565016	RNA-binding protein 39-like isoform X3	523	Salmo salar	9	1	24	8	0	15.6309	15.6273	TRUE
A0A1S3L7Y3	tr|A0A1S3L7Y3|A0A1S3L7Y3_SALSA	LOC106565032	Copine-3-like isoform X2	533	Salmo salar	51	1	24	8	0	17.0853	17.0654	TRUE
A0A1S3L7Y6	tr|A0A1S3L7Y6|A0A1S3L7Y6_SALSA	LOC106565030	RNA-binding protein 12-like isoform X1	1166	Salmo salar	6	1	24	8	0	15.4807	15.4799	TRUE
A0A1S3L820	tr|A0A1S3L820|A0A1S3L820_SALSA	LOC100316613	Interferon promoter stimulating protein 1 isoform X1	606	Salmo salar	2	1	24	8	0	14.7015	14.8433	TRUE
A0A1S3L825	tr|A0A1S3L825|A0A1S3L825_SALSA	LOC106564947	Phosphatidylinositol 5-phosphate 4-kinase type-2 beta	411	Salmo salar	6	1	24	8	0	15.1723	15.1498	TRUE
A0A1S3L845	tr|A0A1S3L845|A0A1S3L845_SALSA	LOC106565049	MTSS1-like protein isoform X2	766	Salmo salar	5	1	24	8	0	14.4427	14.5181	TRUE
A0A1S3L852	tr|A0A1S3L852|A0A1S3L852_SALSA	LOC106565050	Endoplasmic reticulum-Golgi intermediate compartment protein	388	Salmo salar	7	1	24	8	0	14.7858	14.8194	TRUE
A0A1S3L873	tr|A0A1S3L873|A0A1S3L873_SALSA	LOC106565072	Vesicle-associated membrane protein-associated protein B-like isoform X1	244	Salmo salar	14	1	24	8	0	16.0072	16.0681	TRUE
A0A1S3L892	tr|A0A1S3L892|A0A1S3L892_SALSA	LOC106565009	Calpain-2 catalytic subunit	698	Salmo salar	38	1	24	8	0	18.4162	18.4158	TRUE
A0A1S3L898	tr|A0A1S3L898|A0A1S3L898_SALSA	LOC106564807	Inactive tyrosine-protein kinase 7-like	1085	Salmo salar	17	1	24	8	0	16.2743	16.2552	TRUE
A0A1S3L8A4	tr|A0A1S3L8A4|A0A1S3L8A4_SALSA	bin2	Bridging integrator 2 isoform X2	514	Salmo salar	4	1	24	8	0	14.913	14.9188	TRUE
A0A1S3L8A7	tr|A0A1S3L8A7|A0A1S3L8A7_SALSA	acy1	N-acyl-aliphatic-L-amino acid amidohydrolase	453	Salmo salar	12	1	24	8	0	16.4464	16.4488	TRUE
A0A1S3L8A9	tr|A0A1S3L8A9|A0A1S3L8A9_SALSA	ical	Calpastatin	970	Salmo salar	48	1	24	8	0	17.6984	17.7432	TRUE
A0A1S3L8C9	tr|A0A1S3L8C9|A0A1S3L8C9_SALSA	LOC106565027	beta-galactoside alpha-2,3-sialyltransferase	348	Salmo salar	3	1	24	8	0	14.5676	14.6947	TRUE
A0A1S3L8E0	tr|A0A1S3L8E0|A0A1S3L8E0_SALSA	LOC106565032	Copine-3-like isoform X1	534	Salmo salar	48	1	24	8	0	20.1445	20.1595	TRUE
A0A1S3L8E9	tr|A0A1S3L8E9|A0A1S3L8E9_SALSA	ical	Calpastatin	869	Salmo salar	41	1	24	8	0	16.9251	16.8994	TRUE
A0A1S3L8G8	tr|A0A1S3L8G8|A0A1S3L8G8_SALSA	LOC106564841	S-adenosylmethionine synthase	395	Salmo salar	12	1	24	8	0	17.2932	17.3321	TRUE
A0A1S3L8J7	tr|A0A1S3L8J7|A0A1S3L8J7_SALSA	LOC106565103	Calcium-transporting ATPase	1197	Salmo salar	38	1	24	8	0	17.0531	17.045	TRUE
A0A1S3L8K8	tr|A0A1S3L8K8|A0A1S3L8K8_SALSA	LOC106565051	Cytochrome c1, heme protein, mitochondrial-like	307	Salmo salar	9	1	24	8	0	17.6366	17.6563	TRUE
A0A1S3L8N5	tr|A0A1S3L8N5|A0A1S3L8N5_SALSA	LOC106565109	ADP-ribosylation factor-like protein 8A	189	Salmo salar	8	0.9998	24	8	0	16.46	16.4667	TRUE
A0A1S3L8R0	tr|A0A1S3L8R0|A0A1S3L8R0_SALSA	LOC106564891	Prenylcysteine oxidase 1	510	Salmo salar	7	1	24	8	0	15.6044	15.611	TRUE
A0A1S3L8R7	tr|A0A1S3L8R7|A0A1S3L8R7_SALSA	LOC106564899	Nascent polypeptide-associated complex subunit alpha, muscle-specific form-like	1447	Salmo salar	9	1	24	8	0	15.2459	15.2738	TRUE
A0A1S3L8S2	tr|A0A1S3L8S2|A0A1S3L8S2_SALSA	LOC106564904	RNA helicase	627	Salmo salar	38	1	24	8	0	16.463	16.4218	TRUE
A0A1S3L8S8	tr|A0A1S3L8S8|A0A1S3L8S8_SALSA	ical	Calpastatin	894	Salmo salar	40	1	24	8	0	18.6425	18.6792	TRUE
A0A1S3L929	tr|A0A1S3L929|A0A1S3L929_SALSA	LOC106564958	Keratin, type I cytoskeletal 13-like	433	Salmo salar	57	1	24	8	0	21.4359	21.4427	TRUE
A0A1S3L971	tr|A0A1S3L971|A0A1S3L971_SALSA	LOC106565001	Spectrin beta chain	2252	Salmo salar	158	1	24	8	0	20.1129	20.1828	TRUE
A0A1S3L974	tr|A0A1S3L974|A0A1S3L974_SALSA	LOC106565191	Glutaredoxin-1	106	Salmo salar	7	1	24	8	0	17.2038	17.2337	TRUE
A0A1S3L984	tr|A0A1S3L984|A0A1S3L984_SALSA	LOC106565195	Receptor-type tyrosine-protein phosphatase alpha-like isoform X4	840	Salmo salar	5	1	24	8	0	15.6175	15.6364	TRUE
A0A1S3L997	tr|A0A1S3L997|A0A1S3L997_SALSA	LOC106565202	Syntaxin-18	331	Salmo salar	6	1	24	8	0	15.2639	15.2923	TRUE
A0A1S3L9B5	tr|A0A1S3L9B5|A0A1S3L9B5_SALSA	LOC106565215	phosphatidate phosphatase	1109	Salmo salar	6	1	24	8	0	14.6161	14.7293	TRUE
A0A1S3L9C3	tr|A0A1S3L9C3|A0A1S3L9C3_SALSA	chchd6	MICOS complex subunit MIC25 isoform X2	240	Salmo salar	11	1	24	8	0	16.1502	16.1869	TRUE
A0A1S3L9D5	tr|A0A1S3L9D5|A0A1S3L9D5_SALSA	LOC106565224	Protein-glutamine gamma-glutamyltransferase 2	679	Salmo salar	76	1	24	8	0	20.3015	19.9372	TRUE
A0A1S3L9E0	tr|A0A1S3L9E0|A0A1S3L9E0_SALSA	LOC106565229	Keratin, type I cytoskeletal 18-like	420	Salmo salar	76	1	24	8	0	21.8839	21.8707	TRUE
A0A1S3L9E5	tr|A0A1S3L9E5|A0A1S3L9E5_SALSA	LOC106565230	Eukaryotic translation initiation factor 4B-like isoform X4	546	Salmo salar	5	1	24	8	0	15.7059	15.7904	TRUE
A0A1S3L9E6	tr|A0A1S3L9E6|A0A1S3L9E6_SALSA	LOC106565228	Intermediate filament protein ON3-like	616	Salmo salar	35	1	24	8	0	16.9001	16.6878	TRUE
A0A1S3L9H1	tr|A0A1S3L9H1|A0A1S3L9H1_SALSA	LOC106565239	thioredoxin-disulfide reductase	601	Salmo salar	24	1	24	8	0	16.5294	16.5103	TRUE
A0A1S3L9J8	tr|A0A1S3L9J8|A0A1S3L9J8_SALSA	LOC106565256	peptidyl-tRNA hydrolase	185	Salmo salar	8	1	24	8	0	17.329	17.3814	TRUE
A0A1S3L9K3	tr|A0A1S3L9K3|A0A1S3L9K3_SALSA	LOC106565257	Plexin-B1-like isoform X1	2291	Salmo salar	11	1	24	8	0	15.3206	15.3538	TRUE
A0A1S3L9M0	tr|A0A1S3L9M0|A0A1S3L9M0_SALSA	LOC106565197	Isocitrate dehydrogenase [NAD] subunit, mitochondrial	389	Salmo salar	18	1	24	8	0	16.4701	16.4465	TRUE
A0A1S3L9M5	tr|A0A1S3L9M5|A0A1S3L9M5_SALSA	lyar	Cell growth-regulating nucleolar protein	355	Salmo salar	2	1	24	8	0	14.7946	14.8112	TRUE
A0A1S3L9R8	tr|A0A1S3L9R8|A0A1S3L9R8_SALSA	LOC106565226	Keratin, type II cytoskeletal 8-like	515	Salmo salar	31	1	24	8	0	14.9532	15.1655	TRUE
A0A1S3LA19	tr|A0A1S3LA19|A0A1S3LA19_SALSA	LOC106565341	SLIT-ROBO Rho GTPase-activating protein 3-like isoform X1	1128	Salmo salar	6	1	24	8	0	14.329	14.4971	TRUE
A0A1S3LA21	tr|A0A1S3LA21|A0A1S3LA21_SALSA	LOC106565114	Transmembrane protein 263-like	133	Salmo salar	5	1	24	8	0	15.1292	15.29	TRUE
A0A1S3LA46	tr|A0A1S3LA46|A0A1S3LA46_SALSA	LOC106565123	Ubiquitin carboxyl-terminal hydrolase 48	1051	Salmo salar	6	1	24	8	0	14.4705	14.4642	TRUE
A0A1S3LA67	tr|A0A1S3LA67|A0A1S3LA67_SALSA	LOC106565131	SUZ domain-containing protein 1	160	Salmo salar	2	1	24	8	0	14.753	14.9667	TRUE
A0A1S3LAA8	tr|A0A1S3LAA8|A0A1S3LAA8_SALSA	LOC106565381	Transforming acidic coiled-coil-containing protein 1-like isoform X1	903	Salmo salar	2	0.9958	24	8	0	15.704	15.8158	TRUE
A0A1S3LAD3	tr|A0A1S3LAD3|A0A1S3LAD3_SALSA	LOC106565157	Bcl10-interacting CARD protein-like	198	Salmo salar	7	1	24	8	0	15.8012	15.8476	TRUE
A0A1S3LAE9	tr|A0A1S3LAE9|A0A1S3LAE9_SALSA	LOC106565337	Double-stranded RNA-binding protein Staufen homolog 1-like isoform X1	707	Salmo salar	20	1	24	8	0	19.0681	19.0471	TRUE
A0A1S3LAI1	tr|A0A1S3LAI1|A0A1S3LAI1_SALSA	LOC106565402	Acyl-coenzyme A thioesterase 1-like isoform X2	456	Salmo salar	3	1	24	8	0	14.7467	14.6429	TRUE
A0A1S3LAL8	tr|A0A1S3LAL8|A0A1S3LAL8_SALSA	LOC106565422	Guanine nucleotide exchange factor MSS4-like	132	Salmo salar	3	1	24	8	0	14.4109	14.5617	TRUE
A0A1S3LAM9	tr|A0A1S3LAM9|A0A1S3LAM9_SALSA	LOC106565427	Syntaxin-16-like isoform X3	306	Salmo salar	2	1	24	8	0	15.039	15.0361	TRUE
A0A1S3LAN0	tr|A0A1S3LAN0|A0A1S3LAN0_SALSA	LOC106565424	Caspase recruitment domain-containing protein 8-like	150	Salmo salar	5	1	24	8	0	14.9998	15.0706	TRUE
A0A1S3LAQ9	tr|A0A1S3LAQ9|A0A1S3LAQ9_SALSA	LOC106565438	Tubulin alpha chain	449	Salmo salar	43	1	24	8	0	19.5061	19.5738	TRUE
A0A1S3LAR1	tr|A0A1S3LAR1|A0A1S3LAR1_SALSA	LOC106565386	RNA-binding protein Musashi homolog 1-like	348	Salmo salar	5	1	24	8	0	15.654	15.6256	TRUE
A0A1S3LAT8	tr|A0A1S3LAT8|A0A1S3LAT8_SALSA	LOC106565453	LIM domain and actin-binding protein 1-like isoform X2	679	Salmo salar	24	1	24	8	0	17.9676	18.0276	TRUE
A0A1S3LB03	tr|A0A1S3LB03|A0A1S3LB03_SALSA	LOC106565459	Heterogeneous nuclear ribonucleoprotein A1-like isoform X1	369	Salmo salar	24	1	24	8	0	18.4893	18.5345	TRUE
A0A1S3LB12	tr|A0A1S3LB12|A0A1S3LB12_SALSA	LOC106565464	RNA-binding motif, single-stranded-interacting protein 2-like isoform X1	396	Salmo salar	11	1	24	8	0	17.5592	17.5435	TRUE
A0A1S3LB14	tr|A0A1S3LB14|A0A1S3LB14_SALSA	LOC106565429	protein-serine/threonine phosphatase	258	Salmo salar	5	1	24	8	0	15.339	15.3646	TRUE
A0A1S3LB17	tr|A0A1S3LB17|A0A1S3LB17_SALSA	LOC106565466	Low-density lipoprotein receptor-related protein 1-like isoform X1	4574	Salmo salar	157	1	24	8	0	18.4199	18.4206	TRUE
A0A1S3LB19	tr|A0A1S3LB19|A0A1S3LB19_SALSA	LOC106565430	Gelsolin	731	Salmo salar	50	1	24	8	0	18.9241	18.9431	TRUE
A0A1S3LB33	tr|A0A1S3LB33|A0A1S3LB33_SALSA	LOC106565436	SAP domain-containing ribonucleoprotein-like isoform X2	211	Salmo salar	11	1	24	8	0	15.6716	15.6709	TRUE
A0A1S3LB47	tr|A0A1S3LB47|A0A1S3LB47_SALSA	LOC106565491	Inner centromere protein-like	1183	Salmo salar	11	1	24	8	0	16.2509	16.3299	TRUE
A0A1S3LB53	tr|A0A1S3LB53|A0A1S3LB53_SALSA	LOC106565448	Cyclin-dependent kinase 4	305	Salmo salar	19	1	24	8	0	17.3447	17.3422	TRUE
A0A1S3LB80	tr|A0A1S3LB80|A0A1S3LB80_SALSA	gnai2	Guanine nucleotide-binding protein G(i) subunit alpha-2	367	Salmo salar	26	1	24	8	0	19.3073	19.2799	TRUE
A0A1S3LBA5	tr|A0A1S3LBA5|A0A1S3LBA5_SALSA	LOC100196653	Testis enhanced gene transcript (BAX inhibitor 1) isoform X1	239	Salmo salar	1	0.9157	24	8	0	14.4943	14.5029	TRUE
A0A1S3LBA8	tr|A0A1S3LBA8|A0A1S3LBA8_SALSA	LOC106565531	5'-AMP-activated protein kinase subunit gamma-1	332	Salmo salar	5	1	24	8	0	14.2689	14.3078	TRUE
A0A1S3LBE6	tr|A0A1S3LBE6|A0A1S3LBE6_SALSA	LOC106565469	Extended synaptotagmin-1-like	1856	Salmo salar	115	1	24	8	0	19.2585	19.2917	TRUE
A0A1S3LBG1	tr|A0A1S3LBG1|A0A1S3LBG1_SALSA	LOC106565561	Protein transport protein Sec61 subunit alpha isoform B	476	Salmo salar	10	1	24	8	0	17.136	17.1271	TRUE
A0A1S3LBJ0	tr|A0A1S3LBJ0|A0A1S3LBJ0_SALSA	LOC106565361	phosphopyruvate hydratase	433	Salmo salar	36	1	24	8	0	19.2558	19.2582	TRUE
A0A1S3LBM8	tr|A0A1S3LBM8|A0A1S3LBM8_SALSA	LOC106565526	N-acetylgalactosaminide beta-1,3-galactosyltransferase	406	Salmo salar	7	1	24	8	0	15.0441	15.104	TRUE
A0A1S3LBQ1	tr|A0A1S3LBQ1|A0A1S3LBQ1_SALSA	thnsl2	Threonine synthase-like 2	493	Salmo salar	2	1	24	8	0	15.0442	15.1388	TRUE
A0A1S3LBQ3	tr|A0A1S3LBQ3|A0A1S3LBQ3_SALSA	atad3	ATPase family AAA domain-containing protein 3 isoform X1	701	Salmo salar	27	1	24	8	0	16.4571	16.5351	TRUE
A0A1S3LBU1	tr|A0A1S3LBU1|A0A1S3LBU1_SALSA	LOC106565634	Nuclear ubiquitous casein and cyclin-dependent kinase substrate 1-like isoform X1	316	Salmo salar	2	1	24	8	0	15.8459	16.0521	TRUE
A0A1S3LBW0	tr|A0A1S3LBW0|A0A1S3LBW0_SALSA	LOC100380707	Ubiquitin carboxyl-terminal hydrolase 4	1003	Salmo salar	23	1	24	8	0	16.5192	16.5305	TRUE
A0A1S3LBX5	tr|A0A1S3LBX5|A0A1S3LBX5_SALSA	LOC106565650	MICOS complex subunit MIC10	75	Salmo salar	2	1	24	8	0	13.8386	13.8507	TRUE
A0A1S3LBX6	tr|A0A1S3LBX6|A0A1S3LBX6_SALSA	LOC106565654	Dual serine/threonine and tyrosine protein kinase	867	Salmo salar	3	1	24	8	0	14.162	14.1257	TRUE
A0A1S3LBZ1	tr|A0A1S3LBZ1|A0A1S3LBZ1_SALSA	LOC106565664	Striatin-interacting protein 1 homolog isoform X1	815	Salmo salar	3	1	24	8	0	14.9266	14.9516	TRUE
A0A1S3LC09	tr|A0A1S3LC09|A0A1S3LC09_SALSA	LOC106565426	cathepsin X	299	Salmo salar	10	1	24	8	0	15.7479	15.8163	TRUE
A0A1S3LC33	tr|A0A1S3LC33|A0A1S3LC33_SALSA	LOC106565677	Methylosome protein WDR77	338	Salmo salar	7	1	24	8	0	15.7154	15.6932	TRUE
A0A1S3LC34	tr|A0A1S3LC34|A0A1S3LC34_SALSA	LOC106565433	Leucine-rich repeat flightless-interacting protein 1-like isoform X1	375	Salmo salar	10	1	24	8	0	16.5944	16.6155	TRUE
A0A1S3LC39	tr|A0A1S3LC39|A0A1S3LC39_SALSA	LOC106565434	Erythrocyte band 7 integral membrane protein-like isoform X1	286	Salmo salar	14	1	24	8	0	14.4269	14.5343	TRUE
A0A1S3LC46	tr|A0A1S3LC46|A0A1S3LC46_SALSA	LOC106565623	ethanolamine kinase	379	Salmo salar	3	1	24	8	0	18.0918	18.8204	TRUE
A0A1S3LC77	tr|A0A1S3LC77|A0A1S3LC77_SALSA	park7	protein deglycase	189	Salmo salar	14	1	24	8	0	17.4031	17.4234	TRUE
A0A1S3LC88	tr|A0A1S3LC88|A0A1S3LC88_SALSA	LOC106565702	Nuclear pore complex protein Nup214-like isoform X3	2016	Salmo salar	9	1	24	8	0	15.0315	15.0394	TRUE
A0A1S3LCB1	tr|A0A1S3LCB1|A0A1S3LCB1_SALSA	LOC106565658	Serine/arginine-rich splicing factor 3 isoform X2	165	Salmo salar	9	0.9999	24	8	0	18.0278	18.0586	TRUE
A0A1S3LCC2	tr|A0A1S3LCC2|A0A1S3LCC2_SALSA	LOC106565719	Nucleoside diphosphate kinase	205	Salmo salar	5	1	24	8	0	15.3034	15.423	TRUE
A0A1S3LCC6	tr|A0A1S3LCC6|A0A1S3LCC6_SALSA	LOC106565722	Dolichyl-diphosphooligosaccharide--protein glycosyltransferase subunit 2	640	Salmo salar	20	1	24	8	0	18.7358	18.7394	TRUE
A0A1S3LCC9	tr|A0A1S3LCC9|A0A1S3LCC9_SALSA	LOC106565669	Guanine nucleotide-binding protein G(i) subunit alpha-3	354	Salmo salar	17	1	24	8	0	15.1951	15.2129	TRUE
A0A1S3LCD4	tr|A0A1S3LCD4|A0A1S3LCD4_SALSA	LOC106565671	AMP deaminase	807	Salmo salar	24	1	24	8	0	16.1454	16.145	TRUE
A0A1S3LCG6	tr|A0A1S3LCG6|A0A1S3LCG6_SALSA	LOC106565735	Eukaryotic translation initiation factor 4E type 3 isoform X2	183	Salmo salar	1	0.9157	24	8	0	13.8653	13.9167	TRUE
A0A1S3LCK4	tr|A0A1S3LCK4|A0A1S3LCK4_SALSA	LOC106565746	PRA1 family protein	239	Salmo salar	1	0.9157	24	8	0	13.1183	13.1296	TRUE
A0A1S3LCK6	tr|A0A1S3LCK6|A0A1S3LCK6_SALSA	LOC106565517	SWI/SNF complex subunit SMARCC2-like isoform X1	1059	Salmo salar	21	1	24	8	0	16.0115	16.0051	TRUE
A0A1S3LCK8	tr|A0A1S3LCK8|A0A1S3LCK8_SALSA	LOC106565750	Uncharacterized protein LOC106565750	574	Salmo salar	5	1	24	8	0	15.6951	15.623	TRUE
A0A1S3LCL9	tr|A0A1S3LCL9|A0A1S3LCL9_SALSA	LOC106565753	ADP-ribosylation factor-like protein 8B	200	Salmo salar	8	1	24	8	0	17.1173	17.2591	TRUE
A0A1S3LCQ7	tr|A0A1S3LCQ7|A0A1S3LCQ7_SALSA	LOC106565771	Host cell factor 1-like isoform X1	1703	Salmo salar	29	1	24	8	0	14.4254	14.4643	TRUE
A0A1S3LCS5	tr|A0A1S3LCS5|A0A1S3LCS5_SALSA	LOC106565779	DNA topoisomerase I	737	Salmo salar	8	1	24	8	0	16.8007	16.7548	TRUE
A0A1S3LCT4	tr|A0A1S3LCT4|A0A1S3LCT4_SALSA	LOC106565784	Protein NDRG3-like isoform X1	384	Salmo salar	3	0	24	8	0	14.575	14.6118	TRUE
A0A1S3LCU9	tr|A0A1S3LCU9|A0A1S3LCU9_SALSA	LOC106565741	Uncharacterized protein LOC106565741	551	Salmo salar	3	1	24	8	0	15.2364	15.2727	TRUE
A0A1S3LCW1	tr|A0A1S3LCW1|A0A1S3LCW1_SALSA	LOC106565575	Testis-expressed sequence 264 protein-like	332	Salmo salar	3	1	24	8	0	14.0106	14.004	TRUE
A0A1S3LCY0	tr|A0A1S3LCY0|A0A1S3LCY0_SALSA	LOC106565588	Exportin-2	971	Salmo salar	20	1	24	8	0	16.7601	16.8323	TRUE
A0A1S3LCZ9	tr|A0A1S3LCZ9|A0A1S3LCZ9_SALSA	LOC106565806	Cytochrome b-c1 complex subunit 1, mitochondrial-like	474	Salmo salar	19	1	24	8	0	17.6808	17.6715	TRUE
A0A1S3LD02	tr|A0A1S3LD02|A0A1S3LD02_SALSA	LOC106565596	Methyltransferase-like protein 7A	242	Salmo salar	12	1	24	8	0	17.0817	17.0376	TRUE
A0A1S3LD17	tr|A0A1S3LD17|A0A1S3LD17_SALSA	pfdn5	Prefoldin subunit 5 isoform X1	153	Salmo salar	11	1	24	8	0	16.8112	16.8118	TRUE
A0A1S3LD21	tr|A0A1S3LD21|A0A1S3LD21_SALSA	LOC106565818	Ras-related protein Rab-7a	207	Salmo salar	18	0.9899	24	8	0	14.8862	15.0184	TRUE
A0A1S3LD46	tr|A0A1S3LD46|A0A1S3LD46_SALSA	LOC106565836	Succinate--CoA ligase [GDP-forming] subunit beta, mitochondrial	432	Salmo salar	14	1	24	8	0	16.7464	16.7387	TRUE
A0A1S3LD62	tr|A0A1S3LD62|A0A1S3LD62_SALSA	p3h1	procollagen-proline 3-dioxygenase	878	Salmo salar	22	1	24	8	0	17.0416	16.9356	TRUE
A0A1S3LD67	tr|A0A1S3LD67|A0A1S3LD67_SALSA	LOC106565639	Adaptin ear-binding coat-associated protein 2-like	223	Salmo salar	4	1	24	8	0	16.0022	16.0057	TRUE
A0A1S3LDG5	tr|A0A1S3LDG5|A0A1S3LDG5_SALSA	LOC106565887	Eukaryotic translation initiation factor 4 gamma 3-like isoform X2	1799	Salmo salar	13	1	24	8	0	14.9944	15.0081	TRUE
A0A1S3LDM1	tr|A0A1S3LDM1|A0A1S3LDM1_SALSA	agtrap	Type-1 angiotensin II receptor-associated protein isoform X3	170	Salmo salar	4	0.9856	24	8	0	16.9859	17.4564	TRUE
A0A1S3LDN0	tr|A0A1S3LDN0|A0A1S3LDN0_SALSA	agtrap	Type-1 angiotensin II receptor-associated protein isoform X4	169	Salmo salar	4	0.509	24	8	0	14.933	15.194	TRUE
A0A1S3LDN1	tr|A0A1S3LDN1|A0A1S3LDN1_SALSA	LOC106565907	4'-phosphopantetheine phosphatase	786	Salmo salar	3	1	24	8	0	14.4083	14.4347	TRUE
A0A1S3LDQ3	tr|A0A1S3LDQ3|A0A1S3LDQ3_SALSA	LOC106565867	Solute carrier family 2, facilitated glucose transporter member 1-like	492	Salmo salar	4	1	24	8	0	15.0912	15.0387	TRUE
A0A1S3LDY4	tr|A0A1S3LDY4|A0A1S3LDY4_SALSA	LOC106565972	Vacuolar fusion protein MON1 homolog	659	Salmo salar	1	0.9157	24	8	0	13.9343	13.9514	TRUE
A0A1S3LE09	tr|A0A1S3LE09|A0A1S3LE09_SALSA	LOC106565982	Hyaluronidase	444	Salmo salar	7	1	24	8	0	17.6778	17.7961	TRUE
A0A1S3LE11	tr|A0A1S3LE11|A0A1S3LE11_SALSA	LOC106565987	RNA-binding protein 6-like isoform X2	1400	Salmo salar	4	1	24	8	0	14.5001	14.5235	TRUE
A0A1S3LE13	tr|A0A1S3LE13|A0A1S3LE13_SALSA	LOC106565909	Multifunctional fusion protein	556	Salmo salar	15	1	24	8	0	16.1966	16.1352	TRUE
A0A1S3LED9	tr|A0A1S3LED9|A0A1S3LED9_SALSA	LOC106565827	Protein kinase C	686	Salmo salar	8	1	24	8	0	15.7658	15.7647	TRUE
A0A1S3LEE2	tr|A0A1S3LEE2|A0A1S3LEE2_SALSA	LOC106566046	F-actin-capping protein subunit alpha	286	Salmo salar	19	1	24	8	0	19.1907	19.1959	TRUE
A0A1S3LEF4	tr|A0A1S3LEF4|A0A1S3LEF4_SALSA	LOC106566056	Importin-9	1057	Salmo salar	5	1	24	8	0	15.01	15.0111	TRUE
A0A1S3LEF9	tr|A0A1S3LEF9|A0A1S3LEF9_SALSA	slc25a26	Mitochondrial S-adenosylmethionine carrier protein	225	Salmo salar	1	0.9157	24	8	0	13.3007	13.3987	TRUE
A0A1S3LEH8	tr|A0A1S3LEH8|A0A1S3LEH8_SALSA	LOC106566065	Ubiquitin-like modifier-activating enzyme 1	1015	Salmo salar	19	1	24	8	0	16.7671	16.7721	TRUE
A0A1S3LEM5	tr|A0A1S3LEM5|A0A1S3LEM5_SALSA	appl1	DCC-interacting protein 13-alpha isoform X3	712	Salmo salar	8	1	24	8	0	16.715	16.7129	TRUE
A0A1S3LEN4	tr|A0A1S3LEN4|A0A1S3LEN4_SALSA	coq4	Ubiquinone biosynthesis protein COQ4 homolog, mitochondrial	305	Salmo salar	3	1	24	8	0	14.5276	14.3784	TRUE
A0A1S3LER1	tr|A0A1S3LER1|A0A1S3LER1_SALSA	shmt2	Serine hydroxymethyltransferase	521	Salmo salar	29	1	24	8	0	18.4036	18.4297	TRUE
A0A1S3LER8	tr|A0A1S3LER8|A0A1S3LER8_SALSA	LOC106565886	Heterochromatin protein 1-binding protein 3	606	Salmo salar	27	1	24	8	0	18.2209	18.2074	TRUE
A0A1S3LES7	tr|A0A1S3LES7|A0A1S3LES7_SALSA	mars	Methionine--tRNA ligase, cytoplasmic	1021	Salmo salar	11	1	24	8	0	16.3019	16.2991	TRUE
A0A1S3LET2	tr|A0A1S3LET2|A0A1S3LET2_SALSA	LOC106566142	Dynactin subunit 2-like	406	Salmo salar	22	1	24	8	0	18.2459	18.2669	TRUE
A0A1S3LEU6	tr|A0A1S3LEU6|A0A1S3LEU6_SALSA	LOC106566054	Leiomodin-1-like	694	Salmo salar	5	1	24	8	0	15.7199	15.7308	TRUE
A0A1S3LEW2	tr|A0A1S3LEW2|A0A1S3LEW2_SALSA	LOC106566161	Phosphodiesterase	506	Salmo salar	11	1	24	8	0	15.9635	15.9185	TRUE
A0A1S3LEZ4	tr|A0A1S3LEZ4|A0A1S3LEZ4_SALSA	LOC106566182	Transporter	626	Salmo salar	4	1	24	8	0	16.2099	16.4462	TRUE
A0A1S3LF26	tr|A0A1S3LF26|A0A1S3LF26_SALSA	LOC106566202	Cullin-associated NEDD8-dissociated protein 1-like	1238	Salmo salar	5	0.9998	24	8	0	15.5513	15.5572	TRUE
A0A1S3LF38	tr|A0A1S3LF38|A0A1S3LF38_SALSA	LOC106566216	60S ribosomal protein L32	135	Salmo salar	14	1	24	8	0	17.4714	17.5327	TRUE
A0A1S3LF96	tr|A0A1S3LF96|A0A1S3LF96_SALSA	LOC106566255	Pyruvate dehydrogenase E1 component subunit beta	359	Salmo salar	19	1	24	8	0	17.8201	17.821	TRUE
A0A1S3LFA2	tr|A0A1S3LFA2|A0A1S3LFA2_SALSA	cssa12h12orf10	UPF0160 protein MYG1, mitochondrial	410	Salmo salar	13	1	24	8	0	16.1244	16.1154	TRUE
A0A1S3LFC9	tr|A0A1S3LFC9|A0A1S3LFC9_SALSA	LOC106566294	Tumor protein D54-like isoform X1	241	Salmo salar	9	1	24	8	0	18.1816	18.1992	TRUE
A0A1S3LFD2	tr|A0A1S3LFD2|A0A1S3LFD2_SALSA	LOC106566187	Translation machinery-associated protein 7	64	Salmo salar	7	1	24	8	0	16.6109	16.6934	TRUE
A0A1S3LFF7	tr|A0A1S3LFF7|A0A1S3LFF7_SALSA	LOC106566211	Mesencephalic astrocyte-derived neurotrophic factor-like	181	Salmo salar	10	1	24	8	0	14.798400000000001	14.8302	TRUE
A0A1S3LFG4	tr|A0A1S3LFG4|A0A1S3LFG4_SALSA	LOC106566303	Calcium-transporting ATPase	1043	Salmo salar	43	1	24	8	0	15.6396	15.6526	TRUE
A0A1S3LFH1	tr|A0A1S3LFH1|A0A1S3LFH1_SALSA	LOC106566308	Transcription elongation factor	366	Salmo salar	8	1	24	8	0	15.0786	15.0652	TRUE
A0A1S3LFJ9	tr|A0A1S3LFJ9|A0A1S3LFJ9_SALSA	LOC100380643	Filamin-A isoform X4	2544	Salmo salar	207	1	24	8	0	20.6696	20.6756	TRUE
A0A1S3LFL0	tr|A0A1S3LFL0|A0A1S3LFL0_SALSA	LOC106566338	Deoxyribonuclease	263	Salmo salar	11	1	24	8	0	16.8136	16.7427	TRUE
A0A1S3LFP9	tr|A0A1S3LFP9|A0A1S3LFP9_SALSA	acad9	Acyl-CoA dehydrogenase family member 9, mitochondrial	628	Salmo salar	10	1	24	8	0	15.451	15.4302	TRUE
A0A1S3LFS7	tr|A0A1S3LFS7|A0A1S3LFS7_SALSA	LOC106566081	Uncharacterized protein LOC106566081	156	Salmo salar	10	1	24	8	0	16.5279	16.5324	TRUE
A0A1S3LFV3	tr|A0A1S3LFV3|A0A1S3LFV3_SALSA	LOC106566383	phosphopyruvate hydratase	432	Salmo salar	45	1	24	8	0	17.4453	17.4747	TRUE
A0A1S3LFX6	tr|A0A1S3LFX6|A0A1S3LFX6_SALSA	LOC106566108	RNA helicase	504	Salmo salar	11	1	24	8	0	16.705	16.7159	TRUE
A0A1S3LG15	tr|A0A1S3LG15|A0A1S3LG15_SALSA	LOC106566412	Transmembrane emp24 domain-containing protein 4-like	220	Salmo salar	4	1	24	8	0	15.3044	15.308	TRUE
A0A1S3LG34	tr|A0A1S3LG34|A0A1S3LG34_SALSA	LOC106566155	Biogenesis of lysosome-related organelles complex 1 subunit 1	125	Salmo salar	3	1	24	8	0	14.3939	14.6391	TRUE
A0A1S3LG74	tr|A0A1S3LG74|A0A1S3LG74_SALSA	LOC106566440	peptidylprolyl isomerase	108	Salmo salar	7	1	24	8	0	14.3695	14.4145	TRUE
A0A1S3LG77	tr|A0A1S3LG77|A0A1S3LG77_SALSA	LOC106566439	NSFL1 cofactor p47	375	Salmo salar	14	0.9999	24	8	0	16.4381	16.4253	TRUE
A0A1S3LG90	tr|A0A1S3LG90|A0A1S3LG90_SALSA	LOC106566194	SWI/SNF-related matrix-associated actin-dependent regulator of chromatin subfamily D member 1 isoform X2	448	Salmo salar	5	1	24	8	0	14.0854	14.1936	TRUE
A0A1S3LG93	tr|A0A1S3LG93|A0A1S3LG93_SALSA	LOC106566436	Crk-like protein	304	Salmo salar	4	1	24	8	0	15.702	15.6674	TRUE
A0A1S3LG94	tr|A0A1S3LG94|A0A1S3LG94_SALSA	LOC106566200	Protein SSUH2 homolog isoform X2	382	Salmo salar	4	1	24	8	0	14.9875	14.9668	TRUE
A0A1S3LGB9	tr|A0A1S3LGB9|A0A1S3LGB9_SALSA	LOC106566223	LIM and cysteine-rich domains protein 1-like	359	Salmo salar	13	1	24	8	0	15.6108	15.6251	TRUE
A0A1S3LGD0	tr|A0A1S3LGD0|A0A1S3LGD0_SALSA	LOC106566468	Deoxyribonuclease-1-like 1	332	Salmo salar	3	1	24	8	0	15.1669	15.2017	TRUE
A0A1S3LGD8	tr|A0A1S3LGD8|A0A1S3LGD8_SALSA	LOC106566467	Putative tRNA (cytidine(32)/guanosine(34)-2'-O)-methyltransferase	338	Salmo salar	1	0.9157	24	8	0	16.0173	16.0017	TRUE
A0A1S3LGD9	tr|A0A1S3LGD9|A0A1S3LGD9_SALSA	LOC106566414	non-specific serine/threonine protein kinase	666	Salmo salar	4	1	24	8	0	14.2409	14.2271	TRUE
A0A1S3LGF9	tr|A0A1S3LGF9|A0A1S3LGF9_SALSA	LOC106566422	Transmembrane 9 superfamily member	568	Salmo salar	6	1	24	8	0	15.5547	15.5578	TRUE
A0A1S3LGG5	tr|A0A1S3LGG5|A0A1S3LGG5_SALSA	uxt	Protein UXT isoform X1	168	Salmo salar	3	1	24	8	0	14.8471	14.9158	TRUE
A0A1S3LGI2	tr|A0A1S3LGI2|A0A1S3LGI2_SALSA	cstf1	Cleavage stimulation factor 50 kDa subunit	431	Salmo salar	15	1	24	8	0	16.1666	16.1679	TRUE
A0A1S3LGI4	tr|A0A1S3LGI4|A0A1S3LGI4_SALSA	LOC106566433	Glycogen [starch] synthase	703	Salmo salar	2	0.999	24	8	0	14.2384	14.1997	TRUE
A0A1S3LGL8	tr|A0A1S3LGL8|A0A1S3LGL8_SALSA	apeh	Acylamino-acid-releasing enzyme	731	Salmo salar	21	1	24	8	0	16.791	16.7972	TRUE
A0A1S3LGN2	tr|A0A1S3LGN2|A0A1S3LGN2_SALSA	LOC106566299	ER membrane protein complex subunit 1	928	Salmo salar	14	1	24	8	0	16.1676	16.174	TRUE
A0A1S3LGP5	tr|A0A1S3LGP5|A0A1S3LGP5_SALSA	LOC106566538	Cyclin-dependent kinase 16-like	163	Salmo salar	2	1	24	8	0	14.8031	14.8013	TRUE
A0A1S3LGR3	tr|A0A1S3LGR3|A0A1S3LGR3_SALSA	uba1	Ubiquitin-like modifier-activating enzyme 1	1050	Salmo salar	46	1	24	8	0	18.9	18.9384	TRUE
A0A1S3LGT9	tr|A0A1S3LGT9|A0A1S3LGT9_SALSA	samhd1	Deoxynucleoside triphosphate triphosphohydrolase SAMHD1	697	Salmo salar	3	1	24	8	0	14.0341	14.2954	TRUE
A0A1S3LGV3	tr|A0A1S3LGV3|A0A1S3LGV3_SALSA	prpf6	Pre-mRNA-processing factor 6	1006	Salmo salar	15	1	24	8	0	15.2746	15.2803	TRUE
A0A1S3LGY7	tr|A0A1S3LGY7|A0A1S3LGY7_SALSA	cttnbp2nl	CTTNBP2 N-terminal-like protein isoform X3	605	Salmo salar	12	1	24	8	0	16.1831	16.1921	TRUE
A0A1S3LGZ3	tr|A0A1S3LGZ3|A0A1S3LGZ3_SALSA	LOC106566373	ATP synthase subunit b	284	Salmo salar	26	1	24	8	0	14.4196	14.3696	TRUE
A0A1S3LHA3	tr|A0A1S3LHA3|A0A1S3LHA3_SALSA	qars	glutamine--tRNA ligase	775	Salmo salar	36	1	24	8	0	16.8596	16.8733	TRUE
A0A1S3LHD8	tr|A0A1S3LHD8|A0A1S3LHD8_SALSA	cc032	CC032 protein isoform X2	359	Salmo salar	3	1	24	8	0	15.1649	15.3922	TRUE
A0A1S3LHE2	tr|A0A1S3LHE2|A0A1S3LHE2_SALSA	LOC106566441	Syntenin-1-like	301	Salmo salar	14	1	24	8	0	16.6531	16.764	TRUE
A0A1S3LHJ2	tr|A0A1S3LHJ2|A0A1S3LHJ2_SALSA	LOC106566464	ADP-ribosylation factor-like protein 8A	188	Salmo salar	8	0.9998	24	8	0	16.6806	16.7478	TRUE
A0A1S3LHK6	tr|A0A1S3LHK6|A0A1S3LHK6_SALSA	rae1	Rae1 protein homolog	366	Salmo salar	13	1	24	8	0	16.9117	16.91	TRUE
A0A1S3LHN5	tr|A0A1S3LHN5|A0A1S3LHN5_SALSA	LOC106566691	Vesicle-associated membrane protein-associated protein B-like isoform X1	245	Salmo salar	10	0.9999	24	8	0	13.601	13.5827	TRUE
A0A1S3LHS6	tr|A0A1S3LHS6|A0A1S3LHS6_SALSA	LOC106566707	Poly(RC)-binding protein 2-like isoform X4	318	Salmo salar	12	1	24	8	0	15.4558	15.4469	TRUE
A0A1S3LHZ2	tr|A0A1S3LHZ2|A0A1S3LHZ2_SALSA	LOC106566692	Charged multivesicular body protein 4b-like	223	Salmo salar	6	1	24	8	0	15.9873	15.9824	TRUE
A0A1S3LI74	tr|A0A1S3LI74|A0A1S3LI74_SALSA	LOC106566785	Inosine-5'-monophosphate dehydrogenase	530	Salmo salar	13	1	24	8	0	16.0532	16.0747	TRUE
A0A1S3LIA9	tr|A0A1S3LIA9|A0A1S3LIA9_SALSA	LOC106566799	Propionate--CoA ligase	683	Salmo salar	8	1	24	8	0	15.4434	15.425	TRUE
A0A1S3LIC1	tr|A0A1S3LIC1|A0A1S3LIC1_SALSA	LOC106566808	Protein-S-isoprenylcysteine O-methyltransferase	292	Salmo salar	1	0.9157	24	8	0	16.3965	16.3998	TRUE
A0A1S3LIE9	tr|A0A1S3LIE9|A0A1S3LIE9_SALSA	mrps25	Small ribosomal subunit protein mS25	170	Salmo salar	3	1	24	8	0	14.1911	14.142	TRUE
A0A1S3LIF9	tr|A0A1S3LIF9|A0A1S3LIF9_SALSA	LOC106566814	Short-chain dehydrogenase/reductase 3-like	303	Salmo salar	1	0.9157	24	8	0	14.716	14.6651	TRUE
A0A1S3LIH0	tr|A0A1S3LIH0|A0A1S3LIH0_SALSA	LOC106566775	Aminomethyltransferase	429	Salmo salar	6	1	24	8	0	14.9055	14.9359	TRUE
A0A1S3LIH6	tr|A0A1S3LIH6|A0A1S3LIH6_SALSA	LOC106566777	cAMP-dependent protein kinase type II-alpha regulatory subunit	395	Salmo salar	17	1	24	8	0	15.2341	15.3669	TRUE
A0A1S3LIM3	tr|A0A1S3LIM3|A0A1S3LIM3_SALSA	LOC106566800	Microtubule-associated protein RP/EB family member 1	253	Salmo salar	14	1	24	8	0	15.4173	15.4581	TRUE
A0A1S3LIN5	tr|A0A1S3LIN5|A0A1S3LIN5_SALSA	LOC106566849	Cold shock domain-containing protein E1-like isoform X8	920	Salmo salar	14	1	24	8	0	17.4515	17.4386	TRUE
A0A1S3LIQ8	tr|A0A1S3LIQ8|A0A1S3LIQ8_SALSA	cnbp	CCHC-type zinc finger nucleic acid binding protein	165	Salmo salar	12	1	24	8	0	17.237	17.2403	TRUE
A0A1S3LIR1	tr|A0A1S3LIR1|A0A1S3LIR1_SALSA	LOC106566864	Dolichyl-diphosphooligosaccharide--protein glycosyltransferase 48 kDa subunit	466	Salmo salar	14	1	24	8	0	17.5199	17.5136	TRUE
A0A1S3LIX1	tr|A0A1S3LIX1|A0A1S3LIX1_SALSA	LOC106566890	Plexin-A1-like isoform X4	1884	Salmo salar	5	1	24	8	0	14.4393	14.3916	TRUE
A0A1S3LIY1	tr|A0A1S3LIY1|A0A1S3LIY1_SALSA	LOC106566895	Histone deacetylase	987	Salmo salar	7	1	24	8	0	14.3051	14.2764	TRUE
A0A1S3LJ12	tr|A0A1S3LJ12|A0A1S3LJ12_SALSA	LOC106566902	Beta-catenin-like protein 1 isoform X1	562	Salmo salar	6	1	24	8	0	14.8558	14.8421	TRUE
A0A1S3LJ13	tr|A0A1S3LJ13|A0A1S3LJ13_SALSA	lrrc47	Leucine-rich repeat-containing protein 47	563	Salmo salar	11	1	24	8	0	14.6623	14.7475	TRUE
A0A1S3LJ76	tr|A0A1S3LJ76|A0A1S3LJ76_SALSA	LOC100194660	Y-box binding protein-2 isoform X3	305	Salmo salar	13	0.9848	24	8	0	16.6302	16.5696	TRUE
A0A1S3LJ82	tr|A0A1S3LJ82|A0A1S3LJ82_SALSA	roa1	Heterogeneous nuclear ribonucleoprotein A1 isoform X3	388	Salmo salar	29	1	24	8	0	18.3414	18.3122	TRUE
A0A1S3LJ96	tr|A0A1S3LJ96|A0A1S3LJ96_SALSA	mcp	Membrane cofactor protein isoform X4	324	Salmo salar	10	1	24	8	0	15.9959	15.95	TRUE
A0A1S3LJJ1	tr|A0A1S3LJJ1|A0A1S3LJJ1_SALSA	LOC106566956	Exosome complex component RRP4-like	295	Salmo salar	3	1	24	8	0	14.2581	14.3631	TRUE
A0A1S3LJK6	tr|A0A1S3LJK6|A0A1S3LJK6_SALSA	LOC106566970	Eukaryotic translation initiation factor 4B-like isoform X1	677	Salmo salar	2	1	24	8	0	14.1282	14.1774	TRUE
A0A1S3LJL5	tr|A0A1S3LJL5|A0A1S3LJL5_SALSA	LOC106566973	Keratin, type II cytoskeletal 8-like	534	Salmo salar	100	1	24	8	0	23.3118	23.3106	TRUE
A0A1S3LJN6	tr|A0A1S3LJN6|A0A1S3LJN6_SALSA	mare1	Microtubule-associated protein RP/EB family member 1	274	Salmo salar	14	1	24	8	0	16.1264	16.1337	TRUE
A0A1S3LJN7	tr|A0A1S3LJN7|A0A1S3LJN7_SALSA	LOC106566983	mitogen-activated protein kinase	361	Salmo salar	9	1	24	8	0	15.0201	14.9341	TRUE
A0A1S3LJP9	tr|A0A1S3LJP9|A0A1S3LJP9_SALSA	LOC106566958	Protein RER1	195	Salmo salar	5	1	24	8	0	17.3418	17.3337	TRUE
A0A1S3LJT0	tr|A0A1S3LJT0|A0A1S3LJT0_SALSA	LOC106566971	Far upstream element-binding protein 3-like isoform X2	602	Salmo salar	28	1	24	8	0	15.5769	15.5834	TRUE
A0A1S3LJX7	tr|A0A1S3LJX7|A0A1S3LJX7_SALSA	LOC106567023	Isocitrate dehydrogenase [NAD] subunit, mitochondrial	393	Salmo salar	11	1	24	8	0	16.3748	16.4263	TRUE
A0A1S3LJY3	tr|A0A1S3LJY3|A0A1S3LJY3_SALSA	LOC106566972	Keratin, type I cytoskeletal 18-like isoform X1	436	Salmo salar	80	1	24	8	0	20.9014	20.8769	TRUE
A0A1S3LJY5	tr|A0A1S3LJY5|A0A1S3LJY5_SALSA	LOC106567022	Surfeit locus protein 4	269	Salmo salar	4	1	24	8	0	18.1135	18.0808	TRUE
A0A1S3LK04	tr|A0A1S3LK04|A0A1S3LK04_SALSA	LOC106567026	HECT-type E3 ubiquitin transferase	4644	Salmo salar	38	1	24	8	0	15.9807	15.9879	TRUE
A0A1S3LK11	tr|A0A1S3LK11|A0A1S3LK11_SALSA	LOC106567029	Structural maintenance of chromosomes protein	1231	Salmo salar	39	1	24	8	0	15.9793	15.9565	TRUE
A0A1S3LK49	tr|A0A1S3LK49|A0A1S3LK49_SALSA	LOC106567024	Protein FAM3A-like	229	Salmo salar	3	1	24	8	0	14.6204	14.5826	TRUE
A0A1S3LK71	tr|A0A1S3LK71|A0A1S3LK71_SALSA	LOC106567004	Signal transducer and activator of transcription	761	Salmo salar	9	1	24	8	0	15.5146	15.4836	TRUE
A0A1S3LK74	tr|A0A1S3LK74|A0A1S3LK74_SALSA	LOC106567058	Formin-like protein 3 isoform X2	1053	Salmo salar	5	1	24	8	0	15.0964	15.0881	TRUE
A0A1S3LK75	tr|A0A1S3LK75|A0A1S3LK75_SALSA	LOC106567056	Extended synaptotagmin-1-like isoform X1	1122	Salmo salar	81	1	24	8	0	19.2778	19.5811	TRUE
A0A1S3LK79	tr|A0A1S3LK79|A0A1S3LK79_SALSA	LOC106567061	Sentrin-specific protease 1-like	738	Salmo salar	4	1	24	8	0	16.1754	16.115	TRUE
A0A1S3LK84	tr|A0A1S3LK84|A0A1S3LK84_SALSA	LOC106567062	RNA-binding motif, single-stranded-interacting protein 2-like isoform X1	369	Salmo salar	7	1	24	8	0	14.635	14.6202	TRUE
A0A1S3LKA5	tr|A0A1S3LKA5|A0A1S3LKA5_SALSA	LOC106567067	Chromobox protein homolog 5-like	202	Salmo salar	11	1	24	8	0	17.9713	17.9571	TRUE
A0A1S3LKB4	tr|A0A1S3LKB4|A0A1S3LKB4_SALSA	LOC106567074	LIM domain and actin-binding protein 1-like isoform X1	714	Salmo salar	19	1	24	8	0	16.5202	16.3991	TRUE
A0A1S3LKI9	tr|A0A1S3LKI9|A0A1S3LKI9_SALSA	LOC106567107	V-type proton ATPase subunit S1-like	463	Salmo salar	3	1	24	8	0	16.0122	16.1148	TRUE
A0A1S3LKJ5	tr|A0A1S3LKJ5|A0A1S3LKJ5_SALSA	LOC106567055	Proliferation-associated protein 2G4-like	397	Salmo salar	30	1	24	8	0	17.096800000000002	17.088	TRUE
A0A1S3LKJ9	tr|A0A1S3LKJ9|A0A1S3LKJ9_SALSA	LOC106567057	Low-density lipoprotein receptor-related protein 1-like isoform X2	4561	Salmo salar	55	1	24	8	0	15.7519	15.7604	TRUE
A0A1S3LKL8	tr|A0A1S3LKL8|A0A1S3LKL8_SALSA	LOC106567059	dynamin GTPase	848	Salmo salar	5	1	24	8	0	16.4864	16.5072	TRUE
A0A1S3LKP3	tr|A0A1S3LKP3|A0A1S3LKP3_SALSA	LOC106567126	Cip1-interacting zinc finger protein-like isoform X1	819	Salmo salar	8	1	24	8	0	15.308	15.2881	TRUE
A0A1S3LKV4	tr|A0A1S3LKV4|A0A1S3LKV4_SALSA	renbp	N-acylglucosamine 2-epimerase	404	Salmo salar	9	1	24	8	0	15.9036	16.0511	TRUE
A0A1S3LKW1	tr|A0A1S3LKW1|A0A1S3LKW1_SALSA	LOC106567149	78 kDa glucose-regulated protein	649	Salmo salar	47	1	24	8	0	16.7888	16.7765	TRUE
A0A1S3LKY1	tr|A0A1S3LKY1|A0A1S3LKY1_SALSA	LOC106567116	Phospholipid-transporting ATPase	1080	Salmo salar	2	0.9967	24	8	0	13.685	13.6973	TRUE
A0A1S3LL15	tr|A0A1S3LL15|A0A1S3LL15_SALSA	LOC106567176	Citrate synthase	472	Salmo salar	22	1	24	8	0	18.3689	18.4538	TRUE
A0A1S3LL29	tr|A0A1S3LL29|A0A1S3LL29_SALSA	LOC106567000	Disco-interacting protein 2 homolog B-A isoform X2	1592	Salmo salar	9	1	24	8	0	15.659	15.6595	TRUE
A0A1S3LL56	tr|A0A1S3LL56|A0A1S3LL56_SALSA	LOC106567155	C4b-binding protein alpha chain-like isoform X2	292	Salmo salar	10	1	24	8	0	17.5413	17.6133	TRUE
A0A1S3LL63	tr|A0A1S3LL63|A0A1S3LL63_SALSA	LOC106567210	Proteasomal ubiquitin receptor ADRM1-like	406	Salmo salar	3	0.9956	24	8	0	13.8699	13.9114	TRUE
A0A1S3LLE3	tr|A0A1S3LLE3|A0A1S3LLE3_SALSA	LOC106567206	small monomeric GTPase	184	Salmo salar	14	0.9999	24	8	0	16.4285	16.4106	TRUE
A0A1S3LLM9	tr|A0A1S3LLM9|A0A1S3LLM9_SALSA	LOC106567076	Phosphatidylinositol 5-phosphate 4-kinase type-2 gamma	415	Salmo salar	15	1	24	8	0	16.2772	16.2733	TRUE
A0A1S3LLN3	tr|A0A1S3LLN3|A0A1S3LLN3_SALSA	eif4e3	Eukaryotic translation initiation factor 4E type 3	220	Salmo salar	2	1	24	8	0	13.9737	14.0825	TRUE
A0A1S3LLP0	tr|A0A1S3LLP0|A0A1S3LLP0_SALSA	LOC106567286	Protein anoxia up-regulated-like	460	Salmo salar	3	1	24	8	0	15.2533	15.2471	TRUE
A0A1S3LLR2	tr|A0A1S3LLR2|A0A1S3LLR2_SALSA	LOC106567292	Niban-like protein 1	820	Salmo salar	6	1	24	8	0	14.8681	14.8908	TRUE
A0A1S3LLW4	tr|A0A1S3LLW4|A0A1S3LLW4_SALSA	LOC106567354	serine--tRNA ligase	513	Salmo salar	32	1	24	8	0	17.3298	17.34	TRUE
A0A1S3LM35	tr|A0A1S3LM35|A0A1S3LM35_SALSA	LOC106567384	N-acetylaspartylglutamate synthase	398	Salmo salar	5	1	24	8	0	14.5829	14.6776	TRUE
A0A1S3LM42	tr|A0A1S3LM42|A0A1S3LM42_SALSA	LOC106567293	40S ribosomal protein S10-like isoform X2	216	Salmo salar	13	1	24	8	0	15.2813	15.2923	TRUE
A0A1S3LM54	tr|A0A1S3LM54|A0A1S3LM54_SALSA	LOC106567395	Beta-glucuronidase-like	637	Salmo salar	13	1	24	8	0	17.0983	17.0915	TRUE
A0A1S3LM73	tr|A0A1S3LM73|A0A1S3LM73_SALSA	LOC106567158	Plexin-A2-like	1906	Salmo salar	4	0.9999	24	8	0	14.6364	14.649	TRUE
A0A1S3LM96	tr|A0A1S3LM96|A0A1S3LM96_SALSA	ankfy1	Rabankyrin-5 isoform X2	1174	Salmo salar	11	1	24	8	0	14.8502	14.8529	TRUE
A0A1S3LMB4	tr|A0A1S3LMB4|A0A1S3LMB4_SALSA	LOC106567421	Heterogeneous nuclear ribonucleoprotein H-like isoform X1	412	Salmo salar	12	1	24	8	0	15.8976	15.8667	TRUE
A0A1S3LME1	tr|A0A1S3LME1|A0A1S3LME1_SALSA	vkorc1l1	vitamin-K-epoxide reductase (warfarin-sensitive)	175	Salmo salar	1	0.9157	24	8	0	15.1635	15.2265	TRUE
A0A1S3LME3	tr|A0A1S3LME3|A0A1S3LME3_SALSA	LOC106567201	Tyrosine-protein phosphatase non-receptor type	441	Salmo salar	4	1	24	8	0	14.4899	14.6595	TRUE
A0A1S3LMJ5	tr|A0A1S3LMJ5|A0A1S3LMJ5_SALSA	LOC106567443	Transcription elongation regulator 1-like isoform X4	992	Salmo salar	5	1	24	8	0	14.4708	14.3879	TRUE
A0A1S3LML8	tr|A0A1S3LML8|A0A1S3LML8_SALSA	rad50	DNA repair protein RAD50	1313	Salmo salar	5	1	24	8	0	15.1987	15.1539	TRUE
A0A1S3LMP5	tr|A0A1S3LMP5|A0A1S3LMP5_SALSA	LOC106567492	Glucocorticoid receptor	772	Salmo salar	3	1	24	8	0	15.5481	15.6485	TRUE
A0A1S3LMT4	tr|A0A1S3LMT4|A0A1S3LMT4_SALSA	LOC106567509	SH3 and PX domain-containing protein 2B-like isoform X2	971	Salmo salar	6	1	24	8	0	14.3843	14.4083	TRUE
A0A1S3LMU3	tr|A0A1S3LMU3|A0A1S3LMU3_SALSA	LOC106567502	Septin	420	Salmo salar	17	1	24	8	0	17.2756	17.2844	TRUE
A0A1S3LMV9	tr|A0A1S3LMV9|A0A1S3LMV9_SALSA	LOC106567465	Transcription elongation factor SPT4-like	101	Salmo salar	1	0.9157	24	8	0	14.9474	15.0258	TRUE
A0A1S3LMZ2	tr|A0A1S3LMZ2|A0A1S3LMZ2_SALSA	LOC106567527	Serine/threonine-protein phosphatase	313	Salmo salar	14	1	24	8	0	16.3129	16.3724	TRUE
A0A1S3LN04	tr|A0A1S3LN04|A0A1S3LN04_SALSA	LOC106567533	Protein transport protein Sec24A-like	1100	Salmo salar	11	1	24	8	0	16.167	16.1942	TRUE
A0A1S3LN29	tr|A0A1S3LN29|A0A1S3LN29_SALSA	p4ha2	procollagen-proline 4-dioxygenase	570	Salmo salar	35	1	24	8	0	17.9079	17.927	TRUE
A0A1S3LN47	tr|A0A1S3LN47|A0A1S3LN47_SALSA	LOC106567511	non-specific serine/threonine protein kinase	1012	Salmo salar	5	1	24	8	0	15.1766	15.1886	TRUE
A0A1S3LNH9	tr|A0A1S3LNH9|A0A1S3LNH9_SALSA	LOC106567579	14-3-3 protein epsilon	240	Salmo salar	12	1	24	8	0	17.9617	17.9506	TRUE
A0A1S3LNS8	tr|A0A1S3LNS8|A0A1S3LNS8_SALSA	LOC106567578	Adapter molecule crk	323	Salmo salar	11	1	24	8	0	16.2545	16.2505	TRUE
A0A1S3LNT6	tr|A0A1S3LNT6|A0A1S3LNT6_SALSA	LOC106567630	Heterogeneous nuclear ribonucleoprotein L-like isoform X3	543	Salmo salar	23	1	24	8	0	18.0845	18.0379	TRUE
A0A1S3LNT7	tr|A0A1S3LNT7|A0A1S3LNT7_SALSA	vps11	Vacuolar protein sorting-associated protein 11 homolog	929	Salmo salar	10	1	24	8	0	15.853	15.9951	TRUE
A0A1S3LNW2	tr|A0A1S3LNW2|A0A1S3LNW2_SALSA	LOC106567637	Hypoxia up-regulated protein 1	975	Salmo salar	23	1	24	8	0	15.5417	15.5647	TRUE
A0A1S3LNW7	tr|A0A1S3LNW7|A0A1S3LNW7_SALSA	LOC106567641	Heat shock cognate 70 kDa protein-like	653	Salmo salar	51	1	24	8	0	15.2757	15.3028	TRUE
A0A1S3LNZ2	tr|A0A1S3LNZ2|A0A1S3LNZ2_SALSA	LOC106567497	Heat shock 70 kDa protein 4-like	840	Salmo salar	37	1	24	8	0	17.0889	17.138	TRUE
A0A1S3LP02	tr|A0A1S3LP02|A0A1S3LP02_SALSA	LOC106567588	DNA-(apurinic or apyrimidinic site) lyase	268	Salmo salar	33	1	24	8	0	17.6577	17.6294	TRUE
A0A1S3LP04	tr|A0A1S3LP04|A0A1S3LP04_SALSA	LOC106567675	Rab GTPase-binding effector protein 1-like isoform X4	758	Salmo salar	9	1	24	8	0	16.1786	16.2242	TRUE
A0A1S3LP22	tr|A0A1S3LP22|A0A1S3LP22_SALSA	LOC100380745	AP complex subunit beta	938	Salmo salar	37	1	24	8	0	17.5511	17.5839	TRUE
A0A1S3LP94	tr|A0A1S3LP94|A0A1S3LP94_SALSA	LOC106567699	NADPH--cytochrome P450 reductase	635	Salmo salar	8	1	24	8	0	15.0391	15.0976	TRUE
A0A1S3LPD5	tr|A0A1S3LPD5|A0A1S3LPD5_SALSA	LOC106567730	Cell adhesion molecule 1-like isoform X1	441	Salmo salar	5	1	24	8	0	13.5986	13.6884	TRUE
A0A1S3LPE2	tr|A0A1S3LPE2|A0A1S3LPE2_SALSA	LOC106567722	Centromere/kinetochore protein zw10 homolog	775	Salmo salar	11	1	24	8	0	14.9061	14.9201	TRUE
A0A1S3LPJ0	tr|A0A1S3LPJ0|A0A1S3LPJ0_SALSA	LOC106567700	Phosphatidylinositol 3-kinase regulatory subunit alpha	728	Salmo salar	3	0.9958	24	8	0	13.6668	13.7617	TRUE
A0A1S3LPL4	tr|A0A1S3LPL4|A0A1S3LPL4_SALSA	LOC106567757	Galectin	347	Salmo salar	5	1	24	8	0	15.6826	15.7151	TRUE
A0A1S3LPN4	tr|A0A1S3LPN4|A0A1S3LPN4_SALSA	aifm1	Apoptosis-inducing factor 1, mitochondrial isoform X5	761	Salmo salar	14	1	24	8	0	16.5006	16.4819	TRUE
A0A1S3LPN9	tr|A0A1S3LPN9|A0A1S3LPN9_SALSA	LOC106567767	Non-POU domain-containing octamer-binding protein-like isoform X1	443	Salmo salar	22	1	24	8	0	17.3845	17.339	TRUE
A0A1S3LPQ1	tr|A0A1S3LPQ1|A0A1S3LPQ1_SALSA	acsl4	long-chain-fatty-acid--CoA ligase	710	Salmo salar	16	1	24	8	0	16.5436	16.5613	TRUE
A0A1S3LPU8	tr|A0A1S3LPU8|A0A1S3LPU8_SALSA	LOC106567799	SWI/SNF-related matrix-associated actin-dependent regulator of chromatin subfamily A member 5-like isoform X1	1014	Salmo salar	12	1	24	8	0	17.8866	17.8705	TRUE
A0A1S3LPV5	tr|A0A1S3LPV5|A0A1S3LPV5_SALSA	LOC106567773	Zinc finger MYM-type protein 3-like	1484	Salmo salar	4	1	24	8	0	14.7115	14.6842	TRUE
A0A1S3LPW6	tr|A0A1S3LPW6|A0A1S3LPW6_SALSA	LOC106567780	Ephrin-B1	337	Salmo salar	4	1	24	8	0	16.0022	16.0176	TRUE
A0A1S3LPY4	tr|A0A1S3LPY4|A0A1S3LPY4_SALSA	rab6a	Ras-related protein Rab-6A isoform X2	208	Salmo salar	13	0.9796	24	8	0	14.5175	14.6967	TRUE
A0A1S3LQ00	tr|A0A1S3LQ00|A0A1S3LQ00_SALSA	LOC106567639	Zinc finger protein ZPR1-like	441	Salmo salar	3	1	24	8	0	14.893	14.9245	TRUE
A0A1S3LQ30	tr|A0A1S3LQ30|A0A1S3LQ30_SALSA	dscr3	Down syndrome critical region protein 3 isoform X1	255	Salmo salar	3	1	24	8	0	15.1148	15.1019	TRUE
A0A1S3LQ55	tr|A0A1S3LQ55|A0A1S3LQ55_SALSA	LOC106567676	Nuclear pore complex protein Nup88-like	720	Salmo salar	4	1	24	8	0	14.7239	14.7167	TRUE
A0A1S3LQ61	tr|A0A1S3LQ61|A0A1S3LQ61_SALSA	LOC106567791	Moesin	579	Salmo salar	59	1	24	8	0	18.7761	18.8001	TRUE
A0A1S3LQ99	tr|A0A1S3LQ99|A0A1S3LQ99_SALSA	LOC106567694	Transducin beta-like protein 2	441	Salmo salar	13	1	24	8	0	14.2134	14.153	TRUE
A0A1S3LQA1	tr|A0A1S3LQA1|A0A1S3LQA1_SALSA	LOC106567792	Kinesin-like protein KIF13B isoform X1	1847	Salmo salar	12	1	24	8	0	15.2852	15.3685	TRUE
A0A1S3LQD6	tr|A0A1S3LQD6|A0A1S3LQD6_SALSA	LOC106567833	1-alkyl-2-acetylglycerophosphocholine esterase	229	Salmo salar	2	1	24	8	0	14.5558	14.5461	TRUE
A0A1S3LQE9	tr|A0A1S3LQE9|A0A1S3LQE9_SALSA	LOC106567879	Guanine nucleotide-binding protein G(I)/G(S)/G(T) subunit beta-2-like	340	Salmo salar	21	1	24	8	0	16.2043	16.1904	TRUE
A0A1S3LQF5	tr|A0A1S3LQF5|A0A1S3LQF5_SALSA	LOC106567817	Uncharacterized protein LOC106567817	108	Salmo salar	2	1	24	8	0	15.4164	15.491	TRUE
A0A1S3LQI1	tr|A0A1S3LQI1|A0A1S3LQI1_SALSA	LOC106567894	Arrestin red cell isoform 1 isoform X4	407	Salmo salar	5	1	24	8	0	14.7174	14.723	TRUE
A0A1S3LQM2	tr|A0A1S3LQM2|A0A1S3LQM2_SALSA	LOC106567897	Chromatin complexes subunit BAP18-like	204	Salmo salar	3	0.9999	24	8	0	15.3099	15.3492	TRUE
A0A1S3LQP7	tr|A0A1S3LQP7|A0A1S3LQP7_SALSA	LOC106567908	Nuclear pore complex protein Nup98-Nup96	1810	Salmo salar	14	1	24	8	0	15.5309	15.5491	TRUE
A0A1S3LQV5	tr|A0A1S3LQV5|A0A1S3LQV5_SALSA	LOC106567936	Etoposide-induced protein 2.4 homolog isoform X2	341	Salmo salar	1	0.9133	24	8	0	13.6755	13.7549	TRUE
A0A1S3LQZ1	tr|A0A1S3LQZ1|A0A1S3LQZ1_SALSA	LOC106567917	Non-histone chromosomal protein HMG-14-like	88	Salmo salar	5	1	24	8	0	14.9065	14.8298	TRUE
A0A1S3LR32	tr|A0A1S3LR32|A0A1S3LR32_SALSA	wrb	Guided entry of tail-anchored proteins factor 1	152	Salmo salar	1	0.9157	24	8	0	14.3148	14.321	TRUE
A0A1S3LR35	tr|A0A1S3LR35|A0A1S3LR35_SALSA	mrpl22	Large ribosomal subunit protein uL22m	209	Salmo salar	3	1	24	8	0	14.5973	14.56	TRUE
A0A1S3LR53	tr|A0A1S3LR53|A0A1S3LR53_SALSA	LOC106567991	Flotillin	428	Salmo salar	25	1	24	8	0	19.2823	19.2831	TRUE
A0A1S3LR54	tr|A0A1S3LR54|A0A1S3LR54_SALSA	LOC106567816	Ceramide transfer protein	604	Salmo salar	13	1	24	8	0	14.1546	14.2872	TRUE
A0A1S3LR90	tr|A0A1S3LR90|A0A1S3LR90_SALSA	LOC106567975	Active breakpoint cluster region-related protein-like isoform X2	1158	Salmo salar	7	1	24	8	0	15.0186	14.9692	TRUE
A0A1S3LRB4	tr|A0A1S3LRB4|A0A1S3LRB4_SALSA	LOC106567846	THO complex subunit 2	1566	Salmo salar	7	1	24	8	0	14.5355	14.513	TRUE
A0A1S3LRC1	tr|A0A1S3LRC1|A0A1S3LRC1_SALSA	LOC106567969	Clathrin heavy chain	1680	Salmo salar	98	1	24	8	0	15.9869	15.9768	TRUE
A0A1S3LRC8	tr|A0A1S3LRC8|A0A1S3LRC8_SALSA	mrpl48	39S ribosomal protein L48, mitochondrial isoform X3	178	Salmo salar	1	0.9146	24	8	0	13.8616	13.9242	TRUE
A0A1S3LRE1	tr|A0A1S3LRE1|A0A1S3LRE1_SALSA	LOC106567855	Rho-related GTP-binding protein RhoG-like	191	Salmo salar	4	1	24	8	0	14.414	14.4631	TRUE
A0A1S3LRF4	tr|A0A1S3LRF4|A0A1S3LRF4_SALSA	LOC106568000	Delta-sarcoglycan-like isoform X2	290	Salmo salar	8	1	24	8	0	16.2662	16.3059	TRUE
A0A1S3LRF5	tr|A0A1S3LRF5|A0A1S3LRF5_SALSA	cenpv	Centromere protein V	101	Salmo salar	2	1	24	8	0	15.5487	15.5131	TRUE
A0A1S3LRG8	tr|A0A1S3LRG8|A0A1S3LRG8_SALSA	LOC106568007	Drebrin-like isoform X4	571	Salmo salar	20	1	24	8	0	18.7972	18.7862	TRUE
A0A1S3LRH3	tr|A0A1S3LRH3|A0A1S3LRH3_SALSA	acaca	acetyl-CoA carboxylase	2365	Salmo salar	41	1	24	8	0	15.6365	15.688	TRUE
A0A1S3LRI8	tr|A0A1S3LRI8|A0A1S3LRI8_SALSA	LOC106567877	Phospholipase	971	Salmo salar	6	1	24	8	0	16.6901	16.6887	TRUE
A0A1S3LRI9	tr|A0A1S3LRI9|A0A1S3LRI9_SALSA	cnot8	poly(A)-specific ribonuclease	285	Salmo salar	3	1	24	8	0	15.7535	15.8076	TRUE
A0A1S3LRM7	tr|A0A1S3LRM7|A0A1S3LRM7_SALSA	dmgdh	Dimethylglycine dehydrogenase, mitochondrial	868	Salmo salar	17	1	24	8	0	16.8545	16.8301	TRUE
A0A1S3LRQ6	tr|A0A1S3LRQ6|A0A1S3LRQ6_SALSA	LOC106568058	Nucleolysin TIA-1 isoform p40-like isoform X2	385	Salmo salar	12	1	24	8	0	16.9421	16.9764	TRUE
A0A1S3LRQ9	tr|A0A1S3LRQ9|A0A1S3LRQ9_SALSA	LOC106568029	Large ribosomal subunit protein eL42	164	Salmo salar	7	1	24	8	0	16.7343	16.7298	TRUE
A0A1S3LRU4	tr|A0A1S3LRU4|A0A1S3LRU4_SALSA	LOC106568149	Cytochrome P450 120 isoform X1	429	Salmo salar	1	0.9154	24	8	0	14.3446	14.354	TRUE
A0A1S3LRV2	tr|A0A1S3LRV2|A0A1S3LRV2_SALSA	ap3b1	AP-3 complex subunit beta	1118	Salmo salar	22	1	24	8	0	15.6831	15.7207	TRUE
A0A1S3LRY3	tr|A0A1S3LRY3|A0A1S3LRY3_SALSA	LOC106567955	Autophagy-related protein 101	217	Salmo salar	3	1	24	8	0	14.151	14.2056	TRUE
A0A1S3LRZ2	tr|A0A1S3LRZ2|A0A1S3LRZ2_SALSA	LOC106568155	proton-translocating NAD(P)(+) transhydrogenase	1088	Salmo salar	19	1	24	8	0	16.8448	16.8144	TRUE
A0A1S3LS03	tr|A0A1S3LS03|A0A1S3LS03_SALSA	LOC106567968	peptidyl-tRNA hydrolase	193	Salmo salar	5	1	24	8	0	15.1725	15.1723	TRUE
A0A1S3LS62	tr|A0A1S3LS62|A0A1S3LS62_SALSA	LOC106568157	Ankycorbin-like isoform X2	1018	Salmo salar	10	1	24	8	0	14.8792	14.9259	TRUE
A0A1S3LS69	tr|A0A1S3LS69|A0A1S3LS69_SALSA	LOC106568192	Serine/arginine-rich splicing factor 9-like	248	Salmo salar	11	1	24	8	0	17.0437	17.0601	TRUE
A0A1S3LSF7	tr|A0A1S3LSF7|A0A1S3LSF7_SALSA	LOC106568201	Coronin	475	Salmo salar	20	1	24	8	0	14.8133	14.8349	TRUE
A0A1S3LSH9	tr|A0A1S3LSH9|A0A1S3LSH9_SALSA	LOC106568278	Phosphatidylinositol transfer protein beta isoform	271	Salmo salar	4	0	24	8	0	16.2127	16.224	TRUE
A0A1S3LSI4	tr|A0A1S3LSI4|A0A1S3LSI4_SALSA	LOC106568281	Phosphatidylinositol 4-kinase alpha-like	1156	Salmo salar	4	1	24	8	0	13.5128	13.4968	TRUE
A0A1S3LSV6	tr|A0A1S3LSV6|A0A1S3LSV6_SALSA	LOC106568336	Soluble lamin-associated protein of 75 kDa-like isoform X1	714	Salmo salar	6	1	24	8	0	15.3627	15.4135	TRUE
A0A1S3LSW2	tr|A0A1S3LSW2|A0A1S3LSW2_SALSA	LOC106568272	Tricarboxylate transport protein, mitochondrial	317	Salmo salar	6	0.9991	24	8	0	14.2128	14.2128	TRUE
A0A1S3LSZ3	tr|A0A1S3LSZ3|A0A1S3LSZ3_SALSA	LOC106568136	Serine/threonine-protein phosphatase	511	Salmo salar	17	1	24	8	0	14.8527	14.8133	TRUE
A0A1S3LT08	tr|A0A1S3LT08|A0A1S3LT08_SALSA	scamp1	Secretory carrier-associated membrane protein	339	Salmo salar	6	1	24	8	0	15.926	15.9306	TRUE
A0A1S3LT11	tr|A0A1S3LT11|A0A1S3LT11_SALSA	dab2	Disabled homolog 2 isoform X1	794	Salmo salar	3	0.9998	24	8	0	16.4146	16.4144	TRUE
A0A1S3LT18	tr|A0A1S3LT18|A0A1S3LT18_SALSA	LOC106568347	Heterogeneous nuclear ribonucleoprotein K	431	Salmo salar	18	1	24	8	0	16.1097	16.1237	TRUE
A0A1S3LT55	tr|A0A1S3LT55|A0A1S3LT55_SALSA	LOC106568363	Short-chain specific acyl-CoA dehydrogenase, mitochondrial	405	Salmo salar	8	1	24	8	0	15.8303	15.8267	TRUE
A0A1S3LT62	tr|A0A1S3LT62|A0A1S3LT62_SALSA	ppwd1	Peptidylprolyl isomerase domain and WD repeat-containing protein 1	626	Salmo salar	7	1	24	8	0	15.1002	15.0801	TRUE
A0A1S3LTA9	tr|A0A1S3LTA9|A0A1S3LTA9_SALSA	LOC106568426	long-chain-fatty-acid--CoA ligase	643	Salmo salar	10	1	24	8	0	16.4111	16.4736	TRUE
A0A1S3LTF4	tr|A0A1S3LTF4|A0A1S3LTF4_SALSA	LOC106568452	Trimeric intracellular cation channel type B-like isoform X1	326	Salmo salar	2	1	24	8	0	14.5016	14.5343	TRUE
A0A1S3LTF5	tr|A0A1S3LTF5|A0A1S3LTF5_SALSA	LOC106568375	G protein-coupled receptor kinase	688	Salmo salar	5	1	24	8	0	15.1081	15.0431	TRUE
A0A1S3LTL0	tr|A0A1S3LTL0|A0A1S3LTL0_SALSA	LOC106568455	Alpha-adducin-like isoform X7	853	Salmo salar	20	1	24	8	0	17.0435	16.9995	TRUE
A0A1S3LTM8	tr|A0A1S3LTM8|A0A1S3LTM8_SALSA	LOC106568273	Voltage-dependent anion-selective channel protein 3	281	Salmo salar	24	1	24	8	0	18.4061	18.3952	TRUE
A0A1S3LTR5	tr|A0A1S3LTR5|A0A1S3LTR5_SALSA	LOC106568500	Synaptobrevin homolog YKT6-like	198	Salmo salar	5	1	24	8	0	14.776	14.7424	TRUE
A0A1S3LTT0	tr|A0A1S3LTT0|A0A1S3LTT0_SALSA	traf7	E3 ubiquitin-protein ligase TRAF7	670	Salmo salar	2	1	24	8	0	14.6953	14.7373	TRUE
A0A1S3LTT1	tr|A0A1S3LTT1|A0A1S3LTT1_SALSA	LOC106568504	Cell cycle and apoptosis regulator protein 2-like	771	Salmo salar	15	1	24	8	0	16.2054	16.2105	TRUE
A0A1S3LTW7	tr|A0A1S3LTW7|A0A1S3LTW7_SALSA	LOC106568532	Asparagine--tRNA ligase, cytoplasmic	556	Salmo salar	37	1	24	8	0	16.0162	16.0032	TRUE
A0A1S3LTW8	tr|A0A1S3LTW8|A0A1S3LTW8_SALSA	csn4	COP9 signalosome complex subunit 4	421	Salmo salar	17	1	24	8	0	17.5023	17.5358	TRUE
A0A1S3LTY0	tr|A0A1S3LTY0|A0A1S3LTY0_SALSA	lman1	Protein ERGIC-53 isoform X2	521	Salmo salar	15	1	24	8	0	16.5243	16.493	TRUE
A0A1S3LTZ1	tr|A0A1S3LTZ1|A0A1S3LTZ1_SALSA	scarb2	Lysosome membrane protein 2	335	Salmo salar	8	1	24	8	0	17.153	17.1874	TRUE
A0A1S3LU47	tr|A0A1S3LU47|A0A1S3LU47_SALSA	ptpn13	Tyrosine-protein phosphatase non-receptor type 13 isoform X1	2528	Salmo salar	3	0.9998	24	8	0	14.616	14.6367	TRUE
A0A1S3LU88	tr|A0A1S3LU88|A0A1S3LU88_SALSA	LOC106568584	Paralemmin-2-like	452	Salmo salar	4	1	24	8	0	14.7354	14.7234	TRUE
A0A1S3LU90	tr|A0A1S3LU90|A0A1S3LU90_SALSA	znf622	Zinc finger protein 622 isoform X2	536	Salmo salar	2	1	24	8	0	14.5234	14.5076	TRUE
A0A1S3LUB2	tr|A0A1S3LUB2|A0A1S3LUB2_SALSA	wdr91	WD repeat-containing protein 91	749	Salmo salar	6	1	24	8	0	14.9907	15.031	TRUE
A0A1S3LUC7	tr|A0A1S3LUC7|A0A1S3LUC7_SALSA	LOC106568554	Protein Hook homolog 3-like	258	Salmo salar	5	1	24	8	0	14.9993	15.0186	TRUE
A0A1S3LUD1	tr|A0A1S3LUD1|A0A1S3LUD1_SALSA	tek	receptor protein-tyrosine kinase	1157	Salmo salar	8	1	24	8	0	14.9265	14.9606	TRUE
A0A1S3LUF2	tr|A0A1S3LUF2|A0A1S3LUF2_SALSA	LOC106568406	Superkiller viralicidic activity 2-like 2 isoform X1	1036	Salmo salar	9	1	24	8	0	14.9409	14.9433	TRUE
A0A1S3LUF9	tr|A0A1S3LUF9|A0A1S3LUF9_SALSA	hsdl2	Hydroxysteroid dehydrogenase-like protein 2	411	Salmo salar	14	1	24	8	0	16.9161	16.872	TRUE
A0A1S3LUG5	tr|A0A1S3LUG5|A0A1S3LUG5_SALSA	LOC106568580	A-kinase anchor protein 2-like	1076	Salmo salar	17	1	24	8	0	16.186	16.278	TRUE
A0A1S3LUH1	tr|A0A1S3LUH1|A0A1S3LUH1_SALSA	snx30	Sorting nexin-30	439	Salmo salar	4	1	24	8	0	14.4513	14.5422	TRUE
A0A1S3LUH4	tr|A0A1S3LUH4|A0A1S3LUH4_SALSA	LOC106568660	Prohibitin-2	388	Salmo salar	11	1	24	8	0	14.5841	14.5995	TRUE
A0A1S3LUK4	tr|A0A1S3LUK4|A0A1S3LUK4_SALSA	LOC106568669	ATP-binding cassette sub-family F member 2-like	610	Salmo salar	19	1	24	8	0	15.7257	15.746	TRUE
A0A1S3LUM3	tr|A0A1S3LUM3|A0A1S3LUM3_SALSA	LOC106568657	PEX5-related protein-like isoform X4	579	Salmo salar	1	0.9152	24	8	0	14.0725	14.0282	TRUE
A0A1S3LUP2	tr|A0A1S3LUP2|A0A1S3LUP2_SALSA	efr3a	Protein EFR3 homolog A isoform X1	821	Salmo salar	5	1	24	8	0	17.2139	17.1892	TRUE
A0A1S3LUQ8	tr|A0A1S3LUQ8|A0A1S3LUQ8_SALSA	ranbp9	Ran-binding protein 9	614	Salmo salar	4	1	24	8	0	14.9723	15.0102	TRUE
A0A1S3LUS1	tr|A0A1S3LUS1|A0A1S3LUS1_SALSA	LOC106568697	Abl interactor 1-like isoform X1	498	Salmo salar	5	0.9998	24	8	0	15.8138	15.827	TRUE
A0A1S3LUT3	tr|A0A1S3LUT3|A0A1S3LUT3_SALSA	nol7	Nucleolar protein 7	232	Salmo salar	3	1	24	8	0	14.9112	14.918	TRUE
A0A1S3LV65	tr|A0A1S3LV65|A0A1S3LV65_SALSA	dis3l2	DIS3-like exonuclease 2	1049	Salmo salar	7	1	24	8	0	15.1318	15.1374	TRUE
A0A1S3LVC1	tr|A0A1S3LVC1|A0A1S3LVC1_SALSA	LOC106568727	3-keto-steroid reductase-like isoform X1	345	Salmo salar	8	1	24	8	0	15.8192	15.9602	TRUE
A0A1S3LVD8	tr|A0A1S3LVD8|A0A1S3LVD8_SALSA	LOC106568618	Poly(U)-binding-splicing factor PUF60-like	407	Salmo salar	10	1	24	8	0	15.3791	15.4452	TRUE
A0A1S3LVE9	tr|A0A1S3LVE9|A0A1S3LVE9_SALSA	LOC106568813	Collagen alpha-1(XI) chain-like isoform X1	2028	Salmo salar	13	1	24	8	0	15.3822	15.2216	TRUE
A0A1S3LVJ5	tr|A0A1S3LVJ5|A0A1S3LVJ5_SALSA	LOC106568828	WD repeat-containing protein 37	495	Salmo salar	7	1	24	8	0	14.585	14.5754	TRUE
A0A1S3LVJ6	tr|A0A1S3LVJ6|A0A1S3LVJ6_SALSA	LOC106568816	Septin	371	Salmo salar	33	1	24	8	0	18.3743	18.4082	TRUE
A0A1S3LVK3	tr|A0A1S3LVK3|A0A1S3LVK3_SALSA	LOC106568763	Nucleolin-like	548	Salmo salar	3	1	24	8	0	15.7483	15.7469	TRUE
A0A1S3LVN7	tr|A0A1S3LVN7|A0A1S3LVN7_SALSA	LOC106568826	La-related protein 4B-like isoform X3	768	Salmo salar	2	1	24	8	0	14.4937	14.5941	TRUE
A0A1S3LVS0	tr|A0A1S3LVS0|A0A1S3LVS0_SALSA	LOC106568674	Acetyl-CoA carboxylase kinase	563	Salmo salar	15	1	24	8	0	16.4138	16.4199	TRUE
A0A1S3LVT2	tr|A0A1S3LVT2|A0A1S3LVT2_SALSA	LOC106568867	Protein phosphatase 1 regulatory subunit 7	345	Salmo salar	14	1	24	8	0	16.361	16.3808	TRUE
A0A1S3LVT7	tr|A0A1S3LVT7|A0A1S3LVT7_SALSA	LOC106568870	5'-3' exoribonuclease 1	1697	Salmo salar	6	1	24	8	0	15.5643	15.5751	TRUE
A0A1S3LVV8	tr|A0A1S3LVV8|A0A1S3LVV8_SALSA	lactb2	Endoribonuclease LACTB2	290	Salmo salar	3	1	24	8	0	14.0223	14.0067	TRUE
A0A1S3LVW5	tr|A0A1S3LVW5|A0A1S3LVW5_SALSA	LOC106568861	1-acyl-sn-glycerol-3-phosphate acyltransferase	273	Salmo salar	2	1	24	8	0	15.3015	15.3691	TRUE
A0A1S3LVY1	tr|A0A1S3LVY1|A0A1S3LVY1_SALSA	LOC106568830	ATP-dependent 6-phosphofructokinase	783	Salmo salar	37	1	24	8	0	17.5446	17.546	TRUE
A0A1S3LW27	tr|A0A1S3LW27|A0A1S3LW27_SALSA	LOC106568726	Plasminogen activator inhibitor 1 RNA-binding protein-like isoform X2	415	Salmo salar	3	1	24	8	0	15.1924	15.2797	TRUE
A0A1S3LW48	tr|A0A1S3LW48|A0A1S3LW48_SALSA	LOC106568895	Ribosome biogenesis protein NSA2 homolog	156	Salmo salar	4	1	24	8	0	14.5029	14.6694	TRUE
A0A1S3LW72	tr|A0A1S3LW72|A0A1S3LW72_SALSA	LOC106568864	Eukaryotic translation initiation factor 4 gamma 1-like isoform X5	1763	Salmo salar	39	1	24	8	0	16.8383	16.8607	TRUE
A0A1S3LWA8	tr|A0A1S3LWA8|A0A1S3LWA8_SALSA	LOC106568761	UMP-CMP kinase	219	Salmo salar	18	1	24	8	0	17.8496	17.8593	TRUE
A0A1S3LWB5	tr|A0A1S3LWB5|A0A1S3LWB5_SALSA	LOC106568919	Atypical chemokine receptor 4-like isoform X2	377	Salmo salar	1	0.9157	24	8	0	14.0241	14.1009	TRUE
A0A1S3LWD4	tr|A0A1S3LWD4|A0A1S3LWD4_SALSA	LOC106568931	AP-2 complex subunit mu-A-like isoform X2	438	Salmo salar	17	1	24	8	0	14.9498	14.9613	TRUE
A0A1S3LWE6	tr|A0A1S3LWE6|A0A1S3LWE6_SALSA	LOC106568896	Polypyrimidine tract-binding protein 2-like	542	Salmo salar	6	1	24	8	0	14.9305	14.9174	TRUE
A0A1S3LWF5	tr|A0A1S3LWF5|A0A1S3LWF5_SALSA	LOC106568956	dipeptidyl-peptidase IV	884	Salmo salar	9	1	24	8	0	14.8073	14.8151	TRUE
A0A1S3LWJ9	tr|A0A1S3LWJ9|A0A1S3LWJ9_SALSA	odr4	Protein odr-4 homolog	462	Salmo salar	3	1	24	8	0	15.1037	15.1822	TRUE
A0A1S3LWN9	tr|A0A1S3LWN9|A0A1S3LWN9_SALSA	LOC106568831	Presequence protease, mitochondrial	1027	Salmo salar	16	1	24	8	0	15.1255	15.1642	TRUE
A0A1S3LWQ8	tr|A0A1S3LWQ8|A0A1S3LWQ8_SALSA	LOC106568941	Mitochondrial import inner membrane translocase subunit TIM44	449	Salmo salar	1	0.9157	24	8	0	13.7624	13.8579	TRUE
A0A1S3LWS6	tr|A0A1S3LWS6|A0A1S3LWS6_SALSA	LOC106568845	long-chain-fatty-acid--CoA ligase	715	Salmo salar	25	1	24	8	0	18.5309	18.5509	TRUE
A0A1S3LX28	tr|A0A1S3LX28|A0A1S3LX28_SALSA	LOC106569002	Coatomer subunit beta'-like	1047	Salmo salar	43	1	24	8	0	16.289	16.3151	TRUE
A0A1S3LX74	tr|A0A1S3LX74|A0A1S3LX74_SALSA	LOC106568911	Beta-hexosaminidase	549	Salmo salar	7	1	24	8	0	16.1569	16.5093	TRUE
A0A1S3LXD3	tr|A0A1S3LXD3|A0A1S3LXD3_SALSA	LOC106568940	Ras-related protein Rab-11B-like	217	Salmo salar	13	0.9991	24	8	0	14.8826	14.9065	TRUE
A0A1S3LXE0	tr|A0A1S3LXE0|A0A1S3LXE0_SALSA	LOC106569128	DNA replication licensing factor MCM4	858	Salmo salar	27	1	24	8	0	16.1924	16.1705	TRUE
A0A1S3LXL3	tr|A0A1S3LXL3|A0A1S3LXL3_SALSA	mapre2	Microtubule-associated protein RP/EB family member 2	298	Salmo salar	15	1	24	8	0	16.8544	16.909	TRUE
A0A1S3LXN9	tr|A0A1S3LXN9|A0A1S3LXN9_SALSA	LOC106569139	Serine/arginine-rich splicing factor 11-like isoform X4	465	Salmo salar	2	0.9989	24	8	0	16.1979	16.2874	TRUE
A0A1S3LXQ4	tr|A0A1S3LXQ4|A0A1S3LXQ4_SALSA	gpaa1	Glycosylphosphatidylinositol anchor attachment 1 protein	615	Salmo salar	2	1	24	8	0	15.1619	15.1621	TRUE
A0A1S3LXQ6	tr|A0A1S3LXQ6|A0A1S3LXQ6_SALSA	LOC106569169	Cadherin-4-like	1173	Salmo salar	6	1	24	8	0	14.6139	14.5737	TRUE
A0A1S3LXR8	tr|A0A1S3LXR8|A0A1S3LXR8_SALSA	LOC106569176	Protein SSXT-like isoform X4	436	Salmo salar	3	1	24	8	0	13.7119	13.7151	TRUE
A0A1S3LXU9	tr|A0A1S3LXU9|A0A1S3LXU9_SALSA	LOC106569045	25-hydroxycholesterol 7-alpha-hydroxylase	501	Salmo salar	1	0.9999	24	8	0	14.1019	14.0744	TRUE
A0A1S3LXV6	tr|A0A1S3LXV6|A0A1S3LXV6_SALSA	LOC106569165	Desmoplakin-like isoform X1	2742	Salmo salar	126	1	24	8	0	17.1523	17.1231	TRUE
A0A1S3LXV7	tr|A0A1S3LXV7|A0A1S3LXV7_SALSA	LOC106569165	Desmoplakin-like isoform X2	2299	Salmo salar	102	1	24	8	0	14.4435	14.4359	TRUE
A0A1S3LXZ8	tr|A0A1S3LXZ8|A0A1S3LXZ8_SALSA	LOC106569196	Hypoxanthine-guanine phosphoribosyltransferase-like isoform X2	220	Salmo salar	4	1	24	8	0	14.4261	14.4441	TRUE
A0A1S3LY04	tr|A0A1S3LY04|A0A1S3LY04_SALSA	LOC106569199	Glutamine synthetase	371	Salmo salar	14	1	24	8	0	16.8386	16.7642	TRUE
A0A1S3LY39	tr|A0A1S3LY39|A0A1S3LY39_SALSA	LOC106569216	Exocyst complex component 3-like	751	Salmo salar	8	1	24	8	0	15.6903	15.7043	TRUE
A0A1S3LY50	tr|A0A1S3LY50|A0A1S3LY50_SALSA	LOC106569218	Cullin-1-like	777	Salmo salar	11	1	24	8	0	15.3121	15.3041	TRUE
A0A1S3LY77	tr|A0A1S3LY77|A0A1S3LY77_SALSA	blvra	Biliverdin reductase A	297	Salmo salar	15	1	24	8	0	15.4995	15.5372	TRUE
A0A1S3LYE2	tr|A0A1S3LYE2|A0A1S3LYE2_SALSA	LOC106569171	Cadherin-2-like	914	Salmo salar	12	1	24	8	0	16.5052	16.571	TRUE
A0A1S3LYG6	tr|A0A1S3LYG6|A0A1S3LYG6_SALSA	LOC106569287	NudC domain-containing protein 3-like	373	Salmo salar	2	1	24	8	0	14.3913	14.2809	TRUE
A0A1S3LYJ6	tr|A0A1S3LYJ6|A0A1S3LYJ6_SALSA	LOC106569188	3-dehydrosphinganine reductase	359	Salmo salar	10	1	24	8	0	17.0632	17.0227	TRUE
A0A1S3LYL0	tr|A0A1S3LYL0|A0A1S3LYL0_SALSA	LOC106569306	B-cell lymphoma/leukemia 10-like	262	Salmo salar	3	1	24	8	0	14.423	14.4486	TRUE
A0A1S3LYL2	tr|A0A1S3LYL2|A0A1S3LYL2_SALSA	LOC106569255	Uroporphyrinogen decarboxylase	367	Salmo salar	14	1	24	8	0	17.2202	17.2036	TRUE
A0A1S3LYM4	tr|A0A1S3LYM4|A0A1S3LYM4_SALSA	LOC106569313	Niemann-Pick C1 protein-like	1276	Salmo salar	7	1	24	8	0	16.281	16.4003	TRUE
A0A1S3LYP5	tr|A0A1S3LYP5|A0A1S3LYP5_SALSA	LOC106569322	Rho-associated protein kinase	1385	Salmo salar	25	1	24	8	0	16.1216	16.1308	TRUE
A0A1S3LYQ0	tr|A0A1S3LYQ0|A0A1S3LYQ0_SALSA	LOC106569325	Ubiquitin carboxyl-terminal hydrolase	493	Salmo salar	22	1	24	8	0	17.3099	17.3228	TRUE
A0A1S3LZ38	tr|A0A1S3LZ38|A0A1S3LZ38_SALSA	LOC106569359	Histone H2B	116	Salmo salar	5	1	24	8	0	21.629	21.5588	TRUE
A0A1S3LZ45	tr|A0A1S3LZ45|A0A1S3LZ45_SALSA	tep1	Telomerase protein component 1	2594	Salmo salar	30	1	24	8	0	15.7135	15.7351	TRUE
A0A1S3LZ47	tr|A0A1S3LZ47|A0A1S3LZ47_SALSA	copa	Coatomer subunit alpha	1223	Salmo salar	73	1	24	8	0	18.7583	18.7367	TRUE
A0A1S3LZ96	tr|A0A1S3LZ96|A0A1S3LZ96_SALSA	LOC106569364	DDB1- and CUL4-associated factor 8-like	605	Salmo salar	5	1	24	8	0	14.8992	14.7985	TRUE
A0A1S3LZG0	tr|A0A1S3LZG0|A0A1S3LZG0_SALSA	LOC100194734	Glutathione peroxidase	193	Salmo salar	3	1	24	8	0	14.3059	14.3344	TRUE
A0A1S3LZH9	tr|A0A1S3LZH9|A0A1S3LZH9_SALSA	LOC106569410	Uncharacterized protein C18orf25 homolog	421	Salmo salar	2	0.9999	24	8	0	13.7315	13.7449	TRUE
A0A1S3LZI6	tr|A0A1S3LZI6|A0A1S3LZI6_SALSA	LOC106569430	Transitional endoplasmic reticulum ATPase	806	Salmo salar	79	1	24	8	0	18.1756	18.2127	TRUE
A0A1S3LZL5	tr|A0A1S3LZL5|A0A1S3LZL5_SALSA	LOC106569495	Cytoplasmic dynein 1 intermediate chain 2-like isoform X3	636	Salmo salar	6	1	24	8	0	15.1178	15.1691	TRUE
A0A1S3LZN6	tr|A0A1S3LZN6|A0A1S3LZN6_SALSA	parp2	Poly [ADP-ribose] polymerase	649	Salmo salar	6	1	24	8	0	15.8345	15.8352	TRUE
A0A1S3LZP6	tr|A0A1S3LZP6|A0A1S3LZP6_SALSA	LOC106569474	DNA replication licensing factor MCM6	824	Salmo salar	19	1	24	8	0	15.9748	15.9769	TRUE
A0A1S3LZS4	tr|A0A1S3LZS4|A0A1S3LZS4_SALSA	LOC106569522	Splicing factor Cactin	878	Salmo salar	2	1	24	8	0	14.5018	14.5465	TRUE
A0A1S3LZT0	tr|A0A1S3LZT0|A0A1S3LZT0_SALSA	LOC106569494	Calcium-binding mitochondrial carrier protein Aralar1-like	685	Salmo salar	29	1	24	8	0	16.8505	16.8292	TRUE
A0A1S3LZV5	tr|A0A1S3LZV5|A0A1S3LZV5_SALSA	LOC106569506	Golgi reassembly-stacking protein 2-like isoform X2	423	Salmo salar	3	0.9958	24	8	0	15.1593	15.2183	TRUE
A0A1S3LZZ3	tr|A0A1S3LZZ3|A0A1S3LZZ3_SALSA	LOC106569519	Endophilin-A2	347	Salmo salar	6	1	24	8	0	15.7036	15.6621	TRUE
A0A1S3LZZ6	tr|A0A1S3LZZ6|A0A1S3LZZ6_SALSA	LOC106569426	Proteasome subunit beta	272	Salmo salar	17	1	24	8	0	15.947	15.9769	TRUE
A0A1S3M043	tr|A0A1S3M043|A0A1S3M043_SALSA	lig1	DNA ligase	1088	Salmo salar	6	1	24	8	0	14.5654	14.5413	TRUE
A0A1S3M052	tr|A0A1S3M052|A0A1S3M052_SALSA	LOC106569552	Cold-inducible RNA-binding protein B-like isoform X2	200	Salmo salar	19	1	24	8	0	18.7037	18.6955	TRUE
A0A1S3M0A1	tr|A0A1S3M0A1|A0A1S3M0A1_SALSA	LOC106569607	Epidermal growth factor receptor substrate 15-like 1 isoform X1	854	Salmo salar	2	0.9793	24	8	0	14.0901	14.1491	TRUE
A0A1S3M0B4	tr|A0A1S3M0B4|A0A1S3M0B4_SALSA	LOC106569535	Dual specificity mitogen-activated protein kinase kinase 2	399	Salmo salar	15	1	24	8	0	16.2603	16.3405	TRUE
A0A1S3M0F4	tr|A0A1S3M0F4|A0A1S3M0F4_SALSA	armc6	Armadillo repeat-containing protein 6	462	Salmo salar	3	1	24	8	0	14.9573	14.9931	TRUE
A0A1S3M0I6	tr|A0A1S3M0I6|A0A1S3M0I6_SALSA	LOC106569614	Unconventional myosin-IXb-like isoform X2	1838	Salmo salar	5	1	24	8	0	14.1805	14.1218	TRUE
A0A1S3M0L8	tr|A0A1S3M0L8|A0A1S3M0L8_SALSA	LOC106569689	5'-AMP-activated protein kinase subunit beta-2-like	264	Salmo salar	1	0.9157	24	8	0	14.3932	14.3565	TRUE
A0A1S3M0N8	tr|A0A1S3M0N8|A0A1S3M0N8_SALSA	scp2	Sterol carrier protein 2	579	Salmo salar	10	1	24	8	0	17.2287	17.2878	TRUE
A0A1S3M0Q1	tr|A0A1S3M0Q1|A0A1S3M0Q1_SALSA	LOC106569716	cathepsin X	303	Salmo salar	5	1	24	8	0	15.449	15.4773	TRUE
A0A1S3M0T0	tr|A0A1S3M0T0|A0A1S3M0T0_SALSA	LOC106569576	Eukaryotic translation initiation factor 3 subunit F	273	Salmo salar	15	1	24	8	0	17.5398	17.5364	TRUE
A0A1S3M0T3	tr|A0A1S3M0T3|A0A1S3M0T3_SALSA	vapa	Vesicle-associated membrane protein-associated protein A	256	Salmo salar	8	1	24	8	0	16.1727	16.1803	TRUE
A0A1S3M0U8	tr|A0A1S3M0U8|A0A1S3M0U8_SALSA	LOC106569753	Far upstream element-binding protein 1-like isoform X2	673	Salmo salar	40	1	24	8	0	17.8078	17.7782	TRUE
A0A1S3M0V9	tr|A0A1S3M0V9|A0A1S3M0V9_SALSA	ptges	Prostaglandin E synthase	146	Salmo salar	5	1	24	8	0	17.5746	17.5603	TRUE
A0A1S3M0W0	tr|A0A1S3M0W0|A0A1S3M0W0_SALSA	LOC106569631	Kinesin-like protein	963	Salmo salar	36	1	24	8	0	16.3777	16.3733	TRUE
A0A1S3M0Z4	tr|A0A1S3M0Z4|A0A1S3M0Z4_SALSA	stam	Signal transducing adapter molecule 1	440	Salmo salar	4	1	24	8	0	14.4932	14.619	TRUE
A0A1S3M114	tr|A0A1S3M114|A0A1S3M114_SALSA	crj1a	Crystallin J1A isoform X1	343	Salmo salar	6	1	24	8	0	15.9349	15.9237	TRUE
A0A1S3M121	tr|A0A1S3M121|A0A1S3M121_SALSA	LOC106569800	Golgi reassembly-stacking protein 1-like isoform X1	502	Salmo salar	6	1	24	8	0	15.6927	15.7024	TRUE
A0A1S3M131	tr|A0A1S3M131|A0A1S3M131_SALSA	LOC106569807	Serine/threonine-protein kinase OSR1	510	Salmo salar	9	1	24	8	0	16.3059	16.3305	TRUE
A0A1S3M134	tr|A0A1S3M134|A0A1S3M134_SALSA	LOC106569771	Lamin-A-like	634	Salmo salar	17	1	24	8	0	16.006	15.9813	TRUE
A0A1S3M163	tr|A0A1S3M163|A0A1S3M163_SALSA	ndc1	Nucleoporin NDC1	669	Salmo salar	7	1	24	8	0	15.3187	15.2695	TRUE
A0A1S3M181	tr|A0A1S3M181|A0A1S3M181_SALSA	LOC106569608	Calreticulin	413	Salmo salar	30	1	24	8	0	20.1348	20.1316	TRUE
A0A1S3M197	tr|A0A1S3M197|A0A1S3M197_SALSA	cap1	Adenylyl cyclase-associated protein 1	459	Salmo salar	45	1	24	8	0	19.3838	19.4144	TRUE
A0A1S3M1A0	tr|A0A1S3M1A0|A0A1S3M1A0_SALSA	tpmt	Probable thiopurine S-methyltransferase isoform X2	261	Salmo salar	7	1	24	8	0	15.0295	15.0448	TRUE
A0A1S3M1E7	tr|A0A1S3M1E7|A0A1S3M1E7_SALSA	LOC106569642	small monomeric GTPase	182	Salmo salar	3	0.9989	24	8	0	14.7273	14.7445	TRUE
A0A1S3M1F1	tr|A0A1S3M1F1|A0A1S3M1F1_SALSA	LOC106569847	Kynurenine--oxoglutarate transaminase 1-like isoform X2	420	Salmo salar	12	1	24	8	0	16.2341	16.245	TRUE
A0A1S3M1G1	tr|A0A1S3M1G1|A0A1S3M1G1_SALSA	eppk1	LOW QUALITY PROTEIN: epiplakin	2991	Salmo salar	95	1	24	8	0	19.6533	19.4745	TRUE
A0A1S3M1I4	tr|A0A1S3M1I4|A0A1S3M1I4_SALSA	LOC106569863	Cytosolic non-specific dipeptidase	474	Salmo salar	36	1	24	8	0	17.7369	17.743	TRUE
A0A1S3M1Q3	tr|A0A1S3M1Q3|A0A1S3M1Q3_SALSA	LOC106569895	T-complex protein 1 subunit gamma	540	Salmo salar	36	1	24	8	0	16.06	16.1068	TRUE
A0A1S3M1R4	tr|A0A1S3M1R4|A0A1S3M1R4_SALSA	lypa2	palmitoyl-protein hydrolase	189	Salmo salar	10	1	24	8	0	17.0214	17.0197	TRUE
A0A1S3M1R8	tr|A0A1S3M1R8|A0A1S3M1R8_SALSA	vps45	Vacuolar protein sorting-associated protein 45 isoform X1	569	Salmo salar	17	1	24	8	0	15.1492	15.1568	TRUE
A0A1S3M207	tr|A0A1S3M207|A0A1S3M207_SALSA	LOC106569886	Chromatin target of PRMT1 protein-like	255	Salmo salar	8	1	24	8	0	17.0308	17.0073	TRUE
A0A1S3M209	tr|A0A1S3M209|A0A1S3M209_SALSA	LOC106569978	[tau protein] kinase	438	Salmo salar	5	0.9946	24	8	0	15.826	15.8448	TRUE
A0A1S3M229	tr|A0A1S3M229|A0A1S3M229_SALSA	LOC106569987	DNA helicase	1995	Salmo salar	21	1	24	8	0	15.8314	15.846	TRUE
A0A1S3M240	tr|A0A1S3M240|A0A1S3M240_SALSA	LOC106569905	Ubiquitin carboxyl-terminal hydrolase	584	Salmo salar	3	1	24	8	0	16.7595	16.8361	TRUE
A0A1S3M281	tr|A0A1S3M281|A0A1S3M281_SALSA	LOC106569973	Poliovirus receptor-like isoform X2	502	Salmo salar	8	1	24	8	0	15.0649	15.0855	TRUE
A0A1S3M2B1	tr|A0A1S3M2B1|A0A1S3M2B1_SALSA	LOC106570016	Microtubule-actin cross-linking factor 1-like isoform X15	5489	Salmo salar	56	1	24	8	0	18.0674	18.1017	TRUE
A0A1S3M2F7	tr|A0A1S3M2F7|A0A1S3M2F7_SALSA	LOC106570021	Splicing factor, proline- and glutamine-rich-like isoform X1	674	Salmo salar	37	1	24	8	0	17.9488	17.974	TRUE
A0A1S3M2H5	tr|A0A1S3M2H5|A0A1S3M2H5_SALSA	pex11b	Peroxisomal membrane protein 11B isoform X1	263	Salmo salar	1	0.9157	24	8	0	13.7523	13.7261	TRUE
A0A1S3M2P2	tr|A0A1S3M2P2|A0A1S3M2P2_SALSA	LOC106570014	Adenylate kinase 2, mitochondrial	238	Salmo salar	16	1	24	8	0	16.7197	16.6169	TRUE
A0A1S3M2Q0	tr|A0A1S3M2Q0|A0A1S3M2Q0_SALSA	LOC106570060	Sialidase-1	390	Salmo salar	6	1	24	8	0	16.1858	16.15	TRUE
A0A1S3M2S7	tr|A0A1S3M2S7|A0A1S3M2S7_SALSA	LOC106570076	RNA-binding motif, single-stranded-interacting protein 3	416	Salmo salar	7	1	24	8	0	14.5236	14.5335	TRUE
A0A1S3M2U1	tr|A0A1S3M2U1|A0A1S3M2U1_SALSA	LOC106570083	Heterogeneous nuclear ribonucleoprotein R-like isoform X2	623	Salmo salar	31	1	24	8	0	18.1089	18.1228	TRUE
A0A1S3M2V8	tr|A0A1S3M2V8|A0A1S3M2V8_SALSA	LOC106570032	Palmitoyl-protein thioesterase 1	303	Salmo salar	18	1	24	8	0	18.02	18.0304	TRUE
A0A1S3M2X6	tr|A0A1S3M2X6|A0A1S3M2X6_SALSA	LOC106569969	Flotillin	424	Salmo salar	13	1	24	8	0	14.8053	14.7729	TRUE
A0A1S3M2X8	tr|A0A1S3M2X8|A0A1S3M2X8_SALSA	LOC106570098	Sorting nexin-27-like isoform X1	593	Salmo salar	4	1	24	8	0	15.25	15.2561	TRUE
A0A1S3M2Y5	tr|A0A1S3M2Y5|A0A1S3M2Y5_SALSA	LOC106570026	Elongin-A	671	Salmo salar	2	1	24	8	0	14.3827	14.3816	TRUE
A0A1S3M2Z4	tr|A0A1S3M2Z4|A0A1S3M2Z4_SALSA	LOC106570110	Translation initiation factor IF-2-like	177	Salmo salar	6	1	24	8	0	18.2186	18.2488	TRUE
A0A1S3M305	tr|A0A1S3M305|A0A1S3M305_SALSA	LOC106570114	Ubiquitin-associated protein 2-like isoform X2	1191	Salmo salar	9	1	24	8	0	15.3122	15.3239	TRUE
A0A1S3M396	tr|A0A1S3M396|A0A1S3M396_SALSA	LOC106570068	Carnitine O-acetyltransferase-like	613	Salmo salar	6	1	24	8	0	15.2155	15.2317	TRUE
A0A1S3M3B7	tr|A0A1S3M3B7|A0A1S3M3B7_SALSA	LOC106570192	Tropomyosin alpha-3 chain isoform X4	284	Salmo salar	16	0	24	8	0	17.7796	17.7505	TRUE
A0A1S3M3F8	tr|A0A1S3M3F8|A0A1S3M3F8_SALSA	LOC106570116	26S proteasome non-ATPase regulatory subunit 4	375	Salmo salar	5	1	24	8	0	14.8364	14.7701	TRUE
A0A1S3M3G3	tr|A0A1S3M3G3|A0A1S3M3G3_SALSA	nup188	Nucleoporin NUP188	1735	Salmo salar	5	1	24	8	0	14.3632	14.4697	TRUE
A0A1S3M3K3	tr|A0A1S3M3K3|A0A1S3M3K3_SALSA	LOC106570238	Trafficking protein particle complex subunit 9-like isoform X2	865	Salmo salar	4	0.9999	24	8	0	14.85	14.798	TRUE
A0A1S3M3K8	tr|A0A1S3M3K8|A0A1S3M3K8_SALSA	LOC106570064	Chloride intracellular channel protein	242	Salmo salar	13	1	24	8	0	16.5947	16.5667	TRUE
A0A1S3M3K9	tr|A0A1S3M3K9|A0A1S3M3K9_SALSA	LOC106570229	ADNP homeobox protein 2-like	963	Salmo salar	2	1	24	8	0	14.4824	14.48	TRUE
A0A1S3M3Q1	tr|A0A1S3M3Q1|A0A1S3M3Q1_SALSA	LOC106570084	DnaJ homolog subfamily C member 8-like	259	Salmo salar	3	1	24	8	0	14.9581	14.9474	TRUE
A0A1S3M3Q2	tr|A0A1S3M3Q2|A0A1S3M3Q2_SALSA	LOC106570256	Serine incorporator 1-like isoform X2	402	Salmo salar	1	1	24	8	0	15.1075	15.0722	TRUE
A0A1S3M3R3	tr|A0A1S3M3R3|A0A1S3M3R3_SALSA	LOC106570091	Secretory carrier-associated membrane protein	348	Salmo salar	3	1	24	8	0	15.4716	15.4768	TRUE
A0A1S3M3T9	tr|A0A1S3M3T9|A0A1S3M3T9_SALSA	nkiras1	NF-kappa-B inhibitor-interacting Ras-like protein 1	192	Salmo salar	2	1	24	8	0	15.0624	15.0505	TRUE
A0A1S3M3W9	tr|A0A1S3M3W9|A0A1S3M3W9_SALSA	LOC106570204	Hepatoma-derived growth factor-like	226	Salmo salar	8	0.9999	24	8	0	16.0529	16.0141	TRUE
A0A1S3M3Y0	tr|A0A1S3M3Y0|A0A1S3M3Y0_SALSA	LOC106570209	Lanosterol 14-alpha demethylase	502	Salmo salar	15	1	24	8	0	14.9763	15.0514	TRUE
A0A1S3M3Y6	tr|A0A1S3M3Y6|A0A1S3M3Y6_SALSA	LOC106570304	DNA topoisomerase 2	1646	Salmo salar	24	1	24	8	0	15.9892	16.0048	TRUE
A0A1S3M3Z0	tr|A0A1S3M3Z0|A0A1S3M3Z0_SALSA	LOC106570297	Asparagine synthetase [glutamine-hydrolyzing]	562	Salmo salar	46	1	24	8	0	17.781	17.7855	TRUE
A0A1S3M402	tr|A0A1S3M402|A0A1S3M402_SALSA	LOC106570221	Cleavage and polyadenylation specificity factor subunit 1-like	1473	Salmo salar	3	1	24	8	0	14.621	14.6354	TRUE
A0A1S3M410	tr|A0A1S3M410|A0A1S3M410_SALSA	LOC106570314	Transmembrane protein 106B	264	Salmo salar	1	0.9157	24	8	0	14.8349	14.6755	TRUE
A0A1S3M411	tr|A0A1S3M411|A0A1S3M411_SALSA	LOC106570231	Biogenesis of lysosome-related organelles complex 1 subunit 4-like	232	Salmo salar	4	1	24	8	0	14.7356	14.7258	TRUE
A0A1S3M439	tr|A0A1S3M439|A0A1S3M439_SALSA	LOC106570323	LOW QUALITY PROTEIN: ATP-binding cassette sub-family F member 1-like	860	Salmo salar	23	1	24	8	0	16.3371	16.3534	TRUE
A0A1S3M440	tr|A0A1S3M440|A0A1S3M440_SALSA	tubb4b	Tubulin beta chain	445	Salmo salar	50	0	24	8	0	19.0566	19.0306	TRUE
A0A1S3M4B4	tr|A0A1S3M4B4|A0A1S3M4B4_SALSA	map7d1	MAP7 domain-containing protein 1 isoform X1	823	Salmo salar	6	1	24	8	0	15.7113	15.6073	TRUE
A0A1S3M4E4	tr|A0A1S3M4E4|A0A1S3M4E4_SALSA	LOC106570380	Succinate dehydrogenase [ubiquinone] flavoprotein subunit, mitochondrial	661	Salmo salar	17	1	24	8	0	14.6122	14.6325	TRUE
A0A1S3M4E5	tr|A0A1S3M4E5|A0A1S3M4E5_SALSA	rpl12	Large ribosomal subunit protein uL11	151	Salmo salar	10	1	24	8	0	18.9782	18.9913	TRUE
A0A1S3M4G3	tr|A0A1S3M4G3|A0A1S3M4G3_SALSA	lrsam1	E3 ubiquitin-protein ligase LRSAM1	727	Salmo salar	6	1	24	8	0	14.3957	14.3895	TRUE
A0A1S3M4L7	tr|A0A1S3M4L7|A0A1S3M4L7_SALSA	csk21	Casein kinase II subunit alpha isoform X1	392	Salmo salar	23	1	24	8	0	14.3501	14.4208	TRUE
A0A1S3M4L8	tr|A0A1S3M4L8|A0A1S3M4L8_SALSA	LOC106570329	NADH dehydrogenase [ubiquinone] iron-sulfur protein 6, mitochondrial	138	Salmo salar	4	0.9999	24	8	0	16.5115	16.4882	TRUE
A0A1S3M4U0	tr|A0A1S3M4U0|A0A1S3M4U0_SALSA	LOC106570366	Glutathione S-transferase A-like	229	Salmo salar	10	1	24	8	0	15.8237	15.8417	TRUE
A0A1S3M4U3	tr|A0A1S3M4U3|A0A1S3M4U3_SALSA	LOC106570315	Scinderin	726	Salmo salar	5	1	24	8	0	14.26	14.7139	TRUE
A0A1S3M4V5	tr|A0A1S3M4V5|A0A1S3M4V5_SALSA	nfyc	Nuclear transcription factor Y subunit gamma	359	Salmo salar	4	1	24	8	0	14.8013	14.7815	TRUE
A0A1S3M4X3	tr|A0A1S3M4X3|A0A1S3M4X3_SALSA	LOC106570428	Protein HGH1 homolog	380	Salmo salar	1	0.9156	24	8	0	14.8767	14.9363	TRUE
A0A1S3M4Y0	tr|A0A1S3M4Y0|A0A1S3M4Y0_SALSA	LOC106570358	Unconventional myosin-Ig-like isoform X1	1010	Salmo salar	34	1	24	8	0	17.1346	17.1809	TRUE
A0A1S3M532	tr|A0A1S3M532|A0A1S3M532_SALSA	LOC106570487	Regulation of nuclear pre-mRNA domain-containing protein 1A-like	313	Salmo salar	6	0.9989	24	8	0	13.6949	13.6439	TRUE
A0A1S3M576	tr|A0A1S3M576|A0A1S3M576_SALSA	ccdc127	Coiled-coil domain-containing protein 127	272	Salmo salar	4	1	24	8	0	13.8028	13.8191	TRUE
A0A1S3M588	tr|A0A1S3M588|A0A1S3M588_SALSA	LOC106570528	Oxysterol-binding protein	825	Salmo salar	16	1	24	8	0	15.6757	15.6511	TRUE
A0A1S3M594	tr|A0A1S3M594|A0A1S3M594_SALSA	nup153	Nuclear pore complex protein Nup153 isoform X1	1454	Salmo salar	6	1	24	8	0	15.0251	15.0533	TRUE
A0A1S3M5B8	tr|A0A1S3M5B8|A0A1S3M5B8_SALSA	LOC106570401	non-specific protein-tyrosine kinase	1121	Salmo salar	6	1	24	8	0	14.8697	14.8061	TRUE
A0A1S3M5D0	tr|A0A1S3M5D0|A0A1S3M5D0_SALSA	LOC106570549	Trafficking protein particle complex subunit	180	Salmo salar	2	1	24	8	0	15.3161	15.3344	TRUE
A0A1S3M5N3	tr|A0A1S3M5N3|A0A1S3M5N3_SALSA	LOC106570632	CLIP-associating protein 1-like	269	Salmo salar	4	1	24	8	0	14.5874	14.5954	TRUE
A0A1S3M5R0	tr|A0A1S3M5R0|A0A1S3M5R0_SALSA	cbx3	Chromobox protein homolog 3 isoform X1	198	Salmo salar	11	1	24	8	0	17.2892	17.2395	TRUE
A0A1S3M5S2	tr|A0A1S3M5S2|A0A1S3M5S2_SALSA	LOC106570595	Protein SET-like	269	Salmo salar	11	1	24	8	0	14.4563	14.5266	TRUE
A0A1S3M5S8	tr|A0A1S3M5S8|A0A1S3M5S8_SALSA	LOC106570672	Syntaxin-12-like	268	Salmo salar	11	1	24	8	0	16.4056	16.4244	TRUE
A0A1S3M5V5	tr|A0A1S3M5V5|A0A1S3M5V5_SALSA	LOC106570533	Insulin-like growth factor 2 mRNA-binding protein 3 isoform X1	623	Salmo salar	6	1	24	8	0	14.3598	14.4808	TRUE
A0A1S3M5V7	tr|A0A1S3M5V7|A0A1S3M5V7_SALSA	LOC106570622	CD5 antigen-like isoform X1	527	Salmo salar	11	1	24	8	0	15.2347	15.1613	TRUE
A0A1S3M5W7	tr|A0A1S3M5W7|A0A1S3M5W7_SALSA	LOC106570631	Programmed cell death 6-interacting protein-like	180	Salmo salar	11	1	24	8	0	16.8806	16.9277	TRUE
A0A1S3M5Z1	tr|A0A1S3M5Z1|A0A1S3M5Z1_SALSA	uap1l1	UDP-N-acetylhexosamine pyrophosphorylase-like protein 1 isoform X1	505	Salmo salar	34	1	24	8	0	17.2041	17.3796	TRUE
A0A1S3M604	tr|A0A1S3M604|A0A1S3M604_SALSA	LOC106570662	tRNA selenocysteine-associated protein 1	302	Salmo salar	4	1	24	8	0	14.6304	14.615	TRUE
A0A1S3M617	tr|A0A1S3M617|A0A1S3M617_SALSA	sptan1	Spectrin alpha chain, non-erythrocytic 1 isoform X3	2481	Salmo salar	118	1	24	8	0	17.261	17.2786	TRUE
A0A1S3M618	tr|A0A1S3M618|A0A1S3M618_SALSA	LOC106570522	3-hydroxyisobutyrate dehydrogenase	336	Salmo salar	11	1	24	8	0	16.7436	16.7727	TRUE
A0A1S3M624	tr|A0A1S3M624|A0A1S3M624_SALSA	LOC106570752	ubiquitinyl hydrolase 1	330	Salmo salar	3	1	24	8	0	14.8214	14.8773	TRUE
A0A1S3M642	tr|A0A1S3M642|A0A1S3M642_SALSA	LOC106570538	TBC1 domain family member 5-like	811	Salmo salar	6	1	24	8	0	14.9365	15.103	TRUE
A0A1S3M660	tr|A0A1S3M660|A0A1S3M660_SALSA	LOC106570608	Small nuclear ribonucleoprotein Sm D1	119	Salmo salar	3	1	24	8	0	17.9343	17.8735	TRUE
A0A1S3M665	tr|A0A1S3M665|A0A1S3M665_SALSA	LOC106570786	Serine/threonine-protein kinase 3	422	Salmo salar	4	1	24	8	0	14.1801	14.1762	TRUE
A0A1S3M6D4	tr|A0A1S3M6D4|A0A1S3M6D4_SALSA	LOC106570810	Transcriptional activator protein Pur-beta-like	338	Salmo salar	14	1	24	8	0	16.0054	16.0455	TRUE
A0A1S3M6F1	tr|A0A1S3M6F1|A0A1S3M6F1_SALSA	LOC106570609	Protein FAM83H-like	1348	Salmo salar	7	1	24	8	0	14.8266	14.7879	TRUE
A0A1S3M6F8	tr|A0A1S3M6F8|A0A1S3M6F8_SALSA	nkcc1a	Na/K/2Cl co-transporter isoform X1	1131	Salmo salar	3	1	24	8	0	13.5039	13.557	TRUE
A0A1S3M6G1	tr|A0A1S3M6G1|A0A1S3M6G1_SALSA	LOC106570616	Sorting nexin-13-like	958	Salmo salar	2	0.9989	24	8	0	13.8371	13.8164	TRUE
A0A1S3M6G8	tr|A0A1S3M6G8|A0A1S3M6G8_SALSA	LOC106570703	KH domain-containing, RNA-binding, signal transduction-associated protein 1-like isoform X2	302	Salmo salar	12	1	24	8	0	13.7481	13.8635	TRUE
A0A1S3M6H2	tr|A0A1S3M6H2|A0A1S3M6H2_SALSA	LOC106570627	CLIP-associating protein 2-like	146	Salmo salar	2	1	24	8	0	14.8402	14.8645	TRUE
A0A1S3M6H6	tr|A0A1S3M6H6|A0A1S3M6H6_SALSA	LOC106570629	Programmed cell death 6-interacting protein-like	363	Salmo salar	21	1	24	8	0	16.8362	16.9429	TRUE
A0A1S3M6H7	tr|A0A1S3M6H7|A0A1S3M6H7_SALSA	fam151b	Protein FAM151B isoform X1	306	Salmo salar	6	1	24	8	0	14.4225	14.4295	TRUE
A0A1S3M6I8	tr|A0A1S3M6I8|A0A1S3M6I8_SALSA	LOC106570637	Wiskott-Aldrich syndrome protein family member	479	Salmo salar	6	1	24	8	0	16.0151	15.9767	TRUE
A0A1S3M6J1	tr|A0A1S3M6J1|A0A1S3M6J1_SALSA	LOC106570844	Aminopeptidase	957	Salmo salar	27	1	24	8	0	16.7522	16.7565	TRUE
A0A1S3M6K1	tr|A0A1S3M6K1|A0A1S3M6K1_SALSA	LOC106570648	Serine/arginine-rich splicing factor 4-like	394	Salmo salar	8	1	24	8	0	18.842	18.8776	TRUE
A0A1S3M6L2	tr|A0A1S3M6L2|A0A1S3M6L2_SALSA	LOC106570862	Carnitine O-acetyltransferase-like	634	Salmo salar	10	1	24	8	0	15.0906	15.0636	TRUE
A0A1S3M6M0	tr|A0A1S3M6M0|A0A1S3M6M0_SALSA	LOC106570670	phosphatidylinositol-3-phosphatase	586	Salmo salar	23	1	24	8	0	15.2448	15.2561	TRUE
A0A1S3M6M3	tr|A0A1S3M6M3|A0A1S3M6M3_SALSA	LOC106570821	Tight junction protein ZO-2-like	1191	Salmo salar	27	1	24	8	0	16.7455	16.7068	TRUE
A0A1S3M6M8	tr|A0A1S3M6M8|A0A1S3M6M8_SALSA	LOC106570879	Protein crumbs homolog 2-like	1480	Salmo salar	13	1	24	8	0	15.5064	15.1638	TRUE
A0A1S3M6P9	tr|A0A1S3M6P9|A0A1S3M6P9_SALSA	LOC106570898	BMP-2-inducible protein kinase-like isoform X1	1214	Salmo salar	2	0.9949	24	8	0	16.6716	16.8848	TRUE
A0A1S3M6Q3	tr|A0A1S3M6Q3|A0A1S3M6Q3_SALSA	ubxn8	UBX domain-containing protein 8 isoform X1	214	Salmo salar	1	0.9157	24	8	0	15.1778	15.2456	TRUE
A0A1S3M6Q7	tr|A0A1S3M6Q7|A0A1S3M6Q7_SALSA	rnmt	mRNA cap guanine-N7 methyltransferase	393	Salmo salar	5	1	24	8	0	15.409	15.4103	TRUE
A0A1S3M6T4	tr|A0A1S3M6T4|A0A1S3M6T4_SALSA	LOC106570718	Alpha-L-fucosidase	456	Salmo salar	5	1	24	8	0	14.8081	15.1385	TRUE
A0A1S3M6W1	tr|A0A1S3M6W1|A0A1S3M6W1_SALSA	zfr	Zinc finger RNA-binding protein	1088	Salmo salar	6	1	24	8	0	14.4945	14.5526	TRUE
A0A1S3M6X0	tr|A0A1S3M6X0|A0A1S3M6X0_SALSA	kank1	KN motif and ankyrin repeat domain-containing protein 1 isoform X3	1349	Salmo salar	4	1	24	8	0	13.5658	13.6394	TRUE
A0A1S3M6X1	tr|A0A1S3M6X1|A0A1S3M6X1_SALSA	LOC106570794	RNA-binding protein 47	1239	Salmo salar	8	1	24	8	0	14.8054	14.7932	TRUE
A0A1S3M6X9	tr|A0A1S3M6X9|A0A1S3M6X9_SALSA	LOC106570902	Anthrax toxin receptor 2-like	266	Salmo salar	3	0.9979	24	8	0	14.8918	14.9638	TRUE
A0A1S3M6Z5	tr|A0A1S3M6Z5|A0A1S3M6Z5_SALSA	psat1	Phosphoserine aminotransferase	368	Salmo salar	28	1	24	8	0	18.031	17.9799	TRUE
A0A1S3M6Z7	tr|A0A1S3M6Z7|A0A1S3M6Z7_SALSA	psmg2	Proteasome assembly chaperone 2	262	Salmo salar	7	1	24	8	0	15.6489	15.6796	TRUE
A0A1S3M6Z9	tr|A0A1S3M6Z9|A0A1S3M6Z9_SALSA	LOC100380868	RNA uridylyltransferase	1253	Salmo salar	8	1	24	8	0	15.5915	15.5877	TRUE
A0A1S3M771	tr|A0A1S3M771|A0A1S3M771_SALSA	LOC106570863	DNA-binding protein HU 2-like	237	Salmo salar	6	1	24	8	0	16.6277	16.6572	TRUE
A0A1S3M776	tr|A0A1S3M776|A0A1S3M776_SALSA	LOC106570867	Stromal cell-derived factor 2-like	242	Salmo salar	9	1	24	8	0	15.8354	15.8098	TRUE
A0A1S3M7E4	tr|A0A1S3M7E4|A0A1S3M7E4_SALSA	ndufs4	NADH dehydrogenase [ubiquinone] iron-sulfur protein 4, mitochondrial	170	Salmo salar	4	1	24	8	0	15.8162	15.8449	TRUE
A0A1S3M7L2	tr|A0A1S3M7L2|A0A1S3M7L2_SALSA	LOC106571081	EMILIN-1-like isoform X1	1055	Salmo salar	28	1	24	8	0	15.1001	15.2547	TRUE
A0A1S3M7Q4	tr|A0A1S3M7Q4|A0A1S3M7Q4_SALSA	LOC106571112	non-specific serine/threonine protein kinase	1800	Salmo salar	33	1	24	8	0	15.8271	15.8456	TRUE
A0A1S3M7Q5	tr|A0A1S3M7Q5|A0A1S3M7Q5_SALSA	LOC106571078	Myotubularin-related protein 9-like	549	Salmo salar	7	1	24	8	0	16.3378	16.3324	TRUE
A0A1S3M7Q8	tr|A0A1S3M7Q8|A0A1S3M7Q8_SALSA	LOC106571016	Translation initiation factor eIF2B subunit delta	543	Salmo salar	6	1	24	8	0	15.8353	15.828	TRUE
A0A1S3M7S0	tr|A0A1S3M7S0|A0A1S3M7S0_SALSA	LOC106571089	Protein max	194	Salmo salar	1	1	24	8	0	14.8743	14.9174	TRUE
A0A1S3M7V1	tr|A0A1S3M7V1|A0A1S3M7V1_SALSA	LOC106571041	Dihydrolipoyllysine-residue succinyltransferase component of 2-oxoglutarate dehydrogenase complex, mitochondrial	416	Salmo salar	11	0.9999	24	8	0	14.1484	14.342	TRUE
A0A1S3M7Z4	tr|A0A1S3M7Z4|A0A1S3M7Z4_SALSA	LOC106571011	Ethanolaminephosphotransferase 1-like	385	Salmo salar	5	1	24	8	0	17.3805	17.4329	TRUE
A0A1S3M834	tr|A0A1S3M834|A0A1S3M834_SALSA	LOC106571166	Absent in melanoma 1 protein-like isoform X1	2686	Salmo salar	8	1	24	8	0	14.5305	14.5355	TRUE
A0A1S3M838	tr|A0A1S3M838|A0A1S3M838_SALSA	LOC106571146	SMEK homolog 1	828	Salmo salar	3	0.9995	24	8	0	14.4228	14.4151	TRUE
A0A1S3M839	tr|A0A1S3M839|A0A1S3M839_SALSA	LOC106571171	non-specific serine/threonine protein kinase	1531	Salmo salar	10	1	24	8	0	15.2711	15.3664	TRUE
A0A1S3M8B6	tr|A0A1S3M8B6|A0A1S3M8B6_SALSA	LOC106571095	Endoplasmic reticulum membrane protein complex subunit 7	243	Salmo salar	5	1	24	8	0	15.5627	15.5502	TRUE
A0A1S3M8D5	tr|A0A1S3M8D5|A0A1S3M8D5_SALSA	LOC106571213	Melanoma inhibitory activity protein 3-like isoform X1	1926	Salmo salar	14	1	24	8	0	15.533	15.4986	TRUE
A0A1S3M8F4	tr|A0A1S3M8F4|A0A1S3M8F4_SALSA	slc35b2	Adenosine 3'-phospho 5'-phosphosulfate transporter 1	433	Salmo salar	1	0.9157	24	8	0	13.8187	13.8882	TRUE
A0A1S3M8I5	tr|A0A1S3M8I5|A0A1S3M8I5_SALSA	ndufaf7	Protein arginine methyltransferase NDUFAF7	448	Salmo salar	4	1	24	8	0	14.848	14.8627	TRUE
A0A1S3M8M5	tr|A0A1S3M8M5|A0A1S3M8M5_SALSA	LOC106571252	14-3-3 protein zeta	245	Salmo salar	32	1	24	8	0	19.7707	19.7695	TRUE
A0A1S3M8N4	tr|A0A1S3M8N4|A0A1S3M8N4_SALSA	LOC106571256	Kinase D-interacting substrate of 220 kDa-like isoform X5	1705	Salmo salar	4	0.9993	24	8	0	14.1736	14.2357	TRUE
A0A1S3M8P1	tr|A0A1S3M8P1|A0A1S3M8P1_SALSA	LOC106571211	Solute carrier family 35 member F6	359	Salmo salar	2	1	24	8	0	16.2282	16.2626	TRUE
A0A1S3M8P4	tr|A0A1S3M8P4|A0A1S3M8P4_SALSA	LOC106571262	5'-3' exoribonuclease	944	Salmo salar	22	1	24	8	0	18.1606	18.1577	TRUE
A0A1S3M8P9	tr|A0A1S3M8P9|A0A1S3M8P9_SALSA	LOC106571265	Crooked neck-like protein 1	785	Salmo salar	6	1	24	8	0	14.5447	14.5579	TRUE
A0A1S3M8R8	tr|A0A1S3M8R8|A0A1S3M8R8_SALSA	lmnb1	Lamin-B1	588	Salmo salar	73	1	24	8	0	18.1928	18.1669	TRUE
A0A1S3M8U8	tr|A0A1S3M8U8|A0A1S3M8U8_SALSA	LOC106571276	Heterogeneous nuclear ribonucleoprotein Q-like isoform X2	638	Salmo salar	28	1	24	8	0	18.54	18.5554	TRUE
A0A1S3M8V0	tr|A0A1S3M8V0|A0A1S3M8V0_SALSA	prrc1	Protein PRRC1	446	Salmo salar	13	1	24	8	0	16.2175	16.2291	TRUE
A0A1S3M916	tr|A0A1S3M916|A0A1S3M916_SALSA	LOC106571302	Nucleoporin Nup43-like	373	Salmo salar	3	1	24	8	0	15.2939	15.2776	TRUE
A0A1S3M918	tr|A0A1S3M918|A0A1S3M918_SALSA	LOC106571204	Serine/threonine protein phosphatase 2A regulatory subunit	515	Salmo salar	9	1	24	8	0	15.8141	15.8054	TRUE
A0A1S3M922	tr|A0A1S3M922|A0A1S3M922_SALSA	LOC106571303	Protein-L-isoaspartate(D-aspartate) O-methyltransferase	264	Salmo salar	6	1	24	8	0	16.52	16.4772	TRUE
A0A1S3M923	tr|A0A1S3M923|A0A1S3M923_SALSA	ezr	Ezrin	593	Salmo salar	40	1	24	8	0	17.4634	17.3931	TRUE
A0A1S3M936	tr|A0A1S3M936|A0A1S3M936_SALSA	LOC106571309	TGF-beta-activated kinase 1 and MAP3K7-binding protein 2-like isoform X3	774	Salmo salar	3	1	24	8	0	14.4339	14.417	TRUE
A0A1S3M941	tr|A0A1S3M941|A0A1S3M941_SALSA	LOC106571313	Ribosome production factor 2 homolog	275	Salmo salar	8	1	24	8	0	14.6668	14.6776	TRUE
A0A1S3M955	tr|A0A1S3M955|A0A1S3M955_SALSA	LOC106571317	Tyrosine-protein kinase	540	Salmo salar	4	1	24	8	0	14.1894	14.1338	TRUE
A0A1S3M9G4	tr|A0A1S3M9G4|A0A1S3M9G4_SALSA	LOC106571359	Band 4.1-like protein 2 isoform X1	1163	Salmo salar	15	1	24	8	0	14.4393	14.5317	TRUE
A0A1S3M9K3	tr|A0A1S3M9K3|A0A1S3M9K3_SALSA	LOC106571376	alpha-1,2-Mannosidase	622	Salmo salar	5	1	24	8	0	15.0085	15.0683	TRUE
A0A1S3M9M3	tr|A0A1S3M9M3|A0A1S3M9M3_SALSA	LOC106571388	Golgi-associated PDZ and coiled-coil motif-containing protein-like isoform X2	443	Salmo salar	15	1	24	8	0	16.274	16.2746	TRUE
A0A1S3M9P5	tr|A0A1S3M9P5|A0A1S3M9P5_SALSA	LOC106571395	Cation-independent mannose-6-phosphate receptor-like isoform X1	2509	Salmo salar	35	1	24	8	0	16.6665	16.8774	TRUE
A0A1S3M9T7	tr|A0A1S3M9T7|A0A1S3M9T7_SALSA	LOC106571414	Vacuolar protein sorting-associated protein VTA1 homolog	322	Salmo salar	13	1	24	8	0	16.0556	16.0432	TRUE
A0A1S3M9T9	tr|A0A1S3M9T9|A0A1S3M9T9_SALSA	LOC106571367	Tumor protein D53 homolog isoform X3	210	Salmo salar	7	1	24	8	0	15.7563	15.8105	TRUE
A0A1S3M9V5	tr|A0A1S3M9V5|A0A1S3M9V5_SALSA	LOC106571351	Syntaxin-7	262	Salmo salar	5	1	24	8	0	17.0698	17.045	TRUE
A0A1S3M9X7	tr|A0A1S3M9X7|A0A1S3M9X7_SALSA	LOC106571427	PH and SEC7 domain-containing protein 3-like isoform X1	1409	Salmo salar	2	1	24	8	0	13.214	13.2173	TRUE
A0A1S3MA53	tr|A0A1S3MA53|A0A1S3MA53_SALSA	LOC106571457	CD2-associated protein-like isoform X3	660	Salmo salar	15	1	24	8	0	17.4708	17.4998	TRUE
A0A1S3MA83	tr|A0A1S3MA83|A0A1S3MA83_SALSA	LOC106571473	Inverted formin-2-like isoform X3	1186	Salmo salar	38	1	24	8	0	16.6344	16.5675	TRUE
A0A1S3MAC1	tr|A0A1S3MAC1|A0A1S3MAC1_SALSA	LOC106571381	Nuclear receptor-binding protein-like	528	Salmo salar	4	1	24	8	0	14.7724	14.7335	TRUE
A0A1S3MAD2	tr|A0A1S3MAD2|A0A1S3MAD2_SALSA	l3hypdh	trans-L-3-hydroxyproline dehydratase	342	Salmo salar	2	1	24	8	0	14.4938	14.5016	TRUE
A0A1S3MAD4	tr|A0A1S3MAD4|A0A1S3MAD4_SALSA	LOC106571409	Scavenger receptor class A member 3-like	591	Salmo salar	1	0.8797	24	8	0	16.0958	16.0915	TRUE
A0A1S3MAE0	tr|A0A1S3MAE0|A0A1S3MAE0_SALSA	LOC106571429	EH domain-containing protein 3-like isoform X3	536	Salmo salar	35	1	24	8	0	17.9051	17.786	TRUE
A0A1S3MAE6	tr|A0A1S3MAE6|A0A1S3MAE6_SALSA	LOC106571450	Epoxide hydrolase	455	Salmo salar	21	1	24	8	0	17.8494	17.845	TRUE
A0A1S3MAG6	tr|A0A1S3MAG6|A0A1S3MAG6_SALSA	LOC106571543	Hydroxymethylglutaryl-CoA synthase	536	Salmo salar	19	1	24	8	0	16.6411	16.7912	TRUE
A0A1S3MAH1	tr|A0A1S3MAH1|A0A1S3MAH1_SALSA	pex3	Peroxisomal assembly protein PEX3	369	Salmo salar	2	1	24	8	0	14.1658	14.2011	TRUE
A0A1S3MAH5	tr|A0A1S3MAH5|A0A1S3MAH5_SALSA	LOC106571466	Alpha-1,6-mannosyl-glycoprotein 2-beta-N-acetylglucosaminyltransferase-like	414	Salmo salar	5	1	24	8	0	14.6873	14.7191	TRUE
A0A1S3MAH6	tr|A0A1S3MAH6|A0A1S3MAH6_SALSA	LOC106571444	CAD protein-like isoform X2	2250	Salmo salar	32	1	24	8	0	15.214	15.2165	TRUE
A0A1S3MAI1	tr|A0A1S3MAI1|A0A1S3MAI1_SALSA	LOC106571446	peptide-methionine (S)-S-oxide reductase	233	Salmo salar	1	0.9157	24	8	0	14.9419	14.9963	TRUE
A0A1S3MAI3	tr|A0A1S3MAI3|A0A1S3MAI3_SALSA	LOC106571543	Hydroxymethylglutaryl-CoA synthase	535	Salmo salar	18	1	24	8	0	14.0672	14.1989	TRUE
A0A1S3MAJ5	tr|A0A1S3MAJ5|A0A1S3MAJ5_SALSA	LOC106571452	Delta(14)-sterol reductase LBR	610	Salmo salar	6	1	24	8	0	15.0506	15.2144	TRUE
A0A1S3MAU2	tr|A0A1S3MAU2|A0A1S3MAU2_SALSA	LOC106571593	Serine/threonine protein phosphatase 2A regulatory subunit	575	Salmo salar	7	0.9998	24	8	0	15.5801	15.6027	TRUE
A0A1S3MAV0	tr|A0A1S3MAV0|A0A1S3MAV0_SALSA	LOC106571585	non-specific serine/threonine protein kinase	1778	Salmo salar	7	1	24	8	0	14.5689	14.5598	TRUE
A0A1S3MAW6	tr|A0A1S3MAW6|A0A1S3MAW6_SALSA	LOC106571483	28S ribosomal protein S18a, mitochondrial-like	210	Salmo salar	1	0.9157	24	8	0	14.5824	14.5143	TRUE
A0A1S3MAX3	tr|A0A1S3MAX3|A0A1S3MAX3_SALSA	LOC106571596	Saccharopine dehydrogenase-like oxidoreductase	427	Salmo salar	6	1	24	8	0	15.7207	15.715	TRUE
A0A1S3MAZ3	tr|A0A1S3MAZ3|A0A1S3MAZ3_SALSA	LOC106571617	Centrosomal protein 43	558	Salmo salar	1	1	24	8	0	13.9244	14.0229	TRUE
A0A1S3MB09	tr|A0A1S3MB09|A0A1S3MB09_SALSA	LOC106571571	methylmalonate-semialdehyde dehydrogenase (CoA acylating)	530	Salmo salar	26	1	24	8	0	15.9482	15.9417	TRUE
A0A1S3MB10	tr|A0A1S3MB10|A0A1S3MB10_SALSA	LOC100380665	Talin-1 isoform X4	2542	Salmo salar	210	1	24	8	0	19.0557	19.0837	TRUE
A0A1S3MB27	tr|A0A1S3MB27|A0A1S3MB27_SALSA	prpf39	Pre-mRNA-processing factor 39 isoform X2	763	Salmo salar	13	1	24	8	0	16.2592	16.2418	TRUE
A0A1S3MB59	tr|A0A1S3MB59|A0A1S3MB59_SALSA	LOC106571574	Actin-related protein 10-like	417	Salmo salar	4	1	24	8	0	15.4741	15.4952	TRUE
A0A1S3MB69	tr|A0A1S3MB69|A0A1S3MB69_SALSA	LOC106571580	ADP-ribosylation factor 6	175	Salmo salar	4	1	24	8	0	16.4791	16.4891	TRUE
A0A1S3MB93	tr|A0A1S3MB93|A0A1S3MB93_SALSA	LOC106571610	Platelet-activating factor acetylhydrolase	425	Salmo salar	4	1	24	8	0	14.8686	14.9109	TRUE
A0A1S3MBA6	tr|A0A1S3MBA6|A0A1S3MBA6_SALSA	LOC106571672	Eukaryotic translation initiation factor 2 subunit 1	315	Salmo salar	20	1	24	8	0	17.9056	17.9242	TRUE
A0A1S3MBG6	tr|A0A1S3MBG6|A0A1S3MBG6_SALSA	LOC106571586	Heterogeneous nuclear ribonucleoprotein U-like	836	Salmo salar	30	1	24	8	0	16.9076	16.9048	TRUE
A0A1S3MBH6	tr|A0A1S3MBH6|A0A1S3MBH6_SALSA	LOC106571592	WD repeat-containing protein 20-like	645	Salmo salar	2	1	24	8	0	14.6394	14.6601	TRUE
A0A1S3MBI7	tr|A0A1S3MBI7|A0A1S3MBI7_SALSA	LOC106571633	3'(2'),5'-bisphosphate nucleotidase 1	309	Salmo salar	11	1	24	8	0	16.2229	16.2157	TRUE
A0A1S3MBK6	tr|A0A1S3MBK6|A0A1S3MBK6_SALSA	LOC106571660	Bifunctional lysine-specific demethylase and histidyl-hydroxylase	541	Salmo salar	4	1	24	8	0	14.6619	14.7193	TRUE
A0A1S3MBS7	tr|A0A1S3MBS7|A0A1S3MBS7_SALSA	LOC106571634	Serine/threonine-protein phosphatase	327	Salmo salar	20	1	24	8	0	16.5044	16.5002	TRUE
A0A1S3MBT0	tr|A0A1S3MBT0|A0A1S3MBT0_SALSA	LOC106571688	Protein sel-1 homolog 1-like isoform X1	804	Salmo salar	12	1	24	8	0	16.8709	16.8911	TRUE
A0A1S3MBU2	tr|A0A1S3MBU2|A0A1S3MBU2_SALSA	LOC106571644	Homeobox protein Meis2-like	393	Salmo salar	4	0.9933	24	8	0	15.7609	15.9433	TRUE
A0A1S3MC75	tr|A0A1S3MC75|A0A1S3MC75_SALSA	LOC106571703	Protein Z-dependent protease inhibitor-like	392	Salmo salar	8	1	24	8	0	15.9559	15.8431	TRUE
A0A1S3MCC1	tr|A0A1S3MCC1|A0A1S3MCC1_SALSA	mut	Methylmalonyl-CoA mutase, mitochondrial	761	Salmo salar	18	1	24	8	0	15.9881	15.9636	TRUE
A0A1S3MCG0	tr|A0A1S3MCG0|A0A1S3MCG0_SALSA	LOC106571796	Osteopetrosis-associated transmembrane protein 1-like isoform X1	310	Salmo salar	2	1	24	8	0	15.9993	15.967	TRUE
A0A1S3MCG1	tr|A0A1S3MCG1|A0A1S3MCG1_SALSA	cnbp	CCHC-type zinc finger nucleic acid binding protein	162	Salmo salar	12	1	24	8	0	15.5776	15.6954	TRUE
A0A1S3MCV1	tr|A0A1S3MCV1|A0A1S3MCV1_SALSA	LOC106571941	Nascent polypeptide-associated complex subunit alpha, muscle-specific form-like isoform X2	447	Salmo salar	12	1	24	8	0	16.6778	16.7112	TRUE
A0A1S3MCW5	tr|A0A1S3MCW5|A0A1S3MCW5_SALSA	LOC106571901	Nuclear pore membrane glycoprotein 210-like	1897	Salmo salar	6	1	24	8	0	15.0402	15.0315	TRUE
A0A1S3MCW9	tr|A0A1S3MCW9|A0A1S3MCW9_SALSA	gnas	Guanine nucleotide-binding protein G(s) subunit alpha	379	Salmo salar	10	1	24	8	0	15.1615	15.201	TRUE
A0A1S3MCX2	tr|A0A1S3MCX2|A0A1S3MCX2_SALSA	sptlc1	Serine palmitoyltransferase 1	472	Salmo salar	13	1	24	8	0	16.9858	17.0466	TRUE
A0A1S3MCY1	tr|A0A1S3MCY1|A0A1S3MCY1_SALSA	LOC106571954	Poly(RC)-binding protein 2 isoform X3	318	Salmo salar	11	0.9998	24	8	0	15.0609	15.0469	TRUE
A0A1S3MD16	tr|A0A1S3MD16|A0A1S3MD16_SALSA	chdh	Choline dehydrogenase	610	Salmo salar	4	1	24	8	0	14.6134	14.552	TRUE
A0A1S3MD17	tr|A0A1S3MD17|A0A1S3MD17_SALSA	exosc10	Exosome component 10 isoform X1	882	Salmo salar	6	1	24	8	0	15.1758	15.2241	TRUE
A0A1S3MD18	tr|A0A1S3MD18|A0A1S3MD18_SALSA	auh	Methylglutaconyl-CoA hydratase, mitochondrial	326	Salmo salar	13	1	24	8	0	16.0219	15.9824	TRUE
A0A1S3MD31	tr|A0A1S3MD31|A0A1S3MD31_SALSA	LOC106571981	Serine/arginine-rich splicing factor 6-like	335	Salmo salar	9	1	24	8	0	17.3248	17.321	TRUE
A0A1S3MD51	tr|A0A1S3MD51|A0A1S3MD51_SALSA	mk13	Mitogen-activated protein kinase 13 isoform X1	363	Salmo salar	4	1	24	8	0	15.7623	15.7599	TRUE
A0A1S3MD55	tr|A0A1S3MD55|A0A1S3MD55_SALSA	LOC106571940	Prostaglandin E synthase 3	159	Salmo salar	8	1	24	8	0	16.7573	16.7994	TRUE
A0A1S3MD70	tr|A0A1S3MD70|A0A1S3MD70_SALSA	LOC106571947	Glucose-6-phosphate 1-dehydrogenase	533	Salmo salar	30	1	24	8	0	16.4047	16.4041	TRUE
A0A1S3MD72	tr|A0A1S3MD72|A0A1S3MD72_SALSA	LOC106571937	RNA-binding protein 38	247	Salmo salar	4	1	24	8	0	14.7288	14.8413	TRUE
A0A1S3MD80	tr|A0A1S3MD80|A0A1S3MD80_SALSA	aaas	Aladin	514	Salmo salar	5	1	24	8	0	15.9425	15.9908	TRUE
A0A1S3MDA0	tr|A0A1S3MDA0|A0A1S3MDA0_SALSA	LOC106572011	Dolichyl-diphosphooligosaccharide--protein glycosyltransferase 48 kDa subunit	466	Salmo salar	13	1	24	8	0	16.7492	16.739	TRUE
A0A1S3MDF3	tr|A0A1S3MDF3|A0A1S3MDF3_SALSA	LOC106572042	Transforming protein RhoA-like isoform X1	218	Salmo salar	15	0.9977	24	8	0	19.7884	19.813	TRUE
A0A1S3MDF4	tr|A0A1S3MDF4|A0A1S3MDF4_SALSA	lzic	Protein LZIC	202	Salmo salar	4	1	24	8	0	15.0743	15.1381	TRUE
A0A1S3MDF6	tr|A0A1S3MDF6|A0A1S3MDF6_SALSA	bcas2	Pre-mRNA-splicing factor SPF27	225	Salmo salar	8	1	24	8	0	17.9201	18.0221	TRUE
A0A1S3MDH3	tr|A0A1S3MDH3|A0A1S3MDH3_SALSA	ube4b	Ubiquitin conjugation factor E4 B isoform X1	1381	Salmo salar	10	1	24	8	0	14.8094	14.8066	TRUE
A0A1S3MDI5	tr|A0A1S3MDI5|A0A1S3MDI5_SALSA	impdh2	Inosine-5'-monophosphate dehydrogenase	454	Salmo salar	11	1	24	8	0	14.698	14.752	TRUE
A0A1S3MDI8	tr|A0A1S3MDI8|A0A1S3MDI8_SALSA	noc2l	Nucleolar complex protein 2 homolog isoform X1	787	Salmo salar	5	1	24	8	0	14.9274	14.9452	TRUE
A0A1S3MDK1	tr|A0A1S3MDK1|A0A1S3MDK1_SALSA	LOC106571990	Leucine-rich repeat-containing protein 47-like	561	Salmo salar	18	1	24	8	0	16.3197	16.308	TRUE
A0A1S3MDK3	tr|A0A1S3MDK3|A0A1S3MDK3_SALSA	LOC106571944	RNA helicase	815	Salmo salar	19	1	24	8	0	15.2341	15.2168	TRUE
A0A1S3MDL0	tr|A0A1S3MDL0|A0A1S3MDL0_SALSA	kif1b	Kinesin-like protein KIF1B isoform X9	1735	Salmo salar	5	1	24	8	0	14.9949	15.0195	TRUE
A0A1S3MDN4	tr|A0A1S3MDN4|A0A1S3MDN4_SALSA	pex14	Peroxisomal membrane protein PEX14	392	Salmo salar	2	0.9988	24	8	0	14.1954	14.1628	TRUE
A0A1S3MDN7	tr|A0A1S3MDN7|A0A1S3MDN7_SALSA	LOC106571964	Charged multivesicular body protein 4c-like	222	Salmo salar	5	1	24	8	0	14.9763	15.004	TRUE
A0A1S3MDQ0	tr|A0A1S3MDQ0|A0A1S3MDQ0_SALSA	LOC106572020	ATPase family AAA domain-containing protein 3-like	858	Salmo salar	9	1	24	8	0	14.2997	14.3501	TRUE
A0A1S3ME01	tr|A0A1S3ME01|A0A1S3ME01_SALSA	dffa	DNAation factor subunit alpha isoform X1	315	Salmo salar	19	1	24	8	0	16.3768	16.4085	TRUE
A0A1S3ME06	tr|A0A1S3ME06|A0A1S3ME06_SALSA	srm	Spermidine synthase	289	Salmo salar	16	1	24	8	0	17.4376	17.4398	TRUE
A0A1S3ME32	tr|A0A1S3ME32|A0A1S3ME32_SALSA	arfgef2	Brefeldin A-inhibited guanine nucleotide-exchange protein 2 isoform X2	1846	Salmo salar	13	1	24	8	0	15.4158	15.4372	TRUE
A0A1S3ME36	tr|A0A1S3ME36|A0A1S3ME36_SALSA	LOC106572114	Cytochrome c oxidase subunit 4	177	Salmo salar	8	1	24	8	0	17.7701	17.8775	TRUE
A0A1S3ME41	tr|A0A1S3ME41|A0A1S3ME41_SALSA	LOC106572119	Syntenin-1-like	301	Salmo salar	20	1	24	8	0	18.7029	18.7398	TRUE
A0A1S3ME45	tr|A0A1S3ME45|A0A1S3ME45_SALSA	LOC106572070	GRIP1-associated protein 1-like isoform X3	885	Salmo salar	14	1	24	8	0	15.0618	15.0566	TRUE
A0A1S3MED5	tr|A0A1S3MED5|A0A1S3MED5_SALSA	LOC106572108	Dolichol-phosphate mannosyltransferase subunit 1	250	Salmo salar	6	1	24	8	0	16.3833	16.3755	TRUE
A0A1S3MED7	tr|A0A1S3MED7|A0A1S3MED7_SALSA	LOC106572112	Bcl-2-like protein 1	230	Salmo salar	2	0.9984	24	8	0	14.4662	14.513	TRUE
A0A1S3MEF7	tr|A0A1S3MEF7|A0A1S3MEF7_SALSA	LOC106572123	WD repeat-containing protein 7-like	968	Salmo salar	7	1	24	8	0	14.7092	14.6985	TRUE
A0A1S3MEH4	tr|A0A1S3MEH4|A0A1S3MEH4_SALSA	kiaa2013	Uncharacterized protein KIAA2013 homolog	627	Salmo salar	7	1	24	8	0	15.4654	15.4338	TRUE
A0A1S3MEI6	tr|A0A1S3MEI6|A0A1S3MEI6_SALSA	mtor	Serine/threonine-protein kinase TOR	2517	Salmo salar	32	1	24	8	0	16.071	16.0898	TRUE
A0A1S3MEJ0	tr|A0A1S3MEJ0|A0A1S3MEJ0_SALSA	gss	Glutathione synthetase	476	Salmo salar	19	1	24	8	0	15.9668	15.9648	TRUE
A0A1S3MEJ7	tr|A0A1S3MEJ7|A0A1S3MEJ7_SALSA	plod1	Procollagen-lysine,2-oxoglutarate 5-dioxygenase 1	733	Salmo salar	11	1	24	8	0	15.6529	15.5197	TRUE
A0A1S3MEM5	tr|A0A1S3MEM5|A0A1S3MEM5_SALSA	LOC106572089	Minor histocompatibility antigen H13-like isoform X2	406	Salmo salar	3	1	24	8	0	16.1595	16.1406	TRUE
A0A1S3MEN5	tr|A0A1S3MEN5|A0A1S3MEN5_SALSA	LOC106572094	protein-tyrosine-phosphatase	389	Salmo salar	5	1	24	8	0	14.9357	15.0159	TRUE
A0A1S3MEQ8	tr|A0A1S3MEQ8|A0A1S3MEQ8_SALSA	LOC106572208	Nuclease-sensitive element-binding protein 1-like isoform X4	357	Salmo salar	12	1	24	8	0	17.0075	17.0648	TRUE
A0A1S3MEQ9	tr|A0A1S3MEQ9|A0A1S3MEQ9_SALSA	cept1	Choline/ethanolaminephosphotransferase 1	475	Salmo salar	2	1	24	8	0	15.7173	15.6832	TRUE
A0A1S3MET4	tr|A0A1S3MET4|A0A1S3MET4_SALSA	LOC106572118	NSFL1 cofactor p47	376	Salmo salar	17	1	24	8	0	16.2953	16.3827	TRUE
A0A1S3MEW8	tr|A0A1S3MEW8|A0A1S3MEW8_SALSA	mfn2	Mitofusin-2	758	Salmo salar	7	1	24	8	0	14.8118	14.8358	TRUE
A0A1S3MEY7	tr|A0A1S3MEY7|A0A1S3MEY7_SALSA	LOC106572199	Thioredoxin-like protein 1 isoform X1	289	Salmo salar	9	1	24	8	0	17.089	17.1145	TRUE
A0A1S3MEZ0	tr|A0A1S3MEZ0|A0A1S3MEZ0_SALSA	LOC106572241	Protein RCC2 homolog	496	Salmo salar	13	1	24	8	0	16.0476	16.0545	TRUE
A0A1S3MF40	tr|A0A1S3MF40|A0A1S3MF40_SALSA	LOC106572219	Coiled-coil domain-containing protein 22	639	Salmo salar	7	1	24	8	0	14.5318	14.5998	TRUE
A0A1S3MF49	tr|A0A1S3MF49|A0A1S3MF49_SALSA	LOC106572271	cAMP-dependent protein kinase type II-alpha regulatory subunit	395	Salmo salar	20	1	24	8	0	17.395	17.4218	TRUE
A0A1S3MF97	tr|A0A1S3MF97|A0A1S3MF97_SALSA	LOC106572338	small monomeric GTPase	217	Salmo salar	6	1	24	8	0	15.5515	15.6752	TRUE
A0A1S3MFE4	tr|A0A1S3MFE4|A0A1S3MFE4_SALSA	dcj11	DnaJ homolog subfamily C member 11 isoform X1	521	Salmo salar	5	1	24	8	0	14.817	14.887	TRUE
A0A1S3MFK8	tr|A0A1S3MFK8|A0A1S3MFK8_SALSA	hook3	Protein Hook homolog 3	620	Salmo salar	8	1	24	8	0	16.4478	16.4308	TRUE
A0A1S3MFM3	tr|A0A1S3MFM3|A0A1S3MFM3_SALSA	iars2	isoleucine--tRNA ligase	1034	Salmo salar	28	1	24	8	0	16.5154	16.5067	TRUE
A0A1S3MFP0	tr|A0A1S3MFP0|A0A1S3MFP0_SALSA	fech	Ferrochelatase	413	Salmo salar	6	1	24	8	0	15.472	15.4491	TRUE
A0A1S3MFP5	tr|A0A1S3MFP5|A0A1S3MFP5_SALSA	LOC106572358	Regulation of nuclear pre-mRNA domain-containing protein 1B-like	331	Salmo salar	8	1	24	8	0	15.2253	15.2306	TRUE
A0A1S3MG34	tr|A0A1S3MG34|A0A1S3MG34_SALSA	nudt3	diphosphoinositol-polyphosphate diphosphatase	179	Salmo salar	3	1	24	8	0	14.8345	14.8468	TRUE
A0A1S3MG90	tr|A0A1S3MG90|A0A1S3MG90_SALSA	LOC106572516	Transcription factor CP2 isoform X2	511	Salmo salar	7	1	24	8	0	16.0241	16.0139	TRUE
A0A1S3MGA6	tr|A0A1S3MGA6|A0A1S3MGA6_SALSA	LOC106572444	Proteolipid protein 2	153	Salmo salar	1	0.9157	24	8	0	15.1697	15.2671	TRUE
A0A1S3MGB4	tr|A0A1S3MGB4|A0A1S3MGB4_SALSA	LOC106572530	Diacylglycerol kinase	733	Salmo salar	10	1	24	8	0	14.914	14.9101	TRUE
A0A1S3MGF6	tr|A0A1S3MGF6|A0A1S3MGF6_SALSA	LOC106572541	Uncharacterized protein LOC106572541	373	Salmo salar	1	1	24	8	0	14.5703	14.5881	TRUE
A0A1S3MGG2	tr|A0A1S3MGG2|A0A1S3MGG2_SALSA	LOC106572544	Membrane cofactor protein-like isoform X3	586	Salmo salar	13	1	24	8	0	18.6187	18.7182	TRUE
A0A1S3MGH7	tr|A0A1S3MGH7|A0A1S3MGH7_SALSA	LOC106572400	Probable carboxypeptidase PM20D1.2	522	Salmo salar	5	1	24	8	0	15.1407	15.258	TRUE
A0A1S3MGI3	tr|A0A1S3MGI3|A0A1S3MGI3_SALSA	LOC106572481	Ubiquitin-conjugating enzyme E2 variant 1	159	Salmo salar	10	1	24	8	0	17.4736	17.4568	TRUE
A0A1S3MGL9	tr|A0A1S3MGL9|A0A1S3MGL9_SALSA	LOC106572416	Polypyrimidine tract-binding protein 3-like	217	Salmo salar	4	1	24	8	0	14.4334	14.3899	TRUE
A0A1S3MGT5	tr|A0A1S3MGT5|A0A1S3MGT5_SALSA	LOC106572442	PRA1 family protein	187	Salmo salar	3	1	24	8	0	14.7377	14.7872	TRUE
A0A1S3MH19	tr|A0A1S3MH19|A0A1S3MH19_SALSA	LOC106572585	Heterogeneous nuclear ribonucleoprotein A1-like isoform X1	398	Salmo salar	31	1	24	8	0	18.8067	18.817	TRUE
A0A1S3MH24	tr|A0A1S3MH24|A0A1S3MH24_SALSA	LOC106572586	Chromobox protein homolog 5-like	206	Salmo salar	12	1	24	8	0	15.9411	15.8864	TRUE
A0A1S3MH46	tr|A0A1S3MH46|A0A1S3MH46_SALSA	LOC106572602	Tubulin alpha chain	436	Salmo salar	36	1	24	8	0	18.5148	18.5307	TRUE
A0A1S3MH62	tr|A0A1S3MH62|A0A1S3MH62_SALSA	myl6b	Myosin light polypeptide 6B isoform X1	151	Salmo salar	15	1	24	8	0	16.7173	16.7318	TRUE
A0A1S3MH76	tr|A0A1S3MH76|A0A1S3MH76_SALSA	LOC106572620	Rab GDP dissociation inhibitor	447	Salmo salar	34	1	24	8	0	19.1941	19.2042	TRUE
A0A1S3MH82	tr|A0A1S3MH82|A0A1S3MH82_SALSA	LOC106572702	Rho GTPase-activating protein 4-like isoform X2	828	Salmo salar	2	0.9998	24	8	0	14.4748	14.4674	TRUE
A0A1S3MH99	tr|A0A1S3MH99|A0A1S3MH99_SALSA	LOC106572708	Isocitrate dehydrogenase [NAD] subunit, mitochondrial	396	Salmo salar	11	1	24	8	0	14.9686	15.0985	TRUE
A0A1S3MHA0	tr|A0A1S3MHA0|A0A1S3MHA0_SALSA	LOC106572697	Nascent polypeptide-associated complex subunit alpha-like isoform X4	213	Salmo salar	9	1	24	8	0	17.3462	17.2967	TRUE
A0A1S3MHA7	tr|A0A1S3MHA7|A0A1S3MHA7_SALSA	LOC100380641	HECT-type E3 ubiquitin transferase	4639	Salmo salar	38	1	24	8	0	14.0907	14.0912	TRUE
A0A1S3MHG0	tr|A0A1S3MHG0|A0A1S3MHG0_SALSA	LOC106572666	Extended synaptotagmin-1-like	1078	Salmo salar	33	1	24	8	0	16.6358	16.7215	TRUE
A0A1S3MHI4	tr|A0A1S3MHI4|A0A1S3MHI4_SALSA	LOC106572749	Tensin-2-like isoform X1	1911	Salmo salar	14	1	24	8	0	15.2332	15.2354	TRUE
A0A1S3MHI8	tr|A0A1S3MHI8|A0A1S3MHI8_SALSA	LOC106572737	mitogen-activated protein kinase	555	Salmo salar	10	1	24	8	0	16.156	16.158	TRUE
A0A1S3MHK7	tr|A0A1S3MHK7|A0A1S3MHK7_SALSA	LOC106572756	Keratin, type I cytoskeletal 18	438	Salmo salar	84	1	24	8	0	22.49	22.5022	TRUE
A0A1S3MHL5	tr|A0A1S3MHL5|A0A1S3MHL5_SALSA	ythdc1	YTH domain-containing family protein	685	Salmo salar	4	1	24	8	0	17.2269	17.3246	TRUE
A0A1S3MHM4	tr|A0A1S3MHM4|A0A1S3MHM4_SALSA	LOC106572589	Phosphatidylinositol 5-phosphate 4-kinase type-2 gamma	415	Salmo salar	13	1	24	8	0	15.5047	15.5097	TRUE
A0A1S3MHP0	tr|A0A1S3MHP0|A0A1S3MHP0_SALSA	LOC106572757	DnaJ homolog subfamily C member 25	357	Salmo salar	3	1	24	8	0	14.9458	14.9223	TRUE
A0A1S3MHQ8	tr|A0A1S3MHQ8|A0A1S3MHQ8_SALSA	LOC106572778	Polypyrimidine tract-binding protein 3-like	221	Salmo salar	4	1	24	8	0	14.3777	14.4065	TRUE
A0A1S3MHZ6	tr|A0A1S3MHZ6|A0A1S3MHZ6_SALSA	LOC106572754	serine--tRNA ligase	515	Salmo salar	29	1	24	8	0	16.0909	16.1123	TRUE
A0A1S3MI41	tr|A0A1S3MI41|A0A1S3MI41_SALSA	LOC106572696	Prostaglandin E synthase 3	171	Salmo salar	2	1	24	8	0	14.6302	14.6844	TRUE
A0A1S3MI58	tr|A0A1S3MI58|A0A1S3MI58_SALSA	LOC106572860	Guanine nucleotide-binding protein G(I) subunit alpha-1-like isoform X1	153	Salmo salar	9	1	24	8	0	14.858	14.9002	TRUE
A0A1S3MI62	tr|A0A1S3MI62|A0A1S3MI62_SALSA	LOC106572864	Synaptophysin-like protein 2	248	Salmo salar	4	1	24	8	0	16.2463	16.2969	TRUE
A0A1S3MI87	tr|A0A1S3MI87|A0A1S3MI87_SALSA	pofut1	GDP-fucose protein O-fucosyltransferase 1	395	Salmo salar	16	1	24	8	0	16.3105	16.3406	TRUE
A0A1S3MIB8	tr|A0A1S3MIB8|A0A1S3MIB8_SALSA	k0090	ER membrane protein complex subunit 1	981	Salmo salar	13	1	24	8	0	15.6018	15.6129	TRUE
A0A1S3MIB9	tr|A0A1S3MIB9|A0A1S3MIB9_SALSA	tm9sf4	Transmembrane 9 superfamily member	647	Salmo salar	5	1	24	8	0	15.2196	15.2544	TRUE
A0A1S3MID9	tr|A0A1S3MID9|A0A1S3MID9_SALSA	LOC106572918	Host cell factor 1-like isoform X3	481	Salmo salar	19	1	24	8	0	15.6177	15.7058	TRUE
A0A1S3MIE0	tr|A0A1S3MIE0|A0A1S3MIE0_SALSA	ubr4	E3 ubiquitin-protein ligase UBR4	5263	Salmo salar	59	1	24	8	0	17.9856	17.9901	TRUE
A0A1S3MIE4	tr|A0A1S3MIE4|A0A1S3MIE4_SALSA	LOC106572922	Host cell factor 1-like	1890	Salmo salar	40	1	24	8	0	16.1751	16.1655	TRUE
A0A1S3MIG4	tr|A0A1S3MIG4|A0A1S3MIG4_SALSA	hdac6	Histone deacetylase 6	1115	Salmo salar	5	1	24	8	0	14.858	14.8807	TRUE
A0A1S3MIJ3	tr|A0A1S3MIJ3|A0A1S3MIJ3_SALSA	LOC106572881	A-kinase anchor protein 2-like	1041	Salmo salar	14	1	24	8	0	15.2121	15.2474	TRUE
A0A1S3MIL1	tr|A0A1S3MIL1|A0A1S3MIL1_SALSA	LOC100380727	transketolase	253	Salmo salar	13	1	24	8	0	18.3219	18.3141	TRUE
A0A1S3MIL3	tr|A0A1S3MIL3|A0A1S3MIL3_SALSA	LOC106572880	Tumor protein D54-like isoform X28	200	Salmo salar	14	0.9998	24	8	0	16.5845	16.6081	TRUE
A0A1S3MIN1	tr|A0A1S3MIN1|A0A1S3MIN1_SALSA	LOC106573003	Constitutive coactivator of PPAR-gamma-like protein 2 isoform X1	1014	Salmo salar	24	1	24	8	0	17.1967	17.1792	TRUE
A0A1S3MIN6	tr|A0A1S3MIN6|A0A1S3MIN6_SALSA	LOC106573007	cholestenol Delta-isomerase	236	Salmo salar	5	1	24	8	0	18.5006	18.6752	TRUE
A0A1S3MIN7	tr|A0A1S3MIN7|A0A1S3MIN7_SALSA	LOC106572992	NF-kappa-B essential modulator	575	Salmo salar	6	1	24	8	0	14.7561	14.7596	TRUE
A0A1S3MIR0	tr|A0A1S3MIR0|A0A1S3MIR0_SALSA	LOC100195798	Caprin-1 isoform X2	702	Salmo salar	6	1	24	8	0	16.0035	16.0076	TRUE
A0A1S3MIW8	tr|A0A1S3MIW8|A0A1S3MIW8_SALSA	LOC106572961	E1 ubiquitin-activating enzyme	322	Salmo salar	14	1	24	8	0	17.6109	17.6214	TRUE
A0A1S3MIY2	tr|A0A1S3MIY2|A0A1S3MIY2_SALSA	LOC106572979	Large ribosomal subunit protein P2	116	Salmo salar	5	1	24	8	0	17.4075	17.4098	TRUE
A0A1S3MIZ4	tr|A0A1S3MIZ4|A0A1S3MIZ4_SALSA	LOC106572971	Ubiquitin-like modifier-activating enzyme 1	176	Salmo salar	10	1	24	8	0	16.8963	16.9183	TRUE
A0A1S3MJ36	tr|A0A1S3MJ36|A0A1S3MJ36_SALSA	LOC106573078	Non-muscle caldesmon-like isoform X3	523	Salmo salar	10	1	24	8	0	15.5892	15.4637	TRUE
A0A1S3MJ93	tr|A0A1S3MJ93|A0A1S3MJ93_SALSA	LOC106572892	Emerin-like	193	Salmo salar	5	1	24	8	0	15.987	15.9955	TRUE
A0A1S3MJA4	tr|A0A1S3MJA4|A0A1S3MJA4_SALSA	LOC106573119	Caveolin	182	Salmo salar	9	1	24	8	0	19.5969	19.2149	TRUE
A0A1S3MJE1	tr|A0A1S3MJE1|A0A1S3MJE1_SALSA	cav2	Caveolin	162	Salmo salar	2	1	24	8	0	15.4557	15.4728	TRUE
A0A1S3MJG6	tr|A0A1S3MJG6|A0A1S3MJG6_SALSA	LOC106573130	TBC1 domain family member 15-like	673	Salmo salar	3	1	24	8	0	14.7804	14.7405	TRUE
A0A1S3MJG8	tr|A0A1S3MJG8|A0A1S3MJG8_SALSA	LOC106573080	Dynamin-1-like protein	692	Salmo salar	13	1	24	8	0	15.2363	15.2769	TRUE
A0A1S3MJH4	tr|A0A1S3MJH4|A0A1S3MJH4_SALSA	LOC106572957	transketolase	383	Salmo salar	29	1	24	8	0	16.599	16.5864	TRUE
A0A1S3MJJ1	tr|A0A1S3MJJ1|A0A1S3MJJ1_SALSA	LOC106572968	Ubiquitin-like modifier-activating enzyme 1	328	Salmo salar	12	1	24	8	0	17.0457	17.1288	TRUE
A0A1S3MJL5	tr|A0A1S3MJL5|A0A1S3MJL5_SALSA	nup205	Nuclear pore complex protein Nup205	1984	Salmo salar	14	1	24	8	0	15.4799	15.4552	TRUE
A0A1S3MJM0	tr|A0A1S3MJM0|A0A1S3MJM0_SALSA	LOC106573185	FYVE, RhoGEF and PH domain-containing protein 4-like isoform X4	871	Salmo salar	8	1	24	8	0	16.5938	16.575	TRUE
A0A1S3MJN4	tr|A0A1S3MJN4|A0A1S3MJN4_SALSA	LOC106573117	Testin	588	Salmo salar	20	1	24	8	0	14.7425	14.5909	TRUE
A0A1S3MJQ3	tr|A0A1S3MJQ3|A0A1S3MJQ3_SALSA	LOC106573200	CCR4-NOT transcription complex subunit 1 isoform X4	2473	Salmo salar	23	1	24	8	0	16.4165	16.4467	TRUE
A0A1S3MJQ4	tr|A0A1S3MJQ4|A0A1S3MJQ4_SALSA	nup160	Nuclear pore complex protein Nup160	1391	Salmo salar	7	1	24	8	0	14.6761	14.7448	TRUE
A0A1S3MJU0	tr|A0A1S3MJU0|A0A1S3MJU0_SALSA	nat10	RNA cytidine acetyltransferase	1035	Salmo salar	11	1	24	8	0	16.3409	16.3329	TRUE
A0A1S3MK08	tr|A0A1S3MK08|A0A1S3MK08_SALSA	LOC106573218	Alpha-parvin-like	372	Salmo salar	7	1	24	8	0	14.628	14.6008	TRUE
A0A1S3MK47	tr|A0A1S3MK47|A0A1S3MK47_SALSA	LOC106573065	Rab GDP dissociation inhibitor	448	Salmo salar	28	1	24	8	0	16.0617	16.1184	TRUE
A0A1S3MK65	tr|A0A1S3MK65|A0A1S3MK65_SALSA	LOC106573246	Laminin subunit beta-1-like	1789	Salmo salar	2	1	24	8	0	16.2103	16.1471	TRUE
A0A1S3MK88	tr|A0A1S3MK88|A0A1S3MK88_SALSA	vac14	Protein VAC14 homolog	783	Salmo salar	23	1	24	8	0	17.5374	17.6066	TRUE
A0A1S3MK97	tr|A0A1S3MK97|A0A1S3MK97_SALSA	kiaa0196	WASH complex subunit 5	1159	Salmo salar	3	1	24	8	0	16.1002	16.2025	TRUE
A0A1S3MKB8	tr|A0A1S3MKB8|A0A1S3MKB8_SALSA	trabd	TraB domain-containing protein isoform X1	367	Salmo salar	5	1	24	8	0	15.0896	15.1299	TRUE
A0A1S3MKB9	tr|A0A1S3MKB9|A0A1S3MKB9_SALSA	ckap5	Cytoskeleton-associated protein 5	2027	Salmo salar	5	1	24	8	0	13.9181	13.9337	TRUE
A0A1S3MKC5	tr|A0A1S3MKC5|A0A1S3MKC5_SALSA	tcp11l1	T-complex protein 11-like protein 1 isoform X1	546	Salmo salar	5	1	24	8	0	16.1238	16.1259	TRUE
A0A1S3MKG2	tr|A0A1S3MKG2|A0A1S3MKG2_SALSA	LOC106573299	Liprin-beta-1-like isoform X4	975	Salmo salar	13	1	24	8	0	14.7813	14.6995	TRUE
A0A1S3MKG4	tr|A0A1S3MKG4|A0A1S3MKG4_SALSA	LOC106573141	Eukaryotic translation initiation factor 4 gamma 2	969	Salmo salar	11	1	24	8	0	14.7162	14.709	TRUE
A0A1S3MKH5	tr|A0A1S3MKH5|A0A1S3MKH5_SALSA	LOC106573307	Early endosome antigen 1-like isoform X2	1398	Salmo salar	47	1	24	8	0	16.2126	16.228	TRUE
A0A1S3MKH9	tr|A0A1S3MKH9|A0A1S3MKH9_SALSA	LOC106573309	Inositol 1,4,5-trisphosphate receptor	2663	Salmo salar	2	0.9999	24	8	0	14.3849	14.4088	TRUE
A0A1S3MKI6	tr|A0A1S3MKI6|A0A1S3MKI6_SALSA	LOC106573298	Synembryn	537	Salmo salar	7	1	24	8	0	15.5937	15.6228	TRUE
A0A1S3MKP3	tr|A0A1S3MKP3|A0A1S3MKP3_SALSA	pdhx	Dihydrolipoamide acetyltransferase component of pyruvate dehydrogenase complex	485	Salmo salar	4	1	24	8	0	16.0049	15.9853	TRUE
A0A1S3MKS1	tr|A0A1S3MKS1|A0A1S3MKS1_SALSA	LOC106573365	non-specific serine/threonine protein kinase	1928	Salmo salar	7	1	24	8	0	14.8262	14.8772	TRUE
A0A1S3MKT9	tr|A0A1S3MKT9|A0A1S3MKT9_SALSA	LOC106573305	Ubiquitin-conjugating enzyme E2 N	154	Salmo salar	11	1	24	8	0	16.7227	16.6566	TRUE
A0A1S3MKZ4	tr|A0A1S3MKZ4|A0A1S3MKZ4_SALSA	unc45a	Protein unc-45 homolog A	938	Salmo salar	31	1	24	8	0	16.1704	16.1766	TRUE
A0A1S3ML13	tr|A0A1S3ML13|A0A1S3ML13_SALSA	LOC106573350	CD44 antigen	472	Salmo salar	6	1	24	8	0	16.1974	16.3416	TRUE
A0A1S3ML50	tr|A0A1S3ML50|A0A1S3ML50_SALSA	LOC106573416	Selenide, water dikinase 1	392	Salmo salar	17	1	24	8	0	17.13	17.104	TRUE
A0A1S3ML54	tr|A0A1S3ML54|A0A1S3ML54_SALSA	LOC106573361	GTPase HRas	189	Salmo salar	8	1	24	8	0	15.7919	15.7294	TRUE
A0A1S3ML74	tr|A0A1S3ML74|A0A1S3ML74_SALSA	LOC106573449	Protein piccolo-like isoform X3	7105	Salmo salar	5	1	24	8	0	15.8525	15.6004	TRUE
A0A1S3MLC5	tr|A0A1S3MLC5|A0A1S3MLC5_SALSA	LOC106573455	UPF0577 protein KIAA1324-like isoform X3	917	Salmo salar	6	1	24	8	0	14.438	14.4403	TRUE
A0A1S3MLG4	tr|A0A1S3MLG4|A0A1S3MLG4_SALSA	rask	GTPase KRas	188	Salmo salar	9	1	24	8	0	16.4344	16.3947	TRUE
A0A1S3MLH8	tr|A0A1S3MLH8|A0A1S3MLH8_SALSA	LOC106573503	Tropomyosin alpha-1 chain-like isoform X9	284	Salmo salar	29	1	24	8	0	16.0149	16.0468	TRUE
A0A1S3MLK0	tr|A0A1S3MLK0|A0A1S3MLK0_SALSA	ano10	Anoctamin	651	Salmo salar	12	1	24	8	0	16.398	16.3941	TRUE
A0A1S3MLN4	tr|A0A1S3MLN4|A0A1S3MLN4_SALSA	LOC106573536	Fibronectin	470	Salmo salar	15	1	24	8	0	15.2544	15.3094	TRUE
A0A1S3MLP2	tr|A0A1S3MLP2|A0A1S3MLP2_SALSA	LOC106573462	Uncharacterized protein LOC106573462	201	Salmo salar	12	1	24	8	0	17.9925	18.0339	TRUE
A0A1S3MLQ3	tr|A0A1S3MLQ3|A0A1S3MLQ3_SALSA	LOC106573546	Lipoprotein lipase	503	Salmo salar	4	1	24	8	0	14.1385	14.4518	TRUE
A0A1S3MLV0	tr|A0A1S3MLV0|A0A1S3MLV0_SALSA	LOC106573550	Tax1-binding protein 3	123	Salmo salar	7	1	24	8	0	17.6647	17.6877	TRUE
A0A1S3MLW4	tr|A0A1S3MLW4|A0A1S3MLW4_SALSA	LOC106573555	Ran-binding protein 3-like isoform X2	470	Salmo salar	3	1	24	8	0	14.5351	14.4694	TRUE
A0A1S3MM06	tr|A0A1S3MM06|A0A1S3MM06_SALSA	LOC106573548	Ras-related protein Rab-8A	206	Salmo salar	10	1	24	8	0	16.4208	16.4787	TRUE
A0A1S3MM44	tr|A0A1S3MM44|A0A1S3MM44_SALSA	LOC106573597	Cold-inducible RNA-binding protein B-like isoform X4	221	Salmo salar	12	1	24	8	0	14.3991	14.3969	TRUE
A0A1S3MM80	tr|A0A1S3MM80|A0A1S3MM80_SALSA	LOC106573572	Heterogeneous nuclear ribonucleoprotein M-like isoform X1	666	Salmo salar	61	1	24	8	0	19.5966	19.6338	TRUE
A0A1S3MMA1	tr|A0A1S3MMA1|A0A1S3MMA1_SALSA	LOC106573645	Anoctamin	694	Salmo salar	10	1	24	8	0	15.9319	15.9095	TRUE
A0A1S3MMA6	tr|A0A1S3MMA6|A0A1S3MMA6_SALSA	LOC106573431	WAS protein family homolog 1-like	470	Salmo salar	2	1	24	8	0	15.3484	15.3064	TRUE
A0A1S3MMB0	tr|A0A1S3MMB0|A0A1S3MMB0_SALSA	LOC106573651	sphingomyelin phosphodiesterase	675	Salmo salar	6	1	24	8	0	15.3812	15.4222	TRUE
A0A1S3MMF0	tr|A0A1S3MMF0|A0A1S3MMF0_SALSA	LOC106573669	Beta-2-syntrophin-like	587	Salmo salar	5	1	24	8	0	15.7363	15.7719	TRUE
A0A1S3MMH4	tr|A0A1S3MMH4|A0A1S3MMH4_SALSA	LOC106573658	Anamorsin	359	Salmo salar	10	1	24	8	0	15.1787	15.1624	TRUE
A0A1S3MMM4	tr|A0A1S3MMM4|A0A1S3MMM4_SALSA	plcg2	1-phosphatidylinositol 4,5-bisphosphate phosphodiesterase gamma	1260	Salmo salar	8	1	24	8	0	14.8655	14.8925	TRUE
A0A1S3MMM8	tr|A0A1S3MMM8|A0A1S3MMM8_SALSA	LOC106573712	Protein-glutamine gamma-glutamyltransferase 2-like	680	Salmo salar	35	1	24	8	0	17.7718	17.5489	TRUE
A0A1S3MMP4	tr|A0A1S3MMP4|A0A1S3MMP4_SALSA	LOC106573694	Cirhin-like isoform X2	685	Salmo salar	5	1	24	8	0	14.2516	14.2578	TRUE
A0A1S3MMQ7	tr|A0A1S3MMQ7|A0A1S3MMQ7_SALSA	gnao1	Guanine nucleotide-binding protein G(O) subunit alpha isoform X1	354	Salmo salar	8	1	24	8	0	16.0252	15.9885	TRUE
A0A1S3MMS2	tr|A0A1S3MMS2|A0A1S3MMS2_SALSA	LOC106573659	Paraoxonase	356	Salmo salar	8	1	24	8	0	16.5653	16.5719	TRUE
A0A1S3MMS3	tr|A0A1S3MMS3|A0A1S3MMS3_SALSA	LOC106573518	Maestro heat-like repeat-containing protein family member 1	731	Salmo salar	8	1	24	8	0	15.5524	15.7581	TRUE
A0A1S3MMV4	tr|A0A1S3MMV4|A0A1S3MMV4_SALSA	LOC106573542	Scaffold attachment factor B2-like isoform X1	841	Salmo salar	30	1	24	8	0	18.5779	18.5777	TRUE
A0A1S3MMW5	tr|A0A1S3MMW5|A0A1S3MMW5_SALSA	LOC106573547	Tropomyosin alpha-4 chain	248	Salmo salar	27	1	24	8	0	18.6192	18.5908	TRUE
A0A1S3MN01	tr|A0A1S3MN01|A0A1S3MN01_SALSA	edc4	Enhancer of mRNA-decapping protein 4	1400	Salmo salar	18	1	24	8	0	15.9814	16.0177	TRUE
A0A1S3MN30	tr|A0A1S3MN30|A0A1S3MN30_SALSA	cherp	Calcium homeostasis endoplasmic reticulum protein isoform X2	972	Salmo salar	5	0.9994	24	8	0	14.7442	14.7277	TRUE
A0A1S3MN53	tr|A0A1S3MN53|A0A1S3MN53_SALSA	LOC106573822	Zinc finger RNA-binding protein-like isoform X4	1011	Salmo salar	10	1	24	8	0	14.9614	14.9698	TRUE
A0A1S3MN61	tr|A0A1S3MN61|A0A1S3MN61_SALSA	LOC106573827	Myeloid-derived growth factor-like	162	Salmo salar	6	1	24	8	0	16.6713	16.6101	TRUE
A0A1S3MN71	tr|A0A1S3MN71|A0A1S3MN71_SALSA	LOC106573831	Nicalin	561	Salmo salar	17	1	24	8	0	15.0518	15.0832	TRUE
A0A1S3MN82	tr|A0A1S3MN82|A0A1S3MN82_SALSA	eps15l1	Epidermal growth factor receptor substrate 15-like 1 isoform X3	954	Salmo salar	7	1	24	8	0	14.6924	14.6764	TRUE
A0A1S3MND1	tr|A0A1S3MND1|A0A1S3MND1_SALSA	LOC100380752	Unconventional myosin-IXb isoform X1	2217	Salmo salar	5	1	24	8	0	14.9715	14.9651	TRUE
A0A1S3MNH0	tr|A0A1S3MNH0|A0A1S3MNH0_SALSA	LOC106573845	Aspartyl aminopeptidase	470	Salmo salar	17	1	24	8	0	17.277	17.278	TRUE
A0A1S3MNH6	tr|A0A1S3MNH6|A0A1S3MNH6_SALSA	LOC106573652	Septin	430	Salmo salar	19	1	24	8	0	16.0511	16.0728	TRUE
A0A1S3MNJ3	tr|A0A1S3MNJ3|A0A1S3MNJ3_SALSA	LOC106573861	Serine/arginine-rich splicing factor 11-like	466	Salmo salar	2	1	24	8	0	15.2418	15.2686	TRUE
A0A1S3MNL3	tr|A0A1S3MNL3|A0A1S3MNL3_SALSA	LOC106573875	dipeptidyl-peptidase IV	885	Salmo salar	8	1	24	8	0	16.2983	16.326	TRUE
A0A1S3MNM7	tr|A0A1S3MNM7|A0A1S3MNM7_SALSA	cotl1	Coactosin-like protein	142	Salmo salar	23	1	24	8	0	19.3941	19.4309	TRUE
A0A1S3MNP3	tr|A0A1S3MNP3|A0A1S3MNP3_SALSA	LOC106573910	Regulator of nonsense transcripts 1-like isoform X2	1099	Salmo salar	30	1	24	8	0	14.6226	14.6527	TRUE
A0A1S3MNU8	tr|A0A1S3MNU8|A0A1S3MNU8_SALSA	dbt	Dihydrolipoamide acetyltransferase component of pyruvate dehydrogenase complex	500	Salmo salar	8	1	24	8	0	16.0776	16.0547	TRUE
A0A1S3MNY9	tr|A0A1S3MNY9|A0A1S3MNY9_SALSA	pard6a	Partitioning defective 6 homolog alpha	405	Salmo salar	3	1	24	8	0	14.9719	15.0011	TRUE
A0A1S3MP15	tr|A0A1S3MP15|A0A1S3MP15_SALSA	LOC106573927	Microtubule-associated protein 1B-like	1394	Salmo salar	14	1	24	8	0	16.4555	16.4581	TRUE
A0A1S3MP94	tr|A0A1S3MP94|A0A1S3MP94_SALSA	LOC106573818	Calreticulin	418	Salmo salar	28	1	24	8	0	18.6947	18.6254	TRUE
A0A1S3MPC3	tr|A0A1S3MPC3|A0A1S3MPC3_SALSA	tomm70a	Mitochondrial import receptor subunit TOM70	578	Salmo salar	19	1	24	8	0	16.8647	16.8504	TRUE
A0A1S3MPD6	tr|A0A1S3MPD6|A0A1S3MPD6_SALSA	LOC106574070	ELAV-like protein	366	Salmo salar	12	1	24	8	0	16.9347	16.9355	TRUE
A0A1S3MPE9	tr|A0A1S3MPE9|A0A1S3MPE9_SALSA	LOC106574055	Rab GTPase-activating protein 1-like isoform X2	1022	Salmo salar	2	1	24	8	0	15.8978	15.9184	TRUE
A0A1S3MPG6	tr|A0A1S3MPG6|A0A1S3MPG6_SALSA	LOC106574090	Dynamin-like 120 kDa protein, mitochondrial	985	Salmo salar	17	1	24	8	0	15.5178	15.5114	TRUE
A0A1S3MPH3	tr|A0A1S3MPH3|A0A1S3MPH3_SALSA	tnni3k	Serine/threonine-protein kinase TNNI3K isoform X1	835	Salmo salar	1	0.8547	24	8	0	19.1958	19.1629	TRUE
A0A1S3MPQ0	tr|A0A1S3MPQ0|A0A1S3MPQ0_SALSA	tbc1d23	TBC1 domain family member 23	245	Salmo salar	4	1	24	8	0	14.459	14.5147	TRUE
A0A1S3MPT3	tr|A0A1S3MPT3|A0A1S3MPT3_SALSA	LOC106574130	Arf-GAP with coiled-coil, ANK repeat and PH domain-containing protein	833	Salmo salar	3	1	24	8	0	14.8728	14.8836	TRUE
A0A1S3MPT7	tr|A0A1S3MPT7|A0A1S3MPT7_SALSA	psmd1	26S proteasome non-ATPase regulatory subunit 1	971	Salmo salar	41	1	24	8	0	17.8607	17.8859	TRUE
A0A1S3MPV5	tr|A0A1S3MPV5|A0A1S3MPV5_SALSA	LOC106574143	Guanine nucleotide-binding protein subunit beta-4	340	Salmo salar	21	1	24	8	0	17.0824	17.1276	TRUE
A0A1S3MPV7	tr|A0A1S3MPV7|A0A1S3MPV7_SALSA	LOC106574096	Lipoma-preferred partner homolog	168	Salmo salar	7	1	24	8	0	17.1668	17.2633	TRUE
A0A1S3MPW0	tr|A0A1S3MPW0|A0A1S3MPW0_SALSA	ftsj3	pre-rRNA processing protein FTSJ3	884	Salmo salar	8	1	24	8	0	15.0266	15.0496	TRUE
A0A1S3MPY8	tr|A0A1S3MPY8|A0A1S3MPY8_SALSA	LOC106574142	Actin-like protein 6A	429	Salmo salar	7	1	24	8	0	15.3912	15.372	TRUE
A0A1S3MPZ5	tr|A0A1S3MPZ5|A0A1S3MPZ5_SALSA	slc30a7	Zinc transporter	395	Salmo salar	2	1	24	8	0	16.5445	16.5762	TRUE
A0A1S3MQ74	tr|A0A1S3MQ74|A0A1S3MQ74_SALSA	ncl	Nucleolin	656	Salmo salar	38	1	24	8	0	19.0474	19.0524	TRUE
A0A1S3MQA7	tr|A0A1S3MQA7|A0A1S3MQA7_SALSA	hykk	Hydroxylysine kinase	356	Salmo salar	5	1	24	8	0	14.855	14.8097	TRUE
A0A1S3MQC1	tr|A0A1S3MQC1|A0A1S3MQC1_SALSA	alg11	GDP-Man:Man(3)GlcNAc(2)-PP-Dol alpha-1,2-mannosyltransferase	471	Salmo salar	3	1	24	8	0	15.4709	15.4889	TRUE
A0A1S3MQC6	tr|A0A1S3MQC6|A0A1S3MQC6_SALSA	cd99	CD99 molecule isoform X3	209	Salmo salar	3	1	24	8	0	15.8132	15.8462	TRUE
A0A1S3MQD1	tr|A0A1S3MQD1|A0A1S3MQD1_SALSA	LOC106574038	FYVE and coiled-coil domain-containing protein 1-like	1516	Salmo salar	11	1	24	8	0	14.9902	15.0365	TRUE
A0A1S3MQD4	tr|A0A1S3MQD4|A0A1S3MQD4_SALSA	LOC106574238	RNA-binding motif, single-stranded-interacting protein 1-like isoform X4	384	Salmo salar	13	1	24	8	0	14.7079	14.5981	TRUE
A0A1S3MQF1	tr|A0A1S3MQF1|A0A1S3MQF1_SALSA	cyfip1	Cytoplasmic FMR1-interacting protein 1	162	Salmo salar	4	0.9991	24	8	0	14.5236	14.4758	TRUE
A0A1S3MQF2	tr|A0A1S3MQF2|A0A1S3MQF2_SALSA	LOC106574021	Cytospin-A-like	721	Salmo salar	5	1	24	8	0	14.7403	14.7214	TRUE
A0A1S3MQH3	tr|A0A1S3MQH3|A0A1S3MQH3_SALSA	LOC106574254	Abl interactor 2-like isoform X1	586	Salmo salar	5	1	24	8	0	15.5093	15.4641	TRUE
A0A1S3MQN4	tr|A0A1S3MQN4|A0A1S3MQN4_SALSA	LOC106574278	Septin	428	Salmo salar	22	1	24	8	0	17.1041	17.096	TRUE
A0A1S3MQP8	tr|A0A1S3MQP8|A0A1S3MQP8_SALSA	LOC106574282	CCR4-NOT transcription complex subunit 9	297	Salmo salar	2	1	24	8	0	15.0177	15.1741	TRUE
A0A1S3MQT7	tr|A0A1S3MQT7|A0A1S3MQT7_SALSA	LOC106574302	Trafficking protein particle complex subunit 10-like isoform X2	1278	Salmo salar	3	1	24	8	0	14.0919	14.1156	TRUE
A0A1S3MQV0	tr|A0A1S3MQV0|A0A1S3MQV0_SALSA	LOC106574251	Cytochrome P450 20A1-like	462	Salmo salar	10	1	24	8	0	16.3493	16.3718	TRUE
A0A1S3MQZ8	tr|A0A1S3MQZ8|A0A1S3MQZ8_SALSA	LOC106574295	Basic leucine zipper and W2 domain-containing protein 1-A-like	419	Salmo salar	6	1	24	8	0	16.2956	16.3063	TRUE
A0A1S3MR18	tr|A0A1S3MR18|A0A1S3MR18_SALSA	LOC106574141	NADH dehydrogenase [ubiquinone] 1 beta subcomplex subunit 5, mitochondrial	186	Salmo salar	3	1	24	8	0	15.7302	15.7409	TRUE
A0A1S3MR20	tr|A0A1S3MR20|A0A1S3MR20_SALSA	LOC106574335	Amyloid-beta A4 protein	771	Salmo salar	3	1	24	8	0	13.646	13.6537	TRUE
A0A1S3MR27	tr|A0A1S3MR27|A0A1S3MR27_SALSA	LOC106574144	Mitofusin-1-like	745	Salmo salar	4	1	24	8	0	15.7304	15.604	TRUE
A0A1S3MR43	tr|A0A1S3MR43|A0A1S3MR43_SALSA	LOC106574355	Protein NLRC3-like	920	Salmo salar	9	1	24	8	0	14.386	14.3622	TRUE
A0A1S3MR79	tr|A0A1S3MR79|A0A1S3MR79_SALSA	LOC100194679	26S proteasome non-ATPase regulatory subunit 4	378	Salmo salar	11	1	24	8	0	17.6353	17.6794	TRUE
A0A1S3MR87	tr|A0A1S3MR87|A0A1S3MR87_SALSA	LOC106574363	Ras-associated and pleckstrin homology domains-containing protein 1-like	1564	Salmo salar	4	1	24	8	0	14.0611	14.0405	TRUE
A0A1S3MRH9	tr|A0A1S3MRH9|A0A1S3MRH9_SALSA	LOC106574405	Ras-related protein Rab-9A-like	201	Salmo salar	2	1	24	8	0	15.5666	15.5498	TRUE
A0A1S3MRI7	tr|A0A1S3MRI7|A0A1S3MRI7_SALSA	LOC106574428	Uncharacterized protein LOC106574428 isoform X2	417	Salmo salar	20	1	24	8	0	17.1392	17.1472	TRUE
A0A1S3MRI8	tr|A0A1S3MRI8|A0A1S3MRI8_SALSA	LOC106574369	Tripartite motif-containing protein 16-like	443	Salmo salar	14	0.9935	24	8	0	15.7973	15.7502	TRUE
A0A1S3MRJ3	tr|A0A1S3MRJ3|A0A1S3MRJ3_SALSA	LOC106574413	E3 ubiquitin-protein ligase Midline-1	685	Salmo salar	15	1	24	8	0	17.3708	17.4154	TRUE
A0A1S3MRJ6	tr|A0A1S3MRJ6|A0A1S3MRJ6_SALSA	LOC106574436	Oxysterol-binding protein	689	Salmo salar	7	1	24	8	0	14.3572	14.3559	TRUE
A0A1S3MRJ7	tr|A0A1S3MRJ7|A0A1S3MRJ7_SALSA	LOC106574232	Lymphocyte antigen 75-like	1764	Salmo salar	38	1	24	8	0	17.0157	16.918	TRUE
A0A1S3MRL4	tr|A0A1S3MRL4|A0A1S3MRL4_SALSA	LOC106574427	Metalloreductase STEAP3-like isoform X1	507	Salmo salar	3	1	24	8	0	14.6623	14.648	TRUE
A0A1S3MRP2	tr|A0A1S3MRP2|A0A1S3MRP2_SALSA	LOC106574437	Glycerol-3-phosphate dehydrogenase [NAD(+)]	349	Salmo salar	14	1	24	8	0	16.0185	16.0396	TRUE
A0A1S3MRS9	tr|A0A1S3MRS9|A0A1S3MRS9_SALSA	LOC106574526	Alpha-1,3/1,6-mannosyltransferase ALG2	407	Salmo salar	4	1	24	8	0	15.7122	15.7858	TRUE
A0A1S3MRX6	tr|A0A1S3MRX6|A0A1S3MRX6_SALSA	arhgef10	Rho guanine nucleotide exchange factor 10 isoform X1	1555	Salmo salar	4	1	24	8	0	14.554	14.6651	TRUE
A0A1S3MS00	tr|A0A1S3MS00|A0A1S3MS00_SALSA	LOC106574536	Radixin	581	Salmo salar	34	1	24	8	0	16.2778	16.3155	TRUE
A0A1S3MS47	tr|A0A1S3MS47|A0A1S3MS47_SALSA	LOC106574515	UDP-glucose:glycoprotein glucosyltransferase 1-like isoform X2	1534	Salmo salar	61	1	24	8	0	17.8173	17.8086	TRUE
A0A1S3MS74	tr|A0A1S3MS74|A0A1S3MS74_SALSA	LOC106574324	ATP-binding cassette sub-family B member 6	853	Salmo salar	5	1	24	8	0	15.312	15.3708	TRUE
A0A1S3MS77	tr|A0A1S3MS77|A0A1S3MS77_SALSA	LOC106574554	Retinol dehydrogenase 7-like	335	Salmo salar	8	1	24	8	0	15.3273	15.3323	TRUE
A0A1S3MSA4	tr|A0A1S3MSA4|A0A1S3MSA4_SALSA	fndc3b	Fibronectin type III domain-containing protein 3B	1157	Salmo salar	9	1	24	8	0	17.2486	17.2616	TRUE
A0A1S3MSC9	tr|A0A1S3MSC9|A0A1S3MSC9_SALSA	LOC106574559	Xin actin-binding repeat-containing protein 2-like isoform X1	3748	Salmo salar	7	1	24	8	0	14.4361	14.4748	TRUE
A0A1S3MSD5	tr|A0A1S3MSD5|A0A1S3MSD5_SALSA	eif5b	Eukaryotic translation initiation factor 5B	1273	Salmo salar	18	1	24	8	0	15.787	15.779	TRUE
A0A1S3MSR1	tr|A0A1S3MSR1|A0A1S3MSR1_SALSA	LOC106574714	non-specific serine/threonine protein kinase	1275	Salmo salar	4	1	24	8	0	13.7673	13.859	TRUE
A0A1S3MSS4	tr|A0A1S3MSS4|A0A1S3MSS4_SALSA	LOC106574468	Propionyl-CoA carboxylase beta chain, mitochondrial	560	Salmo salar	19	1	24	8	0	16.6229	16.6821	TRUE
A0A1S3MSS7	tr|A0A1S3MSS7|A0A1S3MSS7_SALSA	LOC106574724	Sodium/potassium-transporting ATPase subunit alpha	1025	Salmo salar	55	1	24	8	0	18.6665	18.6387	TRUE
A0A1S3MSY4	tr|A0A1S3MSY4|A0A1S3MSY4_SALSA	LOC106574719	Paraspeckle component 1	544	Salmo salar	21	1	24	8	0	17.5711	17.5581	TRUE
A0A1S3MT42	tr|A0A1S3MT42|A0A1S3MT42_SALSA	LOC106574824	PEST proteolytic signal-containing nuclear protein	146	Salmo salar	4	1	24	8	0	15.002	15.0243	TRUE
A0A1S3MT56	tr|A0A1S3MT56|A0A1S3MT56_SALSA	poglut1	Protein O-glucosyltransferase 1	391	Salmo salar	11	1	24	8	0	15.7303	15.6843	TRUE
A0A1S3MTI5	tr|A0A1S3MTI5|A0A1S3MTI5_SALSA	LOC106574871	Periodic tryptophan protein 2 homolog	911	Salmo salar	1	0.8706	24	8	0	14.4337	14.5132	TRUE
A0A1S3MTJ9	tr|A0A1S3MTJ9|A0A1S3MTJ9_SALSA	LOC106574849	Glutathione S-transferase LANCL1	408	Salmo salar	7	1	24	8	0	15.0432	15.0876	TRUE
A0A1S3MTL4	tr|A0A1S3MTL4|A0A1S3MTL4_SALSA	LOC106574649	Protein CREG1-like	250	Salmo salar	3	1	24	8	0	15.2815	15.3444	TRUE
A0A1S3MTR3	tr|A0A1S3MTR3|A0A1S3MTR3_SALSA	LOC106574945	Cyclic AMP-responsive element-binding protein 1-like	322	Salmo salar	2	0.9979	24	8	0	14.9742	14.9653	TRUE
A0A1S3MTV5	tr|A0A1S3MTV5|A0A1S3MTV5_SALSA	LOC106575044	Nucleolar protein 58-like	526	Salmo salar	26	1	24	8	0	16.1399	16.1138	TRUE
A0A1S3MTW1	tr|A0A1S3MTW1|A0A1S3MTW1_SALSA	LOC106575000	General transcription factor IIF subunit 2	275	Salmo salar	4	1	24	8	0	15.0666	15.07	TRUE
A0A1S3MTW3	tr|A0A1S3MTW3|A0A1S3MTW3_SALSA	LOC106574721	Calcipressin-1-like	203	Salmo salar	2	1	24	8	0	14.5215	14.5684	TRUE
A0A1S3MTW7	tr|A0A1S3MTW7|A0A1S3MTW7_SALSA	LOC106574726	CD48 antigen-like	304	Salmo salar	2	0.9793	24	8	0	15.3166	15.3184	TRUE
A0A1S3MTX9	tr|A0A1S3MTX9|A0A1S3MTX9_SALSA	mtx2	Metaxin-2 isoform X1	269	Salmo salar	13	1	24	8	0	15.6951	15.6856	TRUE
A0A1S3MTY0	tr|A0A1S3MTY0|A0A1S3MTY0_SALSA	LOC106575018	BTB/POZ domain-containing protein KCTD12-like	278	Salmo salar	8	1	24	8	0	15.2808	15.2894	TRUE
A0A1S3MTY5	tr|A0A1S3MTY5|A0A1S3MTY5_SALSA	LOC106574998	Galectin	299	Salmo salar	1	0.9157	24	8	0	13.7034	13.6921	TRUE
A0A1S3MTZ0	tr|A0A1S3MTZ0|A0A1S3MTZ0_SALSA	tpp2	Tripeptidyl-peptidase 2	1280	Salmo salar	39	1	24	8	0	16.5929	16.6078	TRUE
A0A1S3MTZ3	tr|A0A1S3MTZ3|A0A1S3MTZ3_SALSA	LOC100196534	Chimaerin	497	Salmo salar	5	1	24	8	0	15.0518	15.0604	TRUE
A0A1S3MU17	tr|A0A1S3MU17|A0A1S3MU17_SALSA	LOC106575080	FAD synthase	528	Salmo salar	7	1	24	8	0	15.2208	15.2192	TRUE
A0A1S3MU31	tr|A0A1S3MU31|A0A1S3MU31_SALSA	LOC100286499	Intersectin-1 isoform X4	1731	Salmo salar	10	0.9998	24	8	0	14.835	14.8502	TRUE
A0A1S3MU34	tr|A0A1S3MU34|A0A1S3MU34_SALSA	rbm45	RNA-binding protein 45	471	Salmo salar	14	1	24	8	0	16.3232	16.3227	TRUE
A0A1S3MU74	tr|A0A1S3MU74|A0A1S3MU74_SALSA	LOC106575083	Quinone oxidoreductase-like protein 1 isoform X2	346	Salmo salar	5	1	24	8	0	15.1545	15.1748	TRUE
A0A1S3MU92	tr|A0A1S3MU92|A0A1S3MU92_SALSA	prpf3	U4/U6 small nuclear ribonucleoprotein Prp3	711	Salmo salar	11	1	24	8	0	15.3301	15.3168	TRUE
A0A1S3MUG9	tr|A0A1S3MUG9|A0A1S3MUG9_SALSA	LOC106575123	BCL2/adenovirus E1B 19 kDa protein-interacting protein 2-like isoform X1	131	Salmo salar	2	1	24	8	0	13.1573	13.2239	TRUE
A0A1S3MUJ7	tr|A0A1S3MUJ7|A0A1S3MUJ7_SALSA	LOC106575166	RNA-binding motif, single-stranded-interacting protein 1-like isoform X4	387	Salmo salar	13	1	24	8	0	16.5023	16.5176	TRUE
A0A1S3MUM9	tr|A0A1S3MUM9|A0A1S3MUM9_SALSA	gart	Trifunctional purine biosynthetic protein adenosine-3	1020	Salmo salar	12	1	24	8	0	15.0751	15.0873	TRUE
A0A1S3MUP0	tr|A0A1S3MUP0|A0A1S3MUP0_SALSA	LOC100380704	Lymphocyte antigen 75	1760	Salmo salar	38	1	24	8	0	16.6919	16.798	TRUE
A0A1S3MUQ1	tr|A0A1S3MUQ1|A0A1S3MUQ1_SALSA	LOC106575164	Secretory phospholipase A2 receptor	1508	Salmo salar	4	1	24	8	0	14.0411	13.9643	TRUE
A0A1S3MUX3	tr|A0A1S3MUX3|A0A1S3MUX3_SALSA	LOC106575202	CD99 antigen-like protein 2 isoform X5	214	Salmo salar	3	1	24	8	0	15.1331	15.0601	TRUE
A0A1S3MV83	tr|A0A1S3MV83|A0A1S3MV83_SALSA	tina1	Gamma-glutamylaminecyclotransferase	178	Salmo salar	3	1	24	8	0	15.6422	15.6616	TRUE
A0A1S3MVD4	tr|A0A1S3MVD4|A0A1S3MVD4_SALSA	LOC106575224	aldehyde oxidase	1339	Salmo salar	4	1	24	8	0	15.5358	15.6368	TRUE
A0A1S3MVD5	tr|A0A1S3MVD5|A0A1S3MVD5_SALSA	LOC106575261	Actin-related protein 3 isoform X1	418	Salmo salar	30	1	24	8	0	15.4871	15.5369	TRUE
A0A1S3MVJ3	tr|A0A1S3MVJ3|A0A1S3MVJ3_SALSA	LOC100196679	ATP synthase subunit beta	517	Salmo salar	44	1	24	8	0	21.118	21.0854	TRUE
A0A1S3MVL8	tr|A0A1S3MVL8|A0A1S3MVL8_SALSA	LOC106575303	Xin actin-binding repeat-containing protein 2-like isoform X2	3825	Salmo salar	7	1	24	8	0	14.5314	14.5521	TRUE
A0A1S3MVT8	tr|A0A1S3MVT8|A0A1S3MVT8_SALSA	LOC106575368	Transformer-2 protein homolog beta-like	302	Salmo salar	8	1	24	8	0	15.2242	15.2939	TRUE
A0A1S3MVZ4	tr|A0A1S3MVZ4|A0A1S3MVZ4_SALSA	LOC106575376	UDP-glucose:glycoprotein glucosyltransferase 1-like isoform X2	1534	Salmo salar	65	1	24	8	0	17.4337	17.4074	TRUE
A0A1S3MW86	tr|A0A1S3MW86|A0A1S3MW86_SALSA	LOC106575390	Guanine nucleotide-binding protein subunit alpha	359	Salmo salar	14	1	24	8	0	15.678	15.6892	TRUE
A0A1S3MWA1	tr|A0A1S3MWA1|A0A1S3MWA1_SALSA	LOC106575209	Septin	428	Salmo salar	22	1	24	8	0	14.7726	14.8639	TRUE
A0A1S3MWA3	tr|A0A1S3MWA3|A0A1S3MWA3_SALSA	LOC106575478	Mitotic checkpoint protein BUB3	324	Salmo salar	12	1	24	8	0	15.4379	15.4144	TRUE
A0A1S3MWA8	tr|A0A1S3MWA8|A0A1S3MWA8_SALSA	LOC106575476	Short/branched chain specific acyl-CoA dehydrogenase, mitochondrial	431	Salmo salar	8	1	24	8	0	16.066	16.0595	TRUE
A0A1S3MWB6	tr|A0A1S3MWB6|A0A1S3MWB6_SALSA	LOC106575510	Calcium-binding protein 39-like	334	Salmo salar	4	1	24	8	0	14.1388	14.1732	TRUE
A0A1S3MWB9	tr|A0A1S3MWB9|A0A1S3MWB9_SALSA	LOC106575430	ELAV-like protein	342	Salmo salar	12	1	24	8	0	16.3676	16.392	TRUE
A0A1S3MWC5	tr|A0A1S3MWC5|A0A1S3MWC5_SALSA	LOC106575498	Probable ubiquitin carboxyl-terminal hydrolase FAF-X	1800	Salmo salar	14	1	24	8	0	15.2467	15.2671	TRUE
A0A1S3MWC9	tr|A0A1S3MWC9|A0A1S3MWC9_SALSA	LOC106575500	RNA helicase	728	Salmo salar	27	1	24	8	0	15.0937	15.1455	TRUE
A0A1S3MWG7	tr|A0A1S3MWG7|A0A1S3MWG7_SALSA	LOC106575536	Tubulin alpha chain	451	Salmo salar	40	1	24	8	0	18.8916	18.9341	TRUE
A0A1S3MWI6	tr|A0A1S3MWI6|A0A1S3MWI6_SALSA	LOC106575549	Uncharacterized protein LOC106575549 isoform X1	406	Salmo salar	11	1	24	8	0	16.5955	16.5755	TRUE
A0A1S3MWJ1	tr|A0A1S3MWJ1|A0A1S3MWJ1_SALSA	LOC106575541	Pre-B-cell leukemia transcription factor-interacting protein 1-like isoform X3	908	Salmo salar	14	1	24	8	0	16.1879	16.2041	TRUE
A0A1S3MWN0	tr|A0A1S3MWN0|A0A1S3MWN0_SALSA	LOC100380633	Sodium/potassium-transporting ATPase subunit alpha	1025	Salmo salar	53	0.9999	24	8	0	16.2418	16.2396	TRUE
A0A1S3MX71	tr|A0A1S3MX71|A0A1S3MX71_SALSA	LOC106575371	Phosphatidylinositol 4-phosphate 5-kinase type-1 alpha-like	595	Salmo salar	3	1	24	8	0	14.2122	14.2938	TRUE
A0A1S3MX85	tr|A0A1S3MX85|A0A1S3MX85_SALSA	LOC100380696	Fibronectin	2492	Salmo salar	127	1	24	8	0	19.9859	20.0507	TRUE
A0A1S3MX86	tr|A0A1S3MX86|A0A1S3MX86_SALSA	LOC106575698	Importin-5-like	391	Salmo salar	8	1	24	8	0	14.7647	14.8703	TRUE
A0A1S3MX88	tr|A0A1S3MX88|A0A1S3MX88_SALSA	LOC106575630	Arp2/3 complex 34 kDa subunit	299	Salmo salar	15	1	24	8	0	17.7068	17.691	TRUE
A0A1S3MXD1	tr|A0A1S3MXD1|A0A1S3MXD1_SALSA	ipo5	Importin-5	1093	Salmo salar	33	1	24	8	0	17.3078	17.3322	TRUE
A0A1S3MXF6	tr|A0A1S3MXF6|A0A1S3MXF6_SALSA	LOC106575741	Dynein light chain Tctex-type 3	114	Salmo salar	6	1	24	8	0	15.2703	15.3236	TRUE
A0A1S3MXH9	tr|A0A1S3MXH9|A0A1S3MXH9_SALSA	LOC106575761	CCR4-NOT transcription complex subunit 10	767	Salmo salar	4	1	24	8	0	14.5621	14.5765	TRUE
A0A1S3MXP5	tr|A0A1S3MXP5|A0A1S3MXP5_SALSA	LOC106575725	NADH-ubiquinone oxidoreductase 75 kDa subunit, mitochondrial	692	Salmo salar	25	1	24	8	0	16.4662	16.4239	TRUE
A0A1S3MXP7	tr|A0A1S3MXP7|A0A1S3MXP7_SALSA	acadl	Long-chain specific acyl-CoA dehydrogenase, mitochondrial	440	Salmo salar	7	1	24	8	0	15.4457	15.359	TRUE
A0A1S3MXW7	tr|A0A1S3MXW7|A0A1S3MXW7_SALSA	LOC106575774	Glycerol-3-phosphate dehydrogenase, mitochondrial	742	Salmo salar	24	1	24	8	0	17.8577	17.8443	TRUE
A0A1S3MXX5	tr|A0A1S3MXX5|A0A1S3MXX5_SALSA	nol1	RNA methyltransferase NOL1 isoform X1	748	Salmo salar	13	1	24	8	0	15.9197	15.9318	TRUE
A0A1S3MXY2	tr|A0A1S3MXY2|A0A1S3MXY2_SALSA	LOC106575551	Importin subunit alpha	523	Salmo salar	7	1	24	8	0	17.2767	17.2931	TRUE
A0A1S3MXZ1	tr|A0A1S3MXZ1|A0A1S3MXZ1_SALSA	LOC106575862	Uncharacterized protein LOC106575862	1077	Salmo salar	2	1	24	8	0	14.4419	14.4638	TRUE
A0A1S3MXZ2	tr|A0A1S3MXZ2|A0A1S3MXZ2_SALSA	LOC106575899	Ribosomal RNA small subunit methyltransferase NEP1-like isoform X2	262	Salmo salar	4	1	24	8	0	14.7561	14.7588	TRUE
A0A1S3MXZ3	tr|A0A1S3MXZ3|A0A1S3MXZ3_SALSA	LOC106575557	Probable ubiquitin carboxyl-terminal hydrolase FAF-X	1616	Salmo salar	16	0.9998	24	8	0	15.5215	15.5662	TRUE
A0A1S3MY12	tr|A0A1S3MY12|A0A1S3MY12_SALSA	LOC106575909	Cullin-4A-like	757	Salmo salar	4	1	24	8	0	15.06	14.9978	TRUE
A0A1S3MY21	tr|A0A1S3MY21|A0A1S3MY21_SALSA	zyx	Zyxin	634	Salmo salar	11	1	24	8	0	16.043	16.1453	TRUE
A0A1S3MY29	tr|A0A1S3MY29|A0A1S3MY29_SALSA	LOC106575925	BTB/POZ domain-containing protein KCTD12-like	278	Salmo salar	8	1	24	8	0	15.5614	15.611	TRUE
A0A1S3MY51	tr|A0A1S3MY51|A0A1S3MY51_SALSA	LOC106575904	Charged multivesicular body protein 2b-like	214	Salmo salar	6	1	24	8	0	16.1928	16.1622	TRUE
A0A1S3MY53	tr|A0A1S3MY53|A0A1S3MY53_SALSA	ncapd2	Condensin complex subunit 1	1406	Salmo salar	5	1	24	8	0	15.4293	15.4517	TRUE
A0A1S3MYE3	tr|A0A1S3MYE3|A0A1S3MYE3_SALSA	LOC106575993	TBC1 domain family member 22B-like isoform X3	518	Salmo salar	6	1	24	8	0	15.4195	15.4295	TRUE
A0A1S3MYF0	tr|A0A1S3MYF0|A0A1S3MYF0_SALSA	LOC106575667	Importin-5-like	609	Salmo salar	19	1	24	8	0	15.1825	15.2343	TRUE
A0A1S3MYF2	tr|A0A1S3MYF2|A0A1S3MYF2_SALSA	LOC106575997	Cysteine-rich with EGF-like domain protein 2 isoform X2	356	Salmo salar	7	1	24	8	0	15.7625	15.7907	TRUE
A0A1S3MYJ8	tr|A0A1S3MYJ8|A0A1S3MYJ8_SALSA	LOC106576017	ATP-dependent DNA helicase	633	Salmo salar	25	1	24	8	0	16.4067	16.4212	TRUE
A0A1S3MYK3	tr|A0A1S3MYK3|A0A1S3MYK3_SALSA	LOC106576021	Solute carrier family 25 member 3	357	Salmo salar	12	1	24	8	0	18.5978	18.589	TRUE
A0A1S3MYK9	tr|A0A1S3MYK9|A0A1S3MYK9_SALSA	LOC106576033	Leukotriene A(4) hydrolase	615	Salmo salar	4	1	24	8	0	14.5343	14.5671	TRUE
A0A1S3MYQ1	tr|A0A1S3MYQ1|A0A1S3MYQ1_SALSA	LOC106576053	Aldo-keto reductase family 1 member B1	316	Salmo salar	30	1	24	8	0	17.1631	17.1576	TRUE
A0A1S3MYT5	tr|A0A1S3MYT5|A0A1S3MYT5_SALSA	LOC106576015	Adenylyltransferase and sulfurtransferase MOCS3	456	Salmo salar	4	1	24	8	0	15.2943	15.3113	TRUE
A0A1S3MYU0	tr|A0A1S3MYU0|A0A1S3MYU0_SALSA	LOC106576032	Ragulator complex protein LAMTOR4	123	Salmo salar	4	1	24	8	0	14.3286	14.4013	TRUE
A0A1S3MYU3	tr|A0A1S3MYU3|A0A1S3MYU3_SALSA	LOC106576070	Non-muscle caldesmon-like isoform X3	597	Salmo salar	41	1	24	8	0	19.4693	19.4202	TRUE
A0A1S3MYV1	tr|A0A1S3MYV1|A0A1S3MYV1_SALSA	LOC106575772	Polycomb protein eed	262	Salmo salar	1	0.9153	24	8	0	12.5878	12.5235	TRUE
A0A1S3MYX2	tr|A0A1S3MYX2|A0A1S3MYX2_SALSA	LOC106575786	Ubiquitin-like-conjugating enzyme ATG3	312	Salmo salar	11	1	24	8	0	15.9981	15.9873	TRUE
A0A1S3MYY2	tr|A0A1S3MYY2|A0A1S3MYY2_SALSA	gtpbp10	GTP-binding protein 10	378	Salmo salar	2	0.9999	24	8	0	13.9031	13.9008	TRUE
A0A1S3MZB9	tr|A0A1S3MZB9|A0A1S3MZB9_SALSA	LOC106576077	Single-stranded DNA-binding protein, mitochondrial-like isoform X1	149	Salmo salar	14	1	24	8	0	15.5186	15.5161	TRUE
A0A1S3MZF7	tr|A0A1S3MZF7|A0A1S3MZF7_SALSA	ttll12	Tubulin--tyrosine ligase-like protein 12 isoform X1	625	Salmo salar	3	1	24	8	0	13.3848	13.4589	TRUE
A0A1S3MZG7	tr|A0A1S3MZG7|A0A1S3MZG7_SALSA	LOC106576169	Lipase maturation factor	707	Salmo salar	8	1	24	8	0	16.4713	16.5032	TRUE
A0A1S3MZI7	tr|A0A1S3MZI7|A0A1S3MZI7_SALSA	LOC106576190	Splicing factor 45	435	Salmo salar	5	1	24	8	0	15.144	15.2234	TRUE
A0A1S3MZR7	tr|A0A1S3MZR7|A0A1S3MZR7_SALSA	LOC106576218	Enoyl-CoA hydratase domain-containing protein 3, mitochondrial	297	Salmo salar	3	1	24	8	0	14.4777	14.4734	TRUE
A0A1S3MZV3	tr|A0A1S3MZV3|A0A1S3MZV3_SALSA	LOC106576166	Importin-8-like isoform X1	1020	Salmo salar	4	1	24	8	0	14.6704	14.6722	TRUE
A0A1S3MZW9	tr|A0A1S3MZW9|A0A1S3MZW9_SALSA	timp3	Metalloproteinase inhibitor 3	214	Salmo salar	11	1	24	8	0	13.834	13.8404	TRUE
A0A1S3MZX9	tr|A0A1S3MZX9|A0A1S3MZX9_SALSA	LOC106576022	Serine-threonine kinase receptor-associated protein	331	Salmo salar	14	1	24	8	0	15.1314	15.1272	TRUE
A0A1S3N018	tr|A0A1S3N018|A0A1S3N018_SALSA	LOC106576038	Poly [ADP-ribose] polymerase 12-like	443	Salmo salar	3	1	24	8	0	14.8145	14.8938	TRUE
A0A1S3N035	tr|A0A1S3N035|A0A1S3N035_SALSA	LOC106576276	WASH complex subunit 3	208	Salmo salar	2	1	24	8	0	14.7665	14.855	TRUE
A0A1S3N036	tr|A0A1S3N036|A0A1S3N036_SALSA	LOC106576048	Probable mitochondrial glutathione transporter SLC25A40	345	Salmo salar	4	1	24	8	0	14.3058	14.2824	TRUE
A0A1S3N0C6	tr|A0A1S3N0C6|A0A1S3N0C6_SALSA	LOC100380855	Nicotinamide phosphoribosyltransferase	491	Salmo salar	29	1	24	8	0	14.0081	13.9953	TRUE
A0A1S3N0D1	tr|A0A1S3N0D1|A0A1S3N0D1_SALSA	LOC106576351	Golgin subfamily B member 1-like isoform X2	3053	Salmo salar	42	1	24	8	0	15.6662	15.6281	TRUE
A0A1S3N0H0	tr|A0A1S3N0H0|A0A1S3N0H0_SALSA	LOC106576372	Protein kinase C and casein kinase substrate in neurons protein 2-like isoform X4	442	Salmo salar	22	1	24	8	0	16.8232	16.8479	TRUE
A0A1S3N0I4	tr|A0A1S3N0I4|A0A1S3N0I4_SALSA	LOC106576262	G1/S-specific cyclin-D2	301	Salmo salar	4	0.9991	24	8	0	14.7642	14.7299	TRUE
A0A1S3N0J0	tr|A0A1S3N0J0|A0A1S3N0J0_SALSA	LOC106576382	[tau protein] kinase	439	Salmo salar	9	1	24	8	0	15.1518	15.1933	TRUE
A0A1S3N0Q4	tr|A0A1S3N0Q4|A0A1S3N0Q4_SALSA	LOC106576395	Periodic tryptophan protein 1 homolog	493	Salmo salar	7	1	24	8	0	15.2111	15.2368	TRUE
A0A1S3N0W7	tr|A0A1S3N0W7|A0A1S3N0W7_SALSA	LOC106576424	Myotrophin	117	Salmo salar	12	1	24	8	0	17.846	17.9041	TRUE
A0A1S3N0X4	tr|A0A1S3N0X4|A0A1S3N0X4_SALSA	LOC106576454	Lumican	342	Salmo salar	8	1	24	8	0	15.009	14.8545	TRUE
A0A1S3N0Y6	tr|A0A1S3N0Y6|A0A1S3N0Y6_SALSA	LOC106576370	Inhibitor of nuclear factor kappa-B kinase-interacting protein-like isoform X1	393	Salmo salar	18	1	24	8	0	15.7204	15.7898	TRUE
A0A1S3N105	tr|A0A1S3N105|A0A1S3N105_SALSA	LOC106576480	DnaJ homolog subfamily C member 2-like	377	Salmo salar	5	1	24	8	0	16.4885	16.5097	TRUE
A0A1S3N182	tr|A0A1S3N182|A0A1S3N182_SALSA	LOC106576430	Cytoskeleton-associated protein 4-like	395	Salmo salar	39	1	24	8	0	18.419	18.4289	TRUE
A0A1S3N1C7	tr|A0A1S3N1C7|A0A1S3N1C7_SALSA	LOC106576580	Ubiquitin-like modifier-activating enzyme 6	210	Salmo salar	2	0.9979	24	8	0	14.4007	14.3894	TRUE
A0A1S3N1E6	tr|A0A1S3N1E6|A0A1S3N1E6_SALSA	LOC106576530	KRR1 small subunit processome component	380	Salmo salar	3	1	24	8	0	14.2883	14.2918	TRUE
A0A1S3N1E7	tr|A0A1S3N1E7|A0A1S3N1E7_SALSA	LOC106576589	N(6)-L-threonylcarbamoyladenine synthase	326	Salmo salar	5	1	24	8	0	15.6119	15.5896	TRUE
A0A1S3N1F0	tr|A0A1S3N1F0|A0A1S3N1F0_SALSA	LOC106576473	Eukaryotic translation initiation factor 4 gamma 1-like	1135	Salmo salar	24	1	24	8	0	14.8506	14.9092	TRUE
A0A1S3N1G0	tr|A0A1S3N1G0|A0A1S3N1G0_SALSA	snd1	Staphylococcal nuclease domain-containing protein	962	Salmo salar	74	1	24	8	0	20.1334	20.1423	TRUE
A0A1S3N1G1	tr|A0A1S3N1G1|A0A1S3N1G1_SALSA	LOC106576598	Plexin-B2-like	1859	Salmo salar	45	1	24	8	0	17.3439	17.3661	TRUE
A0A1S3N1G3	tr|A0A1S3N1G3|A0A1S3N1G3_SALSA	LOC106576547	DnaJ homolog subfamily C member 2-like	137	Salmo salar	2	0.9958	24	8	0	14.7179	14.6821	TRUE
A0A1S3N1H2	tr|A0A1S3N1H2|A0A1S3N1H2_SALSA	LOC106576295	Methionine aminopeptidase 2	476	Salmo salar	26	1	24	8	0	15.7825	15.7763	TRUE
A0A1S3N1H4	tr|A0A1S3N1H4|A0A1S3N1H4_SALSA	LOC106576618	Peptide-methionine (R)-S-oxide reductase	216	Salmo salar	2	1	24	8	0	15.5547	15.6532	TRUE
A0A1S3N1J0	tr|A0A1S3N1J0|A0A1S3N1J0_SALSA	LOC106576497	Inosine-5'-monophosphate dehydrogenase	530	Salmo salar	21	1	24	8	0	15.0862	15.0824	TRUE
A0A1S3N1M2	tr|A0A1S3N1M2|A0A1S3N1M2_SALSA	LOC106576657	ELKS/Rab6-interacting/CAST family member 1-like	282	Salmo salar	13	1	24	8	0	15.0992	15.1081	TRUE
A0A1S3N1P8	tr|A0A1S3N1P8|A0A1S3N1P8_SALSA	LOC100196663	Adenosine kinase	346	Salmo salar	18	1	24	8	0	17.2747	17.272	TRUE
A0A1S3N1Q3	tr|A0A1S3N1Q3|A0A1S3N1Q3_SALSA	eif3a	Eukaryotic translation initiation factor 3 subunit A	1261	Salmo salar	45	1	24	8	0	15.2846	15.2703	TRUE
A0A1S3N1T4	tr|A0A1S3N1T4|A0A1S3N1T4_SALSA	LOC106576370	Inhibitor of nuclear factor kappa-B kinase-interacting protein-like isoform X2	389	Salmo salar	16	1	24	8	0	16.1975	16.2314	TRUE
A0A1S3N1W1	tr|A0A1S3N1W1|A0A1S3N1W1_SALSA	nt5c2	Cytosolic purine 5'-nucleotidase	589	Salmo salar	11	1	24	8	0	15.4467	15.4393	TRUE
A0A1S3N1W8	tr|A0A1S3N1W8|A0A1S3N1W8_SALSA	LOC106576394	Anoctamin	920	Salmo salar	5	1	24	8	0	15.5545	15.6001	TRUE
A0A1S3N1Z8	tr|A0A1S3N1Z8|A0A1S3N1Z8_SALSA	LOC106576623	5'-(N(7)-methylguanosine 5'-triphospho)-[mRNA] hydrolase	693	Salmo salar	3	1	24	8	0	14.3441	14.3681	TRUE
A0A1S3N228	tr|A0A1S3N228|A0A1S3N228_SALSA	LOC106576716	Lysophosphatidylserine lipase ABHD12	389	Salmo salar	14	1	24	8	0	16.6328	16.6702	TRUE
A0A1S3N281	tr|A0A1S3N281|A0A1S3N281_SALSA	LOC106576747	Echinoderm microtubule-associated protein-like 4 isoform X4	977	Salmo salar	15	1	24	8	0	14.5459	14.6289	TRUE
A0A1S3N2A6	tr|A0A1S3N2A6|A0A1S3N2A6_SALSA	LOC106576751	Glutathione S-transferase kappa	224	Salmo salar	5	1	24	8	0	14.9313	14.8285	TRUE
A0A1S3N2J3	tr|A0A1S3N2J3|A0A1S3N2J3_SALSA	LOC106576546	Mitochondrial-processing peptidase subunit beta	489	Salmo salar	6	1	24	8	0	15.4711	15.4957	TRUE
A0A1S3N2L5	tr|A0A1S3N2L5|A0A1S3N2L5_SALSA	polr1b	DNA-directed RNA polymerase subunit beta	1134	Salmo salar	5	1	24	8	0	14.2154	14.206	TRUE
A0A1S3N2P0	tr|A0A1S3N2P0|A0A1S3N2P0_SALSA	LOC106576824	SEC23-interacting protein-like isoform X1	980	Salmo salar	18	1	24	8	0	16.5849	16.6181	TRUE
A0A1S3N2R0	tr|A0A1S3N2R0|A0A1S3N2R0_SALSA	lrrfip2	Leucine-rich repeat flightless-interacting protein 2	740	Salmo salar	3	1	24	8	0	14.8125	14.8705	TRUE
A0A1S3N2X4	tr|A0A1S3N2X4|A0A1S3N2X4_SALSA	LOC106576661	Inner nuclear membrane protein Man1-like	160	Salmo salar	3	1	24	8	0	15.8694	15.8962	TRUE
A0A1S3N2Y2	tr|A0A1S3N2Y2|A0A1S3N2Y2_SALSA	LOC106576826	Nucleolysin TIAR-like isoform X1	406	Salmo salar	12	1	24	8	0	16.78	16.7857	TRUE
A0A1S3N308	tr|A0A1S3N308|A0A1S3N308_SALSA	LOC106576878	Erlin-1	328	Salmo salar	17	1	24	8	0	16.5976	16.5824	TRUE
A0A1S3N319	tr|A0A1S3N319|A0A1S3N319_SALSA	LOC106576805	Tubulin--tyrosine ligase	412	Salmo salar	5	1	24	8	0	15.1003	15.1061	TRUE
A0A1S3N325	tr|A0A1S3N325|A0A1S3N325_SALSA	LOC106576812	Transmembrane 9 superfamily member	586	Salmo salar	7	1	24	8	0	16.3304	16.3647	TRUE
A0A1S3N335	tr|A0A1S3N335|A0A1S3N335_SALSA	LOC106576820	sphinganine-1-phosphate aldolase	570	Salmo salar	8	1	24	8	0	15.0936	15.0945	TRUE
A0A1S3N336	tr|A0A1S3N336|A0A1S3N336_SALSA	rrp12	RRP12-like protein isoform X2	1291	Salmo salar	5	1	24	8	0	16.0724	16.0749	TRUE
A0A1S3N341	tr|A0A1S3N341|A0A1S3N341_SALSA	LOC106576854	Suppressor of fused homolog	471	Salmo salar	4	0.9999	24	8	0	14.5084	14.5925	TRUE
A0A1S3N361	tr|A0A1S3N361|A0A1S3N361_SALSA	wdr11	WD repeat-containing protein 11 isoform X1	1242	Salmo salar	20	1	24	8	0	15.5726	15.5707	TRUE
A0A1S3N3E5	tr|A0A1S3N3E5|A0A1S3N3E5_SALSA	znf318	Zinc finger protein 318	1969	Salmo salar	1	0.9075	24	8	0	16.1744	16.2448	TRUE
A0A1S3N3G2	tr|A0A1S3N3G2|A0A1S3N3G2_SALSA	LOC106576880	Inactive tyrosine-protein kinase 7-like	1077	Salmo salar	10	1	24	8	0	17.9373	17.9235	TRUE
A0A1S3N3G4	tr|A0A1S3N3G4|A0A1S3N3G4_SALSA	u2af2	Splicing factor U2AF subunit	480	Salmo salar	12	1	24	8	0	15.7229	15.6975	TRUE
A0A1S3N3J1	tr|A0A1S3N3J1|A0A1S3N3J1_SALSA	ate1	Arginyl-tRNA--protein transferase 1	495	Salmo salar	6	1	24	8	0	14.8259	14.8489	TRUE
A0A1S3N3M1	tr|A0A1S3N3M1|A0A1S3N3M1_SALSA	ttc27	Tetratricopeptide repeat protein 27	879	Salmo salar	6	1	24	8	0	14.5721	14.561	TRUE
A0A1S3N3P1	tr|A0A1S3N3P1|A0A1S3N3P1_SALSA	LOC106576959	DNA-directed RNA polymerases I and III subunit RPAC1	347	Salmo salar	2	0.9995	24	8	0	15.3924	15.4093	TRUE
A0A1S3N3P2	tr|A0A1S3N3P2|A0A1S3N3P2_SALSA	LOC106576984	Isoaspartyl peptidase/L-asparaginase	310	Salmo salar	7	1	24	8	0	14.9721	14.9043	TRUE
A0A1S3N3T3	tr|A0A1S3N3T3|A0A1S3N3T3_SALSA	LOC106577008	Bifunctional 3'-phosphoadenosine 5'-phosphosulfate synthase 2-like	614	Salmo salar	8	1	24	8	0	15.2415	15.2149	TRUE
A0A1S3N3U0	tr|A0A1S3N3U0|A0A1S3N3U0_SALSA	LOC106577027	Transcription factor COE3-like isoform X4	581	Salmo salar	3	0.9998	24	8	0	14.4851	14.5099	TRUE
A0A1S3N3U9	tr|A0A1S3N3U9|A0A1S3N3U9_SALSA	slk	non-specific serine/threonine protein kinase	1111	Salmo salar	12	1	24	8	0	14.3407	14.3802	TRUE
A0A1S3N3X9	tr|A0A1S3N3X9|A0A1S3N3X9_SALSA	LOC106576825	Phosphatidylinositide phosphatase SAC2-like	1127	Salmo salar	4	1	24	8	0	14.7672	14.8671	TRUE
A0A1S3N4A6	tr|A0A1S3N4A6|A0A1S3N4A6_SALSA	LOC100380625	Spectrin beta chain	2346	Salmo salar	98	1	24	8	0	15.3829	15.2632	TRUE
A0A1S3N4K1	tr|A0A1S3N4K1|A0A1S3N4K1_SALSA	LOC106577100	Atlastin-2-like isoform X3	612	Salmo salar	4	1	24	8	0	15.2855	15.2754	TRUE
A0A1S3N4N2	tr|A0A1S3N4N2|A0A1S3N4N2_SALSA	fam98a	Protein FAM98A	514	Salmo salar	4	1	24	8	0	17.8932	17.9029	TRUE
A0A1S3N4N8	tr|A0A1S3N4N8|A0A1S3N4N8_SALSA	LOC106577147	Coiled-coil domain-containing protein 6-like	455	Salmo salar	23	1	24	8	0	16.5931	16.5742	TRUE
A0A1S3N4P5	tr|A0A1S3N4P5|A0A1S3N4P5_SALSA	rtn4	Reticulon	987	Salmo salar	31	1	24	8	0	18.2288	18.2467	TRUE
A0A1S3N4Q4	tr|A0A1S3N4Q4|A0A1S3N4Q4_SALSA	LOC106577146	Uncharacterized protein LOC106577146 isoform X3	195	Salmo salar	7	1	24	8	0	16.0241	16.0523	TRUE
A0A1S3N4U0	tr|A0A1S3N4U0|A0A1S3N4U0_SALSA	pnpt1	polyribonucleotide nucleotidyltransferase	770	Salmo salar	14	1	24	8	0	15.7339	15.8071	TRUE
A0A1S3N514	tr|A0A1S3N514|A0A1S3N514_SALSA	anx11	Annexin	547	Salmo salar	43	1	24	8	0	19.0185	19.0331	TRUE
A0A1S3N572	tr|A0A1S3N572|A0A1S3N572_SALSA	mboat7	Lysophospholipid acyltransferase 7	475	Salmo salar	1	0.9157	24	8	0	14.9338	14.9832	TRUE
A0A1S3N590	tr|A0A1S3N590|A0A1S3N590_SALSA	LOC106577249	Cell division cycle and apoptosis regulator protein 1-like isoform X1	1343	Salmo salar	9	1	24	8	0	15.0068	14.9884	TRUE
A0A1S3N5A9	tr|A0A1S3N5A9|A0A1S3N5A9_SALSA	LOC106577060	Prolyl 4-hydroxylase subunit alpha-1	550	Salmo salar	25	1	24	8	0	16.8403	16.8571	TRUE
A0A1S3N5C6	tr|A0A1S3N5C6|A0A1S3N5C6_SALSA	LOC106577248	Zinc finger protein 883-like	546	Salmo salar	8	1	24	8	0	15.3129	15.3493	TRUE
A0A1S3N5R0	tr|A0A1S3N5R0|A0A1S3N5R0_SALSA	LOC106577244	Sidoreflexin	322	Salmo salar	26	1	24	8	0	18.7485	18.711	TRUE
A0A1S3N5R1	tr|A0A1S3N5R1|A0A1S3N5R1_SALSA	LOC106577387	Malate dehydrogenase	288	Salmo salar	17	1	24	8	0	18.9309	18.9538	TRUE
A0A1S3N5S5	tr|A0A1S3N5S5|A0A1S3N5S5_SALSA	LOC106577251	Eukaryotic translation initiation factor 4E-like isoform X1	220	Salmo salar	11	1	24	8	0	15.1605	15.1846	TRUE
A0A1S3N5U5	tr|A0A1S3N5U5|A0A1S3N5U5_SALSA	LOC106577324	Actin-related protein 2-A-like isoform X2	394	Salmo salar	23	1	24	8	0	17.7484	17.7634	TRUE
A0A1S3N5V9	tr|A0A1S3N5V9|A0A1S3N5V9_SALSA	LOC106577392	Ornithine aminotransferase	441	Salmo salar	16	1	24	8	0	16.0504	16.0891	TRUE
A0A1S3N5W6	tr|A0A1S3N5W6|A0A1S3N5W6_SALSA	LOC106577393	Protein transport protein Sec31A-like isoform X4	1290	Salmo salar	26	1	24	8	0	16.6085	16.5971	TRUE
A0A1S3N5Z8	tr|A0A1S3N5Z8|A0A1S3N5Z8_SALSA	polr3a	DNA-directed RNA polymerase subunit	1390	Salmo salar	4	1	24	8	0	13.6646	13.7155	TRUE
A0A1S3N6A6	tr|A0A1S3N6A6|A0A1S3N6A6_SALSA	LOC106577478	Mitochondrial import receptor subunit TOM40 homolog	337	Salmo salar	2	1	24	8	0	14.8819	14.7022	TRUE
A0A1S3N6B2	tr|A0A1S3N6B2|A0A1S3N6B2_SALSA	ppa1	inorganic diphosphatase	337	Salmo salar	10	1	24	8	0	16.0523	16.0477	TRUE
A0A1S3N6B7	tr|A0A1S3N6B7|A0A1S3N6B7_SALSA	LOC106577218	40S ribosomal protein S24	145	Salmo salar	14	1	24	8	0	18.9552	18.9697	TRUE
A0A1S3N6C9	tr|A0A1S3N6C9|A0A1S3N6C9_SALSA	LOC106577487	RNA helicase	486	Salmo salar	11	1	24	8	0	15.5573	15.6684	TRUE
A0A1S3N6E0	tr|A0A1S3N6E0|A0A1S3N6E0_SALSA	LOC106577507	calcium/calmodulin-dependent protein kinase	511	Salmo salar	22	1	24	8	0	17.0861	17.1023	TRUE
A0A1S3N6I0	tr|A0A1S3N6I0|A0A1S3N6I0_SALSA	rtn3	Reticulon	1087	Salmo salar	8	1	24	8	0	17.6871	17.6846	TRUE
A0A1S3N6L0	tr|A0A1S3N6L0|A0A1S3N6L0_SALSA	LOC106577543	Transcription factor p65-like	611	Salmo salar	6	1	24	8	0	14.7137	14.7022	TRUE
A0A1S3N6L4	tr|A0A1S3N6L4|A0A1S3N6L4_SALSA	LOC106577511	Apolipoprotein C-I-like	87	Salmo salar	11	1	24	8	0	18.1363	18.2051	TRUE
A0A1S3N6L5	tr|A0A1S3N6L5|A0A1S3N6L5_SALSA	entpd1	Ectonucleoside triphosphate diphosphohydrolase 1	496	Salmo salar	5	1	24	8	0	15.8921	15.8523	TRUE
A0A1S3N6M0	tr|A0A1S3N6M0|A0A1S3N6M0_SALSA	LOC106577550	DNA-directed RNA polymerase subunit	1883	Salmo salar	15	1	24	8	0	15.7721	15.7519	TRUE
A0A1S3N6S5	tr|A0A1S3N6S5|A0A1S3N6S5_SALSA	LOC106577544	Serine/threonine-protein phosphatase	327	Salmo salar	20	1	24	8	0	15.9764	16.0086	TRUE
A0A1S3N6T6	tr|A0A1S3N6T6|A0A1S3N6T6_SALSA	LOC106577532	Branchpoint-bridging protein	684	Salmo salar	7	1	24	8	0	15.765	15.773	TRUE
A0A1S3N6U1	tr|A0A1S3N6U1|A0A1S3N6U1_SALSA	LOC106577337	Dedicator of cytokinesis protein 1-like	161	Salmo salar	2	1	24	8	0	13.5889	13.6625	TRUE
A0A1S3N6V3	tr|A0A1S3N6V3|A0A1S3N6V3_SALSA	LOC106577350	Dedicator of cytokinesis protein 1-like	81	Salmo salar	1	0.9157	24	8	0	14.4908	14.5113	TRUE
A0A1S3N6V8	tr|A0A1S3N6V8|A0A1S3N6V8_SALSA	LOC106577354	Serine/threonine-protein phosphatase 2A 55 kDa regulatory subunit B	435	Salmo salar	11	1	24	8	0	15.6328	15.6478	TRUE
A0A1S3N6Y0	tr|A0A1S3N6Y0|A0A1S3N6Y0_SALSA	LOC106577506	Apolipoprotein Eb-like	275	Salmo salar	29	1	24	8	0	17.0387	17.3258	TRUE
A0A1S3N703	tr|A0A1S3N703|A0A1S3N703_SALSA	LOC106577574	Coronin	503	Salmo salar	20	1	24	8	0	16.2624	16.4218	TRUE
A0A1S3N720	tr|A0A1S3N720|A0A1S3N720_SALSA	LOC106577584	DENN domain-containing protein 4C-like isoform X1	1967	Salmo salar	9	1	24	8	0	15.2844	15.3027	TRUE
A0A1S3N729	tr|A0A1S3N729|A0A1S3N729_SALSA	LOC106577530	RNA-binding protein 4.1-like isoform X4	407	Salmo salar	10	1	24	8	0	16.244	16.2758	TRUE
A0A1S3N751	tr|A0A1S3N751|A0A1S3N751_SALSA	bola2	BolA-like protein 2 isoform X1	86	Salmo salar	5	1	24	8	0	14.9384	14.9738	TRUE
A0A1S3N7A0	tr|A0A1S3N7A0|A0A1S3N7A0_SALSA	LOC106577625	Multiple PDZ domain protein-like isoform X4	2044	Salmo salar	21	1	24	8	0	14.489	14.4575	TRUE
A0A1S3N7F9	tr|A0A1S3N7F9|A0A1S3N7F9_SALSA	LOC106577492	GrpE protein homolog	215	Salmo salar	7	1	24	8	0	16.6934	16.7409	TRUE
A0A1S3N7H1	tr|A0A1S3N7H1|A0A1S3N7H1_SALSA	LOC106577647	DnaJ homolog subfamily C member 3-like	499	Salmo salar	11	1	24	8	0	14.5661	14.6059	TRUE
A0A1S3N7J3	tr|A0A1S3N7J3|A0A1S3N7J3_SALSA	LOC106577599	Rap1 GTPase-GDP dissociation stimulator 1-like isoform X1	608	Salmo salar	14	1	24	8	0	15.723	15.7517	TRUE
A0A1S3N7K7	tr|A0A1S3N7K7|A0A1S3N7K7_SALSA	LOC106577644	Mitochondrial fission 1 protein	155	Salmo salar	2	0.9996	24	8	0	14.5378	14.612	TRUE
A0A1S3N7Q7	tr|A0A1S3N7Q7|A0A1S3N7Q7_SALSA	LOC106577523	Metastasis-associated protein MTA2-like isoform X2	666	Salmo salar	10	1	24	8	0	15.0887	15.0667	TRUE
A0A1S3N825	tr|A0A1S3N825|A0A1S3N825_SALSA	LOC106577776	Transmembrane protein 88-like	227	Salmo salar	3	1	24	8	0	15.1882	15.2056	TRUE
A0A1S3N828	tr|A0A1S3N828|A0A1S3N828_SALSA	LOC100380740	Perilipin	439	Salmo salar	6	1	24	8	0	14.2812	14.404	TRUE
A0A1S3N887	tr|A0A1S3N887|A0A1S3N887_SALSA	gba2	Non-lysosomal glucosylceramidase	885	Salmo salar	11	1	24	8	0	15.9343	15.9851	TRUE
A0A1S3N896	tr|A0A1S3N896|A0A1S3N896_SALSA	LOC106577720	Sulfotransferase	288	Salmo salar	15	1	24	8	0	16.2051	16.1906	TRUE
A0A1S3N8B1	tr|A0A1S3N8B1|A0A1S3N8B1_SALSA	LOC106577619	Protein transport protein Sec24D-like	1033	Salmo salar	22	1	24	8	0	17.0458	16.9971	TRUE
A0A1S3N8B7	tr|A0A1S3N8B7|A0A1S3N8B7_SALSA	LOC106577853	Rho guanine nucleotide exchange factor 11-like isoform X2	1454	Salmo salar	8	0.9996	24	8	0	15.0184	15.0298	TRUE
A0A1S3N8C4	tr|A0A1S3N8C4|A0A1S3N8C4_SALSA	LOC106577840	Adipose-secreted signaling protein	177	Salmo salar	2	1	24	8	0	14.4135	14.529	TRUE
A0A1S3N8E8	tr|A0A1S3N8E8|A0A1S3N8E8_SALSA	LOC106577844	Phosphatidylinositol 3-kinase catalytic subunit type 3	846	Salmo salar	1	0.9157	24	8	0	13.7539	13.7885	TRUE
A0A1S3N8G3	tr|A0A1S3N8G3|A0A1S3N8G3_SALSA	dhrs4	Dehydrogenase/reductase SDR family member 4 isoform X1	361	Salmo salar	4	1	24	8	0	15.0618	15.0181	TRUE
A0A1S3N8I3	tr|A0A1S3N8I3|A0A1S3N8I3_SALSA	LOC106577888	Proline-, glutamic acid- and leucine-rich protein 1	1234	Salmo salar	2	1	24	8	0	15.9952	15.9747	TRUE
A0A1S3N8K2	tr|A0A1S3N8K2|A0A1S3N8K2_SALSA	pfdn2	Prefoldin subunit 2 isoform X2	157	Salmo salar	7	1	24	8	0	15.748	15.7094	TRUE
A0A1S3N8K8	tr|A0A1S3N8K8|A0A1S3N8K8_SALSA	LOC106577641	Placenta-specific gene 8 protein-like isoform X3	130	Salmo salar	2	1	24	8	0	15.5656	15.4264	TRUE
A0A1S3N8L4	tr|A0A1S3N8L4|A0A1S3N8L4_SALSA	LOC106577801	GMP reductase	348	Salmo salar	11	1	24	8	0	16.7901	16.7639	TRUE
A0A1S3N8M2	tr|A0A1S3N8M2|A0A1S3N8M2_SALSA	LOC106577911	Dynactin subunit 1	1243	Salmo salar	35	1	24	8	0	16.5235	16.5249	TRUE
A0A1S3N8Q0	tr|A0A1S3N8Q0|A0A1S3N8Q0_SALSA	LOC106577828	Poly [ADP-ribose] polymerase	1623	Salmo salar	3	1	24	8	0	14.2869	14.3295	TRUE
A0A1S3N8R9	tr|A0A1S3N8R9|A0A1S3N8R9_SALSA	LOC106577897	Plasminogen activator inhibitor 1	391	Salmo salar	7	1	24	8	0	15.6241	15.8514	TRUE
A0A1S3N8S1	tr|A0A1S3N8S1|A0A1S3N8S1_SALSA	LOC106577684	RNA-binding protein 4B-like	349	Salmo salar	27	1	24	8	0	16.671	16.7122	TRUE
A0A1S3N926	tr|A0A1S3N926|A0A1S3N926_SALSA	mettl3	mRNA m(6)A methyltransferase	590	Salmo salar	2	1	24	8	0	15.8043	15.7758	TRUE
A0A1S3N962	tr|A0A1S3N962|A0A1S3N962_SALSA	LOC106577905	Eukaryotic initiation factor 4A-I	407	Salmo salar	29	1	24	8	0	18.9265	18.9133	TRUE
A0A1S3N9C0	tr|A0A1S3N9C0|A0A1S3N9C0_SALSA	LOC106578047	Phosphatidylinositol-binding clathrin assembly protein-like isoform X3	647	Salmo salar	3	1	24	8	0	15.0729	15.1764	TRUE
A0A1S3N9L1	tr|A0A1S3N9L1|A0A1S3N9L1_SALSA	LOC106578084	Glyoxal reductase-like	305	Salmo salar	2	1	24	8	0	13.9066	14.0447	TRUE
A0A1S3N9N6	tr|A0A1S3N9N6|A0A1S3N9N6_SALSA	LOC106577906	Sentrin-specific protease 3-like	555	Salmo salar	4	1	24	8	0	15.082	15.066	TRUE
A0A1S3NA07	tr|A0A1S3NA07|A0A1S3NA07_SALSA	cnpy3	Canopy homolog 3 isoform X1	312	Salmo salar	6	1	24	8	0	15.8465	15.8713	TRUE
A0A1S3NA10	tr|A0A1S3NA10|A0A1S3NA10_SALSA	LOC106578050	Prefoldin subunit 3	195	Salmo salar	14	1	24	8	0	16.5857	16.555	TRUE
A0A1S3NA32	tr|A0A1S3NA32|A0A1S3NA32_SALSA	LOC106578208	Zinc finger protein 574-like	410	Salmo salar	4	1	24	8	0	15.4696	15.4794	TRUE
A0A1S3NA46	tr|A0A1S3NA46|A0A1S3NA46_SALSA	cct7	T-complex protein 1 subunit eta	545	Salmo salar	46	1	24	8	0	18.4946	18.5166	TRUE
A0A1S3NA50	tr|A0A1S3NA50|A0A1S3NA50_SALSA	LOC106577998	Protein NDRG2	368	Salmo salar	5	1	24	8	0	15.953	15.8153	TRUE
A0A1S3NA54	tr|A0A1S3NA54|A0A1S3NA54_SALSA	LOC106578183	UDP-glucose 4-epimerase	351	Salmo salar	15	1	24	8	0	16.2993	16.3163	TRUE
A0A1S3NA57	tr|A0A1S3NA57|A0A1S3NA57_SALSA	LOC106578227	Calcium uniporter protein	334	Salmo salar	5	1	24	8	0	16.4243	16.4803	TRUE
A0A1S3NA91	tr|A0A1S3NA91|A0A1S3NA91_SALSA	LOC106578254	Uncharacterized protein LOC106578254	928	Salmo salar	10	1	24	8	0	16.1072	16.1311	TRUE
A0A1S3NAC7	tr|A0A1S3NAC7|A0A1S3NAC7_SALSA	LOC106578264	3-phosphoinositide-dependent protein kinase 1	563	Salmo salar	2	1	24	8	0	13.8218	13.9709	TRUE
A0A1S3NAJ3	tr|A0A1S3NAJ3|A0A1S3NAJ3_SALSA	nagk	N-acetyl-D-glucosamine kinase	350	Salmo salar	7	1	24	8	0	17.4119	17.4252	TRUE
A0A1S3NAJ6	tr|A0A1S3NAJ6|A0A1S3NAJ6_SALSA	LOC106578327	Eukaryotic translation initiation factor 3 subunit C	1028	Salmo salar	35	1	24	8	0	17.0498	17.0502	TRUE
A0A1S3NAM8	tr|A0A1S3NAM8|A0A1S3NAM8_SALSA	b3gat3	Galactosylgalactosylxylosylprotein 3-beta-glucuronosyltransferase	336	Salmo salar	3	1	24	8	0	14.4524	14.4237	TRUE
A0A1S3NAV0	tr|A0A1S3NAV0|A0A1S3NAV0_SALSA	LOC106578380	Phosphatidylinositol 5-phosphate 4-kinase type-2 alpha	403	Salmo salar	9	1	24	8	0	16.0549	16.0571	TRUE
A0A1S3NAW5	tr|A0A1S3NAW5|A0A1S3NAW5_SALSA	LOC106578150	Acidic leucine-rich nuclear phosphoprotein 32 family member	265	Salmo salar	10	1	24	8	0	15.6829	15.6832	TRUE
A0A1S3NAY1	tr|A0A1S3NAY1|A0A1S3NAY1_SALSA	LOC106578367	Hydroxymethylglutaryl-CoA lyase, mitochondrial	340	Salmo salar	5	1	24	8	0	15.6101	15.6918	TRUE
A0A1S3NAY5	tr|A0A1S3NAY5|A0A1S3NAY5_SALSA	tpk1	Thiamine pyrophosphokinase	252	Salmo salar	2	1	24	8	0	14.4333	14.4312	TRUE
A0A1S3NAZ6	tr|A0A1S3NAZ6|A0A1S3NAZ6_SALSA	LOC106578278	RNA-binding protein Luc7-like 1	376	Salmo salar	6	1	24	8	0	15.0471	14.9997	TRUE
A0A1S3NAZ9	tr|A0A1S3NAZ9|A0A1S3NAZ9_SALSA	nup58	Nucleoporin p58/p45 isoform X4	580	Salmo salar	4	1	24	8	0	14.9655	15.0071	TRUE
A0A1S3NB18	tr|A0A1S3NB18|A0A1S3NB18_SALSA	LOC106578385	Protein disulfide-isomerase A4	635	Salmo salar	45	1	24	8	0	17.4497	17.4203	TRUE
A0A1S3NB46	tr|A0A1S3NB46|A0A1S3NB46_SALSA	prs8	26S proteasome regulatory subunit 8	407	Salmo salar	37	1	24	8	0	16.261	16.2671	TRUE
A0A1S3NB72	tr|A0A1S3NB72|A0A1S3NB72_SALSA	LOC106578231	High mobility group protein B2-like	181	Salmo salar	9	1	24	8	0	14.7096	14.6562	TRUE
A0A1S3NB87	tr|A0A1S3NB87|A0A1S3NB87_SALSA	LOC106578447	NADH dehydrogenase [ubiquinone] 1 beta subcomplex subunit 4	127	Salmo salar	4	1	24	8	0	16.6237	16.6333	TRUE
A0A1S3NB96	tr|A0A1S3NB96|A0A1S3NB96_SALSA	LOC106578452	Protein-serine/threonine kinase	407	Salmo salar	1	0.8975	24	8	0	15.1748	15.4387	TRUE
A0A1S3NBJ0	tr|A0A1S3NBJ0|A0A1S3NBJ0_SALSA	LOC106578491	Calponin	339	Salmo salar	14	1	24	8	0	17.2785	17.2934	TRUE
A0A1S3NBJ8	tr|A0A1S3NBJ8|A0A1S3NBJ8_SALSA	sh3glb1	Endophilin-B1	362	Salmo salar	11	1	24	8	0	16.5687	16.5666	TRUE
A0A1S3NBL6	tr|A0A1S3NBL6|A0A1S3NBL6_SALSA	LOC106578421	Death-associated protein 1-like	108	Salmo salar	1	0.9157	24	8	0	14.6522	14.6924	TRUE
A0A1S3NBL9	tr|A0A1S3NBL9|A0A1S3NBL9_SALSA	snx7	Sorting nexin-7 isoform X1	467	Salmo salar	3	1	24	8	0	14.576	14.6388	TRUE
A0A1S3NBQ1	tr|A0A1S3NBQ1|A0A1S3NBQ1_SALSA	rsu1	Ras suppressor protein 1 isoform X2	277	Salmo salar	10	1	24	8	0	16.046	16.0805	TRUE
A0A1S3NBR1	tr|A0A1S3NBR1|A0A1S3NBR1_SALSA	LOC106578518	RNA-binding protein 42	416	Salmo salar	3	1	24	8	0	15.0098	15.0174	TRUE
A0A1S3NBR5	tr|A0A1S3NBR5|A0A1S3NBR5_SALSA	nhlrc2	NHL repeat-containing protein 2	738	Salmo salar	5	1	24	8	0	14.3065	14.3401	TRUE
A0A1S3NBR9	tr|A0A1S3NBR9|A0A1S3NBR9_SALSA	cpne3	Copine-3 isoform X1	549	Salmo salar	10	0.9999	24	8	0	14.445	14.4402	TRUE
A0A1S3NBT4	tr|A0A1S3NBT4|A0A1S3NBT4_SALSA	idi1	isopentenyl-diphosphate Delta-isomerase	288	Salmo salar	5	1	24	8	0	14.882	14.8098	TRUE
A0A1S3NBU4	tr|A0A1S3NBU4|A0A1S3NBU4_SALSA	LOC106578535	ATP-dependent 6-phosphofructokinase	791	Salmo salar	22	1	24	8	0	15.559	15.5818	TRUE
A0A1S3NBV8	tr|A0A1S3NBV8|A0A1S3NBV8_SALSA	LOC106578534	Mitochondrial folate transporter/carrier-like	326	Salmo salar	1	0.9157	24	8	0	15.7557	15.0736	TRUE
A0A1S3NC11	tr|A0A1S3NC11|A0A1S3NC11_SALSA	cul2	Cullin-2 isoform X2	768	Salmo salar	6	1	24	8	0	14.295	14.2764	TRUE
A0A1S3NC39	tr|A0A1S3NC39|A0A1S3NC39_SALSA	LOC106578560	Kinesin-like protein	956	Salmo salar	36	1	24	8	0	17.1652	17.1741	TRUE
A0A1S3NC54	tr|A0A1S3NC54|A0A1S3NC54_SALSA	LOC106578562	Syntaxin-12-like isoform X1	267	Salmo salar	4	1	24	8	0	15.1216	15.186	TRUE
A0A1S3NCF4	tr|A0A1S3NCF4|A0A1S3NCF4_SALSA	LOC106578613	HECT-type E3 ubiquitin transferase	1089	Salmo salar	2	1	24	8	0	14.0662	13.9869	TRUE
A0A1S3NCH1	tr|A0A1S3NCH1|A0A1S3NCH1_SALSA	vps41	Vacuolar protein sorting-associated protein 41 homolog	853	Salmo salar	12	1	24	8	0	15.2174	15.3373	TRUE
A0A1S3NCI9	tr|A0A1S3NCI9|A0A1S3NCI9_SALSA	LOC106578543	Collagen triple helix repeat-containing protein 1-like isoform X2	229	Salmo salar	5	1	24	8	0	16.0268	15.8429	TRUE
A0A1S3NCL1	tr|A0A1S3NCL1|A0A1S3NCL1_SALSA	LOC106578667	Poly(U)-binding-splicing factor PUF60-like isoform X1	555	Salmo salar	16	0.9852	24	8	0	15.04	15.0895	TRUE
A0A1S3NCR0	tr|A0A1S3NCR0|A0A1S3NCR0_SALSA	LOC106578582	LYR motif-containing protein 4B	84	Salmo salar	2	1	24	8	0	14.8776	14.8086	TRUE
A0A1S3NCS4	tr|A0A1S3NCS4|A0A1S3NCS4_SALSA	cpne3	Copine-3 isoform X2	541	Salmo salar	12	1	24	8	0	16.9268	16.9737	TRUE
A0A1S3NCX5	tr|A0A1S3NCX5|A0A1S3NCX5_SALSA	LOC106578546	Ras-related protein Rab-18	205	Salmo salar	14	1	24	8	0	17.5185	17.4878	TRUE
A0A1S3NDA4	tr|A0A1S3NDA4|A0A1S3NDA4_SALSA	micu1	Calcium uptake protein 1, mitochondrial	492	Salmo salar	5	1	24	8	0	14.7702	14.7541	TRUE
A0A1S3NDB4	tr|A0A1S3NDB4|A0A1S3NDB4_SALSA	LOC106578809	Nucleolar and coiled-body phosphoprotein 1-like isoform X4	1033	Salmo salar	4	1	24	8	0	14.5898	14.6031	TRUE
A0A1S3NDH7	tr|A0A1S3NDH7|A0A1S3NDH7_SALSA	LOC106578703	Tyrosine-protein kinase	545	Salmo salar	6	1	24	8	0	14.3293	14.2862	TRUE
A0A1S3NDI5	tr|A0A1S3NDI5|A0A1S3NDI5_SALSA	LOC106578846	ABC-type glutathione-S-conjugate transporter	1532	Salmo salar	3	1	24	8	0	14.223	14.3167	TRUE
A0A1S3NDQ0	tr|A0A1S3NDQ0|A0A1S3NDQ0_SALSA	LOC106578881	Essential for reactive oxygen species protein	201	Salmo salar	1	0.9157	24	8	0	14.9799	14.9771	TRUE
A0A1S3NDU7	tr|A0A1S3NDU7|A0A1S3NDU7_SALSA	mrpl38	Large ribosomal subunit protein mL38	386	Salmo salar	2	0.9998	24	8	0	14.1241	14.3018	TRUE
A0A1S3NDU9	tr|A0A1S3NDU9|A0A1S3NDU9_SALSA	LOC106578914	Protein quaking-A-like isoform X2	349	Salmo salar	8	1	24	8	0	16.5464	16.5721	TRUE
A0A1S3NDV8	tr|A0A1S3NDV8|A0A1S3NDV8_SALSA	LOC106578751	1-alkyl-2-acetylglycerophosphocholine esterase	223	Salmo salar	8	1	24	8	0	15.6189	15.7237	TRUE
A0A1S3NDX2	tr|A0A1S3NDX2|A0A1S3NDX2_SALSA	LOC106578897	Lethal(2) giant larvae protein homolog 2-like	1016	Salmo salar	10	1	24	8	0	14.5836	14.6083	TRUE
A0A1S3NE47	tr|A0A1S3NE47|A0A1S3NE47_SALSA	LOC106578779	Protein MEMO1	297	Salmo salar	14	1	24	8	0	16.0473	16.0777	TRUE
A0A1S3NE54	tr|A0A1S3NE54|A0A1S3NE54_SALSA	LOC106578958	Lipase	425	Salmo salar	8	1	24	8	0	15.7758	16.4526	TRUE
A0A1S3NE55	tr|A0A1S3NE55|A0A1S3NE55_SALSA	wdr92	Dynein axonemal assembly factor 10	358	Salmo salar	2	0.9996	24	8	0	15.0161	15.0148	TRUE
A0A1S3NEB5	tr|A0A1S3NEB5|A0A1S3NEB5_SALSA	LOC106578867	WD repeat domain phosphoinositide-interacting protein 3	344	Salmo salar	2	1	24	8	0	15.3356	15.3929	TRUE
A0A1S3NED0	tr|A0A1S3NED0|A0A1S3NED0_SALSA	LOC106578972	Myoferlin-like isoform X1	2063	Salmo salar	30	1	24	8	0	14.4723	14.5241	TRUE
A0A1S3NEE3	tr|A0A1S3NEE3|A0A1S3NEE3_SALSA	LOC106578995	MMS19 nucleotide excision repair protein	1026	Salmo salar	5	1	24	8	0	15.4239	15.4122	TRUE
A0A1S3NEH1	tr|A0A1S3NEH1|A0A1S3NEH1_SALSA	ima5	Importin subunit alpha	537	Salmo salar	5	1	24	8	0	15.9241	15.9951	TRUE
A0A1S3NEI8	tr|A0A1S3NEI8|A0A1S3NEI8_SALSA	lmf1	Lipase maturation factor	462	Salmo salar	3	1	24	8	0	14.145	14.168	TRUE
A0A1S3NEK6	tr|A0A1S3NEK6|A0A1S3NEK6_SALSA	LOC106578992	Prolyl 4-hydroxylase subunit alpha-1	545	Salmo salar	25	1	24	8	0	18.0646	18.0753	TRUE
A0A1S3NEN4	tr|A0A1S3NEN4|A0A1S3NEN4_SALSA	LOC106579022	RNA-binding protein with serine-rich domain 1-like	301	Salmo salar	1	0.9157	24	8	0	15.2869	15.3153	TRUE
A0A1S3NEQ2	tr|A0A1S3NEQ2|A0A1S3NEQ2_SALSA	galk1	galactokinase	392	Salmo salar	7	1	24	8	0	14.9372	14.9565	TRUE
A0A1S3NES8	tr|A0A1S3NES8|A0A1S3NES8_SALSA	LOC106578954	Phosphatidylinositol 3,4,5-trisphosphate 3-phosphatase and dual-specificity protein phosphatase PTEN	433	Salmo salar	2	0.9904	24	8	0	15.113	15.173400000000001	TRUE
A0A1S3NET1	tr|A0A1S3NET1|A0A1S3NET1_SALSA	cbx1	Chromobox protein homolog 1 isoform X1	265	Salmo salar	4	1	24	8	0	15.0331	14.9763	TRUE
A0A1S3NEU3	tr|A0A1S3NEU3|A0A1S3NEU3_SALSA	zdhhc6	Palmitoyltransferase	418	Salmo salar	6	1	24	8	0	16.0462	16.0568	TRUE
A0A1S3NEU8	tr|A0A1S3NEU8|A0A1S3NEU8_SALSA	tgfi1	Transforming growth factor beta-1-induced transcript 1 protein isoform X1	519	Salmo salar	10	1	24	8	0	17.5195	17.6097	TRUE
A0A1S3NF36	tr|A0A1S3NF36|A0A1S3NF36_SALSA	dcaf7	DDB1- and CUL4-associated factor 7 isoform X1	343	Salmo salar	4	1	24	8	0	15.0212	14.9804	TRUE
A0A1S3NF37	tr|A0A1S3NF37|A0A1S3NF37_SALSA	ghdc	GH3 domain-containing protein isoform X1	602	Salmo salar	14	1	24	8	0	15.4854	15.4558	TRUE
A0A1S3NF63	tr|A0A1S3NF63|A0A1S3NF63_SALSA	pelo	Protein pelota homolog	385	Salmo salar	6	1	24	8	0	14.1369	14.1383	TRUE
A0A1S3NFD4	tr|A0A1S3NFD4|A0A1S3NFD4_SALSA	rpl19	Ribosomal protein L19	197	Salmo salar	18	1	24	8	0	15.1778	15.153	TRUE
A0A1S3NFF7	tr|A0A1S3NFF7|A0A1S3NFF7_SALSA	LOC106579107	Phosphoinositide phospholipase C	804	Salmo salar	5	1	24	8	0	15.0755	15.0974	TRUE
A0A1S3NFG8	tr|A0A1S3NFG8|A0A1S3NFG8_SALSA	naglu	Alpha-N-acetylglucosaminidase isoform X2	679	Salmo salar	4	1	24	8	0	16.2625	16.2824	TRUE
A0A1S3NFH3	tr|A0A1S3NFH3|A0A1S3NFH3_SALSA	ptrf	Polymerase I and transcript release factor	507	Salmo salar	35	1	24	8	0	19.9189	19.9096	TRUE
A0A1S3NFI6	tr|A0A1S3NFI6|A0A1S3NFI6_SALSA	LOC106579140	V-type proton ATPase subunit C	382	Salmo salar	19	1	24	8	0	16.1879	16.4024	TRUE
A0A1S3NFI8	tr|A0A1S3NFI8|A0A1S3NFI8_SALSA	LOC106579144	Signal transducer and activator of transcription	788	Salmo salar	9	1	24	8	0	14.7826	14.7968	TRUE
A0A1S3NFK1	tr|A0A1S3NFK1|A0A1S3NFK1_SALSA	LOC106579060	Ataxin-2-like protein isoform X2	1015	Salmo salar	4	1	24	8	0	14.6663	14.7435	TRUE
A0A1S3NFL0	tr|A0A1S3NFL0|A0A1S3NFL0_SALSA	vat1	Synaptic vesicle membrane protein VAT-1 homolog	446	Salmo salar	17	1	24	8	0	19.3361	19.3574	TRUE
A0A1S3NFV3	tr|A0A1S3NFV3|A0A1S3NFV3_SALSA	fam234a	Protein ITFG3 isoform X1	545	Salmo salar	3	1	24	8	0	15.3693	15.3567	TRUE
A0A1S3NFV6	tr|A0A1S3NFV6|A0A1S3NFV6_SALSA	nubp2	Cytosolic Fe-S cluster assembly factor NUBP2 isoform X2	270	Salmo salar	7	1	24	8	0	15.8832	15.9024	TRUE
A0A1S3NFY5	tr|A0A1S3NFY5|A0A1S3NFY5_SALSA	LOC106579184	Conserved oligomeric Golgi complex subunit 7	768	Salmo salar	9	1	24	8	0	15.4029	15.3919	TRUE
A0A1S3NFZ3	tr|A0A1S3NFZ3|A0A1S3NFZ3_SALSA	LOC106579212	Uncharacterized protein LOC106579212	928	Salmo salar	17	1	24	8	0	17.0529	16.9929	TRUE
A0A1S3NG46	tr|A0A1S3NG46|A0A1S3NG46_SALSA	gpam	Glycerol-3-phosphate acyltransferase 1, mitochondrial	829	Salmo salar	1	0.9157	24	8	0	14.4704	14.5984	TRUE
A0A1S3NG55	tr|A0A1S3NG55|A0A1S3NG55_SALSA	LOC106579096	26S proteasome regulatory subunit 8	407	Salmo salar	37	1	24	8	0	17.7689	17.7704	TRUE
A0A1S3NG57	tr|A0A1S3NG57|A0A1S3NG57_SALSA	LOC106579221	Uncharacterized protein LOC106579221	238	Salmo salar	1	0.9157	24	8	0	14.1582	14.1855	TRUE
A0A1S3NG75	tr|A0A1S3NG75|A0A1S3NG75_SALSA	LOC106579103	Supervillin-like isoform X2	1512	Salmo salar	11	1	24	8	0	15.1839	15.2502	TRUE
A0A1S3NGD1	tr|A0A1S3NGD1|A0A1S3NGD1_SALSA	pus3	tRNA pseudouridine(38/39) synthase	492	Salmo salar	2	0.9997	24	8	0	14.517	14.563	TRUE
A0A1S3NGG3	tr|A0A1S3NGG3|A0A1S3NGG3_SALSA	LOC106579149	Integrin beta	805	Salmo salar	15	1	24	8	0	16.626	16.7067	TRUE
A0A1S3NGK9	tr|A0A1S3NGK9|A0A1S3NGK9_SALSA	rhot2	Mitochondrial Rho GTPase	618	Salmo salar	3	0.9991	24	8	0	14.6887	14.7189	TRUE
A0A1S3NGN2	tr|A0A1S3NGN2|A0A1S3NGN2_SALSA	LOC106579321	Unconventional myosin-Id	1004	Salmo salar	19	1	24	8	0	14.42	14.3552	TRUE
A0A1S3NGV7	tr|A0A1S3NGV7|A0A1S3NGV7_SALSA	LOC106579366	phosphatidylinositol-3-phosphatase	586	Salmo salar	12	1	24	8	0	16.6137	16.5945	TRUE
A0A1S3NHA9	tr|A0A1S3NHA9|A0A1S3NHA9_SALSA	LOC106579452	SH3 domain-containing kinase-binding protein 1-like isoform X3	612	Salmo salar	10	1	24	8	0	15.5816	15.5801	TRUE
A0A1S3NHE1	tr|A0A1S3NHE1|A0A1S3NHE1_SALSA	LOC106579463	Acyl-coenzyme A thioesterase 9, mitochondrial-like isoform X1	435	Salmo salar	18	1	24	8	0	15.7753	15.7513	TRUE
A0A1S3NHH7	tr|A0A1S3NHH7|A0A1S3NHH7_SALSA	LOC106579454	Transferrin receptor protein 1	756	Salmo salar	18	1	24	8	0	16.0099	16.4616	TRUE
A0A1S3NHJ9	tr|A0A1S3NHJ9|A0A1S3NHJ9_SALSA	if3ei	Eukaryotic translation initiation factor 3 subunit L	574	Salmo salar	16	1	24	8	0	16.3051	16.2993	TRUE
A0A1S3NHN7	tr|A0A1S3NHN7|A0A1S3NHN7_SALSA	rpl21	60S ribosomal protein L21	193	Salmo salar	18	1	24	8	0	20.0354	20.0351	TRUE
A0A1S3NHT0	tr|A0A1S3NHT0|A0A1S3NHT0_SALSA	LOC106579535	Armadillo repeat-containing protein 1	274	Salmo salar	1	0.9157	24	8	0	14.3975	14.345	TRUE
A0A1S3NHW8	tr|A0A1S3NHW8|A0A1S3NHW8_SALSA	LOC106579409	Pituitary tumor-transforming gene 1 protein-interacting protein-like	180	Salmo salar	2	0.9998	24	8	0	13.8041	13.7204	TRUE
A0A1S3NI11	tr|A0A1S3NI11|A0A1S3NI11_SALSA	ssr1	Translocon-associated protein subunit alpha	313	Salmo salar	2	1	24	8	0	15.9575	15.9315	TRUE
A0A1S3NI12	tr|A0A1S3NI12|A0A1S3NI12_SALSA	mic1	MIC1 protein isoform X1	648	Salmo salar	1	0.9157	24	8	0	14.7616	14.8593	TRUE
A0A1S3NI15	tr|A0A1S3NI15|A0A1S3NI15_SALSA	prkdc	DNA-dependent protein kinase catalytic subunit	4128	Salmo salar	3	1	24	8	0	14.4357	14.5	TRUE
A0A1S3NI32	tr|A0A1S3NI32|A0A1S3NI32_SALSA	LOC106579492	Transferrin receptor protein 1	353	Salmo salar	9	1	24	8	0	13.9309	13.8931	TRUE
A0A1S3NI62	tr|A0A1S3NI62|A0A1S3NI62_SALSA	LOC106579584	Aspartyl/asparaginyl beta-hydroxylase-like isoform X3	695	Salmo salar	20	1	24	8	0	15.7167	15.6928	TRUE
A0A1S3NI85	tr|A0A1S3NI85|A0A1S3NI85_SALSA	pck2	phosphoenolpyruvate carboxykinase (GTP)	640	Salmo salar	16	1	24	8	0	14.0446	14.0662	TRUE
A0A1S3NIB0	tr|A0A1S3NIB0|A0A1S3NIB0_SALSA	LOC106579615	Polyadenylate-binding protein 2-like isoform X3	237	Salmo salar	7	1	24	8	0	17.2246	17.2594	TRUE
A0A1S3NID3	tr|A0A1S3NID3|A0A1S3NID3_SALSA	abhd10	Palmitoyl-protein thioesterase ABHD10, mitochondrial	289	Salmo salar	7	1	24	8	0	16.1646	16.1776	TRUE
A0A1S3NID8	tr|A0A1S3NID8|A0A1S3NID8_SALSA	LOC106579633	Nectin-1-like	531	Salmo salar	4	0.9991	24	8	0	14.3843	14.4147	TRUE
A0A1S3NII6	tr|A0A1S3NII6|A0A1S3NII6_SALSA	LOC106579657	protein-tyrosine-phosphatase	1499	Salmo salar	10	1	24	8	0	16.0541	16.0484	TRUE
A0A1S3NIJ4	tr|A0A1S3NIJ4|A0A1S3NIJ4_SALSA	LOC106579638	Guanine nucleotide-binding protein G(Olf) subunit alpha-like isoform X4	379	Salmo salar	12	1	24	8	0	15.9617	16.0143	TRUE
A0A1S3NIJ6	tr|A0A1S3NIJ6|A0A1S3NIJ6_SALSA	LOC106579659	GTP-binding protein Rheb isoform X2	160	Salmo salar	1	0.9157	24	8	0	14.4364	14.4245	TRUE
A0A1S3NIK0	tr|A0A1S3NIK0|A0A1S3NIK0_SALSA	LOC106579642	Gamma-soluble NSF attachment protein	308	Salmo salar	14	1	24	8	0	16.059	16.0779	TRUE
A0A1S3NIK1	tr|A0A1S3NIK1|A0A1S3NIK1_SALSA	LOC106579666	Uncharacterized protein LOC106579666	871	Salmo salar	2	0.9985	24	8	0	14.6116	14.7209	TRUE
A0A1S3NIT1	tr|A0A1S3NIT1|A0A1S3NIT1_SALSA	LOC106579706	Proteasome activator complex subunit 2	244	Salmo salar	13	1	24	8	0	15.5836	15.5878	TRUE
A0A1S3NIU1	tr|A0A1S3NIU1|A0A1S3NIU1_SALSA	LOC106579709	Abl interactor 1-like isoform X3	393	Salmo salar	6	1	24	8	0	14.8483	14.929	TRUE
A0A1S3NIV7	tr|A0A1S3NIV7|A0A1S3NIV7_SALSA	LOC106579743	Double-stranded RNA-binding protein Staufen homolog 2-like	131	Salmo salar	2	1	24	8	0	15.4002	15.4242	TRUE
A0A1S3NIW7	tr|A0A1S3NIW7|A0A1S3NIW7_SALSA	LOC106579756	3-ketoacyl-CoA thiolase B, peroxisomal-like	426	Salmo salar	9	1	24	8	0	15.6224	15.714	TRUE
A0A1S3NIX5	tr|A0A1S3NIX5|A0A1S3NIX5_SALSA	LOC106579627	Programmed cell death protein 6-like	199	Salmo salar	6	1	24	8	0	15.6625	15.6116	TRUE
A0A1S3NIZ4	tr|A0A1S3NIZ4|A0A1S3NIZ4_SALSA	LOC106579751	procollagen-lysine 5-dioxygenase	755	Salmo salar	28	1	24	8	0	16.6608	16.5983	TRUE
A0A1S3NJ03	tr|A0A1S3NJ03|A0A1S3NJ03_SALSA	LOC106579759	glycogenin glucosyltransferase	341	Salmo salar	8	1	24	8	0	15.098	15.0747	TRUE
A0A1S3NJ31	tr|A0A1S3NJ31|A0A1S3NJ31_SALSA	LOC106579779	Abhydrolase domain-containing protein 16A-like	544	Salmo salar	17	1	24	8	0	14.7432	14.7285	TRUE
A0A1S3NJ32	tr|A0A1S3NJ32|A0A1S3NJ32_SALSA	LOC106579767	Phosphoinositide phospholipase C	332	Salmo salar	2	0.9944	24	8	0	15.4183	15.3517	TRUE
A0A1S3NJ33	tr|A0A1S3NJ33|A0A1S3NJ33_SALSA	LOC106579628	protein disulfide-isomerase	412	Salmo salar	31	1	24	8	0	19.045	19.0089	TRUE
A0A1S3NJ66	tr|A0A1S3NJ66|A0A1S3NJ66_SALSA	atg16l1	Autophagy-related protein 16-1 isoform X2	606	Salmo salar	6	1	24	8	0	15.425	15.4491	TRUE
A0A1S3NJB1	tr|A0A1S3NJB1|A0A1S3NJB1_SALSA	LOC106579676	Reversion-inducing cysteine-rich protein with Kazal motifs-like	957	Salmo salar	1	0.9157	24	8	0	14.4711	14.3599	TRUE
A0A1S3NJD7	tr|A0A1S3NJD7|A0A1S3NJD7_SALSA	rdh10	Retinol dehydrogenase 10	345	Salmo salar	15	1	24	8	0	15.8892	15.9461	TRUE
A0A1S3NJE2	tr|A0A1S3NJE2|A0A1S3NJE2_SALSA	LOC106579735	Double-stranded RNA-binding protein Staufen homolog 2-like	83	Salmo salar	1	0.9157	24	8	0	15.9473	15.9554	TRUE
A0A1S3NJE9	tr|A0A1S3NJE9|A0A1S3NJE9_SALSA	sf3a1	Splicing factor 3A subunit 1 isoform X2	787	Salmo salar	18	1	24	8	0	15.8405	15.838	TRUE
A0A1S3NJG6	tr|A0A1S3NJG6|A0A1S3NJG6_SALSA	LOC106579760	D-beta-hydroxybutyrate dehydrogenase, mitochondrial-like	361	Salmo salar	4	1	24	8	0	15.5327	15.5664	TRUE
A0A1S3NJH0	tr|A0A1S3NJH0|A0A1S3NJH0_SALSA	LOC106579831	Drebrin-like protein isoform X1	500	Salmo salar	22	1	24	8	0	17.695	17.737	TRUE
A0A1S3NJI4	tr|A0A1S3NJI4|A0A1S3NJI4_SALSA	LOC106579837	Vinexin-like isoform X3	745	Salmo salar	4	1	24	8	0	16.2614	16.2906	TRUE
A0A1S3NJJ8	tr|A0A1S3NJJ8|A0A1S3NJJ8_SALSA	LOC106579840	Rab11 family-interacting protein 1-like isoform X2	680	Salmo salar	5	1	24	8	0	15.3113	15.2554	TRUE
A0A1S3NJK2	tr|A0A1S3NJK2|A0A1S3NJK2_SALSA	tceb1	Elongin-C	166	Salmo salar	10	1	24	8	0	17.1821	17.189	TRUE
A0A1S3NJP1	tr|A0A1S3NJP1|A0A1S3NJP1_SALSA	gars	Glycine--tRNA ligase	748	Salmo salar	27	1	24	8	0	17.1738	17.1818	TRUE
A0A1S3NJV5	tr|A0A1S3NJV5|A0A1S3NJV5_SALSA	LOC106579890	GTPase-activating protein and VPS9 domain-containing protein 1-like isoform X1	1474	Salmo salar	13	1	24	8	0	15.4979	15.5069	TRUE
A0A1S3NJV7	tr|A0A1S3NJV7|A0A1S3NJV7_SALSA	LOC106579886	U5 small nuclear ribonucleoprotein 200 kDa helicase	2137	Salmo salar	43	1	24	8	0	15.2959	15.2069	TRUE
A0A1S3NK91	tr|A0A1S3NK91|A0A1S3NK91_SALSA	LOC106579938	Malectin-like	289	Salmo salar	9	1	24	8	0	16.491	16.4977	TRUE
A0A1S3NKA9	tr|A0A1S3NKA9|A0A1S3NKA9_SALSA	LOC106579946	Ankyrin repeat domain-containing protein 11-like	1145	Salmo salar	11	1	24	8	0	14.9201	14.8606	TRUE
A0A1S3NKB3	tr|A0A1S3NKB3|A0A1S3NKB3_SALSA	LOC106579947	Translational activator GCN1-like	2670	Salmo salar	62	1	24	8	0	15.4527	15.4727	TRUE
A0A1S3NKD2	tr|A0A1S3NKD2|A0A1S3NKD2_SALSA	ppp1cc	Serine/threonine-protein phosphatase	323	Salmo salar	20	1	24	8	0	16.9616	17.0686	TRUE
A0A1S3NKE3	tr|A0A1S3NKE3|A0A1S3NKE3_SALSA	atp2a2	Calcium-transporting ATPase	1042	Salmo salar	35	1	24	8	0	16.2974	16.3311	TRUE
A0A1S3NKF7	tr|A0A1S3NKF7|A0A1S3NKF7_SALSA	LOC106579878	Serine/threonine-protein phosphatase 2A 55 kDa regulatory subunit B	447	Salmo salar	12	1	24	8	0	14.345	14.3048	TRUE
A0A1S3NKJ7	tr|A0A1S3NKJ7|A0A1S3NKJ7_SALSA	LOC106579977	Endophilin-B2	389	Salmo salar	5	0.9997	24	8	0	16.1944	16.2266	TRUE
A0A1S3NKK9	tr|A0A1S3NKK9|A0A1S3NKK9_SALSA	LOC106579920	Filamin-interacting protein FAM101A-like	218	Salmo salar	6	1	24	8	0	15.029	14.9388	TRUE
A0A1S3NKR2	tr|A0A1S3NKR2|A0A1S3NKR2_SALSA	LOC106579996	peptidylprolyl isomerase	1129	Salmo salar	11	1	24	8	0	15.6569	15.6216	TRUE
A0A1S3NKT0	tr|A0A1S3NKT0|A0A1S3NKT0_SALSA	LOC106579927	TBC1 domain family member 10A-like	575	Salmo salar	2	0.9999	24	8	0	14.6611	14.6021	TRUE
A0A1S3NKU6	tr|A0A1S3NKU6|A0A1S3NKU6_SALSA	LOC106580017	Mitochondrial-processing peptidase subunit alpha	517	Salmo salar	3	1	24	8	0	15.7488	15.8523	TRUE
A0A1S3NKZ6	tr|A0A1S3NKZ6|A0A1S3NKZ6_SALSA	LOC106580029	Integrin alpha-8-like isoform X2	949	Salmo salar	5	1	24	8	0	15.3213	15.6068	TRUE
A0A1S3NL75	tr|A0A1S3NL75|A0A1S3NL75_SALSA	LOC106580073	Osteoclast-stimulating factor 1	214	Salmo salar	7	1	24	8	0	14.864	14.9115	TRUE
A0A1S3NLB9	tr|A0A1S3NLB9|A0A1S3NLB9_SALSA	LOC106579998	Negative elongation factor B-like	583	Salmo salar	1	0.9157	24	8	0	14.4176	14.4115	TRUE
A0A1S3NLC1	tr|A0A1S3NLC1|A0A1S3NLC1_SALSA	LOC106580094	Heterogeneous nuclear ribonucleoprotein K	422	Salmo salar	13	1	24	8	0	14.8582	14.8367	TRUE
A0A1S3NLG5	tr|A0A1S3NLG5|A0A1S3NLG5_SALSA	mmab	Cob(I)yrinic acid a,c-diamide adenosyltransferase, mitochondrial	281	Salmo salar	3	1	24	8	0	15.7	15.7505	TRUE
A0A1S3NLI3	tr|A0A1S3NLI3|A0A1S3NLI3_SALSA	LOC106580118	Serine/threonine-protein kinase Chk2-like isoform X1	508	Salmo salar	5	1	24	8	0	14.7671	14.7807	TRUE
A0A1S3NLN8	tr|A0A1S3NLN8|A0A1S3NLN8_SALSA	LOC106580138	Ras GTPase-activating protein 1-like isoform X1	1096	Salmo salar	9	1	24	8	0	14.7384	14.781	TRUE
A0A1S3NLT2	tr|A0A1S3NLT2|A0A1S3NLT2_SALSA	LOC106580156	Drebrin-like protein B	715	Salmo salar	15	1	24	8	0	16.471	16.5287	TRUE
A0A1S3NLX6	tr|A0A1S3NLX6|A0A1S3NLX6_SALSA	gltp	Glycolipid transfer protein	209	Salmo salar	1	0.9157	24	8	0	14.1966	14.2143	TRUE
A0A1S3NM39	tr|A0A1S3NM39|A0A1S3NM39_SALSA	LOC106580202	2-oxoglutarate dehydrogenase complex component E1	1049	Salmo salar	28	1	24	8	0	15.251	15.1931	TRUE
A0A1S3NMJ3	tr|A0A1S3NMJ3|A0A1S3NMJ3_SALSA	LOC106580304	MORC family CW-type zinc finger protein 2A-like isoform X1	1062	Salmo salar	4	1	24	8	0	16.022	15.9844	TRUE
A0A1S3NMK2	tr|A0A1S3NMK2|A0A1S3NMK2_SALSA	LOC106580283	BSD domain-containing protein 1-like	448	Salmo salar	1	0.9157	24	8	0	14.9297	14.9319	TRUE
A0A1S3NMP0	tr|A0A1S3NMP0|A0A1S3NMP0_SALSA	LOC106580328	RNA-binding protein EWS-like isoform X2	610	Salmo salar	4	1	24	8	0	15.5822	15.5454	TRUE
A0A1S3NMR5	tr|A0A1S3NMR5|A0A1S3NMR5_SALSA	LOC106580325	Interleukin enhancer-binding factor 2 homolog	453	Salmo salar	17	1	24	8	0	17.5514	17.5541	TRUE
A0A1S3NMT1	tr|A0A1S3NMT1|A0A1S3NMT1_SALSA	LOC106580331	AP complex subunit beta	1008	Salmo salar	22	1	24	8	0	16.4665	16.4389	TRUE
A0A1S3NMW9	tr|A0A1S3NMW9|A0A1S3NMW9_SALSA	LOC106580353	MOB kinase activator 1A	216	Salmo salar	7	1	24	8	0	16.1793	16.1658	TRUE
A0A1S3NMZ0	tr|A0A1S3NMZ0|A0A1S3NMZ0_SALSA	LOC106580335	MARCKS-related protein-like	189	Salmo salar	3	1	24	8	0	14.6748	14.9923	TRUE
A0A1S3NMZ1	tr|A0A1S3NMZ1|A0A1S3NMZ1_SALSA	LOC106580364	CAP-Gly domain-containing linker protein 1-like isoform X2	2315	Salmo salar	22	1	24	8	0	15.5703	15.598	TRUE
A0A1S3NN39	tr|A0A1S3NN39|A0A1S3NN39_SALSA	LOC106580376	Phosphatidylinositol transfer protein beta isoform	271	Salmo salar	6	1	24	8	0	16.7733	16.7912	TRUE
A0A1S3NN55	tr|A0A1S3NN55|A0A1S3NN55_SALSA	plbd2	Phospholipase B-like	561	Salmo salar	7	1	24	8	0	14.8513	15.0738	TRUE
A0A1S3NN75	tr|A0A1S3NN75|A0A1S3NN75_SALSA	vdac3	Voltage-dependent anion-selective channel protein 3	322	Salmo salar	26	1	24	8	0	18.1235	18.1473	TRUE
A0A1S3NNA3	tr|A0A1S3NNA3|A0A1S3NNA3_SALSA	LOC106580380	Death-associated protein kinase 2-like isoform X1	361	Salmo salar	6	1	24	8	0	14.5841	14.577	TRUE
A0A1S3NND1	tr|A0A1S3NND1|A0A1S3NND1_SALSA	LOC106580423	Clathrin heavy chain	1669	Salmo salar	59	1	24	8	0	17.3434	17.3465	TRUE
A0A1S3NNE6	tr|A0A1S3NNE6|A0A1S3NNE6_SALSA	LOC106580339	Protein disulfide-isomerase	493	Salmo salar	12	1	24	8	0	15.9122	15.9089	TRUE
A0A1S3NNF9	tr|A0A1S3NNF9|A0A1S3NNF9_SALSA	LOC106580435	Septin-2	348	Salmo salar	33	1	24	8	0	15.9366	15.9361	TRUE
A0A1S3NNH7	tr|A0A1S3NNH7|A0A1S3NNH7_SALSA	LOC106580422	Tricarboxylate transport protein, mitochondrial-like	317	Salmo salar	7	1	24	8	0	15.6438	15.5913	TRUE
A0A1S3NNK2	tr|A0A1S3NNK2|A0A1S3NNK2_SALSA	pmvk	Phosphomevalonate kinase	194	Salmo salar	1	0.9157	24	8	0	13.2775	13.3099	TRUE
A0A1S3NNL8	tr|A0A1S3NNL8|A0A1S3NNL8_SALSA	LOC106580440	LETM1 domain-containing protein LETM2, mitochondrial-like	507	Salmo salar	6	1	24	8	0	14.7826	14.8212	TRUE
A0A1S3NNP5	tr|A0A1S3NNP5|A0A1S3NNP5_SALSA	LOC106580383	Transitional endoplasmic reticulum ATPase	721	Salmo salar	75	1	24	8	0	17.155	17.19	TRUE
A0A1S3NNR9	tr|A0A1S3NNR9|A0A1S3NNR9_SALSA	LOC106580487	Armadillo repeat protein deleted in velo-cardio-facial syndrome-like	535	Salmo salar	7	1	24	8	0	15.428	15.4491	TRUE
A0A1S3NNT2	tr|A0A1S3NNT2|A0A1S3NNT2_SALSA	LOC106580466	tRNA (uracil(54)-C(5))-methyltransferase	629	Salmo salar	3	1	24	8	0	13.4828	13.555	TRUE
A0A1S3NNT4	tr|A0A1S3NNT4|A0A1S3NNT4_SALSA	LOC106580492	AP-3 complex subunit mu-2-like isoform X2	418	Salmo salar	14	1	24	8	0	16.5674	16.5648	TRUE
A0A1S3NNX6	tr|A0A1S3NNX6|A0A1S3NNX6_SALSA	LOC106580505	Nucleolysin TIA-1 isoform p40-like isoform X2	347	Salmo salar	11	1	24	8	0	16.6829	16.6689	TRUE
A0A1S3NP10	tr|A0A1S3NP10|A0A1S3NP10_SALSA	LOC106580527	VIP36-like protein isoform X1	358	Salmo salar	4	0.9991	24	8	0	14.6654	14.6995	TRUE
A0A1S3NP16	tr|A0A1S3NP16|A0A1S3NP16_SALSA	LOC106580504	Protein DEK-like isoform X1	467	Salmo salar	9	1	24	8	0	15.9926	16.0166	TRUE
A0A1S3NP20	tr|A0A1S3NP20|A0A1S3NP20_SALSA	LOC106580396	Tropomyosin alpha-3 chain-like isoform X9	246	Salmo salar	21	1	24	8	0	18.0241	18.0275	TRUE
A0A1S3NP26	tr|A0A1S3NP26|A0A1S3NP26_SALSA	LOC106580446	Aminopeptidase W07G4.4	516	Salmo salar	37	1	24	8	0	18.156	18.213	TRUE
A0A1S3NP57	tr|A0A1S3NP57|A0A1S3NP57_SALSA	cbwd3	COBW domain-containing protein 3 isoform X3	370	Salmo salar	2	1	24	8	0	14.9098	14.9178	TRUE
A0A1S3NP59	tr|A0A1S3NP59|A0A1S3NP59_SALSA	LOC106580461	Golgin subfamily A member 3-like isoform X1	1552	Salmo salar	4	0.9647	24	8	0	14.3146	14.3591	TRUE
A0A1S3NPH2	tr|A0A1S3NPH2|A0A1S3NPH2_SALSA	LOC106580584	Glycerol-3-phosphate acyltransferase 3-like	448	Salmo salar	3	1	24	8	0	14.4462	14.5258	TRUE
A0A1S3NPJ1	tr|A0A1S3NPJ1|A0A1S3NPJ1_SALSA	LOC106580628	Niban-like protein 1 isoform X2	958	Salmo salar	23	1	24	8	0	15.5687	15.6001	TRUE
A0A1S3NPQ8	tr|A0A1S3NPQ8|A0A1S3NPQ8_SALSA	LOC106580647	Ubiquilin-4-like	590	Salmo salar	11	1	24	8	0	17.099	17.1342	TRUE
A0A1S3NPR1	tr|A0A1S3NPR1|A0A1S3NPR1_SALSA	LOC106580659	Ras-related protein Rab-11A-like	216	Salmo salar	12	1	24	8	0	15.618	15.6279	TRUE
A0A1S3NPS0	tr|A0A1S3NPS0|A0A1S3NPS0_SALSA	LOC106580568	ATP synthase subunit alpha	552	Salmo salar	59	1	24	8	0	18.9595	18.9738	TRUE
A0A1S3NPT9	tr|A0A1S3NPT9|A0A1S3NPT9_SALSA	LOC106580667	Sodium/potassium-transporting ATPase subunit beta	280	Salmo salar	2	0.9998	24	8	0	14.5009	14.6071	TRUE
A0A1S3NPU7	tr|A0A1S3NPU7|A0A1S3NPU7_SALSA	LOC106580677	NADPH--cytochrome P450 reductase	676	Salmo salar	26	1	24	8	0	14.6472	14.6319	TRUE
A0A1S3NPW7	tr|A0A1S3NPW7|A0A1S3NPW7_SALSA	LOC106580678	RNA-binding protein FUS-like isoform X3	373	Salmo salar	10	1	24	8	0	17.983	17.9705	TRUE
A0A1S3NQ40	tr|A0A1S3NQ40|A0A1S3NQ40_SALSA	LOC106580622	Uncharacterized protein LOC106580622	394	Salmo salar	16	1	24	8	0	16.4073	16.3567	TRUE
A0A1S3NQ78	tr|A0A1S3NQ78|A0A1S3NQ78_SALSA	LOC106580643	ATP-binding cassette sub-family F member 3-like	730	Salmo salar	4	1	24	8	0	15.2287	15.249	TRUE
A0A1S3NQ81	tr|A0A1S3NQ81|A0A1S3NQ81_SALSA	pld3	5'-3' exonuclease PLD3	485	Salmo salar	4	0.9998	24	8	0	15.5011	15.6108	TRUE
A0A1S3NQB9	tr|A0A1S3NQB9|A0A1S3NQB9_SALSA	LOC100380674	Echinoderm microtubule-associated protein-like 2 isoform X4	651	Salmo salar	24	1	24	8	0	14.6148	14.5963	TRUE
A0A1S3NQD2	tr|A0A1S3NQD2|A0A1S3NQD2_SALSA	LOC106580766	Transcription elongation factor SPT5	1085	Salmo salar	13	1	24	8	0	14.9036	14.8817	TRUE
A0A1S3NQF9	tr|A0A1S3NQF9|A0A1S3NQF9_SALSA	LOC106580681	Cullin-3	767	Salmo salar	11	1	24	8	0	16.0692	16.0868	TRUE
A0A1S3NQG2	tr|A0A1S3NQG2|A0A1S3NQG2_SALSA	LOC106580781	Polymerase delta-interacting protein 2-like isoform X1	379	Salmo salar	4	1	24	8	0	14.8087	14.8302	TRUE
A0A1S3NQH2	tr|A0A1S3NQH2|A0A1S3NQH2_SALSA	LOC106580784	14-3-3 protein epsilon	257	Salmo salar	13	1	24	8	0	17.5741	17.562	TRUE
A0A1S3NQJ2	tr|A0A1S3NQJ2|A0A1S3NQJ2_SALSA	LOC106580679	Lamin-A-like	672	Salmo salar	91	1	24	8	0	19.6622	19.6452	TRUE
A0A1S3NQJ6	tr|A0A1S3NQJ6|A0A1S3NQJ6_SALSA	LOC106580786	Unconventional myosin-Ic-like isoform X4	1025	Salmo salar	82	1	24	8	0	18.0958	18.0929	TRUE
A0A1S3NQK0	tr|A0A1S3NQK0|A0A1S3NQK0_SALSA	LOC106580789	Phosphatidylinositol transfer protein alpha isoform	270	Salmo salar	7	1	24	8	0	15.3803	15.3565	TRUE
A0A1S3NQK4	tr|A0A1S3NQK4|A0A1S3NQK4_SALSA	blmh	Bleomycin hydrolase	455	Salmo salar	18	1	24	8	0	17.3403	17.3367	TRUE
A0A1S3NQW1	tr|A0A1S3NQW1|A0A1S3NQW1_SALSA	LOC106580853	Serine/arginine-rich splicing factor 7-like isoform X2	284	Salmo salar	5	1	24	8	0	16.651	16.623	TRUE
A0A1S3NQZ6	tr|A0A1S3NQZ6|A0A1S3NQZ6_SALSA	LOC106580779	Tapasin-related protein-like	435	Salmo salar	9	1	24	8	0	15.5735	15.6162	TRUE
A0A1S3NR00	tr|A0A1S3NR00|A0A1S3NR00_SALSA	LOC106580783	Adapter molecule crk	308	Salmo salar	13	1	24	8	0	16.3392	16.3483	TRUE
A0A1S3NR52	tr|A0A1S3NR52|A0A1S3NR52_SALSA	LOC106580884	E3 ubiquitin-protein ligase	2052	Salmo salar	17	1	24	8	0	16.656	16.6563	TRUE
A0A1S3NRA8	tr|A0A1S3NRA8|A0A1S3NRA8_SALSA	sorl1	Sortilin-related receptor	2255	Salmo salar	31	1	24	8	0	16.1779	16.1031	TRUE
A0A1S3NRA9	tr|A0A1S3NRA9|A0A1S3NRA9_SALSA	LOC106580831	AarF domain-containing protein kinase 4-like	617	Salmo salar	3	1	24	8	0	14.4191	14.5287	TRUE
A0A1S3NRD8	tr|A0A1S3NRD8|A0A1S3NRD8_SALSA	hnrnpl	Heterogeneous nuclear ribonucleoprotein L isoform X1	538	Salmo salar	30	1	24	8	0	18.7639	18.7862	TRUE
A0A1S3NRE2	tr|A0A1S3NRE2|A0A1S3NRE2_SALSA	LOC106580939	Pleckstrin homology-like domain family B member 1 isoform X18	1556	Salmo salar	9	1	24	8	0	15.0249	15.1168	TRUE
A0A1S3NRE4	tr|A0A1S3NRE4|A0A1S3NRE4_SALSA	ech1	Delta(3,5)-Delta(2,4)-dienoyl-CoA isomerase, mitochondrial	309	Salmo salar	3	1	24	8	0	15.4659	15.4681	TRUE
A0A1S3NRI0	tr|A0A1S3NRI0|A0A1S3NRI0_SALSA	LOC106580864	Cathepsin K	331	Salmo salar	13	1	24	8	0	19.8455	20.4274	TRUE
A0A1S3NRI1	tr|A0A1S3NRI1|A0A1S3NRI1_SALSA	nmd3	60S ribosomal export protein NMD3	504	Salmo salar	3	1	24	8	0	13.681	13.6637	TRUE
A0A1S3NRI4	tr|A0A1S3NRI4|A0A1S3NRI4_SALSA	actn4	Alpha-actinin-4	902	Salmo salar	91	1	24	8	0	19.2665	19.277	TRUE
A0A1S3NRJ1	tr|A0A1S3NRJ1|A0A1S3NRJ1_SALSA	LOC106580963	Structural maintenance of chromosomes protein	1295	Salmo salar	19	1	24	8	0	15.5129	15.5255	TRUE
A0A1S3NRU9	tr|A0A1S3NRU9|A0A1S3NRU9_SALSA	LOC106581017	Cullin-5	780	Salmo salar	9	1	24	8	0	15.8819	15.8744	TRUE
A0A1S3NRX2	tr|A0A1S3NRX2|A0A1S3NRX2_SALSA	LOC106581027	Breast carcinoma-amplified sequence 3-like	520	Salmo salar	4	1	24	8	0	13.5588	13.5792	TRUE
A0A1S3NRZ6	tr|A0A1S3NRZ6|A0A1S3NRZ6_SALSA	LOC106581043	Apoptosis-inducing factor 3-like isoform X1	578	Salmo salar	13	1	24	8	0	15.3762	15.4771	TRUE
A0A1S3NS05	tr|A0A1S3NS05|A0A1S3NS05_SALSA	LOC106581046	Clustered mitochondria protein homolog	1456	Salmo salar	8	1	24	8	0	15.0317	15.0768	TRUE
A0A1S3NS46	tr|A0A1S3NS46|A0A1S3NS46_SALSA	LOC106581054	T-complex protein 1 subunit zeta	531	Salmo salar	43	1	24	8	0	17.6378	17.6472	TRUE
A0A1S3NS72	tr|A0A1S3NS72|A0A1S3NS72_SALSA	rfa1	Replication protein A subunit	603	Salmo salar	10	1	24	8	0	14.7575	14.6472	TRUE
A0A1S3NS76	tr|A0A1S3NS76|A0A1S3NS76_SALSA	tmm49	Vacuole membrane protein 1	407	Salmo salar	3	1	24	8	0	16.2534	16.211	TRUE
A0A1S3NSC2	tr|A0A1S3NSC2|A0A1S3NSC2_SALSA	LOC106581021	26S proteasome non-ATPase regulatory subunit 2-like	225	Salmo salar	8	1	24	8	0	16.8298	16.8725	TRUE
A0A1S3NSE0	tr|A0A1S3NSE0|A0A1S3NSE0_SALSA	LOC106581094	Histone-binding protein RBBP4-like	424	Salmo salar	9	1	24	8	0	16.0716	16.0178	TRUE
A0A1S3NSE2	tr|A0A1S3NSE2|A0A1S3NSE2_SALSA	LOC106581028	Arsenite methyltransferase-like	353	Salmo salar	4	1	24	8	0	15.1215	15.1157	TRUE
A0A1S3NSE4	tr|A0A1S3NSE4|A0A1S3NSE4_SALSA	LOC106581105	SWI/SNF complex subunit SMARCC1-like isoform X2	1094	Salmo salar	6	1	24	8	0	13.5734	13.64	TRUE
A0A1S3NSF9	tr|A0A1S3NSF9|A0A1S3NSF9_SALSA	LOC106581119	Non-histone chromosomal protein HMG-14-like	102	Salmo salar	4	1	24	8	0	15.4044	15.5743	TRUE
A0A1S3NSG8	tr|A0A1S3NSG8|A0A1S3NSG8_SALSA	LOC106581117	Mitochondrial intermediate peptidase-like isoform X1	701	Salmo salar	4	1	24	8	0	14.4573	14.5427	TRUE
A0A1S3NSI1	tr|A0A1S3NSI1|A0A1S3NSI1_SALSA	LOC100380699	Pre-mRNA-processing-splicing factor 8	2338	Salmo salar	55	1	24	8	0	17.5647	17.5546	TRUE
A0A1S3NSL0	tr|A0A1S3NSL0|A0A1S3NSL0_SALSA	LOC106581124	Fucolectin-6-like	326	Salmo salar	10	1	24	8	0	17.7947	17.8358	TRUE
A0A1S3NSP6	tr|A0A1S3NSP6|A0A1S3NSP6_SALSA	LOC106581053	Protein NipSnap homolog 2-like	296	Salmo salar	12	1	24	8	0	17.3329	17.3458	TRUE
A0A1S3NSX2	tr|A0A1S3NSX2|A0A1S3NSX2_SALSA	LOC106581155	Probable C-mannosyltransferase DPY19L1	743	Salmo salar	3	1	24	8	0	14.9617	14.9839	TRUE
A0A1S3NSZ1	tr|A0A1S3NSZ1|A0A1S3NSZ1_SALSA	dph1	2-(3-amino-3-carboxypropyl)histidine synthase subunit 1	434	Salmo salar	1	0.9157	24	8	0	13.809	13.8575	TRUE
A0A1S3NSZ4	tr|A0A1S3NSZ4|A0A1S3NSZ4_SALSA	LOC106581110	Vasodilator-stimulated phosphoprotein-like	420	Salmo salar	13	1	24	8	0	17.1883	17.1609	TRUE
A0A1S3NT33	tr|A0A1S3NT33|A0A1S3NT33_SALSA	LOC106581185	Dynactin subunit 3-like	187	Salmo salar	7	1	24	8	0	16.0767	16.1071	TRUE
A0A1S3NT94	tr|A0A1S3NT94|A0A1S3NT94_SALSA	LOC106581247	Unconventional myosin-XVIIIa-like isoform X2	2574	Salmo salar	55	1	24	8	0	16.264	16.2852	TRUE
A0A1S3NTA5	tr|A0A1S3NTA5|A0A1S3NTA5_SALSA	LOC106581250	Kinase suppressor of Ras 1-like isoform X5	1087	Salmo salar	14	1	24	8	0	17.1108	17.1538	TRUE
A0A1S3NTC8	tr|A0A1S3NTC8|A0A1S3NTC8_SALSA	LOC106581163	RNA polymerase II-associated factor 1 homolog	538	Salmo salar	2	1	24	8	0	15.3681	15.3957	TRUE
A0A1S3NTG2	tr|A0A1S3NTG2|A0A1S3NTG2_SALSA	LOC106581183	Autophagy protein 5	275	Salmo salar	2	1	24	8	0	14.1402	14.1967	TRUE
A0A1S3NTG6	tr|A0A1S3NTG6|A0A1S3NTG6_SALSA	LOC106581278	Serpin H1	406	Salmo salar	37	1	24	8	0	19.0515	18.9122	TRUE
A0A1S3NTK5	tr|A0A1S3NTK5|A0A1S3NTK5_SALSA	LOC106581311	long-chain-fatty-acid--CoA ligase	498	Salmo salar	14	1	24	8	0	18.3272	18.4091	TRUE
A0A1S3NTN2	tr|A0A1S3NTN2|A0A1S3NTN2_SALSA	LOC106581314	phenylalanine--tRNA ligase	589	Salmo salar	23	1	24	8	0	15.1143	15.1283	TRUE
A0A1S3NTN8	tr|A0A1S3NTN8|A0A1S3NTN8_SALSA	LOC106581329	von Willebrand factor A domain-containing protein 5A-like isoform X2	826	Salmo salar	18	1	24	8	0	16.1759	16.1629	TRUE
A0A1S3NTN9	tr|A0A1S3NTN9|A0A1S3NTN9_SALSA	LOC106581227	Sialate O-acetylesterase-like	513	Salmo salar	11	1	24	8	0	15.7916	15.9554	TRUE
A0A1S3NTP8	tr|A0A1S3NTP8|A0A1S3NTP8_SALSA	LOC106581331	von Willebrand factor A domain-containing protein 5A-like isoform X2	359	Salmo salar	5	1	24	8	0	15.7775	15.8151	TRUE
A0A1S3NTT5	tr|A0A1S3NTT5|A0A1S3NTT5_SALSA	LOC106581340	Phosphatidylinositol 3,4,5-trisphosphate 5-phosphatase 2A-like	1082	Salmo salar	8	1	24	8	0	15.0747	15.1997	TRUE
A0A1S3NTY1	tr|A0A1S3NTY1|A0A1S3NTY1_SALSA	LOC106581236	KH domain-containing, RNA-binding, signal transduction-associated protein 1-like isoform X1	398	Salmo salar	19	1	24	8	0	15.3785	15.4213	TRUE
A0A1S3NTY6	tr|A0A1S3NTY6|A0A1S3NTY6_SALSA	LOC106581255	Calpain-7-like	822	Salmo salar	5	1	24	8	0	16.9671	16.836	TRUE
A0A1S3NTZ0	tr|A0A1S3NTZ0|A0A1S3NTZ0_SALSA	LOC106581384	Stromal interaction molecule 1-like isoform X2	699	Salmo salar	9	1	24	8	0	14.7238	14.762	TRUE
A0A1S3NU36	tr|A0A1S3NU36|A0A1S3NU36_SALSA	LOC106581411	LOW QUALITY PROTEIN: putative N-acetylated-alpha-linked acidic dipeptidase	735	Salmo salar	11	1	24	8	0	15.4612	15.4933	TRUE
A0A1S3NU45	tr|A0A1S3NU45|A0A1S3NU45_SALSA	LOC106581298	Long-chain-fatty-acid--CoA ligase 3-like	183	Salmo salar	6	0.9998	24	8	0	15.2698	15.3906	TRUE
A0A1S3NU46	tr|A0A1S3NU46|A0A1S3NU46_SALSA	LOC106581405	Arf-GAP with Rho-GAP domain, ANK repeat and PH domain-containing protein 1-like	1722	Salmo salar	4	1	24	8	0	15.5791	15.5736	TRUE
A0A1S3NU90	tr|A0A1S3NU90|A0A1S3NU90_SALSA	LOC106581436	Golgi integral membrane protein 4-like isoform X3	644	Salmo salar	3	0.9996	24	8	0	14.2054	14.1486	TRUE
A0A1S3NUA3	tr|A0A1S3NUA3|A0A1S3NUA3_SALSA	LOC106581330	Pleckstrin homology domain-containing family F member 2	248	Salmo salar	2	1	24	8	0	14.6669	14.6393	TRUE
A0A1S3NUB5	tr|A0A1S3NUB5|A0A1S3NUB5_SALSA	LOC106581456	GMP synthase (glutamine-hydrolyzing)	691	Salmo salar	19	1	24	8	0	17.0409	17.0046	TRUE
A0A1S3NUG6	tr|A0A1S3NUG6|A0A1S3NUG6_SALSA	LOC106581494	Signal recognition particle receptor subunit beta	266	Salmo salar	12	1	24	8	0	16.247	16.2571	TRUE
A0A1S3NUL3	tr|A0A1S3NUL3|A0A1S3NUL3_SALSA	LOC106581407	Ragulator complex protein LAMTOR1	160	Salmo salar	7	1	24	8	0	17.2023	17.3564	TRUE
A0A1S3NUS4	tr|A0A1S3NUS4|A0A1S3NUS4_SALSA	LOC106581560	Fibronectin type-III domain-containing protein 3A-like	197	Salmo salar	4	1	24	8	0	14.6108	14.6154	TRUE
A0A1S3NUT4	tr|A0A1S3NUT4|A0A1S3NUT4_SALSA	LOC106581557	Fibronectin type-III domain-containing protein 3A-like	885	Salmo salar	3	1	24	8	0	14.1546	14.1956	TRUE
A0A1S3NUU3	tr|A0A1S3NUU3|A0A1S3NUU3_SALSA	LOC106581572	CapZ-interacting protein-like	103	Salmo salar	1	1	24	8	0	15.5811	15.4986	TRUE
A0A1S3NUV6	tr|A0A1S3NUV6|A0A1S3NUV6_SALSA	LOC106581586	Short transient receptor potential channel 6-like	860	Salmo salar	2	0.9968	24	8	0	15.838	15.8494	TRUE
A0A1S3NV40	tr|A0A1S3NV40|A0A1S3NV40_SALSA	mthfd1	C-1-tetrahydrofolate synthase, cytoplasmic	934	Salmo salar	52	1	24	8	0	16.9782	16.975	TRUE
A0A1S3NV77	tr|A0A1S3NV77|A0A1S3NV77_SALSA	LOC106581656	Uncharacterized protein LOC106581656 isoform X4	1546	Salmo salar	3	1	24	8	0	14.6608	14.7698	TRUE
A0A1S3NVD8	tr|A0A1S3NVD8|A0A1S3NVD8_SALSA	csn7a	COP9 signalosome complex subunit 7a isoform X1	273	Salmo salar	6	1	24	8	0	16.0226	16.0067	TRUE
A0A1S3NVK5	tr|A0A1S3NVK5|A0A1S3NVK5_SALSA	LOC106581708	Transmembrane protein 8A-like	84	Salmo salar	2	1	24	8	0	14.5761	14.7291	TRUE
A0A1S3NVL8	tr|A0A1S3NVL8|A0A1S3NVL8_SALSA	dc1i2	Cytoplasmic dynein 1 intermediate chain 2 isoform X1	633	Salmo salar	10	1	24	8	0	15.5872	15.5702	TRUE
A0A1S3NVS2	tr|A0A1S3NVS2|A0A1S3NVS2_SALSA	LOC106581666	Collagen alpha-3(VI) chain-like isoform X5	2999	Salmo salar	104	1	24	8	0	17.3177	17.2014	TRUE
A0A1S3NW43	tr|A0A1S3NW43|A0A1S3NW43_SALSA	kdelc1	KDEL motif-containing protein 1	549	Salmo salar	4	1	24	8	0	14.5319	14.5106	TRUE
A0A1S3NWG4	tr|A0A1S3NWG4|A0A1S3NWG4_SALSA	mcm3ap	Germinal-center associated nuclear protein	2160	Salmo salar	2	0.9984	24	8	0	14.7131	14.7354	TRUE
A0A1S3NWH1	tr|A0A1S3NWH1|A0A1S3NWH1_SALSA	lss	Terpene cyclase/mutase family member	737	Salmo salar	27	1	24	8	0	16.6334	16.7907	TRUE
A0A1S3NWJ1	tr|A0A1S3NWJ1|A0A1S3NWJ1_SALSA	LOC106581860	Double-stranded RNA-specific editase 1-like isoform X4	698	Salmo salar	9	1	24	8	0	15.53	15.5464	TRUE
A0A1S3NWP8	tr|A0A1S3NWP8|A0A1S3NWP8_SALSA	LOC106581902	ATP synthase peripheral stalk subunit F6	396	Salmo salar	7	1	24	8	0	16.1095	16.1006	TRUE
A0A1S3NWQ0	tr|A0A1S3NWQ0|A0A1S3NWQ0_SALSA	LOC106581829	Pre-mRNA-processing factor 40 homolog A-like isoform X3	884	Salmo salar	7	1	24	8	0	15.5652	15.583	TRUE
A0A1S3NWQ3	tr|A0A1S3NWQ3|A0A1S3NWQ3_SALSA	LOC106581904	NADH dehydrogenase [ubiquinone] flavoprotein 3, mitochondrial-like	189	Salmo salar	1	0.9084	24	8	0	15.1176	15.172	TRUE
A0A1S3NWU8	tr|A0A1S3NWU8|A0A1S3NWU8_SALSA	fkbp7	peptidylprolyl isomerase	223	Salmo salar	18	1	24	8	0	18.088	18.0655	TRUE
A0A1S3NWV3	tr|A0A1S3NWV3|A0A1S3NWV3_SALSA	LOC100286503	Tensin-1 isoform X4	1951	Salmo salar	13	1	24	8	0	15.6273	15.5807	TRUE
A0A1S3NX81	tr|A0A1S3NX81|A0A1S3NX81_SALSA	LOC106581954	glucuronosyltransferase	549	Salmo salar	6	1	24	8	0	16.3064	16.404	TRUE
A0A1S3NXA0	tr|A0A1S3NXA0|A0A1S3NXA0_SALSA	LOC106581956	Deoxyribonuclease-2-alpha	417	Salmo salar	3	1	24	8	0	15.124	15.2563	TRUE
A0A1S3NXD6	tr|A0A1S3NXD6|A0A1S3NXD6_SALSA	vwa8	von Willebrand factor A domain-containing protein 8	1903	Salmo salar	13	1	24	8	0	16.6941	16.6667	TRUE
A0A1S3NXF8	tr|A0A1S3NXF8|A0A1S3NXF8_SALSA	tfg	Protein TFG isoform X3	360	Salmo salar	5	1	24	8	0	14.7829	14.89	TRUE
A0A1S3NXX8	tr|A0A1S3NXX8|A0A1S3NXX8_SALSA	LOC106582063	M-phase phosphoprotein 8-like isoform X3	858	Salmo salar	1	0.9157	24	8	0	13.9238	13.9081	TRUE
A0A1S3NY30	tr|A0A1S3NY30|A0A1S3NY30_SALSA	LOC106582088	Poly [ADP-ribose] polymerase	2062	Salmo salar	26	1	24	8	0	15.8939	15.8702	TRUE
A0A1S3NY47	tr|A0A1S3NY47|A0A1S3NY47_SALSA	LOC106582020	Abscission/NoCut checkpoint regulator-like isoform X1	429	Salmo salar	2	1	24	8	0	14.4331	14.4964	TRUE
A0A1S3NY85	tr|A0A1S3NY85|A0A1S3NY85_SALSA	fstl1	Follistatin-related protein 1	311	Salmo salar	3	1	24	8	0	13.7102	13.6372	TRUE
A0A1S3NYB1	tr|A0A1S3NYB1|A0A1S3NYB1_SALSA	LOC106582132	ATP-dependent (S)-NAD(P)H-hydrate dehydratase	342	Salmo salar	7	1	24	8	0	15.3238	15.3663	TRUE
A0A1S3NYD3	tr|A0A1S3NYD3|A0A1S3NYD3_SALSA	LOC106582083	WD repeat-containing protein 3-like	938	Salmo salar	7	1	24	8	0	14.3103	14.354	TRUE
A0A1S3NYD9	tr|A0A1S3NYD9|A0A1S3NYD9_SALSA	LOC106582145	GA-binding protein alpha chain-like	439	Salmo salar	4	1	24	8	0	14.5777	14.5941	TRUE
A0A1S3NYE7	tr|A0A1S3NYE7|A0A1S3NYE7_SALSA	cenpj	Centromere protein J	1317	Salmo salar	2	0.998	24	8	0	16.9015	16.8721	TRUE
A0A1S3NYI0	tr|A0A1S3NYI0|A0A1S3NYI0_SALSA	LOC100194724	ATP synthase subunit O, mitochondrial	202	Salmo salar	13	1	24	8	0	18.7617	18.8011	TRUE
A0A1S3NYK0	tr|A0A1S3NYK0|A0A1S3NYK0_SALSA	LOC106582171	A-kinase anchor protein 11-like isoform X2	1794	Salmo salar	4	1	24	8	0	13.1927	13.2601	TRUE
A0A1S3NYK8	tr|A0A1S3NYK8|A0A1S3NYK8_SALSA	LOC106582182	E3 SUMO-protein ligase RanBP2-like isoform X3	3364	Salmo salar	7	1	24	8	0	14.2135	14.2437	TRUE
A0A1S3NYM6	tr|A0A1S3NYM6|A0A1S3NYM6_SALSA	LOC106582183	LIM domain-containing protein	394	Salmo salar	13	0.9804	24	8	0	15.2278	15.2351	TRUE
A0A1S3NYN7	tr|A0A1S3NYN7|A0A1S3NYN7_SALSA	LOC106582140	Septin	426	Salmo salar	33	1	24	8	0	16.0657	16.0793	TRUE
A0A1S3NYV7	tr|A0A1S3NYV7|A0A1S3NYV7_SALSA	LOC106582230	Arylsulfatase D-like isoform X2	562	Salmo salar	5	1	24	8	0	16.2704	16.2628	TRUE
A0A1S3NYX6	tr|A0A1S3NYX6|A0A1S3NYX6_SALSA	LOC106582236	Interferon-induced guanylate-binding protein 1-like	626	Salmo salar	12	1	24	8	0	15.3992	15.415	TRUE
A0A1S3NYX7	tr|A0A1S3NYX7|A0A1S3NYX7_SALSA	LOC106582242	Interferon-induced guanylate-binding protein 1-like	533	Salmo salar	14	1	24	8	0	16.4167	16.4205	TRUE
A0A1S3NYY4	tr|A0A1S3NYY4|A0A1S3NYY4_SALSA	LOC106582188	receptor protein-tyrosine kinase	985	Salmo salar	3	0.9739	24	8	0	17.0913	17.1571	TRUE
A0A1S3NYZ3	tr|A0A1S3NYZ3|A0A1S3NYZ3_SALSA	LOC106582245	Succinate--CoA ligase [ADP-forming] subunit beta, mitochondrial	463	Salmo salar	20	1	24	8	0	17.1279	17.1485	TRUE
A0A1S3NZ74	tr|A0A1S3NZ74|A0A1S3NZ74_SALSA	LOC106582240	Interferon-induced guanylate-binding protein 1-like	626	Salmo salar	10	1	24	8	0	15.938	15.9511	TRUE
A0A1S3NZB8	tr|A0A1S3NZB8|A0A1S3NZB8_SALSA	LOC106582260	DnaJ homolog subfamily C member 10	807	Salmo salar	13	1	24	8	0	15.122	15.1535	TRUE
A0A1S3NZC2	tr|A0A1S3NZC2|A0A1S3NZC2_SALSA	LOC106582300	Basic leucine zipper and W2 domain-containing protein 1-A-like	469	Salmo salar	6	1	24	8	0	15.2542	15.3048	TRUE
A0A1S3NZD4	tr|A0A1S3NZD4|A0A1S3NZD4_SALSA	bag6	BCL2-associated athanogene 6	1210	Salmo salar	7	1	24	8	0	15.325	15.34	TRUE
A0A1S3NZD5	tr|A0A1S3NZD5|A0A1S3NZD5_SALSA	LOC106582314	MOB-like protein phocein	237	Salmo salar	3	0.9958	24	8	0	15.5756	15.6651	TRUE
A0A1S3NZD7	tr|A0A1S3NZD7|A0A1S3NZD7_SALSA	pdia5	Protein disulfide-isomerase A5 isoform X2	502	Salmo salar	26	1	24	8	0	17.688	17.6889	TRUE
A0A1S3NZJ9	tr|A0A1S3NZJ9|A0A1S3NZJ9_SALSA	LOC106582296	GDP-fucose protein O-fucosyltransferase 2	448	Salmo salar	2	0.9996	24	8	0	13.9232	14.0089	TRUE
A0A1S3NZM5	tr|A0A1S3NZM5|A0A1S3NZM5_SALSA	hsp10	Heat shock protein 10 isoform X2	166	Salmo salar	10	1	24	8	0	15.0413	15.0473	TRUE
A0A1S3NZM9	tr|A0A1S3NZM9|A0A1S3NZM9_SALSA	LOC106582306	Signal transducing adapter molecule 2-like	438	Salmo salar	4	1	24	8	0	14.3	14.4141	TRUE
A0A1S3NZN6	tr|A0A1S3NZN6|A0A1S3NZN6_SALSA	LOC100136430	60 kDa heat shock protein, mitochondrial	587	Salmo salar	48	1	24	8	0	18.1891	18.1867	TRUE
A0A1S3NZQ2	tr|A0A1S3NZQ2|A0A1S3NZQ2_SALSA	sec22a	Vesicle-trafficking protein SEC22a	304	Salmo salar	2	1	24	8	0	14.5548	14.5454	TRUE
A0A1S3NZU3	tr|A0A1S3NZU3|A0A1S3NZU3_SALSA	LOC106582376	Isocitrate dehydrogenase [NADP]	428	Salmo salar	27	1	24	8	0	18.2208	18.194	TRUE
A0A1S3NZV1	tr|A0A1S3NZV1|A0A1S3NZV1_SALSA	LOC106582368	Ras-related protein Rab-5B-like	218	Salmo salar	5	1	24	8	0	14.3874	14.3963	TRUE
A0A1S3NZX7	tr|A0A1S3NZX7|A0A1S3NZX7_SALSA	LOC106582386	N-myc-interactor-like	288	Salmo salar	10	1	24	8	0	16.1377	16.1432	TRUE
A0A1S3P011	tr|A0A1S3P011|A0A1S3P011_SALSA	tsn	Translin	227	Salmo salar	2	1	24	8	0	14.8556	14.8233	TRUE
A0A1S3P0A5	tr|A0A1S3P0A5|A0A1S3P0A5_SALSA	LOC106582457	non-specific serine/threonine protein kinase	434	Salmo salar	2	0.9958	24	8	0	15.1024	15.1381	TRUE
A0A1S3P0A8	tr|A0A1S3P0A8|A0A1S3P0A8_SALSA	LOC106582390	Signal recognition particle 14 kDa protein	110	Salmo salar	3	1	24	8	0	16.1478	16.1448	TRUE
A0A1S3P0F0	tr|A0A1S3P0F0|A0A1S3P0F0_SALSA	LOC106582466	RNA-binding protein 45-like	466	Salmo salar	27	1	24	8	0	17.7421	17.7321	TRUE
A0A1S3P0H1	tr|A0A1S3P0H1|A0A1S3P0H1_SALSA	LOC106582438	1-acyl-sn-glycerol-3-phosphate acyltransferase gamma-like isoform X2	315	Salmo salar	3	0.9999	24	8	0	14.9317	15.0467	TRUE
A0A1S3P0L1	tr|A0A1S3P0L1|A0A1S3P0L1_SALSA	LOC106582463	Interferon-inducible double-stranded RNA-dependent protein kinase activator A homolog	308	Salmo salar	6	1	24	8	0	14.8005	14.8392	TRUE
A0A1S3P0L3	tr|A0A1S3P0L3|A0A1S3P0L3_SALSA	itgav	Integrin alpha-V	1046	Salmo salar	12	1	24	8	0	16.5573	16.6139	TRUE
A0A1S3P0L4	tr|A0A1S3P0L4|A0A1S3P0L4_SALSA	LOC106582511	Protein FAM177A1-like	174	Salmo salar	3	1	24	8	0	14.959	15.0256	TRUE
A0A1S3P0Q0	tr|A0A1S3P0Q0|A0A1S3P0Q0_SALSA	LOC106582526	Fibronectin	2965	Salmo salar	67	1	24	8	0	17.0777	16.9949	TRUE
A0A1S3P0V6	tr|A0A1S3P0V6|A0A1S3P0V6_SALSA	col6a2	Collagen alpha-2(VI) chain	1012	Salmo salar	13	1	24	8	0	16.4806	16.241	TRUE
A0A1S3P0W9	tr|A0A1S3P0W9|A0A1S3P0W9_SALSA	LOC106582566	ATP-dependent 6-phosphofructokinase	751	Salmo salar	11	1	24	8	0	15.5401	15.5453	TRUE
A0A1S3P0Z6	tr|A0A1S3P0Z6|A0A1S3P0Z6_SALSA	LOC106582605	Voltage-dependent calcium channel subunit alpha-2/delta-2-like	1018	Salmo salar	4	1	24	8	0	14.2758	14.1384	TRUE
A0A1S3P133	tr|A0A1S3P133|A0A1S3P133_SALSA	ube2g2	E2 ubiquitin-conjugating enzyme	165	Salmo salar	3	1	24	8	0	14.442	14.4849	TRUE
A0A1S3P135	tr|A0A1S3P135|A0A1S3P135_SALSA	LOC106582563	Beta-galactosidase-like	642	Salmo salar	9	1	24	8	0	15.6518	15.646	TRUE
A0A1S3P1B9	tr|A0A1S3P1B9|A0A1S3P1B9_SALSA	LOC106582625	Charged multivesicular body protein 4b-like	224	Salmo salar	4	0.9948	24	8	0	15.4681	15.5352	TRUE
A0A1S3P1C2	tr|A0A1S3P1C2|A0A1S3P1C2_SALSA	LOC106582661	Poly(RC)-binding protein 2-like isoform X6	400	Salmo salar	12	1	24	8	0	15.941	15.9622	TRUE
A0A1S3P1G3	tr|A0A1S3P1G3|A0A1S3P1G3_SALSA	LOC106582686	Upstream stimulatory factor 2-like isoform X3	317	Salmo salar	2	1	24	8	0	15.169	15.1963	TRUE
A0A1S3P1H2	tr|A0A1S3P1H2|A0A1S3P1H2_SALSA	LOC106582656	Mitochondrial import receptor subunit TOM34-like	304	Salmo salar	10	1	24	8	0	15.1779	15.1705	TRUE
A0A1S3P1I0	tr|A0A1S3P1I0|A0A1S3P1I0_SALSA	LOC106582657	14-3-3 protein beta/alpha-1	244	Salmo salar	29	1	24	8	0	16.7769	16.9379	TRUE
A0A1S3P1L0	tr|A0A1S3P1L0|A0A1S3P1L0_SALSA	LOC106582665	Dynactin subunit 2 isoform X2	403	Salmo salar	14	1	24	8	0	15.9251	15.8924	TRUE
A0A1S3P1Q9	tr|A0A1S3P1Q9|A0A1S3P1Q9_SALSA	LOC106582712	Cysteine and glycine-rich protein 1-like	192	Salmo salar	18	1	24	8	0	19.6599	19.8053	TRUE
A0A1S3P1U2	tr|A0A1S3P1U2|A0A1S3P1U2_SALSA	LOC106582746	Leiomodin-1-like isoform X1	701	Salmo salar	4	0.9991	24	8	0	13.3676	13.4221	TRUE
A0A1S3P1X1	tr|A0A1S3P1X1|A0A1S3P1X1_SALSA	LOC106582762	Uncharacterized protein LOC106582762 isoform X1	948	Salmo salar	8	1	24	8	0	16.2321	16.2293	TRUE
A0A1S3P282	tr|A0A1S3P282|A0A1S3P282_SALSA	LOC106582765	GDH/6PGL endoplasmic bifunctional protein-like	795	Salmo salar	4	1	24	8	0	14.836	14.9028	TRUE
A0A1S3P289	tr|A0A1S3P289|A0A1S3P289_SALSA	utp3	Something about silencing protein 10 isoform X2	470	Salmo salar	2	1	24	8	0	14.7167	14.6827	TRUE
A0A1S3P2B2	tr|A0A1S3P2B2|A0A1S3P2B2_SALSA	ppcs	Phosphopantothenate--cysteine ligase isoform X1	319	Salmo salar	5	1	24	8	0	15.0417	15.0716	TRUE
A0A1S3P2D1	tr|A0A1S3P2D1|A0A1S3P2D1_SALSA	LOC106582829	Parathymosin-like	118	Salmo salar	4	1	24	8	0	14.2034	14.1525	TRUE
A0A1S3P2D9	tr|A0A1S3P2D9|A0A1S3P2D9_SALSA	LOC106582795	Hyaluronidase	472	Salmo salar	3	1	24	8	0	14.0303	14.1632	TRUE
A0A1S3P2F0	tr|A0A1S3P2F0|A0A1S3P2F0_SALSA	LOC106582837	Dolichyl-diphosphooligosaccharide--protein glycosyltransferase subunit 2	630	Salmo salar	18	1	24	8	0	15.5778	15.631	TRUE
A0A1S3P2R4	tr|A0A1S3P2R4|A0A1S3P2R4_SALSA	LOC106582842	Protein argonaute-3	867	Salmo salar	5	1	24	8	0	14.6689	14.6698	TRUE
A0A1S3P2S2	tr|A0A1S3P2S2|A0A1S3P2S2_SALSA	LOC106582878	Host cell factor 1-like isoform X2	1740	Salmo salar	30	1	24	8	0	14.9966	14.9835	TRUE
A0A1S3P2Y7	tr|A0A1S3P2Y7|A0A1S3P2Y7_SALSA	LOC106582908	Death-inducer obliterator 1-like isoform X1	2651	Salmo salar	3	1	24	8	0	14.9411	14.9366	TRUE
A0A1S3P339	tr|A0A1S3P339|A0A1S3P339_SALSA	LOC106582890	DNA topoisomerase I	746	Salmo salar	7	0.9998	24	8	0	14.9106	14.97	TRUE
A0A1S3P342	tr|A0A1S3P342|A0A1S3P342_SALSA	LOC106582918	Cytochrome b-c1 complex subunit 1, mitochondrial-like	478	Salmo salar	15	1	24	8	0	16.3543	16.4089	TRUE
A0A1S3P349	tr|A0A1S3P349|A0A1S3P349_SALSA	LOC106582898	Protein NDRG3-like isoform X2	371	Salmo salar	4	0.9991	24	8	0	14.9029	14.9123	TRUE
A0A1S3P376	tr|A0A1S3P376|A0A1S3P376_SALSA	LOC106582961	Multifunctional fusion protein	556	Salmo salar	14	1	24	8	0	14.8959	15.025	TRUE
A0A1S3P3A3	tr|A0A1S3P3A3|A0A1S3P3A3_SALSA	LOC106582927	Dolichyl-diphosphooligosaccharide--protein glycosyltransferase subunit 1	602	Salmo salar	37	1	24	8	0	18.6794	18.7087	TRUE
A0A1S3P3B7	tr|A0A1S3P3B7|A0A1S3P3B7_SALSA	LOC106582986	receptor protein-tyrosine kinase	1006	Salmo salar	17	1	24	8	0	19.3742	19.3516	TRUE
A0A1S3P3E6	tr|A0A1S3P3E6|A0A1S3P3E6_SALSA	LOC106582992	Endothelin-converting enzyme 1	766	Salmo salar	4	1	24	8	0	14.7045	14.6773	TRUE
A0A1S3P3H3	tr|A0A1S3P3H3|A0A1S3P3H3_SALSA	LOC106582975	Large ribosomal subunit protein eL22	160	Salmo salar	12	1	24	8	0	20.1367	20.1261	TRUE
A0A1S3P3J9	tr|A0A1S3P3J9|A0A1S3P3J9_SALSA	LOC106583009	Solute carrier family 2, facilitated glucose transporter member 1-like	492	Salmo salar	2	0.9958	24	8	0	12.9038	12.9848	TRUE
A0A1S3P3L4	tr|A0A1S3P3L4|A0A1S3P3L4_SALSA	LOC106583012	Guanine nucleotide-binding protein-like 3	560	Salmo salar	9	1	24	8	0	15.5036	15.4856	TRUE
A0A1S3P3M2	tr|A0A1S3P3M2|A0A1S3P3M2_SALSA	glt8d1	Glycosyltransferase 8 domain-containing protein 1	370	Salmo salar	7	1	24	8	0	15.4558	15.4087	TRUE
A0A1S3P3M7	tr|A0A1S3P3M7|A0A1S3P3M7_SALSA	LOC106583015	Calcium/calmodulin-dependent protein kinase type 1-like isoform X1	401	Salmo salar	7	1	24	8	0	15.5866	15.6355	TRUE
A0A1S3P3N6	tr|A0A1S3P3N6|A0A1S3P3N6_SALSA	LOC106582995	Four and a half LIM domains protein 3-like isoform X1	317	Salmo salar	9	1	24	8	0	15.0081	15.0741	TRUE
A0A1S3P3P4	tr|A0A1S3P3P4|A0A1S3P3P4_SALSA	LOC106583030	Membrane-associated guanylate kinase, WW and PDZ domain-containing protein 1-like isoform X3	1627	Salmo salar	5	0.9986	24	8	0	13.9811	13.8897	TRUE
A0A1S3P3Q5	tr|A0A1S3P3Q5|A0A1S3P3Q5_SALSA	LOC106583016	Signal peptidase complex subunit 1	102	Salmo salar	4	1	24	8	0	16.1788	16.1854	TRUE
A0A1S3P3R7	tr|A0A1S3P3R7|A0A1S3P3R7_SALSA	LOC106583035	Succinate--CoA ligase [GDP-forming] subunit beta, mitochondrial	443	Salmo salar	13	1	24	8	0	15.3634	15.4872	TRUE
A0A1S3P3T9	tr|A0A1S3P3T9|A0A1S3P3T9_SALSA	LOC106583050	Small ribosomal subunit protein bS16m	133	Salmo salar	1	0.9157	24	8	0	15.002	14.9602	TRUE
A0A1S3P3U4	tr|A0A1S3P3U4|A0A1S3P3U4_SALSA	LOC106583051	Forkhead box protein P4-like isoform X3	706	Salmo salar	4	1	24	8	0	14.3369	14.3503	TRUE
A0A1S3P3W5	tr|A0A1S3P3W5|A0A1S3P3W5_SALSA	LOC106583025	26S proteasome non-ATPase regulatory subunit 6	389	Salmo salar	13	1	24	8	0	18.5137	18.496	TRUE
A0A1S3P435	tr|A0A1S3P435|A0A1S3P435_SALSA	LOC106583101	Succinate dehydrogenase [ubiquinone] iron-sulfur subunit, mitochondrial	279	Salmo salar	11	1	24	8	0	16.8059	16.7691	TRUE
A0A1S3P437	tr|A0A1S3P437|A0A1S3P437_SALSA	LOC106583085	Cyclin-dependent kinase inhibitor 1-like isoform X2	150	Salmo salar	1	0.9157	24	8	0	14.4388	14.4738	TRUE
A0A1S3P461	tr|A0A1S3P461|A0A1S3P461_SALSA	LOC106583082	Adenosylhomocysteinase	553	Salmo salar	19	1	24	8	0	17.4405	17.4572	TRUE
A0A1S3P463	tr|A0A1S3P463|A0A1S3P463_SALSA	LOC106583096	F-actin-capping protein subunit beta	272	Salmo salar	22	0.9999	24	8	0	17.3556	17.365	TRUE
A0A1S3P485	tr|A0A1S3P485|A0A1S3P485_SALSA	LOC106583134	Matrix remodeling-associated protein 8	433	Salmo salar	3	1	24	8	0	14.5498	14.5659	TRUE
A0A1S3P4B5	tr|A0A1S3P4B5|A0A1S3P4B5_SALSA	LOC106583126	F-box only protein 2-like	176	Salmo salar	8	1	24	8	0	18.5043	18.4942	TRUE
A0A1S3P4K1	tr|A0A1S3P4K1|A0A1S3P4K1_SALSA	LOC106583158	Extended synaptotagmin-1-like isoform X1	1490	Salmo salar	67	1	24	8	0	19.1516	19.1781	TRUE
A0A1S3P4K8	tr|A0A1S3P4K8|A0A1S3P4K8_SALSA	LOC106583188	Ubiquitin carboxyl-terminal hydrolase 4	1007	Salmo salar	20	0.9999	24	8	0	13.4502	13.6688	TRUE
A0A1S3P4N2	tr|A0A1S3P4N2|A0A1S3P4N2_SALSA	LOC106583209	Selenocysteine-specific elongation factor-like isoform X1	594	Salmo salar	3	1	24	8	0	13.9383	13.9466	TRUE
A0A1S3P4Q4	tr|A0A1S3P4Q4|A0A1S3P4Q4_SALSA	LOC106583189	ER membrane protein complex subunit 3	261	Salmo salar	8	1	24	8	0	16.0436	16.0344	TRUE
A0A1S3P4Q9	tr|A0A1S3P4Q9|A0A1S3P4Q9_SALSA	LOC106583206	Ras-related protein Rab-7a-like isoform X2	207	Salmo salar	20	1	24	8	0	18.7573	18.7539	TRUE
A0A1S3P4R0	tr|A0A1S3P4R0|A0A1S3P4R0_SALSA	LOC106583177	Exportin-2	971	Salmo salar	20	1	24	8	0	17.4839	17.4823	TRUE
A0A1S3P4R6	tr|A0A1S3P4R6|A0A1S3P4R6_SALSA	LOC106583228	Endoplasmic reticulum lectin	659	Salmo salar	3	1	24	8	0	14.35	14.3693	TRUE
A0A1S3P4T7	tr|A0A1S3P4T7|A0A1S3P4T7_SALSA	LOC106583193	Guanine nucleotide-binding protein G(i) subunit alpha-2	355	Salmo salar	24	1	24	8	0	15.9404	15.9375	TRUE
A0A1S3P4V6	tr|A0A1S3P4V6|A0A1S3P4V6_SALSA	LOC106583210	RuvB-like helicase	456	Salmo salar	23	1	24	8	0	14.0244	14.155	TRUE
A0A1S3P4X5	tr|A0A1S3P4X5|A0A1S3P4X5_SALSA	LOC106583219	Proliferation-associated protein 2G4-like	393	Salmo salar	34	1	24	8	0	17.8224	17.8205	TRUE
A0A1S3P4X8	tr|A0A1S3P4X8|A0A1S3P4X8_SALSA	LOC106583261	cathepsin X	280	Salmo salar	11	1	24	8	0	18.5201	18.6196	TRUE
A0A1S3P4Y1	tr|A0A1S3P4Y1|A0A1S3P4Y1_SALSA	LOC106583242	phosphoinositide 5-phosphatase	811	Salmo salar	3	1	24	8	0	13.2434	13.315	TRUE
A0A1S3P503	tr|A0A1S3P503|A0A1S3P503_SALSA	LOC106583266	HIG1 domain family member 1A, mitochondrial-like	96	Salmo salar	1	0.9157	24	8	0	14.4974	14.4125	TRUE
A0A1S3P547	tr|A0A1S3P547|A0A1S3P547_SALSA	LOC106583267	protein-serine/threonine phosphatase	258	Salmo salar	4	0.9991	24	8	0	14.7701	14.8285	TRUE
A0A1S3P548	tr|A0A1S3P548|A0A1S3P548_SALSA	LOC106583276	SAP domain-containing ribonucleoprotein-like isoform X1	234	Salmo salar	5	1	24	8	0	15.0972	15.0775	TRUE
A0A1S3P551	tr|A0A1S3P551|A0A1S3P551_SALSA	LOC106583265	Natural resistance-associated macrophage protein 2-like isoform X2	559	Salmo salar	1	0.9157	24	8	0	15.3707	15.633	TRUE
A0A1S3P556	tr|A0A1S3P556|A0A1S3P556_SALSA	LOC106583286	Cyclin-dependent kinase 4	311	Salmo salar	12	1	24	8	0	15.5919	15.7412	TRUE
A0A1S3P559	tr|A0A1S3P559|A0A1S3P559_SALSA	suox	sulfite oxidase	578	Salmo salar	6	1	24	8	0	15.5169	15.6212	TRUE
A0A1S3P572	tr|A0A1S3P572|A0A1S3P572_SALSA	LOC106583273	small monomeric GTPase	217	Salmo salar	3	1	24	8	0	15.3532	15.2419	TRUE
A0A1S3P5H1	tr|A0A1S3P5H1|A0A1S3P5H1_SALSA	LOC106583316	Sodium/potassium-transporting ATPase subunit alpha	1024	Salmo salar	31	1	24	8	0	15.7202	15.8806	TRUE
A0A1S3P5J9	tr|A0A1S3P5J9|A0A1S3P5J9_SALSA	LOC106583332	ADP-ribosylation factor GTPase-activating protein 1-like isoform X2	431	Salmo salar	5	1	24	8	0	14.193	14.2217	TRUE
A0A1S3P5N2	tr|A0A1S3P5N2|A0A1S3P5N2_SALSA	LOC106583348	Citrate synthase	470	Salmo salar	19	1	24	8	0	17.7731	17.7825	TRUE
A0A1S3P5P5	tr|A0A1S3P5P5|A0A1S3P5P5_SALSA	LOC106583349	Protein canopy homolog 2-like	186	Salmo salar	7	1	24	8	0	15.2228	15.1981	TRUE
A0A1S3P5P6	tr|A0A1S3P5P6|A0A1S3P5P6_SALSA	abhea	Abhydrolase domain-containing protein 14A isoform X1	265	Salmo salar	3	1	24	8	0	15.4466	15.3928	TRUE
A0A1S3P5P8	tr|A0A1S3P5P8|A0A1S3P5P8_SALSA	LOC106583328	PRA1 family protein	192	Salmo salar	4	1	24	8	0	15.2823	15.385	TRUE
A0A1S3P5U3	tr|A0A1S3P5U3|A0A1S3P5U3_SALSA	LOC101448033	Calpastatin	1219	Salmo salar	18	1	24	8	0	16.4473	16.4945	TRUE
A0A1S3P5Z1	tr|A0A1S3P5Z1|A0A1S3P5Z1_SALSA	LOC106583413	WD repeat-containing protein 1-like isoform X1	606	Salmo salar	52	1	24	8	0	17.7827	17.7666	TRUE
A0A1S3P606	tr|A0A1S3P606|A0A1S3P606_SALSA	nudt2	Bis(5'-nucleosyl)-tetraphosphatase [asymmetrical]	153	Salmo salar	4	1	24	8	0	15.6541	15.6429	TRUE
A0A1S3P623	tr|A0A1S3P623|A0A1S3P623_SALSA	ubap2	Ubiquitin-associated protein 2 isoform X2	1233	Salmo salar	5	1	24	8	0	13.8813	13.9426	TRUE
A0A1S3P624	tr|A0A1S3P624|A0A1S3P624_SALSA	LOC106583425	Ubiquitin carboxyl-terminal hydrolase	853	Salmo salar	24	1	24	8	0	16.1074	16.1755	TRUE
A0A1S3P667	tr|A0A1S3P667|A0A1S3P667_SALSA	LOC106583446	Protein bicaudal D homolog 2-like isoform X2	829	Salmo salar	4	0.9871	24	8	0	14.5242	14.5155	TRUE
A0A1S3P6B0	tr|A0A1S3P6B0|A0A1S3P6B0_SALSA	LOC106583463	NCK-interacting protein with SH3 domain-like isoform X1	725	Salmo salar	7	1	24	8	0	14.9574	15.0422	TRUE
A0A1S3P6K1	tr|A0A1S3P6K1|A0A1S3P6K1_SALSA	LOC106583499	Calcium-transporting ATPase	1180	Salmo salar	27	1	24	8	0	14.5559	14.5344	TRUE
A0A1S3P6M6	tr|A0A1S3P6M6|A0A1S3P6M6_SALSA	dis3	Exosome complex exonuclease RRP44 isoform X3	949	Salmo salar	5	1	24	8	0	15.1953	15.2152	TRUE
A0A1S3P6N4	tr|A0A1S3P6N4|A0A1S3P6N4_SALSA	LOC106583497	ADP-ribosylation factor-like protein 8A	188	Salmo salar	8	0.9998	24	8	0	16.9875	17.1832	TRUE
A0A1S3P6Q1	tr|A0A1S3P6Q1|A0A1S3P6Q1_SALSA	zadh2	Zinc-binding alcohol dehydrogenase domain-containing protein 2	403	Salmo salar	2	1	24	8	0	14.636	14.733	TRUE
A0A1S3P6V1	tr|A0A1S3P6V1|A0A1S3P6V1_SALSA	hdhd3	Haloacid dehalogenase-like hydrolase domain-containing protein 3	242	Salmo salar	6	1	24	8	0	14.5794	14.624	TRUE
A0A1S3P767	tr|A0A1S3P767|A0A1S3P767_SALSA	LOC106583604	Keratin, type II cytoskeletal 8-like	497	Salmo salar	35	1	24	8	0	16.7831	16.8247	TRUE
A0A1S3P770	tr|A0A1S3P770|A0A1S3P770_SALSA	LOC100380867	Eukaryotic translation initiation factor 4B isoform X2	662	Salmo salar	8	1	24	8	0	16.1765	16.299	TRUE
A0A1S3P782	tr|A0A1S3P782|A0A1S3P782_SALSA	LOC106583606	Keratin, type I cytoskeletal 18-like	422	Salmo salar	75	1	24	8	0	21.7871	21.8125	TRUE
A0A1S3P7B8	tr|A0A1S3P7B8|A0A1S3P7B8_SALSA	LOC106583630	peptidyl-tRNA hydrolase	186	Salmo salar	5	1	24	8	0	15.3916	15.4316	TRUE
A0A1S3P7C5	tr|A0A1S3P7C5|A0A1S3P7C5_SALSA	LOC106583626	non-specific serine/threonine protein kinase	393	Salmo salar	11	1	24	8	0	14.674	14.709	TRUE
A0A1S3P7F7	tr|A0A1S3P7F7|A0A1S3P7F7_SALSA	tp53rk	non-specific serine/threonine protein kinase	239	Salmo salar	3	1	24	8	0	15.4986	15.5231	TRUE
A0A1S3P7I6	tr|A0A1S3P7I6|A0A1S3P7I6_SALSA	LOC106583613	Plectin-like isoform X6	5492	Salmo salar	440	1	24	8	0	18.7715	18.7725	TRUE
A0A1S3P7M3	tr|A0A1S3P7M3|A0A1S3P7M3_SALSA	LOC106583651	RNA helicase	2816	Salmo salar	8	1	24	8	0	15.9206	15.9007	TRUE
A0A1S3P7P5	tr|A0A1S3P7P5|A0A1S3P7P5_SALSA	ncoa5	Nuclear receptor coactivator 5 isoform X2	680	Salmo salar	21	1	24	8	0	17.8925	17.8932	TRUE
A0A1S3P7S7	tr|A0A1S3P7S7|A0A1S3P7S7_SALSA	LOC106583688	Vesicle-associated membrane protein-associated protein B-like	246	Salmo salar	13	1	24	8	0	17.2041	17.1835	TRUE
A0A1S3P7U3	tr|A0A1S3P7U3|A0A1S3P7U3_SALSA	ddx27	RNA helicase	776	Salmo salar	5	1	24	8	0	15.1936	15.2505	TRUE
A0A1S3P866	tr|A0A1S3P866|A0A1S3P866_SALSA	sec13	Protein SEC13 homolog	320	Salmo salar	11	1	24	8	0	17.366	17.4903	TRUE
A0A1S3P8C0	tr|A0A1S3P8C0|A0A1S3P8C0_SALSA	gmppb	mannose-1-phosphate guanylyltransferase	360	Salmo salar	1	1	24	8	0	15.5238	15.518	TRUE
A0A1S3P8D4	tr|A0A1S3P8D4|A0A1S3P8D4_SALSA	iars	isoleucine--tRNA ligase	1268	Salmo salar	36	1	24	8	0	17.4986	17.5842	TRUE
A0A1S3P8E8	tr|A0A1S3P8E8|A0A1S3P8E8_SALSA	pdhb	Pyruvate dehydrogenase E1 component subunit beta	388	Salmo salar	19	1	24	8	0	18.3348	18.3436	TRUE
A0A1S3P8F1	tr|A0A1S3P8F1|A0A1S3P8F1_SALSA	flnb	Filamin-B	2690	Salmo salar	78	1	24	8	0	19.1629	19.2103	TRUE
A0A1S3P8I1	tr|A0A1S3P8I1|A0A1S3P8I1_SALSA	dennd6a	Protein DENND6A	603	Salmo salar	4	1	24	8	0	14.2892	14.3138	TRUE
A0A1S3P8J1	tr|A0A1S3P8J1|A0A1S3P8J1_SALSA	LOC106583837	Constitutive coactivator of PPAR-gamma-like protein 1 homolog isoform X4	1132	Salmo salar	8	0.9998	24	8	0	14.9292	14.9329	TRUE
A0A1S3P8M0	tr|A0A1S3P8M0|A0A1S3P8M0_SALSA	LOC100194712	3-methyl-2-oxobutanoate dehydrogenase (2-methylpropanoyl-transferring)	392	Salmo salar	6	1	24	8	0	16.5826	16.5757	TRUE
A0A1S3P8N4	tr|A0A1S3P8N4|A0A1S3P8N4_SALSA	LOC106583882	26S proteasome non-ATPase regulatory subunit 11-like isoform X2	422	Salmo salar	5	1	24	8	0	15.436	15.474	TRUE
A0A1S3P8P3	tr|A0A1S3P8P3|A0A1S3P8P3_SALSA	thoc6	THO complex subunit 6 homolog isoform X2	315	Salmo salar	3	1	24	8	0	14.7378	14.8608	TRUE
A0A1S3P8Q9	tr|A0A1S3P8Q9|A0A1S3P8Q9_SALSA	LOC106583901	Rab GTPase-binding effector protein 2-like isoform X3	460	Salmo salar	2	0.9984	24	8	0	12.7477	12.8111	TRUE
A0A1S3P8V4	tr|A0A1S3P8V4|A0A1S3P8V4_SALSA	LOC106583920	AP-2 complex subunit alpha	962	Salmo salar	42	1	24	8	0	16.7894	16.7885	TRUE
A0A1S3P8V9	tr|A0A1S3P8V9|A0A1S3P8V9_SALSA	LOC106583922	type I protein arginine methyltransferase	356	Salmo salar	13	1	24	8	0	16.4321	16.4581	TRUE
A0A1S3P8X1	tr|A0A1S3P8X1|A0A1S3P8X1_SALSA	LOC106583903	Uncharacterized protein LOC106583903 isoform X2	450	Salmo salar	15	1	24	8	0	15.2218	15.2093	TRUE
A0A1S3P8X4	tr|A0A1S3P8X4|A0A1S3P8X4_SALSA	thoc6	THO complex subunit 6 homolog isoform X3	211	Salmo salar	5	1	24	8	0	14.6239	14.5866	TRUE
A0A1S3P8Y2	tr|A0A1S3P8Y2|A0A1S3P8Y2_SALSA	LOC106583918	Ras-related protein R-Ras-like	197	Salmo salar	12	1	24	8	0	17.0534	17.0671	TRUE
A0A1S3P8Z5	tr|A0A1S3P8Z5|A0A1S3P8Z5_SALSA	LOC106583936	Ataxin-2-like protein	982	Salmo salar	7	1	24	8	0	17.1588	17.1747	TRUE
A0A1S3P919	tr|A0A1S3P919|A0A1S3P919_SALSA	LOC106583946	non-specific serine/threonine protein kinase	1151	Salmo salar	5	1	24	8	0	15.35	15.3449	TRUE
A0A1S3P920	tr|A0A1S3P920|A0A1S3P920_SALSA	mvp	Major vault protein	875	Salmo salar	108	1	24	8	0	16.5539	16.5889	TRUE
A0A1S3P931	tr|A0A1S3P931|A0A1S3P931_SALSA	LOC106583953	WW domain-containing transcription regulator protein 1-like isoform X2	443	Salmo salar	2	0.9979	24	8	0	14.9007	14.9475	TRUE
A0A1S3P972	tr|A0A1S3P972|A0A1S3P972_SALSA	LOC106583949	Apoptosis regulator BAX-like isoform X1	204	Salmo salar	1	0.9157	24	8	0	14.7044	14.7348	TRUE
A0A1S3P976	tr|A0A1S3P976|A0A1S3P976_SALSA	zranb2	Zinc finger Ran-binding domain-containing protein 2	333	Salmo salar	2	1	24	8	0	14.7302	14.7578	TRUE
A0A1S3P982	tr|A0A1S3P982|A0A1S3P982_SALSA	LOC100380722	Exocyst complex component 2	926	Salmo salar	12	1	24	8	0	14.8784	14.8431	TRUE
A0A1S3P9F9	tr|A0A1S3P9F9|A0A1S3P9F9_SALSA	LOC106584026	Dedicator of cytokinesis protein 7 isoform X2	2135	Salmo salar	4	1	24	8	0	13.9421	14.0399	TRUE
A0A1S3P9I9	tr|A0A1S3P9I9|A0A1S3P9I9_SALSA	LOC106584033	Adenylate kinase 4, mitochondrial	227	Salmo salar	5	1	24	8	0	15.5812	15.5817	TRUE
A0A1S3P9J8	tr|A0A1S3P9J8|A0A1S3P9J8_SALSA	LOC106584002	Influenza virus NS1A-binding protein homolog A-like	667	Salmo salar	3	1	24	8	0	14.1947	14.3397	TRUE
A0A1S3P9L4	tr|A0A1S3P9L4|A0A1S3P9L4_SALSA	LOC106584046	N(G),N(G)-dimethylarginine dimethylaminohydrolase 1-like isoform X1	282	Salmo salar	7	1	24	8	0	16.2605	16.2621	TRUE
A0A1S3P9M7	tr|A0A1S3P9M7|A0A1S3P9M7_SALSA	LOC106584054	Histone-binding protein N1/N2-like isoform X2	509	Salmo salar	5	1	24	8	0	14.3429	14.456	TRUE
A0A1S3P9N4	tr|A0A1S3P9N4|A0A1S3P9N4_SALSA	LOC106584059	Non-specific lipid-transfer protein-like isoform X1	149	Salmo salar	9	1	24	8	0	15.6813	15.6865	TRUE
A0A1S3P9R5	tr|A0A1S3P9R5|A0A1S3P9R5_SALSA	LOC106584048	UPF0690 protein C1orf52 homolog	225	Salmo salar	1	0.9157	24	8	0	14.0627	14.1088	TRUE
A0A1S3P9U1	tr|A0A1S3P9U1|A0A1S3P9U1_SALSA	LOC106584104	Protein furry homolog-like isoform X4	3205	Salmo salar	3	1	24	8	0	14.0676	13.9755	TRUE
A0A1S3P9V2	tr|A0A1S3P9V2|A0A1S3P9V2_SALSA	LOC106584040	Tetratricopeptide repeat protein 4-like	404	Salmo salar	4	1	24	8	0	14.3654	14.3793	TRUE
A0A1S3P9Z8	tr|A0A1S3P9Z8|A0A1S3P9Z8_SALSA	sirt5	NAD-dependent protein deacylase sirtuin-5, mitochondrial	321	Salmo salar	2	1	24	8	0	15.7434	15.7764	TRUE
A0A1S3PA40	tr|A0A1S3PA40|A0A1S3PA40_SALSA	LOC106584119	WD repeat-containing protein 26	634	Salmo salar	6	1	24	8	0	15.5258	15.5128	TRUE
A0A1S3PA46	tr|A0A1S3PA46|A0A1S3PA46_SALSA	LOC106584129	Uncharacterized protein LOC106584129 isoform X1	1021	Salmo salar	33	1	24	8	0	17.9493	17.9286	TRUE
A0A1S3PA62	tr|A0A1S3PA62|A0A1S3PA62_SALSA	exoc1	Exocyst complex component 1 isoform X5	895	Salmo salar	12	1	24	8	0	15.0659	15.0708	TRUE
A0A1S3PA79	tr|A0A1S3PA79|A0A1S3PA79_SALSA	LOC106584135	Nucleoprotein TPR-like isoform X3	2357	Salmo salar	23	1	24	8	0	14.4347	14.4269	TRUE
A0A1S3PA89	tr|A0A1S3PA89|A0A1S3PA89_SALSA	LOC106584139	UDP-N-acetylhexosamine pyrophosphorylase-like isoform X1	520	Salmo salar	10	1	24	8	0	15.4113	15.3393	TRUE
A0A1S3PAD1	tr|A0A1S3PAD1|A0A1S3PAD1_SALSA	LOC106584177	Glutamine synthetase	373	Salmo salar	8	1	24	8	0	14.252	14.1646	TRUE
A0A1S3PAF2	tr|A0A1S3PAF2|A0A1S3PAF2_SALSA	LOC106584153	Ubiquitin carboxyl-terminal hydrolase	311	Salmo salar	10	1	24	8	0	15.7934	15.8133	TRUE
A0A1S3PAJ7	tr|A0A1S3PAJ7|A0A1S3PAJ7_SALSA	LOC106584195	Trafficking protein particle complex subunit 8-like isoform X2	1515	Salmo salar	7	1	24	8	0	15.0127	15.0324	TRUE
A0A1S3PAK7	tr|A0A1S3PAK7|A0A1S3PAK7_SALSA	LOC106584165	RRP15-like protein	297	Salmo salar	1	0.9157	24	8	0	15.3575	15.3727	TRUE
A0A1S3PAL1	tr|A0A1S3PAL1|A0A1S3PAL1_SALSA	LOC106584198	Elongation factor 1-delta	274	Salmo salar	18	1	24	8	0	19.845	19.6908	TRUE
A0A1S3PAL7	tr|A0A1S3PAL7|A0A1S3PAL7_SALSA	LOC100136418	GDP-L-fucose synthase	326	Salmo salar	12	1	24	8	0	16.3174	16.3115	TRUE
A0A1S3PAU9	tr|A0A1S3PAU9|A0A1S3PAU9_SALSA	rabggta	Geranylgeranyl transferase type-2 subunit alpha	583	Salmo salar	7	1	24	8	0	14.8016	14.7788	TRUE
A0A1S3PAW7	tr|A0A1S3PAW7|A0A1S3PAW7_SALSA	LOC106584205	Palladin-like	1098	Salmo salar	18	1	24	8	0	16.2651	16.3238	TRUE
A0A1S3PAY0	tr|A0A1S3PAY0|A0A1S3PAY0_SALSA	dhcr24	Delta(24)-sterol reductase	516	Salmo salar	6	1	24	8	0	14.7188	14.8476	TRUE
A0A1S3PAY5	tr|A0A1S3PAY5|A0A1S3PAY5_SALSA	LOC106584215	Proteasome subunit beta	271	Salmo salar	16	1	24	8	0	16.9158	16.8903	TRUE
A0A1S3PB01	tr|A0A1S3PB01|A0A1S3PB01_SALSA	LOC106584281	Glycosaminoglycan xylosylkinase-like	409	Salmo salar	3	1	24	8	0	14.7078	14.757	TRUE
A0A1S3PB20	tr|A0A1S3PB20|A0A1S3PB20_SALSA	tgm1	Protein-glutamine gamma-glutamyltransferase K	776	Salmo salar	15	1	24	8	0	15.3537	16.0258	TRUE
A0A1S3PB88	tr|A0A1S3PB88|A0A1S3PB88_SALSA	LOC106584286	Enoyl-CoA hydratase domain-containing protein 2, mitochondrial-like isoform X1	332	Salmo salar	3	1	24	8	0	15.7662	15.729	TRUE
A0A1S3PBA0	tr|A0A1S3PBA0|A0A1S3PBA0_SALSA	LOC106584321	Oxysterol-binding protein	723	Salmo salar	7	1	24	8	0	15.4473	15.5013	TRUE
A0A1S3PBB6	tr|A0A1S3PBB6|A0A1S3PBB6_SALSA	LOC106584323	Calreticulin	416	Salmo salar	24	1	24	8	0	18.1292	18.1396	TRUE
A0A1S3PBB8	tr|A0A1S3PBB8|A0A1S3PBB8_SALSA	LOC106584305	F-box-like/WD repeat-containing protein TBL1XR1 isoform X1	527	Salmo salar	3	1	24	8	0	14.5967	14.6303	TRUE
A0A1S3PBC6	tr|A0A1S3PBC6|A0A1S3PBC6_SALSA	LOC106584278	Peroxiredoxin-6	222	Salmo salar	20	1	24	8	0	18.2685	18.3388	TRUE
A0A1S3PBE8	tr|A0A1S3PBE8|A0A1S3PBE8_SALSA	LOC106584329	FAS-associated factor 1-like isoform X1	671	Salmo salar	7	1	24	8	0	16.1558	16.1668	TRUE
A0A1S3PBH2	tr|A0A1S3PBH2|A0A1S3PBH2_SALSA	LOC106584335	GCS light chain	273	Salmo salar	7	1	24	8	0	16.6377	16.671	TRUE
A0A1S3PBK8	tr|A0A1S3PBK8|A0A1S3PBK8_SALSA	LOC106584328	Cyclin-dependent kinase 4 inhibitor C-like	160	Salmo salar	1	0.9157	24	8	0	15.0473	15.0285	TRUE
A0A1S3PBP3	tr|A0A1S3PBP3|A0A1S3PBP3_SALSA	LOC106584359	Deoxyhypusine hydroxylase	306	Salmo salar	1	0.9157	24	8	0	14.610900000000001	14.605	TRUE
A0A1S3PBQ6	tr|A0A1S3PBQ6|A0A1S3PBQ6_SALSA	LOC106584374	Long-chain-fatty-acid--CoA ligase ACSBG2	752	Salmo salar	9	1	24	8	0	15.2723	15.3997	TRUE
A0A1S3PBS6	tr|A0A1S3PBS6|A0A1S3PBS6_SALSA	LOC106584382	alpha-1,2-Mannosidase	898	Salmo salar	4	1	24	8	0	14.8802	15.0773	TRUE
A0A1S3PBU8	tr|A0A1S3PBU8|A0A1S3PBU8_SALSA	LOC106584355	vesicle-fusing ATPase	438	Salmo salar	15	1	24	8	0	16.9576	17.0518	TRUE
A0A1S3PBW1	tr|A0A1S3PBW1|A0A1S3PBW1_SALSA	LOC106584361	Nuclear factor 1	522	Salmo salar	7	1	24	8	0	14.5392	14.5706	TRUE
A0A1S3PBX6	tr|A0A1S3PBX6|A0A1S3PBX6_SALSA	LOC106584401	AP-3 complex subunit delta-1-like isoform X3	1247	Salmo salar	26	1	24	8	0	17.0251	17.0321	TRUE
A0A1S3PBY1	tr|A0A1S3PBY1|A0A1S3PBY1_SALSA	LOC106584403	Hepatoma-derived growth factor-related protein 2	660	Salmo salar	8	1	24	8	0	15.1775	15.1399	TRUE
A0A1S3PBY6	tr|A0A1S3PBY6|A0A1S3PBY6_SALSA	LOC106584406	Guanine nucleotide-binding protein subunit alpha	359	Salmo salar	11	1	24	8	0	14.5712	14.6032	TRUE
A0A1S3PC79	tr|A0A1S3PC79|A0A1S3PC79_SALSA	LOC106584381	Vesicle-trafficking protein SEC22b-B-like isoform X2	215	Salmo salar	11	1	24	8	0	18.0831	18.1011	TRUE
A0A1S3PCD0	tr|A0A1S3PCD0|A0A1S3PCD0_SALSA	LOC106584398	Secretory carrier-associated membrane protein	231	Salmo salar	4	1	24	8	0	17.2295	17.2413	TRUE
A0A1S3PCK0	tr|A0A1S3PCK0|A0A1S3PCK0_SALSA	LOC106584527	Ferritin	205	Salmo salar	2	1	24	8	0	15.1479	15.1464	TRUE
A0A1S3PCL6	tr|A0A1S3PCL6|A0A1S3PCL6_SALSA	kiaa1033	WASH complex subunit 7 isoform X2	1154	Salmo salar	5	1	24	8	0	14.7483	14.7222	TRUE
A0A1S3PCQ1	tr|A0A1S3PCQ1|A0A1S3PCQ1_SALSA	LOC106584530	AFG3-like protein 1	762	Salmo salar	12	1	24	8	0	15.1623	15.1347	TRUE
A0A1S3PCS9	tr|A0A1S3PCS9|A0A1S3PCS9_SALSA	LOC106584524	Non-muscle caldesmon-like isoform X4	588	Salmo salar	17	1	24	8	0	15.5107	15.4523	TRUE
A0A1S3PCX0	tr|A0A1S3PCX0|A0A1S3PCX0_SALSA	LOC106584548	Dihydrolipoyl dehydrogenase	508	Salmo salar	20	1	24	8	0	16.9273	16.9947	TRUE
A0A1S3PCY0	tr|A0A1S3PCY0|A0A1S3PCY0_SALSA	LOC106584475	DCC-interacting protein 13-beta-like	664	Salmo salar	9	1	24	8	0	16.0911	16.1107	TRUE
A0A1S3PCY2	tr|A0A1S3PCY2|A0A1S3PCY2_SALSA	LOC106584550	Alpha-aminoadipic semialdehyde synthase, mitochondrial-like	931	Salmo salar	36	1	24	8	0	17.0754	17.1556	TRUE
A0A1S3PD02	tr|A0A1S3PD02|A0A1S3PD02_SALSA	LOC106584569	Acyl-coenzyme A thioesterase 4-like isoform X2	343	Salmo salar	2	1	24	8	0	14.6227	14.6841	TRUE
A0A1S3PD14	tr|A0A1S3PD14|A0A1S3PD14_SALSA	LOC106584496	Fibulin-1	691	Salmo salar	9	1	24	8	0	16.671	16.4329	TRUE
A0A1S3PD57	tr|A0A1S3PD57|A0A1S3PD57_SALSA	LOC106584644	Microtubule-associated protein 1B-like isoform X2	3916	Salmo salar	12	1	24	8	0	14.735	14.6967	TRUE
A0A1S3PD83	tr|A0A1S3PD83|A0A1S3PD83_SALSA	ticrr	Treslin isoform X1	1905	Salmo salar	1	0.9957	24	8	0	18.8502	18.8314	TRUE
A0A1S3PDD4	tr|A0A1S3PDD4|A0A1S3PDD4_SALSA	LOC106584647	Hyaluronan and proteoglycan link protein 3-like	362	Salmo salar	8	1	24	8	0	15.7595	15.8775	TRUE
A0A1S3PDF4	tr|A0A1S3PDF4|A0A1S3PDF4_SALSA	LOC106584661	Sorting and assembly machinery component 50 homolog A isoform X1	469	Salmo salar	10	1	24	8	0	15.3699	15.3621	TRUE
A0A1S3PDP0	tr|A0A1S3PDP0|A0A1S3PDP0_SALSA	LOC106584721	Sulfide:quinone oxidoreductase, mitochondrial-like	450	Salmo salar	17	1	24	8	0	15.9279	15.889	TRUE
A0A1S3PDT6	tr|A0A1S3PDT6|A0A1S3PDT6_SALSA	LOC106584787	Protein phosphatase 1 regulatory subunit 12A-like isoform X4	925	Salmo salar	7	1	24	8	0	15.0542	15.0634	TRUE
A0A1S3PDV1	tr|A0A1S3PDV1|A0A1S3PDV1_SALSA	LOC106584649	EGF-like repeat and discoidin I-like domain-containing protein 3 isoform X2	472	Salmo salar	15	1	24	8	0	17.129	17.148	TRUE
A0A1S3PDV5	tr|A0A1S3PDV5|A0A1S3PDV5_SALSA	ano5	Anoctamin	1021	Salmo salar	8	1	24	8	0	14.9778	14.9717	TRUE
A0A1S3PE07	tr|A0A1S3PE07|A0A1S3PE07_SALSA	LOC106584788	Serine/arginine-rich splicing factor 7-like isoform X1	245	Salmo salar	6	1	24	8	0	14.6121	14.6409	TRUE
A0A1S3PE21	tr|A0A1S3PE21|A0A1S3PE21_SALSA	fadsd5	Delta-5 fatty acyl desaturase isoform X1	454	Salmo salar	10	1	24	8	0	14.8221	15.0566	TRUE
A0A1S3PE35	tr|A0A1S3PE35|A0A1S3PE35_SALSA	eps8l2	Epidermal growth factor receptor kinase substrate 8-like protein 2	696	Salmo salar	6	1	24	8	0	14.5768	14.7039	TRUE
A0A1S3PE71	tr|A0A1S3PE71|A0A1S3PE71_SALSA	man2c1	alpha-mannosidase	1034	Salmo salar	6	1	24	8	0	14.3555	14.3063	TRUE
A0A1S3PE89	tr|A0A1S3PE89|A0A1S3PE89_SALSA	LOC106584897	calcium/calmodulin-dependent protein kinase	573	Salmo salar	10	1	24	8	0	16.3444	16.3378	TRUE
A0A1S3PE97	tr|A0A1S3PE97|A0A1S3PE97_SALSA	LOC106584850	DnaJ homolog subfamily A member 4-like	403	Salmo salar	4	1	24	8	0	14.5619	14.7969	TRUE
A0A1S3PEG9	tr|A0A1S3PEG9|A0A1S3PEG9_SALSA	LOC106584895	Histone H2A	170	Salmo salar	9	1	24	8	0	19.3336	19.4715	TRUE
A0A1S3PEJ3	tr|A0A1S3PEJ3|A0A1S3PEJ3_SALSA	LOC106584899	DNA-directed RNA polymerase III subunit RPC6	315	Salmo salar	1	0.9157	24	8	0	13.8374	13.9343	TRUE
A0A1S3PEJ9	tr|A0A1S3PEJ9|A0A1S3PEJ9_SALSA	coq5	2-methoxy-6-polyprenyl-1,4-benzoquinol methylase, mitochondrial	333	Salmo salar	6	1	24	8	0	14.5068	14.5187	TRUE
A0A1S3PEL4	tr|A0A1S3PEL4|A0A1S3PEL4_SALSA	atp5a1	ATP synthase subunit alpha	552	Salmo salar	60	1	24	8	0	15.3759	15.414	TRUE
A0A1S3PEL9	tr|A0A1S3PEL9|A0A1S3PEL9_SALSA	ykt6	Synaptobrevin homolog YKT6 isoform X1	198	Salmo salar	5	0.9999	24	8	0	15.1134	15.1706	TRUE
A0A1S3PEM1	tr|A0A1S3PEM1|A0A1S3PEM1_SALSA	LOC106584973	AP complex subunit beta	1010	Salmo salar	21	1	24	8	0	14.752	14.803	TRUE
A0A1S3PEN0	tr|A0A1S3PEN0|A0A1S3PEN0_SALSA	LOC106584976	RNA-binding protein EWS-like isoform X4	599	Salmo salar	8	1	24	8	0	17.9545	17.9164	TRUE
A0A1S3PER3	tr|A0A1S3PER3|A0A1S3PER3_SALSA	LOC106584988	Squamous cell carcinoma antigen recognized by T-cells 3-like isoform X2	951	Salmo salar	10	1	24	8	0	15.6539	15.6605	TRUE
A0A1S3PES9	tr|A0A1S3PES9|A0A1S3PES9_SALSA	LOC106584953	Spectrin beta chain	2350	Salmo salar	141	1	24	8	0	16.0321	16.067	TRUE
[truncated: 4,980 more rows]
