# Supplementary material for: Time-Resolved Label-Free Proteomics of SHK-1 Cells After Renibacterium salmoninarum Inoculation Reveals Early Host-Cell Remodeling
Source: Int J Mol Sci. 2026 Jun 26;27(13):5773. doi: 10.3390/ijms27135773 (PMC13360928; doi:10.3390/ijms27135773)
Supplement: Supplementary file 1 [file ijms-27-05773-s001.zip › Supplementary_Dataset_S2_strict_differential_abundance_all_contrasts.csv]

protein_id	logFC	AveExpr	t	P.Value	adj.P.Val	B	gene_name	description	combined_total_peptides	comparison	regulation	significant
A0A1S3RA50	10.87332272421259	19.935892792221605	70.91908959284989	1.5178781052910848e-18	2.2661920111995903e-15	28.64045583840873	LOC106601521	Glial fibrillary acidic protein	4	SHK_T1_vs_SHK_T0	Up	TRUE
A0A1S3NW71	5.689510881282478	18.185604469889988	17.485324965882427	5.4010680309349155e-9	9.774296448710095e-8	11.35932139961799	pkp4	Plakophilin-4 isoform X2	4	SHK_T1_vs_SHK_T0	Up	TRUE
A0A1S3R4X4	5.521872096525012	16.45556222929201	27.116877007594937	7.8177688654013e-17	3.5913627433981974e-14	28.77205713194538	LOC106600076	Neurabin-1-like isoform X2	1	SHK_T1_vs_SHK_T0	Up	TRUE
A0A1S3LC46	5.019006651645459	18.091574398656807	26.087433623709412	1.6191914573609026e-16	6.44654092223954e-14	28.05935532028588	LOC106565623	ethanolamine kinase	3	SHK_T1_vs_SHK_T0	Up	TRUE
A0A1S3NRW9	3.7582921196233503	14.151360936243808	14.574299832926023	8.992939823105195e-11	2.950870144152979e-9	15.050730083951825	LOC106581020	Serine protease K12H4.7	3	SHK_T1_vs_SHK_T0	Up	TRUE
B5X425	3.74303703915367	18.77151589473716	37.89724020590481	1.3721440446007381e-19	4.097222117177804e-16	34.79523000803451	CATK	Cathepsin K	13	SHK_T1_vs_SHK_T0	Up	TRUE
A0A1S3T4L2	-3.7281817967234456	13.60684494765782	-2.5860649255146546	0.02343403583076763	0.04784549127567328	-4.498723808888441	LOC106613615	Membralin-like isoform X1	3	SHK_T1_vs_SHK_T0	Down	TRUE
A0A1S3SII6	3.5505543449031833	15.19958458460885	13.710564175996089	1.0009049844401051e-10	3.1964730305220902e-9	14.886184814268468	LOC106609712	Uncharacterized protein LOC106609712	2	SHK_T1_vs_SHK_T0	Up	TRUE
A0A1S3MGK3	-3.484522017441284	13.981909964507537	-5.412537606712993	0.00140375901915579	0.00421692598712193	-0.946181055056532	LOC106572568	Plexin-A2-like	3	SHK_T1_vs_SHK_T0	Down	TRUE
B9EMD1	3.405215232366734	17.679488574913037	27.36534542931044	6.583713386845327e-17	3.2764946955200245e-14	28.939688640707168	CD63	Tetraspanin	2	SHK_T1_vs_SHK_T0	Up	TRUE
B5DGZ1	3.3778694879757403	13.46019424979683	7.282960915366169	0.00141956890343969	0.0042515875081955	-0.4875063429240898	slc25a4	ADP/ATP translocase	13	SHK_T1_vs_SHK_T0	Up	TRUE
A0A1S3MH49	-3.3776688531889345	13.46974492587259	-6.244423957843148	6.3590561093871565e-6	3.9476385743513615e-5	3.357529326460134	LOC106572599	SAP domain-containing ribonucleoprotein-like isoform X1	1	SHK_T1_vs_SHK_T0	Down	TRUE
A0A1S3S9S3	-3.302279141706549	15.077125421920192	-17.926420275148466	1.296268202132412e-12	1.0053654159915278e-10	19.20711941867889	akap12	A-kinase anchor protein 12 isoform X1	17	SHK_T1_vs_SHK_T0	Down	TRUE
A0A1S3P0G2	3.281918735738813	13.790590213774262	10.583200537109596	9.150441408713667e-5	3.9145011527820934e-4	2.2231424411794283	LOC106582441	L-dopachrome tautomerase	1	SHK_T1_vs_SHK_T0	Up	TRUE
C0HB88	3.2632890523016	14.511738485926855	7.359040971880345	1.0030382209810737e-6	8.205677062601329e-6	5.205456029280337	PSL2	Signal peptide peptidase-like 2A	2	SHK_T1_vs_SHK_T0	Up	TRUE
A0A1S3RQB1	3.238194467679852	14.741567891054828	4.996982784869067	3.726401869170865e-4	0.00133498025620734	-0.3825005765347864	LOC106604139	Matrin-3-like	3	SHK_T1_vs_SHK_T0	Up	TRUE
A0A1S3NBV8	-3.1436634230130576	15.755555106026826	-6.538638402814803	2.696794081613533e-6	1.916712445451583e-5	4.093250937051109	LOC106578534	Mitochondrial folate transporter/carrier-like	1	SHK_T1_vs_SHK_T0	Down	TRUE
A0A1S3QVI1	-3.035785710653185	14.55053918608282	-11.134583684332384	9.690580924179662e-9	1.576897800523186e-7	10.377509144915418	LOC106597208	Proteasome-associated protein ECM29 homolog	5	SHK_T1_vs_SHK_T0	Down	TRUE
A0A1S3NE54	2.986724403978542	15.775588664283896	30.779059201006405	7.146881419750321e-18	4.351588160932397e-15	31.08616411902827	LOC106578958	Lipase	8	SHK_T1_vs_SHK_T0	Up	TRUE
A0A1S3NCU2	-2.962896178115054	15.50731935230933	-6.103216049974639	8.491989497632813e-6	5.056247385828829e-5	3.061489269906052	LOC106578672	Uncharacterized protein LOC106578672 isoform X3	2	SHK_T1_vs_SHK_T0	Down	TRUE
A0A1S3Q4N1	2.9406367826904862	15.370437469501008	18.80871732174443	7.096400934189947e-14	9.0169588040388e-12	21.990208525198845	grn	Granulins isoform X1	6	SHK_T1_vs_SHK_T0	Up	TRUE
A0A1S3R0U0	-2.8793503505966047	14.52312695528124	-6.823021897700415	2.6991881557682206e-6	1.916712445451583e-5	4.482336921893911	LOC106599169	Histone H3-like	5	SHK_T1_vs_SHK_T0	Down	TRUE
A0A1S3M6M8	-2.8497737931753786	15.50623557254474	-30.74759087926427	7.286651307656392e-18	4.351588160932397e-15	31.067615510899294	LOC106570879	Protein crumbs homolog 2-like	13	SHK_T1_vs_SHK_T0	Down	TRUE
A0A1S3R977	2.755086207890906	15.474377080042451	5.274761546785153	7.102872598309273e-5	3.137452304519451e-4	0.8677526892434893	LOC106601319	HMG box-containing protein 4-like	3	SHK_T1_vs_SHK_T0	Up	TRUE
A0A1S3P882	2.6814608822989356	14.458453841824053	13.988609730737972	3.2365772090777356e-11	1.351667069413443e-9	15.87725847739488	LOC106583772	LIM and cysteine-rich domains protein 1-like	4	SHK_T1_vs_SHK_T0	Up	TRUE
A0A1S3MMI3	2.6449428134925608	15.370532888905515	10.035722011868067	7.37132832439796e-8	8.877233984096034e-7	8.128249202116336	kiaa0513	Uncharacterized protein KIAA0513 homolog isoform X2	3	SHK_T1_vs_SHK_T0	Up	TRUE
A0A1S3LG86	2.609247088878142	14.578435145261574	6.062011578601018	1.074973355747042e-4	4.5209442820572776e-4	1.2970274392651593	LOC106566386	Heat shock 70 kDa protein-like	25	SHK_T1_vs_SHK_T0	Up	TRUE
A0A1S3LFQ5	2.553881023661887	13.31197456014262	8.666991244193422	9.370026162232017e-6	5.507657110319842e-5	3.56288322375796	LOC106566282	Cytospin-A	2	SHK_T1_vs_SHK_T0	Up	TRUE
C0H928	2.4780865766259215	13.648103649509826	3.643848538099468	0.00369848500099441	0.00977316479023834	-2.565976358744499	LRC8D	Leucine-rich repeat-containing protein 8D	3	SHK_T1_vs_SHK_T0	Up	TRUE
A0A1S3L6G9	2.4663784022718733	14.09391281298658	5.069991864439173	2.547923713907319e-4	9.504185146442542e-4	0.12855944264082897	LOC106564497	Low-density lipoprotein receptor-like	2	SHK_T1_vs_SHK_T0	Up	TRUE
A0A1S3KXJ5	2.454734675032869	14.06840160777213	8.419579873677687	1.0351829849572228e-7	1.1980838732877003e-6	7.588309268807071	LOC106562888	Amino acid transporter	1	SHK_T1_vs_SHK_T0	Up	TRUE
A0A1S3MHP9	-2.4472307222906693	14.320931621068636	-6.93677466512178	2.1432495844952656e-5	1.1237477189293876e-4	2.617341371150548	LOC106572604	Tubulin alpha chain	31	SHK_T1_vs_SHK_T0	Down	TRUE
A0A1S3MRW5	-2.443977600903509	15.949557878291191	-5.70314465707449	1.9540578604076844e-5	1.0382244177035394e-4	2.1068367855669043	LOC106574497	Lipid phosphate phosphohydrolase 2-like isoform X1	2	SHK_T1_vs_SHK_T0	Down	TRUE
B5DGN6	-2.442427819472849	16.302946872056733	-18.430155967016635	1.0301636535295801e-13	1.1607806299771042e-11	21.613096103053437	CALM	Calmodulin	5	SHK_T1_vs_SHK_T0	Down	TRUE
A0A1S3MM55	-2.441764477497411	14.07648727834033	-5.492495056619337	3.054509619525993e-5	1.508811534144684e-4	1.7543886001179638	LOC106573600	Cold-inducible RNA-binding protein B-like isoform X3	4	SHK_T1_vs_SHK_T0	Down	TRUE
A0A1S3MLQ3	2.4145878380281154	14.138290580170782	7.536614629164922	3.633602598756634e-7	3.433524480976996e-6	6.150271857851993	LOC106573546	Lipoprotein lipase	4	SHK_T1_vs_SHK_T0	Up	TRUE
A0A1S3Q4A0	-2.3987750129138945	16.11567186677648	-6.446642213958804	5.536709068658616e-6	3.517577293407367e-5	3.443755178492194	LOC106589387	Actin, aortic smooth muscle	47	SHK_T1_vs_SHK_T0	Down	TRUE
C0HB42	-2.393716918282111	15.942460474565593	-12.022279429266788	1.6088358135362074e-9	3.3532522909410644e-8	11.93763255087637	K0415	AP-5 complex subunit zeta-1	2	SHK_T1_vs_SHK_T0	Down	TRUE
A0A1S3L3W3	-2.392439969459579	14.435044783521816	-7.710429172454372	5.353101637617378e-7	4.7501817206316465e-6	6.139679522493195	LOC106563847	Sister chromatid cohesion protein PDS5 homolog B-like	2	SHK_T1_vs_SHK_T0	Down	TRUE
A0A1S3KR32	-2.368049541384906	14.956531074935128	-12.99669613300148	5.059424314628954e-10	1.253729543857432e-8	13.13390824298794	cercam	Probable inactive glycosyltransferase 25 family member 3	2	SHK_T1_vs_SHK_T0	Down	TRUE
A0A1S3L340	2.313754501484736	13.398399780404274	7.120509037380495	1.6784295648107213e-5	9.104070264350251e-5	2.992143434712533	smpd1	Sphingomyelin phosphodiesterase	2	SHK_T1_vs_SHK_T0	Up	TRUE
A0A1S3SFC7	-2.3063565237239363	15.218912079162768	-9.742675559814424	1.1393724388812914e-8	1.809662820478477e-7	9.860301061913276	LOC106609124	Lamina-associated polypeptide 2, isoforms beta/delta/epsilon/gamma-like isoform X3	5	SHK_T1_vs_SHK_T0	Down	TRUE
A0A1S3PQ40	2.302836530498153	13.280815684750625	3.770190353786938	0.00148656417709423	0.00444110118339508	-2.13695711635449	LOC106586710	Renin receptor	1	SHK_T1_vs_SHK_T0	Up	TRUE
A0A1S3M3Y9	2.3020119986027296	15.471009173941566	13.1974495406997	7.946644257155952e-6	4.769583869722145e-5	4.53498080960431	LOC106570218	Protein FAM135B-like	2	SHK_T1_vs_SHK_T0	Up	TRUE
Q3ZLR1	-2.2697667282884275	16.441847758767977	-29.061496682715205	2.1171751744656275e-17	1.1494336492644295e-14	30.041239932283304	SOD1	Superoxide dismutase [Cu-Zn]	6	SHK_T1_vs_SHK_T0	Down	TRUE
A0A1S3Q144	2.2654507670759525	13.579346201849642	9.177464306127176	2.2523689872669553e-7	2.3474952167466417e-6	7.051002766898104	LOC106588788	Uncharacterized protein LOC106588788	1	SHK_T1_vs_SHK_T0	Up	TRUE
A0A1S3LX74	2.2589875964429407	16.15667985260311	14.319864736356797	9.763012047966956e-12	4.983308371834073e-10	16.97589964343824	LOC106568911	Beta-hexosaminidase	7	SHK_T1_vs_SHK_T0	Up	TRUE
A0A1S3NZT3	-2.2582140407903992	13.48999958780709	-6.036059782587403	3.8034424586387115e-5	1.8055769763903324e-4	1.9831849563388264	LOC106582367	DnaJ homolog subfamily B member 11	3	SHK_T1_vs_SHK_T0	Down	TRUE
A0A1S3P9K9	-2.216075740839198	14.190663009335507	-10.820225604372707	2.624342505377055e-7	2.648553450649259e-6	7.106703214883569	LOC106584039	proline--tRNA ligase	3	SHK_T1_vs_SHK_T0	Down	TRUE
B5X0W1	2.210709523254799	17.525138452873815	12.8617370046574	6.430910164062445e-11	2.283399577760747e-9	15.042463127575475	SC6A6	Transporter	4	SHK_T1_vs_SHK_T0	Up	TRUE
A0A1S3MBU2	-2.207191696747863	15.760738102501838	-10.870948133481235	1.133332124703906e-9	2.5160815794541737e-8	12.091395771830287	LOC106571644	Homeobox protein Meis2-like	4	SHK_T1_vs_SHK_T0	Down	TRUE
A0A1S3PM68	-2.181711716061791	14.396029452833334	-15.962366144011211	1.402877200166716e-12	1.0741003383840549e-10	18.958885063528417	LOC106586229	Integrin alpha-6-like isoform X2	8	SHK_T1_vs_SHK_T0	Down	TRUE
P35908	2.16409178979214	14.989226112682218	17.099279830716274	4.042114525834958e-13	3.6777038794224985e-11	20.22607242206424	KRT2	Keratin, type II cytoskeletal 2 epidermal	20	SHK_T1_vs_SHK_T0	Up	TRUE
A0A1S3Q2N3	-2.154518279209533	14.95293101589072	-12.28336125417434	1.4253414403734758e-10	4.277456825080602e-9	14.224679949716336	LOC106589071	Myosin-11	13	SHK_T1_vs_SHK_T0	Down	TRUE
Q68S98	-2.146555269387554	14.650634032541076	-15.156688092735424	3.5528892892551547e-12	2.2101932120241437e-10	18.010097030493114	LOC100136446	C type lectin receptor A	6	SHK_T1_vs_SHK_T0	Down	TRUE
B5X4M1	-2.1392858471859366	15.069387810557483	-8.564451602630577	5.3002497014741586e-8	6.720401532315005e-7	8.130866193482749	C1QT5	Complement C1q tumor necrosis factor-related protein 5	3	SHK_T1_vs_SHK_T0	Down	TRUE
A0A1S3SRK9	-2.134530096188019	14.49886337667284	-2.7200720137455434	0.01721653968690289	0.03667149132310333	-4.224981695038418	LOC106611338	Serine/threonine protein phosphatase 2A regulatory subunit	5	SHK_T1_vs_SHK_T0	Down	TRUE
A0A1S3NTY6	2.1152482130728263	16.96696660504669	11.39195627927695	5.15713165598944e-10	1.2622291085888908e-8	12.90192640516364	LOC106581255	Calpain-7-like	5	SHK_T1_vs_SHK_T0	Up	TRUE
A0A1S3NRI0	2.0870154416994673	19.845293773525793	43.070420667710565	1.1932976631837106e-20	7.126373644533121e-17	36.99591852242122	LOC106580864	Cathepsin K	13	SHK_T1_vs_SHK_T0	Up	TRUE
A0A1S3RYY8	2.0812593602457525	19.714096906809377	36.12379649336399	3.4184201178639706e-19	6.804934981294545e-16	33.95345943684331	apoc1	Apolipoprotein C-I isoform X1	16	SHK_T1_vs_SHK_T0	Up	TRUE
A0A1S3SII9	-2.07983340498496	19.46371652677874	-25.163454561246073	3.1867928570937293e-16	1.1195015848566913e-13	27.393478524576153	LOC106609709	Complement C1q-like protein 2	20	SHK_T1_vs_SHK_T0	Down	TRUE
B5DGG7	-2.079796316711649	13.50420837688076	-5.447381199831078	1.030066305332153e-4	4.3535427993231544e-4	0.9524522114106072	txnip	Thioredoxin-interacting protein	7	SHK_T1_vs_SHK_T0	Down	TRUE
P35527	2.063705964339505	15.818521844719749	4.632970090527482	1.74701103418384e-4	6.827977680723752e-4	-0.15027860750492028	KRT9	Keratin, type I cytoskeletal 9	38	SHK_T1_vs_SHK_T0	Up	TRUE
A0A1S3LWZ1	-2.0570607823535667	14.030506755456244	-7.685603801921793	3.870418181870103e-7	3.617235897046676e-6	6.23113494106994	LOC106569067	Laminin subunit gamma-1-like	5	SHK_T1_vs_SHK_T0	Down	TRUE
B5X944	-2.0536876258420804	15.414714182777908	-13.190973136045674	4.140285534734357e-11	1.639016049743301e-9	15.494587751223849	GRAN	Grancalcin	10	SHK_T1_vs_SHK_T0	Down	TRUE
A0A1S3MUX3	-2.0362909332778862	15.132929998068066	-8.724505492066648	3.9763429922002415e-8	5.324376759959606e-7	8.426795790835783	LOC106575202	CD99 antigen-like protein 2 isoform X5	3	SHK_T1_vs_SHK_T0	Down	TRUE
A0A1S3PVL7	2.0356107282555627	15.15082989660454	6.8441088933018515	1.439500028250504e-6	1.1078214134938156e-5	4.736705968629866	LOC106587655	Thrombospondin-1-like	24	SHK_T1_vs_SHK_T0	Up	TRUE
A0A1S3M0Y8	2.0213736087059786	14.905596237846202	8.243657787805342	5.156673408341623e-7	4.6378996377434e-6	6.019884992655077	LOC106569777	Nuclear factor of activated T-cells, cytoplasmic 1-like isoform X2	5	SHK_T1_vs_SHK_T0	Up	TRUE
A0A1S3SF78	-2.013161029881328	12.752349572438726	-8.184208137487431	2.3555134763968527e-7	2.4312139910624053e-6	6.797365568514601	LOC106609106	Cysteine-rich with EGF-like domain protein 2 isoform X4	4	SHK_T1_vs_SHK_T0	Down	TRUE
A0A1S3N8R9	2.0008876614226274	15.623907862236182	13.70225648807152	2.1261162379402258e-11	9.842764475177542e-10	16.178342200412036	LOC106577897	Plasminogen activator inhibitor 1	7	SHK_T1_vs_SHK_T0	Up	TRUE
P04264	1.9906570912609851	16.50174403022098	7.393263286862797	4.806086271365955e-7	4.361998056625756e-6	5.86287908461069	KRT1	Keratin, type II cytoskeletal 1	45	SHK_T1_vs_SHK_T0	Up	TRUE
A0A1S3PBU0	-1.9849021659377897	13.65163283242647	-6.120844266666089	8.189659903582896e-6	4.8957606550747805e-5	3.098579708672605	LOC106584334	Deoxynucleotidyltransferase terminal-interacting protein 2-like	2	SHK_T1_vs_SHK_T0	Down	TRUE
A0A1S3Q2D9	-1.980616925826368	15.865667961465734	-14.097486586585957	1.2878519791417935e-11	6.252887820678692e-10	16.69220025495523	LOC106589012	Four and a half LIM domains protein 3-like	9	SHK_T1_vs_SHK_T0	Down	TRUE
A0A1S3LIF9	-1.979262180608748	14.71580992432947	-6.73246831482893	1.808108822481702e-6	1.351442539156536e-5	4.502927987167692	LOC106566814	Short-chain dehydrogenase/reductase 3-like	1	SHK_T1_vs_SHK_T0	Down	TRUE
A0A1S3L597	1.969699160164648	15.232570829586937	6.851405412169163	1.4182923552247773e-6	1.0940994653580637e-5	4.75192889188246	LOC106564541	Neuronal-specific septin-3-like	1	SHK_T1_vs_SHK_T0	Up	TRUE
A0A088N6K8	1.960789405738522	14.966374386886288	17.967724451230552	1.6395871680835457e-13	1.7485026013919528e-11	21.142235124453663	LOC106586855	IFNGR2	1	SHK_T1_vs_SHK_T0	Up	TRUE
B5XCI8	1.951187286561586	14.09309706201024	13.872024498831024	1.711742183668476e-11	8.049231748715068e-10	16.400600452904314	RB27B	Ras-related protein Rab-27B	7	SHK_T1_vs_SHK_T0	Up	TRUE
A0A1S3NB96	1.9498791761481993	15.174604121545777	7.60945629997156	3.15560733565617e-7	3.074271942665358e-6	6.295255303092046	LOC106578452	Protein-serine/threonine kinase	1	SHK_T1_vs_SHK_T0	Up	TRUE
A0A1S3SEA9	1.9416260034453856	16.655855530493554	22.012634677441618	3.878504375303079e-15	8.908626203580765e-13	24.91283627680302	LOC106608947	Plasminogen activator inhibitor 1	10	SHK_T1_vs_SHK_T0	Up	TRUE
A0A1S3Q809	1.9233077725430388	14.928374203299803	8.948988416202303	2.6717481499981772e-8	3.763132064101206e-7	8.836304095457724	LOC106590085	Tubulin beta chain	17	SHK_T1_vs_SHK_T0	Up	TRUE
A0A1S3KKX1	1.922648041052181	17.132043605482753	11.58480080445551	3.8798500071685605e-10	1.0252417806553384e-8	13.19477641012168	LOC106560733	Pyruvate carboxylase, mitochondrial-like	1	SHK_T1_vs_SHK_T0	Up	TRUE
B5XBI7	-1.922273626190469	15.296152583908638	-8.640350773412298	4.62309183957522e-8	6.028188748022536e-7	8.271611839766035	CTL2B	CTLA-2-beta	6	SHK_T1_vs_SHK_T0	Down	TRUE
A0A1S3NS17	-1.922109773131128	13.739922505067025	-5.92695416320905	1.96929335886898e-5	1.0453884390369376e-4	2.2880080015637203	LOC106580964	Importin subunit alpha	8	SHK_T1_vs_SHK_T0	Down	TRUE
A0A1S3KY81	1.913680820129242	13.985728153100965	8.878894775490965	3.0228887299465606e-8	4.14052557230295e-7	8.70912823745132	gfm2	Ribosome-releasing factor 2, mitochondrial	2	SHK_T1_vs_SHK_T0	Up	TRUE
A0A1S3QHD5	-1.9022844116950477	15.70696449918512	-13.023552610723344	5.173592674297103e-11	1.9431883931385096e-9	15.265861242679367	LOC106592622	Fish-egg lectin-like	7	SHK_T1_vs_SHK_T0	Down	TRUE
A0A1S3S978	1.9010499999201544	15.30002484168879	10.30861997728262	4.717435699605342e-9	8.64187914050402e-8	10.683253309822163	ctsb	Cathepsin B	6	SHK_T1_vs_SHK_T0	Up	TRUE
A0A1S3KJV8	-1.891758420367605	13.679302201393387	-5.717407714247257	2.3512991319069595e-5	1.2115581031706958e-4	1.958066315950872	LOC106560331	Glutamine synthetase	5	SHK_T1_vs_SHK_T0	Down	TRUE
A0A1S3PAY6	-1.8911674924951376	13.902038691950033	-7.21243582567324	1.3098533943881057e-6	1.0292690093797062e-5	4.929890796187974	prrc2c	Protein PRRC2C isoform X3	1	SHK_T1_vs_SHK_T0	Down	TRUE
A0A1S3PBY9	1.8708835700094075	14.335265753050816	9.563105305365855	9.329451364612312e-7	7.695508777550375e-6	5.763826870340464	LOC106584400	UBX domain-containing protein 6-like	3	SHK_T1_vs_SHK_T0	Up	TRUE
A0A1S3SBN0	-1.869095660864584	13.426103282011876	-3.264711470791642	0.00818738686958378	0.01940280729569618	-3.325065677550841	LOC106608364	Neuroblastoma-amplified sequence-like	2	SHK_T1_vs_SHK_T0	Down	TRUE
A0A1S3T1G8	-1.863397636661542	14.944259687937178	-12.558765355384343	9.722068645435936e-11	3.1215158037926563e-9	14.617901344310436	LOC106613072	Serpin H1	25	SHK_T1_vs_SHK_T0	Down	TRUE
A0A1S3L8C9	1.8419728300918567	14.567434199956931	4.694679921422624	1.5178684736516453e-4	6.071473894606581e-4	-0.00853898446986622	LOC106565027	beta-galactoside alpha-2,3-sialyltransferase	3	SHK_T1_vs_SHK_T0	Up	TRUE
B5X4K8	-1.8419555329614603	14.26162719679539	-5.802084520650649	1.2880552769457811e-5	7.2500151874837e-5	2.494780090688997	RD23A	UV excision repair protein RAD23	2	SHK_T1_vs_SHK_T0	Down	TRUE
A0A1S3MRJ0	1.8363282302348996	15.135119698097055	7.630002426415143	8.706509734558038e-6	5.1582615213075994e-5	3.7240000910070097	LOC106574474	Tetraspanin-3-like isoform X1	1	SHK_T1_vs_SHK_T0	Up	TRUE
B5RI56	1.8355060536658243	17.985593166772784	25.86799047498268	1.8977244565748552e-16	7.083256534165646e-14	27.903517258054592	LOC100194694	Uncharacterized protein LOC100194694	8	SHK_T1_vs_SHK_T0	Up	TRUE
A0A1S3N6U5	1.8293338465605051	13.768115727066784	5.6284457298996955	2.28807841280201e-5	1.1830653057362428e-4	2.0489046139030185	LOC106577552	Macrophage-capping protein-like isoform X1	10	SHK_T1_vs_SHK_T0	Up	TRUE
A0A1S3LA67	-1.828229029933821	14.752816033042636	-5.326067406219146	3.6639186795179096e-5	1.746233313064485e-4	1.4305362969174586	LOC106565131	SUZ domain-containing protein 1	2	SHK_T1_vs_SHK_T0	Down	TRUE
A0A1S3PB20	1.8257096320601391	15.353506921561888	16.528953897536073	7.475476823535515e-13	6.11555446440467e-11	19.600435059192836	tgm1	Protein-glutamine gamma-glutamyltransferase K	15	SHK_T1_vs_SHK_T0	Up	TRUE
A0A1S3RG70	1.8236108967302904	15.700946641897724	4.6594695282005585	1.6446054402491922e-4	6.491463112470704e-4	-0.08939813250412154	LOC106602883	Ubiquitin-associated and SH3 domain-containing protein B-like isoform X1	2	SHK_T1_vs_SHK_T0	Up	TRUE
A0A1S3L9D5	-1.8228620167705891	20.30132836749815	-31.76843328791807	3.924598358410138e-18	3.1611429290156738e-15	31.658577326692225	LOC106565224	Protein-glutamine gamma-glutamyltransferase 2	76	SHK_T1_vs_SHK_T0	Down	TRUE
A0A1S3LEZ4	1.8194774941395035	16.20975380911423	18.938519577001493	6.254772230987898e-14	8.14726177198816e-12	22.117831650642675	LOC106566182	Transporter	4	SHK_T1_vs_SHK_T0	Up	TRUE
A0A1S3MJA4	-1.8190425309456977	19.596679975959457	-18.169295163082523	1.337192559241501e-13	1.451947993416408e-11	21.34888513643214	LOC106573119	Caveolin	9	SHK_T1_vs_SHK_T0	Down	TRUE
A0A1S3KNU0	-1.813506443928107	13.717690258346476	-10.269344855668995	8.796923223039392e-9	1.459311819110868e-7	10.189930119697038	LOC106561186	E3 ubiquitin/ISG15 ligase TRIM25-like isoform X1	4	SHK_T1_vs_SHK_T0	Down	TRUE
A0A1S3QHZ4	-1.8091008706976035	14.825420137208049	-12.843334710746028	6.592914528520867e-11	2.2891212537399193e-9	15.016910762575227	LOC106592596	von Willebrand factor-like	3	SHK_T1_vs_SHK_T0	Down	TRUE
B5X3U6	1.8040321296427384	15.51376761719385	10.354384257614946	2.543747485634795e-9	5.013617156505279e-8	11.25879249020355	HSP70	Heat shock cognate 70 kDa protein	64	SHK_T1_vs_SHK_T0	Up	TRUE
A0A1S3P2D1	-1.8018462761450351	14.2032086881671	-7.835599518963392	2.0458903401745507e-7	2.17017000204661e-6	6.740857433589476	LOC106582829	Parathymosin-like	4	SHK_T1_vs_SHK_T0	Down	TRUE
A0A1S3REU4	-1.8012410044260108	13.557207227301497	-5.3795050050866955	3.889816020366639e-5	1.8392700929239565e-4	1.5082024551114095	LOC106602526	Choline transporter-like protein	1	SHK_T1_vs_SHK_T0	Down	TRUE
A0A1S3QKV6	1.7973864037362706	14.651592498141332	6.5336279679116185	2.7249881557156663e-6	1.9304423803005883e-5	4.082597843548796	LOC106593190	N-acetylglucosamine-6-sulfatase-like	3	SHK_T1_vs_SHK_T0	Up	TRUE
A0A1S3L0A9	1.7929051649032388	18.209844278664985	10.708049669384051	3.2303233508023984e-8	4.414528844620578e-7	8.989631330032694	LOC106563394	55 kDa erythrocyte membrane protein-like isoform X1	2	SHK_T1_vs_SHK_T0	Up	TRUE
A0A1S3S7W7	-1.791640408067238	19.05896844659196	-5.680544944618231	2.534288816586793e-5	1.289162931231374e-4	1.8812593286017405	mdn1	Midasin	8	SHK_T1_vs_SHK_T0	Down	TRUE
A0A1S3QZC2	1.790219562552689	15.134976115262246	11.190172691313949	6.973199896745373e-10	1.6525376898160072e-8	12.591404318093922	LOC106598950	N-acetylglucosamine-6-sulfatase-like	5	SHK_T1_vs_SHK_T0	Up	TRUE
B9EN56	-1.7877616068664572	16.036287365214424	-8.20532853445517	1.0222296984659409e-7	1.1878065558344637e-6	7.454729772483963	ELOC	Elongin-C	9	SHK_T1_vs_SHK_T0	Down	TRUE
A0A1S3SR36	-1.7804916520703085	16.61704274497983	-14.298414165535243	1.0025775984239879e-11	5.056632003975416e-10	16.948700954091308	LOC106611283	Cysteine-rich protein 2	10	SHK_T1_vs_SHK_T0	Down	TRUE
A0A1S3LKQ2	-1.7784443482678665	14.597794540102116	-6.734765585213206	2.3774768330989858e-6	1.7147695226168044e-5	4.365988048385062	LOC106567106	Rab GDP dissociation inhibitor	34	SHK_T1_vs_SHK_T0	Down	TRUE
A0A1S3SPB1	-1.775727536170418	14.3059108468525	-7.512798222686962	3.805682233437063e-7	3.5623094511106804e-6	6.102714265427914	LOC106610961	Zinc finger FYVE domain-containing protein 21-like isoform X3	3	SHK_T1_vs_SHK_T0	Down	TRUE
A0A1S3LP04	1.774330489123976	16.17841244198372	6.368408664156346	3.846905612849061e-6	2.607686755951713e-5	3.729559267096571	LOC106567675	Rab GTPase-binding effector protein 1-like isoform X4	9	SHK_T1_vs_SHK_T0	Up	TRUE
P13645	1.7567276310460669	15.687911356252409	14.887951521356015	4.889654281065257e-12	2.8911896402496744e-10	17.683578132968602	KRT10	Keratin, type I cytoskeletal 10	11	SHK_T1_vs_SHK_T0	Up	TRUE
A0A1S3LNM8	1.7551232619788806	13.360007205455222	5.99504328428448	2.2567660411610112e-5	1.169913784532427e-4	2.198430057645628	LOC106567553	Tumor necrosis factor receptor superfamily member 10A-like	1	SHK_T1_vs_SHK_T0	Up	TRUE
A0A1S3PBU8	1.7490315638577894	16.957400097117503	6.334267297124488	4.132844991595201e-6	2.766069531440756e-5	3.656186750922098	LOC106584355	vesicle-fusing ATPase	15	SHK_T1_vs_SHK_T0	Up	TRUE
A0A1S3M4U3	1.741777650187677	14.259769850235566	12.587628820656986	9.343546047701896e-11	3.032590054178029e-9	14.658706887345748	LOC106570315	Scinderin	5	SHK_T1_vs_SHK_T0	Up	TRUE
A0A1S3N3U8	1.7411207432079792	14.3911127988968	6.238826497151748	6.432065954705378e-6	3.984678203475158e-5	3.244393711290841	LOC106576957	Sphingolipid delta(4)-desaturase DES1	3	SHK_T1_vs_SHK_T0	Up	TRUE
A0A1S3KN19	-1.7339113114414406	15.99584293951804	-22.85256474922632	1.931165627248122e-15	5.491867202821804e-13	25.608388277281534	LOC106561003	Golgi apparatus protein 1	39	SHK_T1_vs_SHK_T0	Down	TRUE
A0A1S3NB72	-1.7192596152058428	14.709389825283044	-9.419355278002516	1.1850047824491781e-8	1.8771481593598123e-7	9.673736736874185	LOC106578231	High mobility group protein B2-like	9	SHK_T1_vs_SHK_T0	Down	TRUE
B9ELE4	-1.6981942498743958	13.442759024561758	-4.929099832483761	8.919373726695473e-5	3.8266163718265344e-4	0.5285099346886861	SFRS3	Serine/arginine-rich splicing factor 3 isoform X1	9	SHK_T1_vs_SHK_T0	Down	TRUE
A0A1S3QF30	1.697682120731541	15.55134273775902	17.226909311534886	3.531238033816305e-13	3.4013796028953184e-11	20.36341851646095	LOC106591858	N-acetylglucosamine-6-sulfatase-like	3	SHK_T1_vs_SHK_T0	Up	TRUE
A0A1S3LG32	1.6913094783264704	13.029046655481688	7.896171631582212	2.632139152553107e-7	2.648553450649259e-6	6.627798849737899	LOC106566340	Kinase D-interacting substrate of 220 kDa-like isoform X1	2	SHK_T1_vs_SHK_T0	Up	TRUE
A0A1S3LMX1	-1.6830859132768037	14.872884497604252	-4.041149867207057	7.44284259951186e-4	0.00244223384638927	-1.471966588949824	LOC106567515	PDZ and LIM domain protein 4	6	SHK_T1_vs_SHK_T0	Down	TRUE
B5X4J4	1.680202688623874	14.318168573993196	8.205278134371099	1.022325133454311e-7	1.1878065558344637e-6	7.454633693864094	RNF13	E3 ubiquitin-protein ligase RNF13	4	SHK_T1_vs_SHK_T0	Up	TRUE
A0A1S3Q8N2	1.6741276181797122	14.443187510971091	6.097741106628066	6.81958635135262e-6	4.18567006066576e-5	3.1440274972214324	LOC106590174	Anion exchange protein	11	SHK_T1_vs_SHK_T0	Up	TRUE
B5XFK3	-1.6700599335999549	18.727385397988268	-17.486423524283662	2.690193866450848e-13	2.7699720293869763e-11	20.639775165953445	FHL1	Four and a half LIM domains protein 1	39	SHK_T1_vs_SHK_T0	Down	TRUE
A0A1S3KWC1	-1.6641620350645283	17.110573592314324	-14.35052340096382	9.399904613843229e-12	4.877467846400028e-10	17.014712565165347	LOC106562540	Myelin expression factor 2-like isoform X3	32	SHK_T1_vs_SHK_T0	Down	TRUE
B5X3N0	-1.6560086110881684	13.86366157820083	-3.4244846158340843	0.00339802443416956	0.00909184673873683	-2.7077917822718858	FBLN1	Fibulin-1	9	SHK_T1_vs_SHK_T0	Down	TRUE
A0A1S3QLD1	-1.6403427002031723	15.762630628657703	-13.6721147787726	2.2100553059689155e-11	1.0095594663025636e-9	16.1386360313119	LOC106593938	Glycine-rich cell wall structural protein 1.0-like isoform X1	14	SHK_T1_vs_SHK_T0	Down	TRUE
B5X6U1	1.632516892013408	14.010620229652304	6.202354028001917	5.459745585020562e-6	3.476076826625031e-5	3.3713696406297524	LSM7	LSM7 homolog, U6 small nuclear RNA associated	2	SHK_T1_vs_SHK_T0	Up	TRUE
A0A1S3PJQ8	1.62964437154314	14.601161296538708	7.5353038539845185	3.6428604257691777e-7	3.436834512273859e-6	6.147656415706538	arsk	Arylsulfatase K isoform X1	3	SHK_T1_vs_SHK_T0	Up	TRUE
A0A1S3SM64	-1.6226333431186075	16.778262514160016	-11.777007183807996	2.9321084611887485e-10	8.106736912138523e-9	13.482921472264591	LOC106610576	Thioredoxin	3	SHK_T1_vs_SHK_T0	Down	TRUE
A0A1S3KSK4	1.6224594015582363	13.64916594547109	4.082031006595379	0.00584653298613005	0.01446974512771184	-2.5048652397574056	LOC106561875	WD repeat-containing protein 43-like	1	SHK_T1_vs_SHK_T0	Up	TRUE
A0A1S3PKE1	1.621438288543768	17.090719477790284	32.73728618016948	2.2199395218015948e-18	2.6514957648398255e-15	32.199647845348736	aacs	Acetoacetyl-CoA synthetase	28	SHK_T1_vs_SHK_T0	Up	TRUE
A0A1S3SBY4	1.5993758307720949	12.753599334372687	5.39468669979037	5.587634956521067e-5	2.541458945951547e-4	1.1137307884506766	LOC106608438	Phosphatidylinositol-4,5-bisphosphate 4-phosphatase	1	SHK_T1_vs_SHK_T0	Up	TRUE
A0A1S3LQZ1	-1.599116873481508	14.906327338062225	-8.023539284428432	1.4345925789734172e-7	1.6073896588422604e-6	7.105997790141649	LOC106567917	Non-histone chromosomal protein HMG-14-like	5	SHK_T1_vs_SHK_T0	Down	TRUE
A0A1S3S4Y0	-1.5971406706099174	14.791151078996876	-4.94108647756338	8.681149162286166e-5	3.7351457346666416e-4	0.5558985082855488	LOC106607215	Intercellular adhesion molecule 2-like	4	SHK_T1_vs_SHK_T0	Down	TRUE
A0A1S3LDN0	1.5957683771268112	14.932797827708098	10.928782932317931	1.0370670262698466e-9	2.3371185965598208e-8	12.182791651535936	agtrap	Type-1 angiotensin II receptor-associated protein isoform X4	4	SHK_T1_vs_SHK_T0	Up	TRUE
A0A1S3LL56	-1.5930738172864736	17.541101720912707	-15.533137584737853	2.2897136239556833e-12	1.5538829275299248e-10	18.45892086603582	LOC106567155	C4b-binding protein alpha chain-like isoform X2	10	SHK_T1_vs_SHK_T0	Down	TRUE
B5DGF9	-1.5928111665719982	14.221138488300229	-7.883231927903112	1.8690462904548805e-7	2.018434800469538e-6	6.8338450049271815	sparc	SPARC	4	SHK_T1_vs_SHK_T0	Down	TRUE
A0A1S3T3B7	-1.592415314684306	13.270076905316971	-2.6451815026787124	0.02395201065000826	0.0488362607039431	-4.401250351477419	chd1l	Chromodomain-helicase-DNA-binding protein 1-like	1	SHK_T1_vs_SHK_T0	Down	TRUE
B5X1G9	-1.5896111498639875	15.300904234205994	-4.002832750745636	7.413828417087774e-4	0.00243538962083873	-1.5991357381883473	4EBP2	Eukaryotic translation initiation factor 4E-binding protein 2	1	SHK_T1_vs_SHK_T0	Down	TRUE
B5DGE1	-1.5871232927719596	14.396794547335922	-4.464639946241251	4.336444991712621e-4	0.00152516192523602	-0.6148084936074341	eif4ebp2	Eukaryotic translation initiation factor 4E-binding protein 2	3	SHK_T1_vs_SHK_T0	Down	TRUE
A0A1S3QRU4	1.5812485912895422	16.182224384538248	18.460087492506823	9.999989802304921e-14	1.1558414581747096e-11	21.643182809690607	LOC106595984	EMILIN-2-like	21	SHK_T1_vs_SHK_T0	Up	TRUE
A0A1S3NR10	1.575820940881021	14.2159630902267	6.52015981594522	3.790767590093943e-5	1.8024254815319292e-4	1.8364583212784416	LOC106580871	Tyrosine-protein kinase BAZ1B-like isoform X2	2	SHK_T1_vs_SHK_T0	Up	TRUE
A0A1S3SHH3	-1.5727233317442462	14.589113062680404	-5.216402894434191	1.2186750162957512e-4	5.045370462616492e-4	0.7245711574199998	LOC106609454	Cdc42 effector protein 1-like	4	SHK_T1_vs_SHK_T0	Down	TRUE
B5XBV5	-1.571634806313119	15.973430229090988	-10.349469566148697	2.563742780911682e-9	5.036405226185712e-8	11.250727761301995	CSRP2	Cysteine and glycine-rich protein 2	13	SHK_T1_vs_SHK_T0	Down	TRUE
A0A1S3QLL5	1.5539565024259687	13.358670095937764	3.0940188256819336	0.00617023886426582	0.01518906285960242	-3.558331940719083	LOC106593792	Skin secretory protein xP2-like isoform X5	1	SHK_T1_vs_SHK_T0	Up	TRUE
A0A1S3QNK1	-1.5481627079780669	13.734265572132143	-6.461765794716084	3.1645039936219923e-6	2.2026128030198763e-5	3.929460063650787	LOC106594676	Pre-mRNA 3'-end-processing factor FIP1-like	1	SHK_T1_vs_SHK_T0	Down	TRUE
C0HB83	-1.5480760702691754	13.554778042624768	-7.401966262719698	4.72480259980857e-7	4.317851382407318e-6	5.880405052793299	PURB	Transcriptional activator protein Pur-beta	15	SHK_T1_vs_SHK_T0	Down	TRUE
A0A1S3M412	-1.5448859786994085	14.409990989780113	-7.53990221409929	1.565941256104696e-6	1.1868180967026328e-5	5.151862011304004	LOC106570147	Protein PRRC2A-like	5	SHK_T1_vs_SHK_T0	Down	TRUE
A0A1S3STN6	1.539417105350358	14.962482077770714	6.850869935167078	1.4198377187751158e-6	1.0940994653580637e-5	4.750811946902263	LOC106611720	Four and a half LIM domains protein 1-like isoform X2	19	SHK_T1_vs_SHK_T0	Up	TRUE
A0A1S3PL20	-1.5374048628196757	15.698831834661751	-20.302282465766787	1.7373930282344102e-14	2.6604387601579225e-12	23.40944834981678	sdpr	Serum deprivation-response protein	13	SHK_T1_vs_SHK_T0	Down	TRUE
A0A1S3Q590	-1.5373479456305257	13.649581734115303	-3.850618068454425	0.00124662657970849	0.00379258987978558	-1.8743456681288873	gspt1	Eukaryotic peptide chain release factor GTP-binding subunit	14	SHK_T1_vs_SHK_T0	Down	TRUE
C0HAA8	1.5372542730264789	16.484217994933687	21.869712550888085	4.3778583012990914e-15	9.6831739908734e-13	24.79179220956356	MA2B2	Alpha-mannosidase	22	SHK_T1_vs_SHK_T0	Up	TRUE
A0A1S3KSI4	-1.5341288001323488	15.901709539689074	-8.719497167738943	4.0120653161311844e-8	5.360191066652222e-7	8.417585830271715	LOC106561860	von Willebrand factor-like	10	SHK_T1_vs_SHK_T0	Down	TRUE
A0A1S3NVK5	1.526216168714054	14.575919102200572	6.090130963904935	6.931188722875686e-6	4.2410921160874584e-5	3.1274394992346464	LOC106581708	Transmembrane protein 8A-like	2	SHK_T1_vs_SHK_T0	Up	TRUE
A0A1S3L9E6	-1.5218719984673434	16.89993409996749	-31.641265260241685	4.2346187930551564e-18	3.1611429290156738e-15	31.586151317162965	LOC106565228	Intermediate filament protein ON3-like	35	SHK_T1_vs_SHK_T0	Down	TRUE
B5XD22	-1.5183967822756197	15.534204971759833	-12.210556038179138	1.5788254398341422e-10	4.644702229896304e-9	14.119542985440422	RL36	60S ribosomal protein L36	12	SHK_T1_vs_SHK_T0	Down	TRUE
A0A1S3PTF2	1.5164846428662295	15.97070852767691	13.115655781322827	4.5754828694021135e-11	1.7628892707141563e-9	15.39199139519021	galns	N-acetylgalactosamine-6-sulfatase isoform X2	7	SHK_T1_vs_SHK_T0	Up	TRUE
C0H938	-1.512910097324795	16.180875635194372	-6.924130522614324	4.362885841450437e-6	2.888184763048236e-5	3.8984439052134094	UBE2H	E2 ubiquitin-conjugating enzyme	1	SHK_T1_vs_SHK_T0	Down	TRUE
B5X224	-1.5126748261744858	13.831620512324337	-7.225152408188895	1.279732287695784e-6	1.009585366198048e-5	4.9539076786031435	FUBP3	Far upstream element-binding protein 3	28	SHK_T1_vs_SHK_T0	Down	TRUE
A0A1S3Q721	1.5108796182725346	14.359941650032956	4.543039757330212	2.4239956328917753e-4	9.081619773920754e-4	-0.4519698561143155	LOC106589890	Golgi apparatus membrane protein TVP23 homolog	4	SHK_T1_vs_SHK_T0	Up	TRUE
A0A1S3S0K1	-1.5104428725586292	14.512745455851563	-4.141265723256255	5.391794188910538e-4	0.00183998827978135	-1.2813713652763925	LOC106606344	Protein NLRC3-like isoform X1	6	SHK_T1_vs_SHK_T0	Down	TRUE
A0A1S3MYK6	1.506494756515	12.50607525581343	2.569853095511306	0.01969146600739386	0.04124778498637537	-4.427051975478743	LOC106575706	Uncharacterized protein LOC106575706	1	SHK_T1_vs_SHK_T0	Up	TRUE
A0A1S3RKP1	-1.4973649322234763	14.845010547715312	-5.197674327415722	4.877652782323804e-5	2.2615949080774655e-4	1.140026077863047	LOC106603541	Uncharacterized protein LOC106603541 isoform X1	6	SHK_T1_vs_SHK_T0	Down	TRUE
B5XDD3	-1.495279059673896	13.786582611414971	-5.963186314049504	2.3926058355133637e-5	1.2286020679007573e-4	2.345137472865101	pym1a	Partner of Y14 and mago A	2	SHK_T1_vs_SHK_T0	Down	TRUE
A0A1S3S5A4	-1.4872942859963203	15.031537801047753	-7.566185181317952	3.4311002653535065e-7	3.2784849255505823e-6	6.209214226890265	LOC106607264	C-type mannose receptor 2-like	18	SHK_T1_vs_SHK_T0	Down	TRUE
A0A1S3SM10	-1.4868135980406194	17.399146471628942	-11.398719605498297	5.105601706466394e-10	1.2547593988072971e-8	12.912261381896524	LOC106610502	Collagen alpha-1(I) chain-like	37	SHK_T1_vs_SHK_T0	Down	TRUE
A0A1S3KYE7	1.486611989200158	14.015119904360525	5.553967293131483	2.2141588689988677e-5	1.1526888191713972e-4	1.9427535308858357	LOC106563018	Phosphatidylinositol 3-kinase regulatory subunit alpha	4	SHK_T1_vs_SHK_T0	Up	TRUE
A0A1S3T4G4	1.4849424003588272	14.5777963320985	6.802947955368547	2.567830153608105e-5	1.3040035439921432e-4	2.546253477398647	LOC100526765	LOW QUALITY PROTEIN: vascular cell adhesion protein 1	3	SHK_T1_vs_SHK_T0	Up	TRUE
A0A1S3QI17	-1.4750583446905363	16.740736446774296	-12.33205937492853	1.3314520212348973e-10	4.055636716708619e-9	14.294725339195145	LOC106592621	Calcium-regulated heat stable protein 1-like	7	SHK_T1_vs_SHK_T0	Down	TRUE
A0A1S3MMM8	-1.472906020181835	17.771640170083298	-17.074091028849583	4.151792203134942e-13	3.7006720950928167e-11	20.19885288150986	LOC106573712	Protein-glutamine gamma-glutamyltransferase 2-like	35	SHK_T1_vs_SHK_T0	Down	TRUE
A0A1S3NHH7	1.4719772936822473	16.0097480003074	11.491651274526424	4.4495668291068855e-10	1.1355903035652277e-8	13.053794480519418	LOC106579454	Transferrin receptor protein 1	18	SHK_T1_vs_SHK_T0	Up	TRUE
A0A1S3NQ81	1.4707808021898288	15.500913907844009	9.584095138807427	8.970139964581397e-9	1.4716943919912118e-7	9.960566126456754	pld3	5'-3' exonuclease PLD3	4	SHK_T1_vs_SHK_T0	Up	TRUE
B9ELE8	-1.4682459963938932	17.107524745161463	-18.677911691825727	8.065564856816758e-14	9.633510664981936e-12	21.86073600593734	UBIQ	Ubiquitin-ribosomal protein eS31 fusion protein	18	SHK_T1_vs_SHK_T0	Down	TRUE
A0A1S3M6P7	-1.4565397328616854	14.334753064221058	-2.5388730491996396	0.02040074809192326	0.04252470073471753	-4.702698529598784	LOC106570688	Histone deacetylase	13	SHK_T1_vs_SHK_T0	Down	TRUE
A0A1S3S917	-1.4552156629999775	13.69209828802191	-5.746140140996527	1.454491654890444e-5	8.065203493970038e-5	2.3708588552974357	rmdn3	Regulator of microtubule dynamics protein 3	2	SHK_T1_vs_SHK_T0	Down	TRUE
A0A1S3M5V7	-1.4483726721311605	15.23452411619728	-7.8274272456986385	2.077934052794744e-7	2.2002521566117395e-6	6.724873219573374	LOC106570622	CD5 antigen-like isoform X1	11	SHK_T1_vs_SHK_T0	Down	TRUE
A0A1S3SXA2	-1.4475910242652237	14.05864079204023	-3.949178308021179	0.00124135287342192	0.00378039742992133	-2.0061207403046186	prkd2	protein kinase C	3	SHK_T1_vs_SHK_T0	Down	TRUE
B5XDY6	-1.446695075039365	14.767261414014454	-12.18830169780266	1.6291154881345683e-10	4.766751492825872e-9	14.087305631786805	ST1S3	Sulfotransferase	7	SHK_T1_vs_SHK_T0	Down	TRUE
A0A1S3ML74	-1.4420515122159614	15.852306035322698	-3.552988008408955	0.00208285747773705	0.00592607187091266	-2.622641511384064	LOC106573449	Protein piccolo-like isoform X3	5	SHK_T1_vs_SHK_T0	Down	TRUE
A0A1S3KRF1	1.4391976182875972	16.265442567875024	2.763535283669595	0.01229553332884264	0.02755306755716634	-4.343735763451853	rabgap1	Rab GTPase-activating protein 1 isoform X2	4	SHK_T1_vs_SHK_T0	Up	TRUE
A0A1S3R418	-1.43780819404407	13.786559907028442	-5.729781913845392	1.847437880656348e-5	9.950064775648284e-5	2.2671668651837757	LOC106600323	E3 ubiquitin/ISG15 ligase TRIM25-like	3	SHK_T1_vs_SHK_T0	Down	TRUE
B5X9P7	1.4377170057090414	15.254886752582346	8.979432709811208	2.5327141457318906e-8	3.575737323477742e-7	8.891346930697615	GILT	Gamma-interferon-inducible lysosomal thiol reductase	4	SHK_T1_vs_SHK_T0	Up	TRUE
B5X1F8	-1.433388628961616	16.77715594256462	-16.249160984402973	1.017660422837447e-12	8.103290726913644e-11	19.286183719916476	FBLI1	Filamin-binding LIM protein 1	17	SHK_T1_vs_SHK_T0	Down	TRUE
A0A1S3T3N1	-1.4323790930084872	15.83989126929822	-7.82283246882879	2.0961784137712265e-7	2.215642033104737e-6	6.715882350838963	hnrpm	Heterogeneous nuclear ribonucleoprotein M isoform X1	40	SHK_T1_vs_SHK_T0	Down	TRUE
A0A1S3N4U6	1.424451961263438	15.880398853157578	7.792575628043408	3.179595141409971e-7	3.0825555494318745e-6	6.337434782786915	LOC106577192	Disks large homolog 5-like isoform X2	4	SHK_T1_vs_SHK_T0	Up	TRUE
A0A1S3SWY4	-1.4202545904295525	16.149060440914592	-12.853295387696706	6.504702567047638e-11	2.283399577760747e-9	15.030745324560154	LOC106612316	Non-histone chromosomal protein HMG-14A-like	2	SHK_T1_vs_SHK_T0	Down	TRUE
A0A1S3QMK9	1.4201500428709029	15.12551798404978	12.35816405278893	1.2838070563804335e-10	3.952008113764922e-9	14.33218166433792	LOC106594444	Chloride channel protein	3	SHK_T1_vs_SHK_T0	Up	TRUE
A0A1S3SC54	1.41724257654111	15.831628443231564	5.5692216104155	2.1411921385274967e-5	1.123655487810739e-4	1.9768685321256896	LOC106608500	stearoyl-CoA 9-desaturase	3	SHK_T1_vs_SHK_T0	Up	TRUE
A0A1S3RKV7	-1.4171153201371691	15.95943248122664	-13.203418798223517	4.072649057478444e-11	1.632339608809481e-9	15.511494016552096	LOC106603561	Non-histone chromosomal protein HMG-14-like	5	SHK_T1_vs_SHK_T0	Down	TRUE
B5X123	1.4155791358586765	13.682411129157858	4.989390884399567	1.064706702678501e-4	4.480922077798455e-4	0.4148417889803353	LYPA3	Phospholipase A2 group XV	2	SHK_T1_vs_SHK_T0	Up	TRUE
A0A1S3R9Z9	-1.4152688948351295	13.977165354608973	-8.402744541540958	7.109572033147522e-8	8.629748817470935e-7	7.828502856433132	LOC106601138	Protein FAM134C-like	2	SHK_T1_vs_SHK_T0	Down	TRUE
Q801J8	-1.412505497690864	15.529876530591736	-6.4413982420499565	3.301910395096111e-6	2.2849372977420593e-5	3.885939921781699	LOC100136432	Prion protein	4	SHK_T1_vs_SHK_T0	Down	TRUE
A0A1S3PKE6	-1.411139535206669	16.06369598536903	-4.61182819244801	0.00499050116770396	0.01267145959758846	-2.289570663066016	LOC106585905	Protein HIRA	1	SHK_T1_vs_SHK_T0	Down	TRUE
A0A1S3SWD4	-1.4075354341195023	16.42492625833522	-12.732710872989555	7.661136835330371e-11	2.5848762248922592e-9	14.862667455340294	LOC106612212	BTB/POZ domain-containing protein KCTD12-like	14	SHK_T1_vs_SHK_T0	Down	TRUE
B5X6W0	-1.4036794520504363	17.699404422279056	-10.726394448308074	1.417008809051728e-9	3.0008427686726675e-8	11.86137199521002	LIPO	Lipocalin	6	SHK_T1_vs_SHK_T0	Down	TRUE
A0A1S3MZW9	1.4034975160036858	13.833798720087673	6.657518389222574	2.10913008760146e-6	1.5588768419747426e-5	4.345081527949081	timp3	Metalloproteinase inhibitor 3	11	SHK_T1_vs_SHK_T0	Up	TRUE
A0A1S3PAD1	-1.3971510958077804	14.251769325951798	-5.222606008690799	4.613443298708863e-5	2.1493439635746889e-4	1.1965390299765302	LOC106584177	Glutamine synthetase	8	SHK_T1_vs_SHK_T0	Down	TRUE
C0HAG5	-1.3955486062631195	16.753992060149365	-13.977247043667733	1.4981722889916855e-11	7.100861039570116e-10	16.53719189866275	MARCS	Myristoylated alanine-rich C-kinase substrate	9	SHK_T1_vs_SHK_T0	Down	TRUE
B9EMM0	-1.3945105902338923	14.96714361451297	-8.910371682061923	2.859612381886334e-8	3.9807937400058713e-7	8.76631633637119	TEBP	Prostaglandin E synthase 3	3	SHK_T1_vs_SHK_T0	Down	TRUE
A0A1S3NKK9	-1.3937368505935002	15.02877976414826	-7.891609434088556	1.839620473009712e-7	2.0011317786546447e-6	6.850168259699058	LOC106579920	Filamin-interacting protein FAM101A-like	6	SHK_T1_vs_SHK_T0	Down	TRUE
B5X331	-1.3920457814430345	18.63579453158245	-22.239299202486553	3.205488856253576e-15	8.323121499802765e-13	25.10317487948339	PDLI1	PDZ and LIM domain protein 1	29	SHK_T1_vs_SHK_T0	Down	TRUE
B5X6M7	-1.3878535362808222	17.621978758648897	-9.457840965410234	1.1100584504923924e-8	1.7772839319947905e-7	9.741041052660442	THIO	Thioredoxin	9	SHK_T1_vs_SHK_T0	Down	TRUE
A0A1S3R0L6	-1.386443808618667	13.625111474391089	-7.467143445178178	1.7628679087141144e-6	1.3242575032504014e-5	4.740966103802461	LOC106598768	Interferon-induced guanylate-binding protein 1-like	7	SHK_T1_vs_SHK_T0	Down	TRUE
A0A1S3MY21	-1.3853506630153252	16.042825086215	-17.344518493766277	3.12026672478724e-13	3.105705480071566e-11	20.489141103580852	zyx	Zyxin	11	SHK_T1_vs_SHK_T0	Down	TRUE
A0A1S3NYD9	-1.3788155902890296	14.577538353402865	-5.450929015007406	2.7784573640638385e-5	1.3978894168651429e-4	1.7117456012942869	LOC106582145	GA-binding protein alpha chain-like	4	SHK_T1_vs_SHK_T0	Down	TRUE
A0A1S3RRE8	-1.3771869224617213	15.286946159787677	-7.818240683298426	2.1145768744299306e-7	2.220104028920152e-6	6.7068945248195755	hnrpg	Heterogeneous nuclear ribonucleoprotein G isoform X2	12	SHK_T1_vs_SHK_T0	Down	TRUE
B5X9X7	-1.3771799907551383	15.638562641769518	-14.879467611300344	4.939594161149173e-12	2.8920839539591037e-10	17.673185322760403	STMN1	Stathmin	9	SHK_T1_vs_SHK_T0	Down	TRUE
A0A1S3S4W3	1.3745689217980956	14.59397201494338	8.689437524794982	4.233596180250766e-8	5.593592121340172e-7	8.362240359675035	LOC106607206	Intercellular adhesion molecule 1-like isoform X3	6	SHK_T1_vs_SHK_T0	Up	TRUE
A0A1S3Q624	1.3704128638388848	14.698246497949716	3.616477677698151	0.00180113129259044	0.00523423653496355	-2.4793979915472946	cep170	Centrosomal protein of 170 kDa isoform X2	6	SHK_T1_vs_SHK_T0	Up	TRUE
A0A1S3RVI3	1.3655533950253282	14.52796965823019	3.295813963537223	0.00394952101920642	0.01033296034186475	-3.123561507176772	LOC106605328	Cathepsin S	7	SHK_T1_vs_SHK_T0	Up	TRUE
B5XET6	-1.3606750581776057	14.194702856602982	-4.116381840434501	5.709385414894306e-4	0.00193290531166376	-1.3385454999119135	CD81	Tetraspanin	6	SHK_T1_vs_SHK_T0	Down	TRUE
A0A1S3SVR4	-1.3596308806274209	14.475215862976016	-6.582157890273783	2.46420215533554e-6	1.7751767517085457e-5	4.185648348794104	LOC106612102	Cathepsin F-like isoform X1	5	SHK_T1_vs_SHK_T0	Down	TRUE
A0A1S3KTG6	-1.35543331464239	16.213106893117594	-17.173352700982342	3.7368391206605826e-13	3.542286226759524e-11	20.30590075241776	LOC106561856	von Willebrand factor-like	23	SHK_T1_vs_SHK_T0	Down	TRUE
A0A1S3P0V6	-1.3542093397265074	16.48043342721326	-11.936397597838	2.3305757985794553e-10	6.596302686785074e-9	13.719092035961722	col6a2	Collagen alpha-2(VI) chain	13	SHK_T1_vs_SHK_T0	Down	TRUE
C0H9I5	-1.3536495970383309	19.33403948569528	-24.43523765516553	5.525614372979498e-16	1.833276057524087e-13	26.8501306127107	ACTN1	Alpha-actinin-1	92	SHK_T1_vs_SHK_T0	Down	TRUE
A0A1S3MJE1	-1.352860132245528	15.45555929903044	-6.215004175636429	5.31537609231722e-6	3.4022964655218044e-5	3.3987732411488834	cav2	Caveolin	2	SHK_T1_vs_SHK_T0	Down	TRUE
A0A1S3LGT9	1.349985152847751	14.033941162423645	9.016850769359792	2.372076700232472e-8	3.389005276025914e-7	8.95883743421749	samhd1	Deoxynucleoside triphosphate triphosphohydrolase SAMHD1	3	SHK_T1_vs_SHK_T0	Up	TRUE
A0A1S3KXA0	-1.3499762660216934	13.341389380694888	-4.305844975245498	4.113261719598305e-4	0.00146042800175036	-0.8779413499883972	neo1	Neogenin	5	SHK_T1_vs_SHK_T0	Down	TRUE
A0A1S3N6Y0	1.3484897458726977	17.038469915728516	19.55685422634599	3.464274627652508e-14	4.8113135061257616e-12	22.714366004700096	LOC106577506	Apolipoprotein Eb-like	29	SHK_T1_vs_SHK_T0	Up	TRUE
A0A1S3LW48	-1.3476952503538708	14.502702294833185	-4.857847793402602	1.047915295517614e-4	4.416478577862519e-4	0.36554506931732167	LOC106568895	Ribosome biogenesis protein NSA2 homolog	4	SHK_T1_vs_SHK_T0	Down	TRUE
B9ELG2	-1.3464449411749193	17.921289391827674	-20.36515266665826	1.6408976141713404e-14	2.608814825865846e-12	23.466916334141786	CNN1	Calponin	13	SHK_T1_vs_SHK_T0	Down	TRUE
A0A1S3SPW4	1.3463854398265358	13.960435101466416	4.758927866491897	1.3115273555440647e-4	5.383121214645466e-4	0.1388903204844807	dlst	Dihydrolipoyllysine-residue succinyltransferase component of 2-oxoglutarate dehydrogenase complex, mitochondrial	6	SHK_T1_vs_SHK_T0	Up	TRUE
A0A1S3PPT8	1.343594585778769	14.349943671097494	3.4284730522459785	0.00313804954555585	0.00847983343260614	-2.9858013391203047	LOC106586691	Cystathionine beta-synthase	5	SHK_T1_vs_SHK_T0	Up	TRUE
A0A1S3PBS6	1.341738646637804	14.879983581344506	7.364324579750312	5.086931088333797e-7	4.588995839808072e-6	5.8045300430568245	LOC106584382	alpha-1,2-Mannosidase	4	SHK_T1_vs_SHK_T0	Up	TRUE
B5X5E7	-1.3412940860886735	19.73896041220101	-15.910060897406186	1.4882648957665786e-12	1.1109897446897509e-10	18.8986159505496	CRIP1	Cysteine-rich protein 1	9	SHK_T1_vs_SHK_T0	Down	TRUE
B5X4M7	-1.3395599080895817	14.77794517838935	-8.94517301095526	2.6897241029848812e-8	3.770664869254862e-7	8.829397608503605	RIOK3	Serine/threonine-protein kinase RIO3	12	SHK_T1_vs_SHK_T0	Down	TRUE
A0A1S3T4P9	-1.338647608878432	16.7719535151394	-12.984292358570986	5.4529086247268674e-11	2.0226565407993075e-9	15.211871425275753	LOC106613620	Uncharacterized protein LOC106613620	7	SHK_T1_vs_SHK_T0	Down	TRUE
B5X7Y2	-1.3353946928040603	14.687644024415723	-4.467473273926162	4.311706078128474e-4	0.00151914505596361	-0.9341507830585458	CXL14	C-X-C motif chemokine 14	1	SHK_T1_vs_SHK_T0	Down	TRUE
A0A1S3S977	1.3334584779871612	13.238042912011965	3.8643230347482422	0.00165684753932251	0.00487183333571346	-1.9328472638041063	fdft1	Squalene synthase	1	SHK_T1_vs_SHK_T0	Up	TRUE
A0A1S3NQ43	1.3324208683913223	13.21902918854482	2.8090417945233948	0.01370261980195011	0.0302297914507743	-4.255101054137695	LOC106580607	E3 ubiquitin-protein ligase TRIM11-like	4	SHK_T1_vs_SHK_T0	Up	TRUE
B5XBV7	-1.3260310329075242	13.567619037751628	-3.1663186098764617	0.00526140781590575	0.01322438025108972	-3.512235382579836	RM14	Large ribosomal subunit protein uL14m	1	SHK_T1_vs_SHK_T0	Down	TRUE
A0A1S3SXY4	1.3249434161015348	15.426379334201227	7.846126199518234	2.0053683485396797e-7	2.1424078313915865e-6	6.761433539030253	LOC106612524	Ribonuclease T2-like	2	SHK_T1_vs_SHK_T0	Up	TRUE
A0A1S3PRL3	-1.3225138537807393	14.7349690739917	-8.896556705015758	2.9301134920832792e-8	4.041255837118094e-7	8.74123244827074	adam9	Disintegrin and metalloproteinase domain-containing protein 9 isoform X3	4	SHK_T1_vs_SHK_T0	Down	TRUE
A0A1S3PVL6	1.3194364599754191	15.14093955461932	4.536628241955898	2.8017076604534103e-4	0.00103602465314103	-0.4613550454497046	LOC106587678	Zinc transporter 4-like	1	SHK_T1_vs_SHK_T0	Up	TRUE
A0A1S3SXC2	-1.3193396070958734	17.70821228102206	-9.69211049137731	7.486337044876561e-9	1.2773829952000809e-7	10.146844223962432	if4h	Eukaryotic translation initiation factor 4H	6	SHK_T1_vs_SHK_T0	Down	TRUE
A0A1S3LKP0	-1.3186845053653773	13.639938896426274	-3.068000049446565	0.01719916143708544	0.03665717062893442	-3.899183983700755	nol9	Polynucleotide 5'-hydroxyl-kinase NOL9 isoform X2	2	SHK_T1_vs_SHK_T0	Down	TRUE
A0A1S3NFG7	1.3144597521030337	15.74782418108149	6.739478127157945	1.8310849047147204e-5	9.878264725344452e-5	2.615926507671019	coasy	Bifunctional coenzyme A synthase isoform X1	2	SHK_T1_vs_SHK_T0	Up	TRUE
A0A1S3MN45	1.3130024888781655	14.20467100978883	3.5228197728424546	0.00238089078264723	0.00665980316345165	-2.6264515721163795	LOC106573821	Tyrosine-protein kinase	3	SHK_T1_vs_SHK_T0	Up	TRUE
B5X5H6	-1.3112569843566106	17.63069994654096	-11.739884770976728	3.0942352448248333e-10	8.476501322061425e-9	13.427556925832423	ATOX1	Copper transport protein ATOX1	6	SHK_T1_vs_SHK_T0	Down	TRUE
C0HAU4	-1.310501688611584	15.802034088911933	-9.415913011760216	1.1919600957490868e-8	1.8831708179400917e-7	9.667708001872349	AN32E	Acidic leucine-rich nuclear phosphoprotein 32 family member	3	SHK_T1_vs_SHK_T0	Down	TRUE
A0A1S3RP56	-1.309515997896817	17.79233008734413	-20.82186845641735	1.088634778177408e-14	2.031664654773588e-12	23.879173949208617	LOC106604157	Synaptopodin-like	41	SHK_T1_vs_SHK_T0	Down	TRUE
A0A1S3KNL3	-1.3092528738910243	14.393883275848395	-5.201201747593014	6.818086452898524e-5	3.022836844596138e-4	1.1872450239874863	LOC106561083	Tripartite motif-containing protein 16-like	6	SHK_T1_vs_SHK_T0	Down	TRUE
B5X6D4	1.2991793215222671	12.807532898259188	4.293705243543668	7.089698410372836e-4	0.00234179639970943	-1.2942823460187851	BR44L	Mitochondrial pyruvate carrier	1	SHK_T1_vs_SHK_T0	Up	TRUE
A0A1S3P9F9	-1.2987718609959875	13.941906852212057	-3.526952336311175	0.00221060014194043	0.00622134969258637	-2.681232661741835	LOC106584026	Dedicator of cytokinesis protein 7 isoform X2	4	SHK_T1_vs_SHK_T0	Down	TRUE
A0A1S3SAJ5	1.2983080206192383	17.108550542022154	3.2028409952407992	0.00485341106976471	0.01236015816999355	-3.3248299310003304	LOC106608142	Anaphase-promoting complex subunit 1-like isoform X1	2	SHK_T1_vs_SHK_T0	Up	TRUE
A0A1S3L7F1	1.295498008844886	14.148460725016974	6.1169038132646945	4.672181104346858e-5	2.1747673854372125e-4	1.7147605253673674	LOC106564830	Complement C3-like	2	SHK_T1_vs_SHK_T0	Up	TRUE
A0A1S3P1Q9	-1.292981178102636	19.65971554461486	-9.075168907669504	2.1425256530231108e-8	3.1207715121595165e-7	9.063672593554887	LOC106582712	Cysteine and glycine-rich protein 1-like	18	SHK_T1_vs_SHK_T0	Down	TRUE
A0A1S3SZ31	1.291710526703277	14.194985289468828	5.013387711275924	7.375158881557076e-5	3.2409454628888043e-4	0.7209248206101995	LOC106612700	5'-3' exonuclease PLD3	3	SHK_T1_vs_SHK_T0	Up	TRUE
A0A1S3QM65	-1.2912711898637177	16.959335383417244	-7.887624038606148	1.8535587102749082e-7	2.0089750667444193e-6	6.842404031953815	LOC106593628	Fibronectin	32	SHK_T1_vs_SHK_T0	Down	TRUE
A0A1S3Q3Y5	1.2889646504736485	13.92706529372241	3.1649344905959125	0.00872173515330547	0.02045805276337011	-3.716174429030294	LOC106589358	SUN domain-containing protein 1-like isoform X4	3	SHK_T1_vs_SHK_T0	Up	TRUE
A0A1S3QRV4	1.2874985027938255	15.662000975313532	9.07313556711153	2.1501272026034192e-8	3.124223760084579e-7	9.060024586192736	LOC106595971	EMILIN-2-like	6	SHK_T1_vs_SHK_T0	Up	TRUE
B5X198	-1.2856129867481911	13.683055670720693	-4.368854570512114	5.264056648956121e-4	0.00180257719653474	-0.8111941985962705	RGP1	Ran GTPase-activating protein 1	12	SHK_T1_vs_SHK_T0	Down	TRUE
A0A1S3KSC5	1.2851896124326831	12.790136256278489	3.802386423230454	0.00117559723810549	0.00361517338103297	-2.057387851455319	LOC106561783	ATP-dependent Clp protease ATP-binding subunit clpX-like, mitochondrial isoform X1	3	SHK_T1_vs_SHK_T0	Up	TRUE
A0A1S3N0X4	-1.2848891647782477	15.008778504074442	-8.175370213994478	1.0806213605224546e-7	1.2434433073294989e-6	7.397560546704875	LOC106576454	Lumican	8	SHK_T1_vs_SHK_T0	Down	TRUE
B5X7U2	-1.281770702322813	17.466013694195116	-16.812067783399844	5.496528575941625e-13	4.6893240936461965e-11	19.91346613490857	FEL	Fish-egg lectin	7	SHK_T1_vs_SHK_T0	Down	TRUE
A0A1S3QMI0	-1.2798130784233184	16.35544726704542	-17.103831722375123	4.0226208605224646e-13	3.6777038794224985e-11	20.23098729856189	LOC106594338	Uncharacterized protein LOC106594338 isoform X1	29	SHK_T1_vs_SHK_T0	Down	TRUE
A0A1S3T3T5	-1.278967530845993	14.55936316061542	-4.7762203801302405	1.446484036670746e-4	5.840704981066731e-4	0.17540947517181582	LOC106613492	26S proteasome non-ATPase regulatory subunit 1	39	SHK_T1_vs_SHK_T0	Down	TRUE
A0A1S3S6G4	-1.2775360302068766	15.605783534528229	-6.699522513588979	1.9345608883761822e-6	1.4369648787789254e-5	4.433631878330407	LOC100286406	Alpha-1 type I collagen	41	SHK_T1_vs_SHK_T0	Down	TRUE
B5X3E5	1.275270589432246	14.743209038841718	7.074327934342845	2.3671622622320253e-6	1.709394562279281e-5	4.373582316914603	NAGAB	Alpha-galactosidase	2	SHK_T1_vs_SHK_T0	Up	TRUE
A0A1S3PXD9	-1.274608084674762	15.175517235967854	-5.243738183735313	4.400945841658723e-5	2.064607114405805e-4	1.2444023318488062	LOC106588176	Protein S100	9	SHK_T1_vs_SHK_T0	Down	TRUE
A0A1S3PW89	-1.273068879149163	15.472909608579284	-16.561553477228017	7.213721920794199e-13	6.008695610871163e-11	19.63673071126831	LOC106587533	Coatomer subunit beta	24	SHK_T1_vs_SHK_T0	Down	TRUE
A0A1S3T348	-1.2729966196843137	18.70917782045614	-19.755571241026864	2.8754766387554644e-14	4.088653925392294e-12	22.90217495645948	LOC106613377	EH domain-containing protein 2-like	46	SHK_T1_vs_SHK_T0	Down	TRUE
A0A1S3PE21	1.2718302864901323	14.821868806485783	13.156649090587509	4.332981747774926e-11	1.7018279817189527e-9	15.447892683787458	fadsd5	Delta-5 fatty acyl desaturase isoform X1	10	SHK_T1_vs_SHK_T0	Up	TRUE
A0A1S3R8F9	-1.271748754641365	17.91272456532761	-10.397883585908156	2.373706243471951e-9	4.7252578953381644e-8	11.330053056643528	LOC106600852	Collagen alpha-1(I) chain-like	39	SHK_T1_vs_SHK_T0	Down	TRUE
B5DGA2	-1.2714086630677812	17.615503428431506	-14.667477005138768	6.377653378105424e-12	3.614099365995962e-10	17.411785434889943	fkbp1b	peptidylprolyl isomerase	6	SHK_T1_vs_SHK_T0	Down	TRUE
B5X4N6	1.2701259903176094	14.1311431696909	7.911055361970115	1.7731541961322793e-7	1.9394279962091523e-6	6.888021912054019	CCND2	G1/S-specific cyclin-D2	5	SHK_T1_vs_SHK_T0	Up	TRUE
A0A1S3ME03	-1.2687453320028546	19.255405769724053	-4.734887573941871	1.584628145105421e-4	6.296340174696989e-4	0.08318723308099685	LOC106572100	ubiquitinyl hydrolase 1	4	SHK_T1_vs_SHK_T0	Down	TRUE
A0A1S3S1P0	-1.2674835483948126	14.902737414799686	-5.451030798037273	4.056575734942079e-5	1.9150885604011145e-4	1.5034020257280352	LOC106606483	Dynein assembly factor 5, axonemal-like	1	SHK_T1_vs_SHK_T0	Down	TRUE
A0A1S3MIP7	1.266905927932379	15.313049821082217	4.5802471155624644	2.2317234770881573e-4	8.462128638203477e-4	-0.3685527902229575	LOC106573002	Filamin-A-like	11	SHK_T1_vs_SHK_T0	Up	TRUE
C0H7U5	-1.2613034583416152	14.959899719176834	-5.14206103892607	5.5240022038741464e-5	2.51860629160146e-4	1.0138002420971732	ZN706	Zinc finger protein 706	2	SHK_T1_vs_SHK_T0	Down	TRUE
A0A1S3SN63	-1.2579576311359837	15.22926980585673	-8.328031628004672	8.152084679451569e-8	9.736849941136954e-7	7.687649011050959	pxdn	Peroxidasin homolog isoform X2	7	SHK_T1_vs_SHK_T0	Down	TRUE
B5XBP6	1.254433443629484	16.763926653559484	17.779311174766057	1.987472516659817e-13	2.0823133104372678e-11	20.94707274025226	PPT1	Palmitoyl-protein thioesterase 1	17	SHK_T1_vs_SHK_T0	Up	TRUE
B5X3L8	-1.2522452828182882	15.385242309845063	-10.953055588456152	9.992458717037274e-10	2.2604152825055537e-8	12.22104222181235	PGS2	Decorin	11	SHK_T1_vs_SHK_T0	Down	TRUE
A0A1S3LAN0	-1.2513550320553612	14.999602914829993	-9.556926922725305	9.389551918404204e-9	1.5362850426495866e-7	9.913491044080567	LOC106565424	Caspase recruitment domain-containing protein 8-like	5	SHK_T1_vs_SHK_T0	Down	TRUE
A0A1S3PBC6	-1.2510916048658416	18.268302578790287	-14.344169085634697	9.473983090797106e-12	4.877467846400028e-10	17.006674120840845	LOC106584278	Peroxiredoxin-6	20	SHK_T1_vs_SHK_T0	Down	TRUE
A0A1S3T1J1	-1.247164414596666	12.941264393331204	-3.7917887871754066	0.00120457871664621	0.00368909953631341	-2.0815334931653062	LOC106613083	A-kinase anchor protein 1, mitochondrial-like isoform X1	3	SHK_T1_vs_SHK_T0	Down	TRUE
A0A1S3P9M7	-1.243657173919237	14.342745706455409	-6.857660598193297	1.4003682588215824e-6	1.0846951026825536e-5	4.764973749499336	LOC106584054	Histone-binding protein N1/N2-like isoform X2	5	SHK_T1_vs_SHK_T0	Down	TRUE
P84408	-1.2431371059345755	21.930046444899848	-14.821138518920302	5.297737530472927e-12	3.0716590807751765e-10	17.601590101973056	NA	Histone H1 (Fragment)	7	SHK_T1_vs_SHK_T0	Down	TRUE
A0A1S3KJC2	-1.2421403409496037	15.435638762968331	-4.1610421788861585	5.152071219999273e-4	0.00176625541480112	-1.2359185149950536	LOC106560365	Desmoplakin-like isoform X1	4	SHK_T1_vs_SHK_T0	Down	TRUE
A0A1S3L0M2	-1.2420961019887358	16.619597477470492	-15.659724435259784	1.979303680081406e-12	1.390635479699548e-10	18.60765357346103	LOC106563388	Procollagen C-endopeptidase enhancer 2-like	17	SHK_T1_vs_SHK_T0	Down	TRUE
A0A1S3LBA8	-1.2420521969254352	14.268751940252322	-3.1508842213436306	0.00518856704099734	0.01307983215231581	-3.5153529261171697	LOC106565531	5'-AMP-activated protein kinase subunit gamma-1	5	SHK_T1_vs_SHK_T0	Down	TRUE
A0A1S3LI02	1.2410679322116334	14.033062730835525	7.027795612163945	1.8407496005304249e-6	1.374119576795962e-5	4.578728889260273	LOC106566746	Bone morphogenetic protein 7-like isoform X2	1	SHK_T1_vs_SHK_T0	Up	TRUE
A0A1S3SH82	-1.2402284879536118	17.476962993195755	-20.392048325067012	1.6013506481092972e-14	2.608814825865846e-12	23.4914472735396	LOC106609416	PRKC apoptosis WT1 regulator protein-like isoform X2	15	SHK_T1_vs_SHK_T0	Down	TRUE
C0HBH7	-1.2394915076062605	16.829921941251357	-21.04976463807751	8.898178083527057e-15	1.7141909520910834e-12	24.081526185946977	FKB10	peptidylprolyl isomerase	17	SHK_T1_vs_SHK_T0	Down	TRUE
B5DGL2	-1.2377543255038432	15.641673773492212	-7.961403077211011	1.6123871272309198e-7	1.7831807266338984e-6	6.985795604837484	UBIQ	Ubiquitin-ribosomal protein eL40 fusion protein	11	SHK_T1_vs_SHK_T0	Down	TRUE
A0A1S3L026	-1.2367512292948355	14.227250243069053	-4.257463474914492	4.127922971868322e-4	0.00146389287339653	-1.01417285682584	slc30a5	Zinc transporter	1	SHK_T1_vs_SHK_T0	Down	TRUE
B9EMK9	-1.2357052445362804	16.584424526049037	-13.258734034107636	3.785731984344041e-11	1.5591994076208698e-9	15.586473860710488	CSRP1	Cysteine and glycine-rich protein 1	19	SHK_T1_vs_SHK_T0	Down	TRUE
A0A1S3NTG6	-1.2342173718004652	19.05130668137847	-20.592602143530737	1.3362360692357762e-14	2.4181823652957738e-12	23.6733619543993	LOC106581278	Serpin H1	37	SHK_T1_vs_SHK_T0	Down	TRUE
A0A1S3R945	-1.2323212914627515	15.178853892957642	-4.168581975323002	5.063517967776346e-4	0.00174189684928342	-1.2185866144298192	LOC106600981	LIM and SH3 domain protein 1	18	SHK_T1_vs_SHK_T0	Down	TRUE
A0A1S3RRG7	-1.2309845512469	14.611820134091053	-7.300263745228024	5.770709711752041e-7	5.082990914245308e-6	5.674967806423925	LOC106604591	Fibroblast growth factor	1	SHK_T1_vs_SHK_T0	Down	TRUE
A0A1S3PGN8	-1.2288270012264544	15.197523818665022	-3.2660857779138497	0.00549464520961582	0.01374121490444961	-3.2686050926576797	LOC106585265	S-adenosylmethionine synthase	13	SHK_T1_vs_SHK_T0	Down	TRUE
A0A1S3R1U1	-1.2261191203127044	15.314105870613714	-5.409147143311	3.0473803586674712e-5	1.506536051486932e-4	1.6177967551387402	LOC106599131	Plectin-like	48	SHK_T1_vs_SHK_T0	Down	TRUE
A0A1S3M3G8	-1.2260225653522507	15.165856616628616	-4.7468031558828425	1.5434808646019562e-4	6.149211289795118e-4	0.10978253421518593	LOC106570124	Basic salivary proline-rich protein 4-like	8	SHK_T1_vs_SHK_T0	Down	TRUE
A0A1S3L7Y3	-1.2247396116256546	17.08515906800203	-9.451656738095023	1.1217604024731997e-8	1.7912174127192378e-7	9.730238227509831	LOC106565032	Copine-3-like isoform X2	51	SHK_T1_vs_SHK_T0	Down	TRUE
A0A1S3P340	1.222132417074695	14.082650326151484	6.775761794007767	4.037727035062132e-6	2.7172849704155385e-5	3.920724612592889	atrap	Type-1 angiotensin II receptor-associated protein-like isoform X1	2	SHK_T1_vs_SHK_T0	Up	TRUE
A0A1S3QIG8	-1.2218396044444049	17.251842649978897	-13.03691963330219	5.0819439926536744e-11	1.9208461724131478e-09	15.284212488238296	LOC106592334	Lipoma-preferred partner homolog	4	SHK_T1_vs_SHK_T0	Down	TRUE
B5X8A3	-1.220253246980537	17.53387780173683	-14.19875775160996	1.1347352972672257e-11	5.647199329399891e-10	16.821873712103855	DYL1	Dynein light chain	5	SHK_T1_vs_SHK_T0	Down	TRUE
A0A1S3P0H1	-1.2199431009122677	14.931552354775162	-9.184339629782684	1.7728303070775233e-8	2.673571362087619e-7	9.258773204992227	LOC106582438	1-acyl-sn-glycerol-3-phosphate acyltransferase gamma-like isoform X2	3	SHK_T1_vs_SHK_T0	Down	TRUE
A0A1S3PZV1	1.214132943166797	15.335418140004547	8.260389097445156	9.232980198135036e-8	1.090445895230523e-6	7.559492735698249	LOC106588555	Translocon-associated protein subunit beta	2	SHK_T1_vs_SHK_T0	Up	TRUE
A0A1S3PT96	-1.212409713166954	15.814686486011466	-5.603220516453018	1.987286225617629e-5	1.054002960869314e-4	2.052823648551205	LOC106587244	Tight junction protein ZO-1-like isoform X4	55	SHK_T1_vs_SHK_T0	Down	TRUE
A0A1S3NZB0	-1.211731758908165	15.02302481461792	-4.978078149198646	9.284520404319088e-5	3.969016167114788e-4	0.5193361433845949	LOC106582298	Ankyrin repeat and MYND domain-containing protein 2-like	5	SHK_T1_vs_SHK_T0	Down	TRUE
A0A1S3QF01	-1.2092496734155436	16.084705038044635	-15.725021006765614	1.836744954326493e-12	1.321571188823833e-10	18.68395018188288	LOC106591834	Collagen alpha-2(VI) chain-like	15	SHK_T1_vs_SHK_T0	Down	TRUE
A0A1S3RYS0	-1.2080742957053658	16.932369606682446	-6.879944951837717	1.3383913568849628e-6	1.0475587396221492e-5	4.811405242306816	LOC106605631	Transmembrane protein 91-like	2	SHK_T1_vs_SHK_T0	Down	TRUE
A0A1S3SJ27	-1.2071285839393475	16.802973014924643	-7.691113602195044	2.696392911571951e-7	2.6882902283652235e-6	6.456943344109349	LOC106609848	Cullin-associated NEDD8-dissociated protein 1-like	4	SHK_T1_vs_SHK_T0	Down	TRUE
A0A1S3PBW1	-1.2064053291983026	14.539029857327806	-6.759920822081454	1.7092671246546951e-6	1.2872311813919093e-5	4.560563332331374	LOC106584361	Nuclear factor 1	7	SHK_T1_vs_SHK_T0	Down	TRUE
A0A1S3SN45	-1.2043973956667422	14.944542271410317	-6.706205126989331	1.9081937368906733e-6	1.419144831470872e-5	4.447698918056957	LOC106610753	Tyrosine-protein kinase receptor	5	SHK_T1_vs_SHK_T0	Down	TRUE
A0A1S3LWQ8	1.2042494178623748	13.762184315393313	3.127702996472654	0.00546591204357931	0.01368655208564178	-3.565875613567139	LOC106568941	Mitochondrial import inner membrane translocase subunit TIM44	1	SHK_T1_vs_SHK_T0	Up	TRUE
A0A1S3PDD4	1.2042309311189925	15.75926935649411	11.21800826837977	6.687331890478376e-10	1.603885383531601e-8	12.634492244907069	LOC106584647	Hyaluronan and proteoglycan link protein 3-like	8	SHK_T1_vs_SHK_T0	Up	TRUE
A0A1S3R023	-1.2035108967825696	15.605687117199588	-6.86282550598138	1.5303339120367813e-5	8.446538006177133e-5	2.80431276049264	LOC106598727	Ankyrin-3-like	6	SHK_T1_vs_SHK_T0	Down	TRUE
A0A1S3KN82	1.2021478371969962	15.472211837350663	5.914387850318262	1.0103731138048956e-5	5.886778766480815e-5	2.7425333159045087	LOC106561079	Small ribosomal subunit protein uS15	14	SHK_T1_vs_SHK_T0	Up	TRUE
A0A1S3PR16	-1.1988426668746257	14.429022117727264	-2.668065757982052	0.01506576396223064	0.03276501907590729	-4.53829588265159	LOC106586906	Uncharacterized protein LOC106586906	8	SHK_T1_vs_SHK_T0	Down	TRUE
A0A1S3KU79	-1.1981330478462056	15.754452767490733	-11.07385736423152	8.313115753309462e-10	1.931748143142572e-8	12.41047256901394	LOC106562141	CD276 antigen-like isoform X1	3	SHK_T1_vs_SHK_T0	Down	TRUE
A0A1S3LG34	-1.1955281590500828	14.393761279746636	-5.786150600507763	1.3333672495580916e-5	7.455870050899741e-5	2.4595186714567676	LOC106566155	Biogenesis of lysosome-related organelles complex 1 subunit 1	3	SHK_T1_vs_SHK_T0	Down	TRUE
A0A1S3NK84	1.1942640238610078	14.30098137804774	3.7300936969729017	0.0021659712992989	0.00612461202623723	-2.5335521641470446	LOC106579853	Bridging integrator 3-like	3	SHK_T1_vs_SHK_T0	Up	TRUE
A0A1S3MI58	-1.1938770212481291	14.857814450607234	-9.6363795927866	8.216994159641398e-9	1.382306735813477e-7	10.050909209768676	LOC106572860	Guanine nucleotide-binding protein G(I) subunit alpha-1-like isoform X1	9	SHK_T1_vs_SHK_T0	Down	TRUE
A0A1S3SDF1	-1.1919515139359549	19.062991346034252	-6.988171428785508	1.0752743549367526e-6	8.713077948008531e-6	5.035983743219453	LOC106608771	Cornifelin homolog B-like	3	SHK_T1_vs_SHK_T0	Down	TRUE
A0A1S3KPW5	1.191916874306111	13.501406142930255	4.545662032218227	2.1323467857191968e-4	8.136980833428143e-4	-0.35099328832591414	kiaa1147	DENN domain-containing protein 11	2	SHK_T1_vs_SHK_T0	Up	TRUE
A0A1S3MGA6	-1.1916136738994432	15.169539013493187	-8.6148966350709415	4.8395576102515474e-8	6.249095670244953e-7	8.22449344104015	LOC106572444	Proteolipid protein 2	1	SHK_T1_vs_SHK_T0	Down	TRUE
A0A1S3NUK7	-1.1908809806830636	13.527517112301837	-4.778817617447909	1.6658993220505227e-4	6.562500495571056e-4	0.2819854200300371	LOC106581410	Protein NLRC3-like isoform X1	5	SHK_T1_vs_SHK_T0	Down	TRUE
A0A1S3LK79	1.1880901877670738	16.17524399274649	7.614328057645738	3.126059352507701e-7	3.0554544113217663e-6	6.3049267411402825	LOC106567061	Sentrin-specific protease 1-like	4	SHK_T1_vs_SHK_T0	Up	TRUE
A0A1S3RVP7	1.1872284199635883	17.619146810590212	4.271727373644287	3.9948592458262096e-4	0.00142176992944422	-0.9813546077593732	LOC100136479	CD83 antigen isoform X1	1	SHK_T1_vs_SHK_T0	Up	TRUE
A0A1S3RT03	-1.1870151458324223	14.734935607078326	-7.665307477904859	2.833517774771744e-7	2.7969864712292323e-6	6.405941321869782	LOC106604587	PDZ and LIM domain protein 1-like	13	SHK_T1_vs_SHK_T0	Down	TRUE
A0A1S3T0X3	-1.1834555616076834	16.84363739206768	-13.644251221829578	2.290738056694071e-11	1.0209169906400743e-9	16.101864694167517	LOC106612990	High mobility group nucleosome-binding domain-containing protein 3-like isoform X1	5	SHK_T1_vs_SHK_T0	Down	TRUE
A0A1S3MED7	1.183341440526645	14.465969950986851	6.20389673233514	5.441925703903385e-6	3.4721346478323735e-5	3.374712567756238	LOC106572112	Bcl-2-like protein 1	2	SHK_T1_vs_SHK_T0	Up	TRUE
A0A1S3LFQ2	-1.1829610719410546	14.668823425702744	-3.957598819400516	8.97823937573928e-4	0.00286421183503819	-1.6591672515049505	LOC106566364	Nuclear transcription factor Y subunit	1	SHK_T1_vs_SHK_T0	Down	TRUE
A0A1S3L015	-1.1798382626774568	16.398715319986128	-11.124938681566508	7.694291837504921e-10	1.8090673564401338e-8	12.490106818248286	LOC106563325	Intracellular hyaluronan-binding protein 4-like isoform X1	13	SHK_T1_vs_SHK_T0	Down	TRUE
A0A1S3PNR8	-1.1784074153245356	15.81434158888927	-5.524233008731175	2.3637889865227343e-5	1.21609765127228e-4	1.8761917680044664	LOC106586477	non-specific serine/threonine protein kinase	6	SHK_T1_vs_SHK_T0	Down	TRUE
A0A1S3SL00	-1.1737807436040857	15.149584492115933	-12.619529668109724	8.943063727380731e-11	2.9507169381170014e-9	14.703717976306596	anp32b	Acidic leucine-rich nuclear phosphoprotein 32 family member	8	SHK_T1_vs_SHK_T0	Down	TRUE
B9EQ40	-1.1708977154438056	16.14065721946005	-8.979997975204444	2.5302050365106392e-8	3.575737323477742e-7	8.892367811333724	HABP4	Intracellular hyaluronan-binding protein 4	11	SHK_T1_vs_SHK_T0	Down	TRUE
B5DG76	-1.1704054826609358	14.760155030955282	-7.761307324862006	2.3571214012477107e-7	2.4312139910624053e-6	6.595221378011829	HN1	Hematological and neurological expressed 1 protein	3	SHK_T1_vs_SHK_T0	Down	TRUE
A0A1S3KVV0	-1.1697568850181526	13.333520579703448	-2.985019063086506	0.01327101687825691	0.0293643989614488	-4.007947340860852	LOC106562419	Dipeptidase	3	SHK_T1_vs_SHK_T0	Down	TRUE
A0A1S3LME1	-1.1695927309931855	15.163309009710936	-11.369737229501563	5.330277149613367e-10	1.2992822505098378e-8	12.867940537157178	vkorc1l1	vitamin-K-epoxide reductase (warfarin-sensitive)	1	SHK_T1_vs_SHK_T0	Down	TRUE
A0A1S3T552	1.1675486552029728	15.004066124541277	2.7565925534263465	0.01243305439253959	0.02782991035691397	-4.355935206083163	LOC106613715	Mitochondrial import inner membrane translocase subunit TIM44	2	SHK_T1_vs_SHK_T0	Up	TRUE
B5X186	-1.1667899812553235	16.932978289149684	-9.166671109261138	1.8278359941783937e-8	2.7325509292984284e-7	9.227298799748157	calua	Calumenin-A	20	SHK_T1_vs_SHK_T0	Down	TRUE
A0A1S3LD89	1.165552993880835	13.514746399766462	2.67850905290026	0.01773854708195271	0.03767233398770327	-4.276468478069148	ptprg	protein-tyrosine-phosphatase	2	SHK_T1_vs_SHK_T0	Up	TRUE
A0A1S3NG75	-1.1639933769245658	15.183728423959929	-8.809463300858026	3.418260598334292e-8	4.639511884830089e-7	8.582536292263804	LOC106579103	Supervillin-like isoform X2	11	SHK_T1_vs_SHK_T0	Down	TRUE
A0A1S3P866	-1.1618080060845273	17.365826198896546	-11.569824946293634	3.9660367413783656e-10	1.0388233078733158e-8	13.17216973363449	sec13	Protein SEC13 homolog	11	SHK_T1_vs_SHK_T0	Down	TRUE
A0A1S3Q6S5	1.160891384895102	14.774868063771466	5.195018833175633	4.906688258087212e-5	2.2732926514582488e-4	1.1340040702639067	LOC100194728	RNA helicase	7	SHK_T1_vs_SHK_T0	Up	TRUE
A0A1S3L929	-1.1607613149698786	21.43574138100087	-11.871645466294916	2.557693179003472e-10	7.17114726056748e-9	13.623449046779388	LOC106564958	Keratin, type I cytoskeletal 13-like	57	SHK_T1_vs_SHK_T0	Down	TRUE
A0A1S3MT42	-1.160434743485432	15.001813968372394	-5.504201850899529	2.4703866046671877e-5	1.2620315485947344e-4	1.8313041531779384	LOC106574824	PEST proteolytic signal-containing nuclear protein	4	SHK_T1_vs_SHK_T0	Down	TRUE
A0A1S3LR54	1.1602907379329448	14.15438709448444	6.518964486237786	2.8092591932826155e-6	1.9807433178611313e-5	4.051402517090257	LOC106567816	Ceramide transfer protein	13	SHK_T1_vs_SHK_T0	Up	TRUE
A0A1S3LG74	-1.1587177065234435	14.369330015431794	-5.968370576660055	8.995584216018078e-6	5.3084613575158064e-5	2.8611342382078773	LOC106566440	peptidylprolyl isomerase	7	SHK_T1_vs_SHK_T0	Down	TRUE
A0A1S3NMG2	1.157649087695905	13.518700230776464	6.473463265744716	5.257027991147724e-6	3.372177353720108e-5	3.5977823061170637	LOC106580293	Transforming acidic coiled-coil-containing protein 1-like isoform X1	3	SHK_T1_vs_SHK_T0	Up	TRUE
A0A1S3RE09	-1.1574382767751017	13.215945084718545	-3.6685717585580706	0.0020205227638966	0.00577900476340542	-2.5246719789057863	LOC106602151	UPF0462 protein C4orf33 homolog	2	SHK_T1_vs_SHK_T0	Down	TRUE
A0A1S3LJ96	-1.1572118592122749	15.995728288844107	-9.17730215206664	1.7945300224662502e-8	2.699479419186007e-7	9.246241435765242	mcp	Membrane cofactor protein isoform X4	10	SHK_T1_vs_SHK_T0	Down	TRUE
A0A1S3L5U2	-1.1556170472983762	14.392715695969253	-6.233734668644581	5.1087883044904465e-6	3.294782262895999e-5	3.4393135280458447	LOC106564348	Tether containing UBX domain for GLUT4-like	6	SHK_T1_vs_SHK_T0	Down	TRUE
A0A1S3SHZ3	-1.153547579549386	15.25597628100276	-8.102647529840981	1.2372257529334484e-7	1.4100595794882737e-6	7.258291115816467	LOC106609550	Angiopoietin-related protein 5-like	6	SHK_T1_vs_SHK_T0	Down	TRUE
A0A1S3T4U9	1.151874355674506	16.316755878673543	7.689232412989999	2.706152518698107e-7	2.693523806944182e-6	6.453228452570994	ndufa7	NADH dehydrogenase [ubiquinone] 1 alpha subcomplex subunit 7	3	SHK_T1_vs_SHK_T0	Up	TRUE
A0A1S3P3T7	-1.151692913867581	14.2695700050613	-3.052215230156151	0.0090521394563532	0.02111694407552395	-3.595566298233496	LOC106583045	MAP7 domain-containing protein 1-like isoform X2	4	SHK_T1_vs_SHK_T0	Down	TRUE
A0A1S3N9S2	-1.1507744937791031	14.460774138727636	-3.930523949660416	9.540980288040466e-4	0.0030211417964039	-1.827168024398964	naa40	N-alpha-acetyltransferase 40	3	SHK_T1_vs_SHK_T0	Down	TRUE
A0A1S3PW66	-1.1503917932494865	21.7167462909116	-26.6796296262319	1.061636252078679e-16	4.5286369267241935e-14	28.472974811937164	LOC106587813	Keratin, type I cytoskeletal 13-like	57	SHK_T1_vs_SHK_T0	Down	TRUE
A0A1S3P3N6	-1.149890621142731	15.007919803711443	-7.350735362273488	5.224621204745551e-7	4.677876736842643e-6	5.777091657941264	LOC106582995	Four and a half LIM domains protein 3-like isoform X1	9	SHK_T1_vs_SHK_T0	Down	TRUE
A0A1S3R573	-1.1491637662603722	13.8884493754249	-3.910285047342771	0.00134484485631423	0.00405626943530737	-1.756931433140645	LOC106600571	WD repeat-containing protein 47-like	2	SHK_T1_vs_SHK_T0	Down	TRUE
A0A1S3S9Y7	-1.146774000755569	13.347730587537132	-2.983739299693564	0.00863453804834578	0.02030935849733006	-3.8482893434199856	rtn10	Reticulon	22	SHK_T1_vs_SHK_T0	Down	TRUE
A0A1S3NZJ5	-1.1463183020523608	13.889823317680415	-5.857422035643672	1.413619291087826e-5	7.882478437326327e-5	2.4378614254302997	LOC106582291	Sclerostin domain-containing protein 1	3	SHK_T1_vs_SHK_T0	Down	TRUE
A0A1S3PI22	-1.1462150274367762	14.538736442845952	-4.2407426991213395	4.2895905718451306e-4	0.00151253644615086	-1.0526399494658962	LOC106585510	Splicing factor 3A subunit 1-like isoform X2	16	SHK_T1_vs_SHK_T0	Down	TRUE
B5DGQ1	-1.1437133966557322	15.35912683991216	-5.383339827882197	3.2266334778749575e-5	1.5820570714178363e-4	1.5596908038801436	4EBP	Eukaryotic translation initiation factor 4E binding protein 3-1	2	SHK_T1_vs_SHK_T0	Down	TRUE
A0A1S3SGG6	-1.1419383782960804	15.090693399968012	-5.565744496278474	2.1576049474230405e-5	1.1302821707026664e-4	1.969094216506172	LOC106609299	Filamin-C-like isoform X2	24	SHK_T1_vs_SHK_T0	Down	TRUE
A0A1S3M5S2	-1.139325056293217	14.456082922687504	-5.414125301335822	3.013990717478027e-5	1.494218652719147e-4	1.6289985342219255	LOC106570595	Protein SET-like	11	SHK_T1_vs_SHK_T0	Down	TRUE
A0A1S3QJD0	-1.1382432777696785	15.201196993773712	-2.79108114218911	0.0115313130929637	0.02611490397845249	-4.284187144374814	LOC106593326	Protein NLRC3-like	6	SHK_T1_vs_SHK_T0	Down	TRUE
A0A1S3S8N2	-1.1363578035503874	16.00239829718222	-7.347014605617687	5.262989646869624e-7	4.691130473299312e-6	5.769574682650375	LOC106607831	EH domain-containing protein 3 isoform X3	34	SHK_T1_vs_SHK_T0	Down	TRUE
A0A1S3P551	1.1348520265424291	15.370537789373383	6.372608752466807	3.81316434810587e-6	2.5877519871463925e-5	3.738575748989263	LOC106583265	Natural resistance-associated macrophage protein 2-like isoform X2	1	SHK_T1_vs_SHK_T0	Up	TRUE
B5X161	1.1341275444472458	15.456244368912229	10.628023182968027	1.6517303686541331e-9	3.425046445000862e-8	11.703528505907771	VATA	H(+)-transporting two-sector ATPase	31	SHK_T1_vs_SHK_T0	Up	TRUE
Q8QG64	-1.133913456290168	15.848702384313206	-5.5074176441639775	2.452947756154814e-5	1.2552702656175278e-4	1.838512909569709	rbx1	RING-box protein 1	4	SHK_T1_vs_SHK_T0	Down	TRUE
A0A1S3RJI5	-1.1334555846278975	13.652757616649083	-3.7616416336496696	0.00139403487052993	0.00419193164491681	-2.0969165221335286	LOC106603362	1-alkyl-2-acetylglycerophosphocholine esterase	2	SHK_T1_vs_SHK_T0	Down	TRUE
A0A1S3Q1Y3	-1.1324979464231344	15.036255765339028	-5.441214754880881	2.838736215085614e-5	1.4203694013652848e-4	1.6899164258566346	sgce	Epsilon-sarcoglycan	4	SHK_T1_vs_SHK_T0	Down	TRUE
A0A1S3M1A5	-1.132251542152375	14.013154428576003	-5.236002726635931	5.2985571798971854e-5	2.4284714872099765e-4	1.1938065079394002	nelfe	Negative elongation factor E	3	SHK_T1_vs_SHK_T0	Down	TRUE
A0A1S3Q900	-1.1316933112744998	17.30477140643639	-22.104709775024407	3.588779075627663e-15	8.57287545585936e-13	24.990394651437285	LOC100380682	Protein CDV3 homolog	13	SHK_T1_vs_SHK_T0	Down	TRUE
B5X2K1	-1.1302733835756555	16.214366944843135	-17.406270901238123	2.924867758292738e-13	2.96056105974987e-11	20.554833855511305	RBPMS	RNA-binding protein with multiple splicing	6	SHK_T1_vs_SHK_T0	Down	TRUE
B5X4K3	1.1298625945299854	16.99590355061982	22.14313944432592	3.474660999484318e-15	8.57287545585936e-13	25.022668264387683	ERG19	Diphosphomevalonate decarboxylase	20	SHK_T1_vs_SHK_T0	Up	TRUE
A0A1S3LA73	-1.128080644424541	13.18067861747951	-2.8584319867996113	0.02332126348629426	0.04766412920607437	-4.500619935762761	LOC106565369	Bromodomain-containing protein 3-like isoform X1	12	SHK_T1_vs_SHK_T0	Down	TRUE
A0A1S3PWN6	-1.1237727863264109	14.977550726900391	-3.7599912961341646	0.00229382352115897	0.0064313211588551	-2.44703520922093	LOC106587979	Zinc finger protein 319-like	5	SHK_T1_vs_SHK_T0	Down	TRUE
B5X6U0	1.1234934956365557	13.504008715885169	3.189872087829724	0.00559131716219992	0.01393628801863855	-3.4238057364436223	RB22A	Ras-related protein Rab-22A	6	SHK_T1_vs_SHK_T0	Up	TRUE
A0A1S3Q0I7	-1.1226045274424283	13.612314272244976	-6.78662864637737	1.618451409430577e-6	1.2250179742863632e-5	4.616542060346135	LOC106588684	Uncharacterized protein LOC106588684 isoform X1	1	SHK_T1_vs_SHK_T0	Down	TRUE
A0A1S3M7V1	1.1212880242527865	14.148244088783516	4.969892250535222	8.13474926215036e-5	3.5254515670219116e-4	0.6216841496661383	LOC106571041	Dihydrolipoyllysine-residue succinyltransferase component of 2-oxoglutarate dehydrogenase complex, mitochondrial	11	SHK_T1_vs_SHK_T0	Up	TRUE
A0A1S3LCG6	-1.1196195614985776	13.865081374636118	-4.57253682679601	2.005360129178225e-4	7.731446540640647e-4	-0.28919117938427696	LOC106565735	Eukaryotic translation initiation factor 4E type 3 isoform X2	1	SHK_T1_vs_SHK_T0	Down	TRUE
A0A1S3N4M0	-1.1181870719495297	14.63043863159598	-6.565528325315193	3.326634130478142e-6	2.2967235869613255e-5	3.92103283495812	LOC106577156	Uncharacterized protein LOC106577156	2	SHK_T1_vs_SHK_T0	Down	TRUE
A0A1S3KRW1	-1.1173837876780528	15.461248356142857	-15.815312272299934	1.6571035809178528e-12	1.2183125554882342e-10	18.78898175521343	LOC106561737	Reelin	21	SHK_T1_vs_SHK_T0	Down	TRUE
A0A1S3NDV8	-1.117165042922842	15.618699038030137	-9.726585141510917	7.068546187226561e-9	1.2271324950615414e-7	10.206001865623286	LOC106578751	1-alkyl-2-acetylglycerophosphocholine esterase	8	SHK_T1_vs_SHK_T0	Down	TRUE
B9ENC7	-1.1155582168700136	20.73266911467997	-5.33480351409103	3.5934935300034306e-5	1.7280184493078608e-4	1.450254884385024	H1	Histone H1	2	SHK_T1_vs_SHK_T0	Down	TRUE
A0A1S3NN55	1.1150307279165474	14.851121957881723	6.180816431552785	5.71489044778058e-6	3.617204404498478e-5	3.324669810881889	plbd2	Phospholipase B-like	7	SHK_T1_vs_SHK_T0	Up	TRUE
A0A1S3N3H4	1.1127673968883265	13.606245064272793	3.092044574833821	0.00908467944257247	0.021168047456513	-3.375843082379724	slc17a5	Sialin isoform X1	1	SHK_T1_vs_SHK_T0	Up	TRUE
A0A1S3PD14	-1.1117769081188411	16.670821048227413	-15.42670889361898	2.5901120518642088e-12	1.7379942891834888e-10	18.333026965162997	LOC106584496	Fibulin-1	9	SHK_T1_vs_SHK_T0	Down	TRUE
A0A1S3PEN0	-1.1102134072427925	17.954311160706514	-6.919592495655741	1.2350314706201406e-6	9.80798928529718e-6	4.893854641614213	LOC106584976	RNA-binding protein EWS-like isoform X4	8	SHK_T1_vs_SHK_T0	Down	TRUE
A0A1S3PYE2	-1.1084467288784587	14.574651517355214	-7.553672644631725	3.51532193919428e-7	3.3451419484304178e-6	6.184287489935277	LOC106588354	Tumor necrosis factor alpha-induced protein 8-like protein 2	2	SHK_T1_vs_SHK_T0	Down	TRUE
B5DGQ3	-1.1073732640395946	18.124067530771335	-18.453631546006196	1.0064259180355812e-13	1.1558414581747096e-11	21.63669735033568	LOC101448018	Eukaryotic translation initiation factor 5A	12	SHK_T1_vs_SHK_T0	Down	TRUE
A0A1S3LA19	-1.106541773932598	14.328798619963909	-2.7774665412929225	0.01187955046728228	0.0267312265978183	-4.312555780332724	LOC106565341	SLIT-ROBO Rho GTPase-activating protein 3-like isoform X1	6	SHK_T1_vs_SHK_T0	Down	TRUE
A0A1S3LXQ6	-1.1026361152974484	14.613740883352412	-7.4363835310717725	4.417041580865163e-7	4.058241895527192e-6	5.949615322401109	LOC106569169	Cadherin-4-like	6	SHK_T1_vs_SHK_T0	Down	TRUE
A0A1S3M1G1	-1.1012161016392774	19.65307489706219	-32.30803373022681	2.85162138650603e-18	2.838313820035669e-15	31.962234806801384	eppk1	LOW QUALITY PROTEIN: epiplakin	95	SHK_T1_vs_SHK_T0	Down	TRUE
A0A1S3PNZ9	-1.0988340093112896	16.292405269649237	-13.990929001822986	1.472525023546806e-11	7.091870516630263e-10	16.55488786031133	LOC106586532	LIM domain-containing protein	15	SHK_T1_vs_SHK_T0	Down	TRUE
A0A1S3L252	1.0978769255433694	15.360750513302952	8.349796957589538	7.832934675553041e-8	9.374405988457468e-7	7.728758024861038	LOC106563650	Protein furry homolog	1	SHK_T1_vs_SHK_T0	Up	TRUE
C0H911	1.097694395426272	15.00641141285906	9.87377487530713	5.54018384331287e-9	9.96565599767002e-8	10.45697893218611	PCY2	ethanolamine-phosphate cytidylyltransferase	5	SHK_T1_vs_SHK_T0	Up	TRUE
A0A1S3LGZ3	1.0965821613037487	14.4194599581268	5.6950129794905084	1.6258617986374787e-5	8.875362579033841e-5	2.257324017088762	LOC106566373	ATP synthase subunit b	26	SHK_T1_vs_SHK_T0	Up	TRUE
B5X283	-1.09636014475927	18.451508505980332	-6.993462787976922	1.0638712000227712e-6	8.632389682793464e-6	5.046924430168578	ERH	Enhancer of rudimentary homolog	7	SHK_T1_vs_SHK_T0	Down	TRUE
A0A1S3QG66	-1.096201322253993	15.588882567409035	-6.629383244769907	2.2350782493698347e-6	1.635770503092727e-5	4.285642992354318	LOC106592181	Collagen alpha-2(VI) chain-like	11	SHK_T1_vs_SHK_T0	Down	TRUE
A0A1S3NF93	1.0953420348224494	13.970827084169894	6.9835718619449505	1.461140214867426e-6	1.1215847510524766e-5	4.865712099817226	LOC106579093	Squalene monooxygenase	2	SHK_T1_vs_SHK_T0	Up	TRUE
C0HAV9	-1.0950853269246572	17.810123475731512	-21.648686756898616	5.2872822411558995e-15	1.0888155015235528e-12	24.60301226193458	FKB10	peptidylprolyl isomerase	26	SHK_T1_vs_SHK_T0	Down	TRUE
A0A1S3PUJ2	-1.0948188597241248	16.46594084325413	-13.435550995503414	3.0022708711505326e-11	1.291507757106151e-9	15.824403740323348	LOC106587471	Tetraspanin	6	SHK_T1_vs_SHK_T0	Down	TRUE
A0A1S3R5A1	1.094783820238142	14.50477454648158	3.5915207700574574	0.00204153417030468	0.00581890035972631	-2.582741001293696	LOC106600095	Mitogen-activated protein kinase kinase kinase MLT-like	6	SHK_T1_vs_SHK_T0	Up	TRUE
A0A1S3MM44	-1.0935781783969831	14.398922557166491	-5.839302761740941	1.188265176705678e-5	6.740763273085259e-5	2.577038181131594	LOC106573597	Cold-inducible RNA-binding protein B-like isoform X4	12	SHK_T1_vs_SHK_T0	Down	TRUE
A0A1S3RHE6	1.0912355664094395	14.45687888379948	5.906957786776622	2.6535214185346883e-5	1.3440907473697336e-4	1.9288989688712543	LOC106603048	Matrin-3-like	15	SHK_T1_vs_SHK_T0	Up	TRUE
A0A1S3MJN4	-1.0909768840119511	14.742340854323055	-7.84638077818398	2.0043987302236818e-7	2.1424078313915865e-6	6.76193097152679	LOC106573117	Testin	20	SHK_T1_vs_SHK_T0	Down	TRUE
A0A1S3Q219	1.090043428371473	14.498208845088294	6.05913329921753	2.007244596777052e-5	1.0636437206701468e-4	2.2174886926356825	LOC106588946	Cyclin-dependent kinase 6-like	3	SHK_T1_vs_SHK_T0	Up	TRUE
A0A1S3SCV0	-1.0885411736701265	13.746912426407286	-3.295999125939856	0.00517426590458647	0.01304928884383042	-3.0712347969991747	LOC106608629	Serine/threonine-protein phosphatase	6	SHK_T1_vs_SHK_T0	Down	TRUE
A0A1S3NEH1	-1.0873787280755811	15.923950597224051	-6.7782159683323275	1.6465073262129895e-6	1.2446761711574651e-5	4.598919291321484	ima5	Importin subunit alpha	5	SHK_T1_vs_SHK_T0	Down	TRUE
A0A1S3KXI2	-1.0870649840854156	15.569084568407536	-15.305966746766163	2.981541697546166e-12	1.91861652822632e-10	18.189255452233834	gstt2b	glutathione transferase	10	SHK_T1_vs_SHK_T0	Down	TRUE
A0A1S3PWL3	-1.085333078652342	14.16922695873904	-6.410848324541868	3.5196362469664884e-6	2.412112874865704e-5	3.820566406621132	LOC106587953	RBR-type E3 ubiquitin transferase	5	SHK_T1_vs_SHK_T0	Down	TRUE
A0A1S3QWQ7	1.0852510536813238	16.195569979815737	20.12521581267252	2.0425409071281813e-14	3.049513574342375e-12	23.246645081024447	LOC106597167	Transferrin receptor protein 1	21	SHK_T1_vs_SHK_T0	Up	TRUE
A0A1S3NG46	1.0851688840052436	14.470232842652264	4.7411780355539195	1.3655144059040148e-4	5.581692013729484e-4	0.09817561898158812	gpam	Glycerol-3-phosphate acyltransferase 1, mitochondrial	1	SHK_T1_vs_SHK_T0	Up	TRUE
A0A1S3N1T8	-1.0842995963431417	14.181594992476375	-3.1705164815650653	0.0109011147948457	0.02485737210951452	-3.563691113300643	LOC106576647	Interleukin-1 receptor-associated kinase 3-like isoform X2	2	SHK_T1_vs_SHK_T0	Down	TRUE
B5X3V4	1.082272734509779	17.775445609746985	15.191111744195876	3.4116698441066706e-12	2.1674991818090463e-10	18.05155007182244	CATS	Cathepsin S	12	SHK_T1_vs_SHK_T0	Up	TRUE
B5X9X0	-1.080878988412504	16.804910258203662	-10.106478695647684	3.788277651968651e-9	7.069873167986498e-8	10.848549646380942	S10A1	Protein S100	7	SHK_T1_vs_SHK_T0	Down	TRUE
A0A1S3M4E4	1.080202369121361	14.612046363183966	7.820177687865414	2.106795311239317e-7	2.220104028920152e-6	6.710686303262709	LOC106570380	Succinate dehydrogenase [ubiquinone] flavoprotein subunit, mitochondrial	17	SHK_T1_vs_SHK_T0	Up	TRUE
A0A1S3S0Y8	1.079539306270565	15.819342495941545	7.082075552790521	8.904136178423858e-7	7.426745985690961e-6	5.229598001568173	LOC106606431	Metalloproteinase inhibitor 2	5	SHK_T1_vs_SHK_T0	Up	TRUE
B5X1V0	1.079096321534177	16.989175786621676	20.419759564602387	1.5616492156419014e-14	2.608814825865846e-12	23.51668855573944	STOM	Erythrocyte band 7 integral membrane protein	14	SHK_T1_vs_SHK_T0	Up	TRUE
A0A1S3NBD9	1.078096563742939	15.014405334423223	5.50442698890067	2.977773826715036e-5	1.4782431665122357e-4	1.7803129042293555	LOC106578374	non-specific serine/threonine protein kinase	4	SHK_T1_vs_SHK_T0	Up	TRUE
A0A1S3LZB4	-1.0759034626901904	13.973257117639426	-2.874844269484448	0.01202287392242292	0.02700307303991052	-3.8433099594709423	acin1	Apoptotic chromatin condensation inducer in the nucleus	5	SHK_T1_vs_SHK_T0	Down	TRUE
A0A1S3T3C0	1.0756558933598832	13.559271980340984	5.726805660699643	2.3068632700845945e-5	1.1907162877221432e-4	1.9776229341192983	ctbs	Di-N-acetylchitobiase isoform X1	2	SHK_T1_vs_SHK_T0	Up	TRUE
A0A1S3MPG1	-1.075408631653188	14.955705224693128	-5.133037306873498	1.1511413105427798e-4	4.800709431956341e-4	0.735389294253439	LOC106574088	Leucine-rich repeat-containing protein 15-like	2	SHK_T1_vs_SHK_T0	Down	TRUE
A0A1S3QKF4	-1.0726411589758058	13.933483041448769	-3.966106392867931	0.00107276157904517	0.00334544759794139	-1.7833749999002642	LOC106593434	Forkhead box protein K1-like	5	SHK_T1_vs_SHK_T0	Down	TRUE
A0A1S3RXT3	1.0716082392242754	18.1075586428344	21.156587176834304	8.101191308834619e-15	1.612677149878678e-12	24.17562163992463	LOC106605689	Apolipoprotein Eb-like	29	SHK_T1_vs_SHK_T0	Up	TRUE
A0A1S3R4F8	1.0708579817871708	15.032118415587128	5.925389216588392	9.867048675457203e-6	5.7714020264280525e-5	2.76672968635246	LOC106600427	Niemann-Pick C1 protein-like	3	SHK_T1_vs_SHK_T0	Up	TRUE
A0A1S3MMC1	-1.0701552589543477	17.1474948683501	-12.65909788149628	1.7102435736521942e-10	4.9340940202178285e-9	14.103430740810785	rbm28	RNA-binding protein 28	4	SHK_T1_vs_SHK_T0	Down	TRUE
B9EM78	-1.069746693862344	14.553964427189792	-4.3123050501332925	3.639438860711836e-4	0.00130695904246368	-0.887980483625431	RPAB3	DNA-directed RNA polymerases I, II, and III subunit RPABC3	2	SHK_T1_vs_SHK_T0	Down	TRUE
A0A1S3KV08	-1.0686631728788107	15.534411414810094	-3.3485269442299175	0.00331945969135657	0.00890557649451098	-3.080085838278924	LOC106562268	COP9 signalosome complex subunit 4	16	SHK_T1_vs_SHK_T0	Down	TRUE
B5DG84	1.0680693886444832	14.011476152938032	5.787224315141298	1.330263145260525e-5	7.445484070755254e-5	2.461895620752217	sdr39u1	Epimerase family protein SDR39U1	3	SHK_T1_vs_SHK_T0	Up	TRUE
B9EPL9	-1.06748687585789	13.101446945124428	-4.7439241474405165	1.7949069243790324e-4	6.996856496339153e-4	-0.11610201979648505	PTMA	Prothymosin alpha	1	SHK_T1_vs_SHK_T0	Down	TRUE
P69905	1.0671176925755237	15.045489545346385	4.059016904373165	6.514808872601177e-4	0.00217233046271212	-1.4702644510853349	HBA2	Hemoglobin subunit alpha	3	SHK_T1_vs_SHK_T0	Up	TRUE
C0H9C5	-1.0648888304979405	15.529449251918246	-7.65305049162582	2.901159252664394e-7	2.854320108222695e-6	6.381686052463848	LGMN	Legumain	4	SHK_T1_vs_SHK_T0	Down	TRUE
A0A1S3NIK1	-1.064464477450091	14.611418679148258	-4.762872143058823	1.2998274193065567e-4	5.346122140563882e-4	0.1479360132225782	LOC106579666	Uncharacterized protein LOC106579666	2	SHK_T1_vs_SHK_T0	Down	TRUE
A0A1S3KWQ0	1.0640995106731346	14.713366693504566	5.181766120117018	5.054250669186164e-5	2.329011187992266e-4	1.103942312093964	spg21	Maspardin	3	SHK_T1_vs_SHK_T0	Up	TRUE
B5DGG8	-1.0639651675499948	19.132131107253542	-15.304174373503844	2.9877986792539818e-12	1.91861652822632e-10	18.18711358334888	rps12	40S ribosomal protein S12	19	SHK_T1_vs_SHK_T0	Down	TRUE
A0A1S3QMB1	1.0625864598250845	15.74760905127158	11.4014356114945	5.085060015816169e-10	1.2547593988072971e-8	12.91641036206778	LOC101448032	Alpha-mannosidase	14	SHK_T1_vs_SHK_T0	Up	TRUE
B5X3C1	1.062026180942123	15.556608594319352	7.8619172235568255	1.9461354187494845e-7	2.090345453376245e-6	6.7922719790588895	galc	Galactocerebrosidase	3	SHK_T1_vs_SHK_T0	Up	TRUE
A0A1S3S326	-1.057660375338049	14.347997503552175	-6.746667165947515	2.3223085259554698e-6	1.6872051723851663e-5	4.290296337723324	LOC106606880	TBC1 domain family member 17-like	25	SHK_T1_vs_SHK_T0	Down	TRUE
A0A1S3RH25	-1.0560687100043893	14.399118186423026	-3.207073843077545	0.00575596044337364	0.01428109504272014	-3.42918761480772	LOC106603011	EMILIN-1-like isoform X2	12	SHK_T1_vs_SHK_T0	Down	TRUE
A0A1S3RZY9	1.054383334156011	14.335067225765604	6.357612194610244	1.171764266878865e-5	6.664548763619603e-5	2.875659555237273	LOC106606163	39S ribosomal protein L13, mitochondrial-like	1	SHK_T1_vs_SHK_T0	Up	TRUE
A0A1S3NPH2	-1.0540337936574318	14.44603766060314	-4.07806340564973	6.235499433531799e-4	0.00208969711655734	-1.4265449209153012	LOC106580584	Glycerol-3-phosphate acyltransferase 3-like	3	SHK_T1_vs_SHK_T0	Down	TRUE
A0A1S3N8K8	-1.0518034588015317	15.565411988981852	-6.033183805115214	7.828189093635934e-6	4.717451591038728e-5	3.0030989322105723	LOC106577641	Placenta-specific gene 8 protein-like isoform X3	2	SHK_T1_vs_SHK_T0	Down	TRUE
A0A1S3SM75	-1.0507864993191625	17.026135078537433	-5.370812405312536	7.273053059135487e-5	3.2055109128529245e-4	0.8888721759540923	LOC106610563	Cdc42 effector protein 4-like	3	SHK_T1_vs_SHK_T0	Down	TRUE
A0A1S3RXE3	-1.0497944341961674	14.049356975162388	-3.907195071868226	9.238446405352374e-4	0.00294093826933712	-1.8181150316301276	LOC106605608	Sialoadhesin-like	3	SHK_T1_vs_SHK_T0	Down	TRUE
B9ELK2	-1.0486701808403822	19.73847913950981	-11.46622982076052	4.61976859789861e-10	1.17222140643323e-8	13.015165871008502	FKB1A	peptidylprolyl isomerase	10	SHK_T1_vs_SHK_T0	Down	TRUE
A0A1S3MAI3	1.0457489821478028	14.06700582925739	6.011637756816813	8.19793527207498e-6	4.8958069444831776e-5	2.9559578716945625	LOC106571543	Hydroxymethylglutaryl-CoA synthase	18	SHK_T1_vs_SHK_T0	Up	TRUE
B5X5Y8	-1.0449944366031527	15.305068088578643	-12.684233897326331	8.184919411321896e-11	2.7363817232027513e-9	14.7947293058541	RU1C	U1 small nuclear ribonucleoprotein C	3	SHK_T1_vs_SHK_T0	Down	TRUE
A0A1S3NJY8	-1.0447674095019384	14.641361046662238	-5.636661480690277	2.248634995210288e-5	1.1677259296865948e-4	1.9633850451752215	LOC106579838	PDZ and LIM domain protein 2	5	SHK_T1_vs_SHK_T0	Down	TRUE
A0A1S3RYV1	1.0435607019830453	16.523870791497917	6.337238667806328	4.107112062691563e-6	2.755918341392586e-5	3.6625781120901246	LOC106605924	Farnesyl pyrophosphate synthase	15	SHK_T1_vs_SHK_T0	Up	TRUE
A0A1S3MGG2	-1.0434353396646507	18.618531739776383	-11.010963525456331	9.147158670316131e-10	2.092982052840151e-8	12.312042525993135	LOC106572544	Membrane cofactor protein-like isoform X3	13	SHK_T1_vs_SHK_T0	Down	TRUE
B5X1F9	-1.0424951333638823	17.092521846035186	-14.583487657711116	7.0631959154079305e-12	3.9056857413718666e-10	17.307301365929433	TGM2	Protein-glutamine gamma-glutamyltransferase 2	45	SHK_T1_vs_SHK_T0	Down	TRUE
A0A1S3RMR1	-1.041419729998287	14.168222120659005	-4.568053667507783	2.292968801757574e-4	8.655884756065885e-4	-0.28986459897958294	LOC106603917	Heterogeneous nuclear ribonucleoprotein H-like isoform X3	10	SHK_T1_vs_SHK_T0	Down	TRUE
C0HBI3	-1.040401156390999	16.479433842299343	-22.300905635010245	3.0446198705246455e-15	8.264759030351448e-13	25.15456657043855	SEPT7	Septin	25	SHK_T1_vs_SHK_T0	Down	TRUE
P49946	-1.040355637033361	16.690054560448917	-14.348239323412074	9.426462264051462e-12	4.877467846400028e-10	17.0118234786196	NA	Ferritin, heavy subunit	8	SHK_T1_vs_SHK_T0	Down	TRUE
A0A1S3LM35	-1.037383176370815	14.582734374123556	-7.5937842981046435	3.252638487135598e-7	3.1330253298667406e-6	6.264121677644902	LOC106567384	N-acetylaspartylglutamate synthase	5	SHK_T1_vs_SHK_T0	Down	TRUE
A0A1S3SFG0	-1.0370081271064675	17.294074438199665	-13.013425745398097	5.244176235103059e-11	1.9573887797522167e-9	15.25194792546584	LOC106609130	Calumenin-A-like isoform X1	20	SHK_T1_vs_SHK_T0	Down	TRUE
A0A1S3L7S7	-1.036401471300323	14.650647625742875	-4.205362011946499	4.652960541746812e-4	0.00162026124520769	-1.134018591069916	acyp2	Acylphosphatase 2 isoform X1	2	SHK_T1_vs_SHK_T0	Down	TRUE
C0H9E8	-1.0342237890391708	15.593645491430792	-15.087239528983131	3.8567612971658334e-12	2.3265230774418543e-10	17.926211283943754	TXNIP	Thioredoxin-interacting protein	12	SHK_T1_vs_SHK_T0	Down	TRUE
C0HBK4	-1.0340563976057524	16.73244274884411	-6.477319775294412	3.0635475625473615e-6	2.139825268249455e-5	3.962660145363814	CASP3	Caspase-3	9	SHK_T1_vs_SHK_T0	Down	TRUE
A0A1S3SFU3	-1.0333895065954088	17.823761663652316	-8.75854781044043	5.7632795650307753e-8	7.215577686030144e-7	8.09934562686167	LOC106609206	Synaptophysin-like protein 1	1	SHK_T1_vs_SHK_T0	Down	TRUE
A0A1S3NCI9	-1.0333698706762051	16.02665302005824	-8.894445586446505	2.9410452485982207e-8	4.046986687702437e-7	8.737397144760202	LOC106578543	Collagen triple helix repeat-containing protein 1-like isoform X2	5	SHK_T1_vs_SHK_T0	Down	TRUE
A0A1S3LQR8	1.0331252565709017	13.96466214026635	3.6316723294788176	0.01004883495452177	0.02305479921183405	-3.0921669417807225	LOC106567881	Solute carrier family 12 member 9	1	SHK_T1_vs_SHK_T0	Up	TRUE
A0A1S3STN2	-1.0292378649723126	16.886813623788736	-9.001914878730844	2.434887209363659e-8	3.4704406716753634e-7	8.931918987167563	LOC106611724	RNA-binding motif protein, X chromosome-like isoform X1	20	SHK_T1_vs_SHK_T0	Down	TRUE
A0A1S3N5H3	1.0282972330225473	13.851458681295709	6.147138588396761	7.759170474072262e-6	4.690057294651776e-5	3.153833789116912	cssa18h10orf11	Leucine-rich repeat-containing protein C10orf11 homolog isoform X1	2	SHK_T1_vs_SHK_T0	Up	TRUE
A0A1S3N703	-1.027189375788771	16.262197521458898	-7.081247152183429	8.918920200528101e-7	7.428701734665805e-6	5.227895055569856	LOC106577574	Coronin	20	SHK_T1_vs_SHK_T0	Down	TRUE
A0A1S3M6T4	1.0233674241283897	14.807909053875337	6.811564288623668	1.538155243846455e-6	1.1716662138075292e-5	4.668723188627703	LOC106570718	Alpha-L-fucosidase	5	SHK_T1_vs_SHK_T0	Up	TRUE
A0A1S3QB34	-1.0208295549792918	15.298777207537682	-12.328631710821575	1.3378439939577996e-10	4.055636716708619e-9	14.289802411474078	hgd	Homogentisate 1,2-dioxygenase	10	SHK_T1_vs_SHK_T0	Down	TRUE
B5X8R6	-1.019788451586141	15.006506209419989	-4.03251725037428	6.92437299485329e-4	0.00229863010145991	-1.5310659709389958	ARPC3	Actin-related protein 2/3 complex subunit 3	7	SHK_T1_vs_SHK_T0	Down	TRUE
A0A1S3QA11	-1.019139304009169	14.039002347054058	-3.3310264145799633	0.00345397399200118	0.00922501461548797	-3.1189278231062785	LOC106590364	Serine/threonine-protein kinase RIO3	10	SHK_T1_vs_SHK_T0	Down	TRUE
A0A1S3SA53	-1.0191324450963393	16.79990928249415	-18.718402657053858	7.751529924742184e-14	9.447374838889864e-12	21.90090745867124	LOC106608059	Spectrin beta chain	101	SHK_T1_vs_SHK_T0	Down	TRUE
A0A1S3QDT8	-1.0178506458219445	14.433655699655816	-9.131750161784897	1.94184052728138e-8	2.8633757108455314e-7	9.16497632809454	LOC106590937	Tetraspanin-18-like	2	SHK_T1_vs_SHK_T0	Down	TRUE
A0A1S3P8P3	-1.0165886309977754	14.737667075253595	-3.4281825591682424	0.00276940828657478	0.0076181051531205	-2.9026353251111363	thoc6	THO complex subunit 6 homolog isoform X2	3	SHK_T1_vs_SHK_T0	Down	TRUE
A0A1S3MS25	-1.0162873217395862	14.744511956583343	-6.101727419117481	1.08767587570182e-5	6.25780378582974e-5	3.0570739053708795	LOC106574568	Methanethiol oxidase	6	SHK_T1_vs_SHK_T0	Down	TRUE
A0A1S3N2R0	-1.016154669092927	14.812354719169129	-3.7003849193917575	0.00148591330456149	0.00444110118339508	-2.289364258864321	lrrfip2	Leucine-rich repeat flightless-interacting protein 2	3	SHK_T1_vs_SHK_T0	Down	TRUE
C0H879	-1.015738000406806	15.56502655115934	-5.205310835001747	4.7951265748263546e-5	2.2285210820905053e-4	1.1573408457358694	VAMP8	Vesicle-associated membrane protein 8	2	SHK_T1_vs_SHK_T0	Down	TRUE
A0A1S3LW87	1.0155725785878147	13.785123240086929	2.800670820254467	0.01265406770217553	0.02822939571064336	-4.3275628107209485	LOC106568933	choline-phosphate cytidylyltransferase	7	SHK_T1_vs_SHK_T0	Up	TRUE
B5X0W2	-1.0146916222092113	16.36473229108524	-7.171567585747676	7.447234674365045e-7	6.3084943936607155e-6	5.413033466586223	GDIR	Rho GDP-dissociation inhibitor 1	24	SHK_T1_vs_SHK_T0	Down	TRUE
A0A1S3P6H6	-1.0122467254555634	14.899664702614354	-8.638945984317603	1.1005664015395985e-7	1.263760517462248e-6	7.490283445901476	LOC106583492	Transmembrane protein 263-like isoform X3	3	SHK_T1_vs_SHK_T0	Down	TRUE
A0A1S3S0A9	1.0111620057948496	16.296819165335776	6.383665924992187	6.255689934515728e-6	3.899684790075984e-5	3.4190498721352265	LOC106606025	Maestro heat-like repeat-containing protein family member 1	3	SHK_T1_vs_SHK_T0	Up	TRUE
A0A1S3N6L4	1.009855996199775	18.13615130179028	11.151084339246994	7.396351808924893e-10	1.7458898420118368e-8	12.530760441748823	LOC106577511	Apolipoprotein C-I-like	11	SHK_T1_vs_SHK_T0	Up	TRUE
A0A1S3QL04	-1.009553191941066	17.05422896211218	-15.92278257751922	1.4670075836006856e-12	1.1089834543371258e-10	18.91329114833116	LOC106593883	Extracellular matrix protein 1-like	29	SHK_T1_vs_SHK_T0	Down	TRUE
A0A1S3MDY6	-1.0071232164081785	12.551275427788996	-3.4688334767740914	0.00287349495516534	0.00784301273868713	-2.8988320556690796	tardbp	TAR DNA-binding protein 43	12	SHK_T1_vs_SHK_T0	Down	TRUE
A0A1S3KZY7	-1.0061554938783708	15.648759064046033	-6.316123006385036	4.293622342295062e-6	2.845894853294796e-5	3.6171354349677367	LOC106563280	Exportin-7-like	5	SHK_T1_vs_SHK_T0	Down	TRUE
A0A1S3S415	-1.0059072819616333	16.68096709619786	-7.925444950474592	1.7255772198927677e-7	1.8908526893944232e-6	6.916000449415022	LOC106606975	Na(+)/H(+) exchange regulatory cofactor NHE-RF	11	SHK_T1_vs_SHK_T0	Down	TRUE
A0A1S3NW88	-1.0055507179453151	13.881978227184089	-4.418246151846344	3.2002877290764157e-4	0.00115971591735706	-0.6256795747050354	LOC106581816	Uncharacterized protein C7orf57-like isoform X2	3	SHK_T1_vs_SHK_T0	Down	TRUE
A0A1S3SSC9	-1.004960862004296	15.37151309417017	-6.140296275628056	6.228671440302465e-6	3.8868992519839415e-5	3.236661998562078	LOC106611507	Protein diaphanous homolog 2-like isoform X2	10	SHK_T1_vs_SHK_T0	Down	TRUE
A0A1S3RSV4	1.0040700042827453	14.204860643797817	2.732303760279856	0.01521456656962482	0.03302849565750616	-4.377289592737582	LOC106604568	Alpha-1,3-mannosyl-glycoprotein 4-beta-N-acetylglucosaminyltransferase B	2	SHK_T1_vs_SHK_T0	Up	TRUE
A0A1S3PHM5	-1.0033192350821525	13.540310822356586	-5.353201095595077	3.449668128947405e-5	1.67083682612116e-4	1.4917598409355	LOC106585458	SWI/SNF-related matrix-associated actin-dependent regulator of chromatin subfamily B member 1	1	SHK_T1_vs_SHK_T0	Down	TRUE
A0A1S3SHK5	1.0026174044775047	17.248192996766736	14.66268277118918	6.414844822430878e-12	3.614099365995962e-10	17.40583546926215	LOC106609471	V-type proton ATPase subunit E 1-like	19	SHK_T1_vs_SHK_T0	Up	TRUE
A0A1S3S4L4	-1.0016560530529333	17.216554940491143	-18.776120434732665	7.325886931351718e-14	9.114624323756762e-12	21.958025261487208	LOC106607171	Hsc70-interacting protein-like isoform X1	14	SHK_T1_vs_SHK_T0	Down	TRUE
A0A1S3MNI7	-1.0006967458568337	14.796617323896124	-4.779485537708594	0.00125529353243145	0.00381119114167801	-1.4879859882227349	LOC106573893	Mediator of RNA polymerase II transcription subunit 26	1	SHK_T1_vs_SHK_T0	Down	TRUE
C0HAJ8	0.9988742448556884	14.49096617969304	7.402216993142352	6.564046735291886e-7	5.664810275023576e-6	5.590475571752223	DHRS3	Short-chain dehydrogenase/reductase 3	3	SHK_T1_vs_SHK_T0	Up	TRUE
B5X427	-0.998870739105744	16.05350954065282	-6.717106404886144	1.8659742425691584e-06	1.3894760818731937e-5	4.47063404833145	CNN2	Calponin	16	SHK_T1_vs_SHK_T0	Down	TRUE
A0A1S3R5X8	-0.997656783207166	18.645815800823243	-14.485302445208788	7.96359881316368e-12	4.3631754231388525e-10	17.184487545042632	rcn3	Reticulocalbin-3 isoform X2	16	SHK_T1_vs_SHK_T0	Down	TRUE
A0A1S3SQP8	0.9974464599375904	15.543320995112822	4.163335901601334	5.124968734328652e-4	0.00175991205911773	-1.230646048832254	LOC106611209	Rho GTPase-activating protein 5-like	7	SHK_T1_vs_SHK_T0	Up	TRUE
A0A1S3MAL4	-0.9968496355819738	16.54472394519442	-5.752093647737229	1.1525483629564732e-4	4.803223184630884e-4	0.973027979097699	LOC106571480	WD repeat-containing protein 26	6	SHK_T1_vs_SHK_T0	Down	TRUE
A0A1S3KPI7	-0.9927133522165904	17.644473190656093	-8.710167450168834	4.079502838750503e-8	5.426011348110914e-7	8.40042051770639	LOC106561290	Uncharacterized protein LOC106561290 isoform X1	4	SHK_T1_vs_SHK_T0	Down	TRUE
A0A1S3RW11	-0.9925039662257475	17.17342720606675	-6.914930247158327	1.246745555976868e-6	9.876514936148251e-6	4.884169858049845	LOC106605133	Four and a half LIM domains protein 3-like	9	SHK_T1_vs_SHK_T0	Down	TRUE
A0A1S3NP98	-0.9906995274366128	14.640888789978868	-4.460796713001174	2.9107392068238714e-4	0.0010690611650155	-0.5302372283924122	LOC106580580	Synaptobrevin homolog YKT6	7	SHK_T1_vs_SHK_T0	Down	TRUE
A0A1S3SIX4	-0.99045663312139	16.25555768733741	-15.37609121886463	2.7472126595973213e-12	1.8229282225683559e-10	18.272877968069132	cpsf6	Cleavage and polyadenylation specificity factor subunit 6	12	SHK_T1_vs_SHK_T0	Down	TRUE
A0A1S3QI57	-0.9894706113474392	16.000467148894376	-4.720372140126766	1.431672277931527e-4	5.79657413139463e-4	0.05043529927412482	LOC106592882	cAMP-regulated phosphoprotein 19-like isoform X2	5	SHK_T1_vs_SHK_T0	Down	TRUE
A0A1S3T0X4	0.9891655572452986	16.214594803916995	3.182722405506708	0.00507417050107257	0.01284023145440908	-3.476924373105017	atm	non-specific serine/threonine protein kinase	2	SHK_T1_vs_SHK_T0	Up	TRUE
A0A1S3MTR3	-0.98827641169461	14.97405687617185	-6.155796971406205	6.026738972854479e-6	3.788598436409152e-5	3.2703515384277617	LOC106574945	Cyclic AMP-responsive element-binding protein 1-like	2	SHK_T1_vs_SHK_T0	Down	TRUE
A0A1S3MG34	-0.9878797833808264	14.834331603542031	-7.671103219971731	2.802104462209983e-7	2.7705575907811286e-6	6.417403495475059	nudt3	diphosphoinositol-polyphosphate diphosphatase	3	SHK_T1_vs_SHK_T0	Down	TRUE
A0A1S3LJY3	-0.9876550550054936	20.90117609475824	-10.806183774568428	1.252292026316421e-9	2.7269584155473865e-8	11.988619611261896	LOC106566972	Keratin, type I cytoskeletal 18-like isoform X1	80	SHK_T1_vs_SHK_T0	Down	TRUE
A0A1S3N5V9	0.9874394470968432	16.050242769589165	13.09227442048216	4.720119710669896e-11	1.8069586482128603e-9	15.360041802428398	LOC106577392	Ornithine aminotransferase	16	SHK_T1_vs_SHK_T0	Up	TRUE
A0A1S3QCP1	-0.987247028658583	17.154182761180753	-12.607299752584474	9.094432961222249e-11	2.967866319367174e-9	14.686472921385526	LOC106591099	Uncharacterized protein LOC106591099 isoform X1	9	SHK_T1_vs_SHK_T0	Down	TRUE
A0A1S3SDY0	0.9864950674755252	16.42834012028005	15.543388808842163	2.2627735168563225e-12	1.5532509704213744e-10	18.47100602881229	aadat	Kynurenine/alpha-aminoadipate aminotransferase, mitochondrial	10	SHK_T1_vs_SHK_T0	Up	TRUE
A0A1S3R9A4	-0.9861850846120888	15.081095700482129	-8.047882951973953	1.370597296940105e-7	1.5385727551365236e-6	7.1529507761128555	LOC106601011	peptidylprolyl isomerase	22	SHK_T1_vs_SHK_T0	Down	TRUE
A0A1S3LAT2	-0.9859506495058756	15.413339621686353	-2.9567455615026006	0.00913743513296255	0.0212660805198957	-3.9032979297492	LOC106565443	Matrix metalloproteinase-19-like	5	SHK_T1_vs_SHK_T0	Down	TRUE
A0A1S3R8H5	-0.9829584592614412	15.484812854384044	-6.154631482739992	6.041685445592045e-6	3.7940005763486537e-5	3.2678194201949475	LOC106601193	UV excision repair protein RAD23	3	SHK_T1_vs_SHK_T0	Down	TRUE
A0A1S3REU6	-0.981929423723466	14.274911411040064	-2.769070950553297	0.01566555641979408	0.03389663149964139	-4.272613795127544	LOC106602305	LOW QUALITY PROTEIN: PC4 and SFRS1-interacting protein-like	5	SHK_T1_vs_SHK_T0	Down	TRUE
B5DGK6	-0.9777698043074068	14.911683953302957	-3.258458441929498	0.00407106381869556	0.01060278245143576	-3.279394378034472	LOC106573170	Protein C19orf12 homolog isoform X1	1	SHK_T1_vs_SHK_T0	Down	TRUE
A0A1S3SMM5	0.9773260909476348	14.02291051161732	2.7534355889978497	0.01251888014017806	0.02796960426380225	-4.362483561679314	LOC106610674	Lysine-specific histone demethylase	4	SHK_T1_vs_SHK_T0	Up	TRUE
A0A1S3PG11	0.9763165238561308	13.240637182391897	2.980931074717875	0.00826915922699048	0.01954231060688055	-3.934016675943314	LOC106585174	Lipid phosphate phosphohydrolase 1-like	2	SHK_T1_vs_SHK_T0	Up	TRUE
A0A1S3QFR4	-0.973633832081152	16.858100656625584	-16.91493859090214	4.92097174439689e-13	4.259136703991047e-11	20.02599935208492	LOC106592067	Serum deprivation-response protein-like	26	SHK_T1_vs_SHK_T0	Down	TRUE
A0A1S3RIV6	0.9728958966711864	16.693443339539492	16.07228552557901	1.2397398312353036e-12	9.741745094917411e-11	19.084957340386214	LOC106603269	Alpha-L-fucosidase	9	SHK_T1_vs_SHK_T0	Up	TRUE
B5X3U8	-0.9728483719926722	15.33172868532218	-9.81827495336802	6.071448069098362e-9	1.0727422446347757e-7	10.362647406659905	LAP2	Lamina-associated polypeptide 2 isoform beta	7	SHK_T1_vs_SHK_T0	Down	TRUE
B9EPI2	-0.9687305013709936	15.2875768730149	-2.7184935812288167	0.01350735029568962	0.02985414358469964	-4.434742420258427	RANG	Ran-specific GTPase-activating protein	10	SHK_T1_vs_SHK_T0	Down	TRUE
A0A1S3M0Z2	0.9678184497586776	15.285861532911587	2.968356217770905	0.00812605963529951	0.01930343203739407	-3.8247889634258727	plec	Plectin isoform X1	80	SHK_T1_vs_SHK_T0	Up	TRUE
B9EMB8	-0.967268539239253	19.05916859591722	-13.379009117595649	3.2324611405082156e-11	1.351667069413443e-9	15.748606934672924	SORCN	Sorcin	12	SHK_T1_vs_SHK_T0	Down	TRUE
A0A1S3PDI0	0.9672499673068772	13.946086625915887	4.731655589763787	1.5959799488567204e-4	6.337228892667775e-4	-0.02966178162978838	slc27a2	long-chain-fatty-acid--CoA ligase	2	SHK_T1_vs_SHK_T0	Up	TRUE
A0A1S3NKF7	-0.9664856638301398	14.344781783246106	-4.111558508746853	5.773081796533465e-4	0.00195225619982434	-1.3496253705408412	LOC106579878	Serine/threonine-protein phosphatase 2A 55 kDa regulatory subunit B	12	SHK_T1_vs_SHK_T0	Down	TRUE
B5X5S9	-0.9661327673073964	18.033014954044074	-9.134061253492415	1.9340717112892617e-8	2.858979272232542e-7	9.169105591114374	RL36	60S ribosomal protein L36	14	SHK_T1_vs_SHK_T0	Down	TRUE
B5X8M6	-0.9656455617318328	17.733017410857368	-14.890492015052493	4.874802982859838e-12	2.8911896402496744e-10	17.68668922606194	TAGL	Transgelin	21	SHK_T1_vs_SHK_T0	Down	TRUE
A0A1S3MYF0	-0.9653091755231832	15.1823353663301	-7.010280588755557	1.0284505803406083e-6	8.37882879228858e-6	5.081673384382902	LOC106575667	Importin-5-like	19	SHK_T1_vs_SHK_T0	Down	TRUE
A0A1S3M3Y0	0.962802525318768	14.976153412068207	5.6111624704769305	1.9529955910403468e-5	1.0382244177035394e-4	2.070550159287632	LOC106570209	Lanosterol 14-alpha demethylase	15	SHK_T1_vs_SHK_T0	Up	TRUE
A0A1S3RD25	-0.9627002276981892	16.17602550594276	-2.928227599680173	0.00852751666822421	0.02008136022974566	-3.9952653824361297	LOC106601801	Hematological and neurological expressed 1 protein-like isoform X2	5	SHK_T1_vs_SHK_T0	Down	TRUE
B5XA95	-0.9624545585490268	18.663779027126044	-7.931016878272614	1.7075118633334124e-7	1.874496479379989e-6	6.926826884481534	S10A1	Protein S100	10	SHK_T1_vs_SHK_T0	Down	TRUE
A0A1S3LJK6	-0.9617208319916416	14.128055667093262	-3.007549507106847	0.00715059028701254	0.01725084758004625	-3.825726088469845	LOC106566970	Eukaryotic translation initiation factor 4B-like isoform X1	2	SHK_T1_vs_SHK_T0	Down	TRUE
A0A1S3RP58	-0.9616327223085932	18.986717682951436	-20.352406554207775	1.6599960378918646e-14	2.608814825865846e-12	23.455279668107753	LOC106603838	procollagen-proline 4-dioxygenase	33	SHK_T1_vs_SHK_T0	Down	TRUE
B9EQ28	-0.9608028910963656	15.070104612984494	-4.124066097500465	5.609359883517511e-4	0.00190443986494409	-1.3208920353597104	CLCB	Clathrin light chain	7	SHK_T1_vs_SHK_T0	Down	TRUE
A0A1S3NVS2	-0.9593356901796036	17.317556555205645	-20.497634873091197	1.4555125171884913e-14	2.5565649272499028e-12	23.587441139293585	LOC106581666	Collagen alpha-3(VI) chain-like isoform X5	104	SHK_T1_vs_SHK_T0	Down	TRUE
A0A1S3PWD8	-0.9589125022767604	15.674206014501303	-6.770985406674847	1.6710219328225873e-6	1.2600180533859209e-5	4.583765504656676	LOC106587883	LRP chaperone MESD	3	SHK_T1_vs_SHK_T0	Down	TRUE
A0A1S3M3F8	-0.9587738306816468	14.836207162874778	-7.398299871981541	4.758870927446169e-7	4.332545790112431e-6	5.873022940979822	LOC106570116	26S proteasome non-ATPase regulatory subunit 4	5	SHK_T1_vs_SHK_T0	Down	TRUE
B5DG61	0.9587460598180167	16.87707054998089	6.203337917695767	5.448373689329124e-6	3.472538705728231e-5	3.3735016900367674	atp6v1d	V-type proton ATPase subunit D	9	SHK_T1_vs_SHK_T0	Up	TRUE
A0A1S3LZV5	-0.9566443228877084	15.159146302353632	-5.140918544329118	5.538158931516288e-5	2.5227982562177933e-4	1.0112047634891512	LOC106569506	Golgi reassembly-stacking protein 2-like isoform X2	3	SHK_T1_vs_SHK_T0	Down	TRUE
B5XFW4	-0.9552215417939092	16.245488468054234	-10.60665115743807	1.7078917193741955e-9	3.5292489093780956e-8	11.66909434186898	FABP7	Fatty acid-binding protein, brain	13	SHK_T1_vs_SHK_T0	Down	TRUE
A0A1S3R6D8	0.9549850320885264	14.396621293873796	5.888600763081845	1.3245644908598373e-5	7.42751092902812e-5	2.606956589847182	LOC106600793	All-trans-retinol 13,14-reductase	8	SHK_T1_vs_SHK_T0	Up	TRUE
A0A1S3Q9R3	-0.9544998842520478	14.476907860411176	-5.541051484878774	2.277926619248868e-5	1.1798593035693184e-4	1.9138510800063055	LOC106590340	Vesicle-associated membrane protein-associated protein A	4	SHK_T1_vs_SHK_T0	Down	TRUE
B5RI64	0.9527930884679704	14.537972494774406	4.7214374360926294	1.4282072912969598e-4	5.794330124745547e-4	0.0528800783836445	BAF	Barrier-to-autointegration factor	5	SHK_T1_vs_SHK_T0	Up	TRUE
B9EL19	-0.9521154479642212	14.895749666533716	-6.075844925920229	7.145789461498311e-6	4.363461622092834e-5	3.096281836239723	C10	Protein C10	3	SHK_T1_vs_SHK_T0	Down	TRUE
A0A1S3PR84	-0.9519753289613888	14.81505268771781	-3.632774555326031	0.00173511833336156	0.00506457804830657	-2.442550440618974	LOC106586971	Bromodomain-containing protein 3-like isoform X1	4	SHK_T1_vs_SHK_T0	Down	TRUE
A0A1S3N6A6	0.9506232604102838	14.881668251544644	5.0994162028262755	6.078274276225846e-5	2.735452447446929e-4	0.9168590257572822	LOC106577478	Mitochondrial import receptor subunit TOM40 homolog	2	SHK_T1_vs_SHK_T0	Up	TRUE
B5XG51	0.9499295448777668	16.135579654174826	6.110235667084218	6.6403431113318e-6	4.100944060069649e-5	3.171247619789889	PHS1	Very-long-chain (3R)-3-hydroxyacyl-CoA dehydratase	2	SHK_T1_vs_SHK_T0	Up	TRUE
A0A1S3M1E1	0.94818479747199	15.112684986751534	4.048250543488242	9.011683126650778e-4	0.00287181278721229	-1.3865050804861063	LOC106569837	non-specific serine/threonine protein kinase	3	SHK_T1_vs_SHK_T0	Up	TRUE
A0A1S3SS35	-0.9480700593236122	15.375021036977513	-4.680325366788794	1.7877628976019545e-4	6.973559780848381e-4	-0.03868356249236093	LOC106611459	Alpha-1,4 glucan phosphorylase	8	SHK_T1_vs_SHK_T0	Down	TRUE
A0A1S3QSD1	0.9477615883477686	16.477637791679427	21.815078041261422	4.586191189000021e-15	9.781690635967188e-13	24.745308810353823	LOC106596195	Heat shock 70 kDa protein	27	SHK_T1_vs_SHK_T0	Up	TRUE
A0A1S3S2Z5	0.9455119773776062	15.180523163129791	3.564618321798605	0.00202817675862552	0.00579483888536665	-2.5964395400586753	LOC106606739	Sphingolipid delta(4)-desaturase DES1	3	SHK_T1_vs_SHK_T0	Up	TRUE
A0A1S3SYJ0	-0.9452825361629492	13.617894216165944	-3.2855572150626733	0.00404050558493871	0.01054628468236627	-3.2544187895794927	LOC106612605	Glutamate--cysteine ligase	11	SHK_T1_vs_SHK_T0	Down	TRUE
A0A1S3SS49	-0.9444484150929036	15.108187407903367	-3.717276641276858	0.00249060038570988	0.00693420303191581	-2.3067917707905785	LOC106611468	Lysyl oxidase homolog	3	SHK_T1_vs_SHK_T0	Down	TRUE
A0A1S3LD21	0.9444384676867356	14.88598249083247	3.972833346464887	7.943629340512396e-4	0.00258948441165611	-1.6678816505705818	LOC106565818	Ras-related protein Rab-7a	18	SHK_T1_vs_SHK_T0	Up	TRUE
A0A1S3QQA7	-0.9443628330480554	14.036702367768966	-4.09608861397905	5.982220458413745e-4	0.00201272228606461	-1.3851563040213906	LOC106595288	asparaginase	3	SHK_T1_vs_SHK_T0	Down	TRUE
A0A1S3MYY2	0.9430086527083184	13.90296809435188	6.270938390987829	4.722590432079692e-6	3.0737524173590127e-5	3.519712899236546	gtpbp10	GTP-binding protein 10	2	SHK_T1_vs_SHK_T0	Up	TRUE
A0A1S3KUY7	0.9423258085129332	15.957791984414747	9.292686605965534	1.4711369795550497e-8	2.270188641318542e-7	9.450929833258424	LOC106562275	Diphosphomevalonate decarboxylase	16	SHK_T1_vs_SHK_T0	Up	TRUE
C0H8H7	-0.9410498535860564	13.354053691097612	-3.3815072933115933	0.00307979054586966	0.00834127398636445	-3.0067426116743636	SAKS1	SAPK substrate protein 1	9	SHK_T1_vs_SHK_T0	Down	TRUE
A0A1S3MTL4	0.9405047503605406	15.281281723825956	5.413980155172788	3.014958935911875e-5	1.494218652719147e-4	1.6286719592673515	LOC106574649	Protein CREG1-like	3	SHK_T1_vs_SHK_T0	Up	TRUE
A0A1S3NA50	-0.9401176664403206	15.952818621106315	-6.5545806653232175	2.609069637393081e-6	1.8660316017379017e-5	4.127126082923769	LOC106577998	Protein NDRG2	5	SHK_T1_vs_SHK_T0	Down	TRUE
A0A1S3NI32	0.9393708437230934	13.930715295353927	3.88842872142808	9.64594860897394e-4	0.00304791561337525	-1.861016907449544	LOC106579492	Transferrin receptor protein 1	9	SHK_T1_vs_SHK_T0	Up	TRUE
B5XET4	0.937850864315834	14.57108041926915	6.416512548363193	4.48587404471735e-6	2.9536537811523715e-5	3.61407929368218	RM39	39S ribosomal protein L39, mitochondrial-like	3	SHK_T1_vs_SHK_T0	Up	TRUE
A0A1S3M7Z7	0.9369888449497932	15.79702550114066	4.824186738230249	1.3014233123991256e-4	5.349002079592277e-4	0.2823164684934749	LOC106571146	SMEK homolog 1	3	SHK_T1_vs_SHK_T0	Up	TRUE
B5XF92	-0.9368687331758424	16.707131349872483	-14.60787407391729	6.856537489528678e-12	3.8268450362117065e-10	17.33769266722583	THIO	Thioredoxin	9	SHK_T1_vs_SHK_T0	Down	TRUE
A0A1S3LAA8	0.9367590073138264	15.703820759961102	7.722940466992941	2.536691844401251e-7	2.580770646467508e-6	6.519722090418608	LOC106565381	Transforming acidic coiled-coil-containing protein 1-like isoform X1	2	SHK_T1_vs_SHK_T0	Up	TRUE
A0A1S3M5B8	-0.9363479693345642	14.869530352274774	-7.58807376905736	3.2887583372972517e-7	3.1525625666676064e-6	6.252769127394585	LOC106570401	non-specific protein-tyrosine kinase	6	SHK_T1_vs_SHK_T0	Down	TRUE
M4V2F4	-0.9353456654167084	17.129032599621855	-8.061858698344054	1.3352028941922825e-7	1.5044965441728889e-6	7.179871065665723	rs26	40S ribosomal protein S26	4	SHK_T1_vs_SHK_T0	Down	TRUE
A0A1S3M207	-0.9329423723201912	17.030577096168393	-10.254808048689702	2.9826001676961342e-9	5.764429838667092e-8	11.094857083213558	LOC106569886	Chromatin target of PRMT1 protein-like	8	SHK_T1_vs_SHK_T0	Down	TRUE
A0A1S3LA21	-0.9307428645985922	15.12904908756019	-5.960942184678143	9.14034802871464e-6	5.377946643101856e-5	2.844833164398753	LOC106565114	Transmembrane protein 263-like	5	SHK_T1_vs_SHK_T0	Down	TRUE
A0A1S3RVN8	-0.9297147461948984	15.545661345054476	-4.7369326533438265	1.3787574035919548e-4	5.621829232383281e-4	0.08843568866684404	LOC106605109	Replication factor A protein 2	6	SHK_T1_vs_SHK_T0	Down	TRUE
A0A1S3P133	-0.924384356908016	14.44185271886523	-5.395163409204142	3.143208814878134e-5	1.5449582750989477e-4	1.5863191479897916	ube2g2	E2 ubiquitin-conjugating enzyme	3	SHK_T1_vs_SHK_T0	Down	TRUE
A0A1S3MDF4	-0.9234690616199313	15.074105816784146	-7.716969812847172	2.5658866650458613e-7	2.6060331910975993e-6	6.507955226477674	lzic	Protein LZIC	4	SHK_T1_vs_SHK_T0	Down	TRUE
A0A1S3R872	-0.9229889946868646	19.85429122614531	-23.335214314472033	1.307536699713879e-15	4.1097943003638337e-13	25.996296038233	LOC106600942	Alpha-actinin-1	95	SHK_T1_vs_SHK_T0	Down	TRUE
B5DFZ9	-0.9219596156596293	14.82136237984776	-6.175081678013638	7.327185465190193e-6	4.4669710067243504e-5	3.2124600304677893	glo1	Lactoylglutathione lyase	3	SHK_T1_vs_SHK_T0	Down	TRUE
A0A1S3PH10	-0.9211353175325918	15.762985888873049	-14.41151063330045	8.719012154199964e-12	4.690985638277675e-10	17.091706651006007	LOC106585310	Mucin-17-like	10	SHK_T1_vs_SHK_T0	Down	TRUE
A0A1S3SZ07	-0.9201256207560178	16.214952932283662	-8.82092026953555	3.34948692526317e-8	4.566926008600833e-7	8.60346782813652	LOC106612687	Calpain small subunit 1-like	16	SHK_T1_vs_SHK_T0	Down	TRUE
A0A1S3LNH9	-0.9194388550484264	17.961522190799627	-13.42391675285798	3.048192927301337e-11	1.300272011560256e-9	15.808829509328069	LOC106567579	14-3-3 protein epsilon	12	SHK_T1_vs_SHK_T0	Down	TRUE
A0A1S3L6D8	-0.9180153458293372	14.972229083194916	-5.126555634822604	6.716951332611736e-5	2.9868677109722475e-4	0.9528131140543196	LOC106564476	Leucine-rich repeat protein SHOC-2-like	2	SHK_T1_vs_SHK_T0	Down	TRUE
A0A1S3T1F1	-0.9179820540253516	16.02616780113141	-9.045118198259898	2.2577739073569376e-8	3.249018258972441e-7	9.009705726259964	LOC106613061	ES1 protein homolog, mitochondrial-like	13	SHK_T1_vs_SHK_T0	Down	TRUE
A0A1S3SWV6	-0.9167446214752282	14.56271106890066	-3.2293090540600407	0.0045772465879313	0.0117875449000111	-3.376361579135861	LOC106612302	PDZ and LIM domain protein 7-like	8	SHK_T1_vs_SHK_T0	Down	TRUE
A0A1S3LC09	0.916642490555347	15.747738620049128	4.006069269880082	7.358824504873038e-4	0.00241865162042387	-1.5917161741864172	LOC106565426	cathepsin X	10	SHK_T1_vs_SHK_T0	Up	TRUE
C0HAV1	-0.9157754082506157	15.114663992631916	-7.387075154934583	4.864761400019104e-7	4.408551605601531e-6	5.85041134616296	CATA	Catalase	16	SHK_T1_vs_SHK_T0	Down	TRUE
A0A1S3M604	-0.9145920333506066	14.63017930537012	-6.333185824047342	4.142252007300796e-6	2.767061408008988e-5	3.653860256362196	LOC106570662	tRNA selenocysteine-associated protein 1	4	SHK_T1_vs_SHK_T0	Down	TRUE
B5X886	-0.914054685298872	15.466395881195416	-5.547756793176371	2.2445901091007267e-5	1.1666398721975232e-4	1.92885791223756	RBSK	Ribokinase	4	SHK_T1_vs_SHK_T0	Down	TRUE
B5XBY3	-0.9136915406617518	18.80478058895193	-8.767513233929561	3.682869060915079e-8	4.964806779183939e-7	8.50575127198909	PRDX1	Peroxiredoxin-2	13	SHK_T1_vs_SHK_T0	Down	TRUE
A0A1S3RJC5	-0.9134943404602414	14.982936980976932	-6.631845206405289	2.2237538511697477e-6	1.631481326681294e-5	4.2908481736939335	LOC106603326	SH3 domain-binding glutamic acid-rich-like protein	3	SHK_T1_vs_SHK_T0	Down	TRUE
B9EM19	0.912269974859644	13.368163996626176	3.1237858168944435	0.00683470332136218	0.01663278249192134	-3.59823202070415	FA50A	FAM50A	1	SHK_T1_vs_SHK_T0	Up	TRUE
B5X7T5	-0.9119942132453076	16.42501543284679	-4.908061510660192	9.353673705104916e-5	3.995718123525505e-4	0.48041981848368653	EIF1B	Eukaryotic translation initiation factor 1	10	SHK_T1_vs_SHK_T0	Down	TRUE
A0A1S3STR0	-0.9107083616655398	15.196832570103709	-7.292515644190512	5.859631969139319e-7	5.146135605838237e-6	5.659260365061328	LOC106611723	Transmembrane 9 superfamily member	7	SHK_T1_vs_SHK_T0	Down	TRUE
A0A1S3NDU7	0.9104159172596836	14.123900968880706	4.018019930219657	7.159237559398838e-4	0.00235824416462933	-1.564315290379259	mrpl38	Large ribosomal subunit protein mL38	2	SHK_T1_vs_SHK_T0	Up	TRUE
A0A1S3RKM4	0.90993047270336	13.799795330443107	2.861633286221319	0.01644083674492439	0.03534365624214847	-4.0275452032204	c2cd2	C2 domain-containing protein 2	1	SHK_T1_vs_SHK_T0	Up	TRUE
A0A1S3R5V1	0.9097592621943528	13.679277449731083	4.028965419650684	6.981191833284715e-4	0.00231363360867793	-1.5392129521098117	LOC106600420	B-cell lymphoma/leukemia 10-like	2	SHK_T1_vs_SHK_T0	Up	TRUE
B9EPF6	-0.9094813029110522	16.611434003038823	-7.657815243110127	2.8746678271206057e-7	2.8329234758356862e-6	6.391117370103877	PEA15	Astrocytic phosphoprotein PEA-15	7	SHK_T1_vs_SHK_T0	Down	TRUE
A0A1S3RK35	0.9090499739680702	15.725399787677048	12.348543690811464	1.3011547955399855e-10	3.984869968699894e-9	14.318385298772697	LOC106603456	Protein-serine/threonine kinase	7	SHK_T1_vs_SHK_T0	Up	TRUE
B5DFV6	0.9079640845236234	19.606000635467073	8.003099065947662	1.4907186144769656e-7	1.6671482332689957e-6	7.0665128739216465	ctsd	Cathepsin D	10	SHK_T1_vs_SHK_T0	Up	TRUE
B5DGJ3	-0.90554048750451	18.473159381713415	-11.510286005025396	4.328972760322496e-10	1.1143372984761185e-8	13.082068644232985	rpl38	Large ribosomal subunit protein eL38	8	SHK_T1_vs_SHK_T0	Down	TRUE
B5XGL3	-0.90506264594522	15.901141898460503	-10.795259487943692	1.2736093793314752e-09	2.7458466474251156e-8	11.97123867063205	QCR6	Cytochrome b-c1 complex subunit 6	4	SHK_T1_vs_SHK_T0	Down	TRUE
A0A1S3N4E7	-0.9035435166043726	14.08714715384044	-3.8574652511443848	0.00122808702026413	0.00374764214870588	-2.054060626600654	acoxl	Acyl-coenzyme A oxidase	2	SHK_T1_vs_SHK_T0	Down	TRUE
B5X3U1	-0.9025383779889058	13.872760638389645	-3.9329063877291057	0.00322860815095629	0.00869699949369012	-2.360403051579299	SAP3	Ganglioside GM2 activator	1	SHK_T1_vs_SHK_T0	Down	TRUE
A0A1S3T0D2	0.9007402687405754	14.509133907918104	7.6084561782643885	3.161708946550525e-7	3.0751996463843213e-6	6.2932694644663565	mfsd1	Major facilitator superfamily domain-containing protein 1	1	SHK_T1_vs_SHK_T0	Up	TRUE
A0A1S3LPY4	0.9002344146638368	14.517356493349254	2.610434471372574	0.01705557149706848	0.03639009395516004	-4.655542339997934	rab6a	Ras-related protein Rab-6A isoform X2	13	SHK_T1_vs_SHK_T0	Up	TRUE
A0A1S3L3K8	0.8987203796697614	14.018976705253287	4.2281896834275265	4.415130257293445e-4	0.00154646087369832	-1.0815157439238243	LOC106564061	ADP-ribosylation factor-binding protein GGA2-like	4	SHK_T1_vs_SHK_T0	Up	TRUE
A0A1S3PXX9	-0.897796944539003	15.03076437216899	-5.657130359277691	1.766080012639052e-5	9.536193341302368e-5	2.173028850890682	sfpq	Splicing factor, proline- and glutamine-rich isoform X2	32	SHK_T1_vs_SHK_T0	Down	TRUE
A0A1S3KJI1	0.8973767259317995	14.881091217277266	5.374013508888981	3.294031379784429e-5	1.6058739102100088e-4	1.5386781236445666	lmbrd1	Lysosomal cobalamin transport escort protein LMBD1	2	SHK_T1_vs_SHK_T0	Up	TRUE
A0A1S3Q997	0.8960655245908455	15.487977035304704	11.795601642657289	2.85426119635726e-10	7.965256011516615e-9	13.510601995152918	pck2	phosphoenolpyruvate carboxykinase (GTP)	16	SHK_T1_vs_SHK_T0	Up	TRUE
A0A1S3MJ36	-0.8953948434496368	15.5890032615836	-5.84014575581443	1.1860991013708695e-5	6.739661116447987e-5	2.578899613823004	LOC106573078	Non-muscle caldesmon-like isoform X3	10	SHK_T1_vs_SHK_T0	Down	TRUE
A0A1S3P3M7	-0.895380242079117	15.586461194926429	-6.225851581100156	5.194709271454535e-6	3.339376078485089e-5	3.4222564654521017	LOC106583015	Calcium/calmodulin-dependent protein kinase type 1-like isoform X1	7	SHK_T1_vs_SHK_T0	Down	TRUE
A0A1S3L4V8	0.894627829681605	15.758884375980578	7.889344968353408	1.847526666309887e-7	2.006078045673208e-6	6.845756954941341	LOC106564307	ABC transporter F family member 4-like	2	SHK_T1_vs_SHK_T0	Up	TRUE
A0A1S3PEM1	-0.8937744564799264	14.75185588004002	-4.968108068738657	8.167553753359009e-5	3.536929352918928e-4	0.6176108899648307	LOC106584973	AP complex subunit beta	21	SHK_T1_vs_SHK_T0	Down	TRUE
A0A1S3Q6S4	0.8920405277742773	14.615817759862244	6.947281184046189	1.167766049095418e-6	9.310946388782158e-6	4.951313222842706	LOC106589819	Ribonuclease T2-like isoform X2	3	SHK_T1_vs_SHK_T0	Up	TRUE
A0A1S3QEE9	0.8919153985141541	16.90265760705077	13.051667997556477	4.98279249560895e-11	1.895365400240551e-9	15.304442038212702	LOC106591640	Small ribosomal subunit protein mS29	4	SHK_T1_vs_SHK_T0	Up	TRUE
A0A1S3SYW0	-0.8917913282339498	17.66636308555437	-5.720780460403937	1.537049667529198e-5	8.46014803178283e-5	2.3145777789411204	LOC106612660	14-3-3 protein epsilon	13	SHK_T1_vs_SHK_T0	Down	TRUE
A0A1S3KS94	-0.8915663460610421	15.080586034093614	-6.170398850754661	5.8426709672007775e-6	3.6884176549812944e-5	3.302061772109684	LOC106561791	cAMP-regulated phosphoprotein 19-like	1	SHK_T1_vs_SHK_T0	Down	TRUE
A0A1S3RBS4	-0.8913653056176951	14.02306777322367	-3.546447556473497	0.00225830203111398	0.00634369917310404	-2.5743193232150468	LOC106601757	Sterile alpha motif domain-containing protein 9-like	4	SHK_T1_vs_SHK_T0	Down	TRUE
A0A1S3P0Z6	-0.8907877587832491	14.275618779915456	-4.671830885353008	1.5989349543656697e-4	6.34053090801579e-4	-0.06100619648243111	LOC106582605	Voltage-dependent calcium channel subunit alpha-2/delta-2-like	4	SHK_T1_vs_SHK_T0	Down	TRUE
A0A1S3Q0M6	-0.8904832671807537	16.205893032562255	-11.356123674115317	5.43935341476594e-10	1.3204804306090324e-8	12.84709234181922	clasp2	CLIP-associating protein 2 isoform X20	18	SHK_T1_vs_SHK_T0	Down	TRUE
A0A1S3RNY7	-0.8894116490288368	17.076601462424836	-3.67655110621654	0.00156942560137636	0.0046560405819273	-2.343421495260591	LOC106604149	TNFAIP3-interacting protein 1-like isoform X4	4	SHK_T1_vs_SHK_T0	Down	TRUE
A0A1S3M3Q2	0.8893243585002129	15.107274637168375	4.878246690198701	1.0006223085304972e-4	4.244116780216001e-4	0.41222759845775503	LOC106570256	Serine incorporator 1-like isoform X2	1	SHK_T1_vs_SHK_T0	Up	TRUE
A0A1S3L3K9	-0.887957512516298	16.493502827724956	-16.999587964506127	4.494842754853264e-13	3.947529548821131e-11	20.11812362032007	LOC106564086	A-kinase anchor protein 8-like isoform X1	27	SHK_T1_vs_SHK_T0	Down	TRUE
A0A1S3L514	0.8870811636408718	15.83996334951781	6.913088730838834	1.251403999757704e-6	9.88542947956747e-6	4.880343736132926	LOC106564349	Pyrroline-5-carboxylate reductase	8	SHK_T1_vs_SHK_T0	Up	TRUE
A0A1S3NI85	0.8842738124301839	14.044428863696384	4.128634806927013	5.5507239708926e-4	0.00188667749312297	-1.3103951529507727	pck2	phosphoenolpyruvate carboxykinase (GTP)	16	SHK_T1_vs_SHK_T0	Up	TRUE
A0A1S3NY85	-0.8837411996481315	13.710054413398824	-4.222457522889796	4.473677538814514e-4	0.0015651319426948	-1.0947005010449882	fstl1	Follistatin-related protein 1	3	SHK_T1_vs_SHK_T0	Down	TRUE
A0A1S3MKS1	-0.8830965133734701	14.825998598498812	-5.990781507741028	8.572941676289683e-6	5.099363315816931e-5	2.910275967239614	LOC106573365	non-specific serine/threonine protein kinase	7	SHK_T1_vs_SHK_T0	Down	TRUE
A0A1S3QXS8	0.8817041395461853	14.165179669793718	5.355434222322569	3.432615032042644e-5	1.6652783892249124e-4	1.4967958348272612	LOC106597612	Pleckstrin homology domain-containing family O member 1	6	SHK_T1_vs_SHK_T0	Up	TRUE
A0A1S3QV60	-0.8810837663981665	16.52222379886621	-15.548471907479293	2.2495385692882513e-12	1.5532509704213744e-10	18.4769958328301	LOC106597294	Collagen alpha-1(VI) chain-like	30	SHK_T1_vs_SHK_T0	Down	TRUE
A0A1S3M5V5	-0.8805528407164793	14.359641924483034	-6.298075707676296	4.459933258811689e-6	2.9398147264485e-5	3.578253251240187	LOC106570533	Insulin-like growth factor 2 mRNA-binding protein 3 isoform X1	6	SHK_T1_vs_SHK_T0	Down	TRUE
A0A1S3RMU8	-0.8802428854296416	13.409994450325918	-3.257788681315241	0.00558696149256277	0.01393124594304171	-3.1472337473960392	LOC106603641	Microtubule-associated protein RP/EB family member 3-like isoform X2	6	SHK_T1_vs_SHK_T0	Down	TRUE
A0A1S3M410	0.8800315068969873	14.834672927753656	3.902789020516928	9.33255171304314e-4	0.00296401520177129	-1.828189879285164	LOC106570314	Transmembrane protein 106B	1	SHK_T1_vs_SHK_T0	Up	TRUE
B9ELH2	-0.8795408646684209	20.27584596926259	-18.935104327122826	6.27551978418378e-14	8.14726177198816e-12	22.114484581439324	COF2	Cofilin-2	26	SHK_T1_vs_SHK_T0	Down	TRUE
A0A1S3NKZ6	0.8790201634183674	15.321104487720776	7.697382415361786	2.66413279902838e-7	2.6694968247982357e-6	6.469319317826746	LOC106580029	Integrin alpha-8-like isoform X2	5	SHK_T1_vs_SHK_T0	Up	TRUE
A0A1S3SDM1	0.8782979738917689	13.87766136022084	3.270317122561881	0.00442768705783059	0.01145177440855968	-3.3246127100056873	haus3	HAUS augmin-like complex subunit 3	2	SHK_T1_vs_SHK_T0	Up	TRUE
Q7ZYV6	-0.8774556353412883	19.119345575278988	-6.89437124651502	1.2997858237004325e-6	1.0227036810459791e-05	4.841429285235894	LOC100136385	Hyperosmotic glycine rich protein	9	SHK_T1_vs_SHK_T0	Down	TRUE
B5XAK0	-0.8769343588015239	16.158943839673984	-13.413636669231728	3.0893817303757525e-11	1.3084955811208508e-9	15.79505856760369	RSMB	Small nuclear ribonucleoprotein-associated protein	4	SHK_T1_vs_SHK_T0	Down	TRUE
A0A1S3LWN9	0.8763108843689267	15.12528517463498	6.549541281407684	2.6364770041866807e-6	1.878883134725878e-5	4.116421531509933	LOC106568831	Presequence protease, mitochondrial	16	SHK_T1_vs_SHK_T0	Up	TRUE
B5XF08	-0.875987239307058	19.014397332956776	-7.745633759474539	2.428832348739115e-7	2.4965553849690183e-6	6.564402256367711	143B1	14-3-3 protein theta	29	SHK_T1_vs_SHK_T0	Down	TRUE
A0A1S3MZI7	-0.8751199300667682	15.14381753394565	-5.895954246893166	1.0513453303457876e-5	6.066313345724679e-5	2.701960675440417	LOC106576190	Splicing factor 45	5	SHK_T1_vs_SHK_T0	Down	TRUE
A0A1S3KVF0	0.8748733278956582	13.850120051834324	3.875724403371187	9.931942482118504e-4	0.00312670324213029	-1.8900464797002847	LOC106562355	Switch-associated protein 70-like isoform X2	1	SHK_T1_vs_SHK_T0	Up	TRUE
A0A1S3PDV1	0.8737931859009151	17.12877010387697	11.910582962758	2.418483915883329e-10	6.812823559271341e-9	13.681011338061255	LOC106584649	EGF-like repeat and discoidin I-like domain-containing protein 3 isoform X2	15	SHK_T1_vs_SHK_T0	Up	TRUE
A0A1S3NIX5	-0.8737185000698293	15.66230861218498	-4.490932950383086	2.4166432071426664e-4	9.06544801071357e-4	-0.47689087836343713	LOC106579627	Programmed cell death protein 6-like	6	SHK_T1_vs_SHK_T0	Down	TRUE
A0A1S3LBU1	-0.8735099139577862	15.845713959959149	-7.516364144342507	3.7793896095902404e-7	3.5432519228371924e-6	6.109839664320343	LOC106565634	Nuclear ubiquitous casein and cyclin-dependent kinase substrate 1-like isoform X1	2	SHK_T1_vs_SHK_T0	Down	TRUE
B5X1K8	-0.8731374579499196	20.31989797834804	-13.43459393084219	3.0060210689510206e-11	1.291507757106151e-9	15.823122990315898	MLRN	Myosin regulatory light chain 2, smooth muscle isoform	13	SHK_T1_vs_SHK_T0	Down	TRUE
P02662	-0.8726841128639915	14.181748405994991	-4.719039858342737	3.110140728748825e-4	0.00113142003297519	-0.5576227471055386	CSN1S1	Alpha-S1-casein	3	SHK_T1_vs_SHK_T0	Down	TRUE
B5X2E5	-0.8725843313056707	17.910148772266265	-9.606634262133689	8.63701453125146e-9	1.4367757877613854e-7	9.99955235816078	GDIR	Rho GDP-dissociation inhibitor 1	19	SHK_T1_vs_SHK_T0	Down	TRUE
A0A1S3R3S4	-0.8722170234721904	15.891260766300976	-12.386118296026906	1.234758035956793e-10	3.820712430432107e-9	14.37222121165074	LOC106600218	Protein-glutamine gamma-glutamyltransferase K	22	SHK_T1_vs_SHK_T0	Down	TRUE
Q06830	-0.8715682165603482	17.910176735802693	-3.957901045310612	8.221277110802228e-4	0.00265535245569015	-1.702081630452045	PRDX1	Peroxiredoxin-1	4	SHK_T1_vs_SHK_T0	Down	TRUE
A0A1S3RAC2	0.8714728658821329	18.23967157450783	11.5725745258257	3.9500641365009167e-10	1.0388233078733158e-8	13.176322035897154	LOC106601545	TBC1 domain family member 17-like	25	SHK_T1_vs_SHK_T0	Up	TRUE
B5XCY4	-0.871413653882577	20.10546343585764	-12.67109376641779	8.333254021097573e-11	2.7647885007774835e-9	14.776277461290046	143B1	14-3-3 protein beta/alpha-1	31	SHK_T1_vs_SHK_T0	Down	TRUE
A0A1S3SCD7	0.8707623872180577	14.916777998606952	7.691478915666132	2.694501899108149e-7	2.6882902283652235e-6	6.457664694682555	smim20	Small integral membrane protein 20	2	SHK_T1_vs_SHK_T0	Up	TRUE
A0A1S3LJ12	-0.8698654551941178	14.855630676819809	-4.511506107059154	2.3055375807766725e-4	8.697833501199172e-4	-0.4295591789038591	LOC106566902	Beta-catenin-like protein 1 isoform X1	6	SHK_T1_vs_SHK_T0	Down	TRUE
A0A1S3T480	-0.8691767270101387	13.439848818680476	-3.805494349845739	0.00116723027141653	0.00359767390084539	-2.050304951466871	LOC106613551	Cytochrome b-c1 complex subunit 6, mitochondrial	3	SHK_T1_vs_SHK_T0	Down	TRUE
A0A1S3R3P2	-0.8677476367105115	16.192509703566504	-12.18519153817529	1.6362760482741188e-10	4.766751492825872e-9	14.082796546177809	sugt1	Protein SGT1 homolog isoform X1	11	SHK_T1_vs_SHK_T0	Down	TRUE
A0A1S3MFN4	-0.8674514787519314	14.451271805532512	-3.683569423477583	0.00300643177908914	0.00817223968353225	-2.680211580262438	LOC106572349	Ankyrin repeat and SAM domain-containing protein 1A-like isoform X4	8	SHK_T1_vs_SHK_T0	Down	TRUE
A0A1S3LHR7	0.866950568784036	15.162006266851984	8.657368104390327	7.881199706943336e-7	6.6572170650446394e-06	5.8281824676075695	LOC106566664	Ceramide synthase 5-like	2	SHK_T1_vs_SHK_T0	Up	TRUE
A0A1S3MH24	-0.8661172703040378	15.940891043501312	-9.466665711784216	1.0935797341230834e-8	1.7556070355330794e-7	9.756448323708	LOC106572586	Chromobox protein homolog 5-like	12	SHK_T1_vs_SHK_T0	Down	TRUE
B9ENC8	-0.8660987828513917	20.149240631113305	-18.287943248284257	1.1871003465086817e-13	1.3128450498796013e-11	21.46950359511346	TAGL	Transgelin	26	SHK_T1_vs_SHK_T0	Down	TRUE
A0A1S3MVT8	-0.865755823013945	15.224013488857045	-3.4362879728818485	0.00271873737989082	0.00749252405754869	-2.8845210800416403	LOC106575368	Transformer-2 protein homolog beta-like	8	SHK_T1_vs_SHK_T0	Down	TRUE
A0A1S3RHB5	0.8645486371884044	14.283616922531303	2.5767852079870623	0.0208030887210458	0.04322757336189477	-4.677312783474685	LOC106603064	Pyruvate dehydrogenase E1 component subunit alpha	27	SHK_T1_vs_SHK_T0	Up	TRUE
A0A1S3KJ33	-0.8639181121313584	18.268084306142068	-11.4226953953939	4.927220793931683e-10	1.2415764802261609e-8	12.948860701759967	LOC106560389	Desmocollin-2-like isoform X1	29	SHK_T1_vs_SHK_T0	Down	TRUE
A0A1S3RG37	0.8636098785185027	16.53976203562758	4.421105372928637	2.8356680204716844e-4	0.00104599193441982	-0.6375760883981947	LOC106602815	Uncharacterized protein LOC106602815	1	SHK_T1_vs_SHK_T0	Up	TRUE
A0A1S3Q1Z3	-0.8632917167326433	17.322094446661577	-9.038024459990387	2.2859087387098392e-8	3.281597833551721e-7	8.99694975865663	col1a2	Collagen alpha-2(I) chain isoform X4	34	SHK_T1_vs_SHK_T0	Down	TRUE
B9EQ03	-0.8627525244480871	20.712867730948854	-19.034258087596516	5.70150952683894e-14	7.738503385064124e-12	22.21142190238788	FABP7	Fatty acid-binding protein, brain	11	SHK_T1_vs_SHK_T0	Down	TRUE
A0A1S3NEU8	-0.8623842361384071	17.51930955905431	-11.31187001606757	5.810323090823406e-10	1.4048279149148737e-8	12.779188678340551	tgfi1	Transforming growth factor beta-1-induced transcript 1 protein isoform X1	10	SHK_T1_vs_SHK_T0	Down	TRUE
A0A1S3LNU1	0.8621007598476069	13.754074038795274	2.6417163194458393	0.02001320123719054	0.04184833255899927	-4.370732414545426	LOC106567632	Calcium uptake protein 2, mitochondrial-like	1	SHK_T1_vs_SHK_T0	Up	TRUE
A0A1S3LY04	-0.8611851633337189	16.838389248308122	-12.849496347070556	6.538200398477692e-11	2.283399577760747e-9	15.025469810814048	LOC106569199	Glutamine synthetase	14	SHK_T1_vs_SHK_T0	Down	TRUE
A0A1S3QNS7	-0.8595476067772339	15.947197317123658	-9.471185770859265	1.0852381540378116e-8	1.7469116592759597e-7	9.764336280379094	LOC106594233	Kinectin-like isoform X5	80	SHK_T1_vs_SHK_T0	Down	TRUE
A0A1S3KY19	0.8593212825079224	14.33641778989986	3.100126504853983	0.0058146518329081	0.01441458325174201	-3.6258189054476073	cnnm3	Metal transporter	2	SHK_T1_vs_SHK_T0	Up	TRUE
B5X953	-0.8571530672258163	16.810703904052737	-8.429964916424165	6.765048136113383e-8	8.312935693182946e-7	7.879638890862874	STMN1	Stathmin	9	SHK_T1_vs_SHK_T0	Down	TRUE
A0A1S3MX86	-0.857124108715734	14.764492515112371	-4.691139005452348	1.5301534094747468e-4	6.112425526008821e-4	-0.01666867835358054	LOC106575698	Importin-5-like	8	SHK_T1_vs_SHK_T0	Down	TRUE
B5X3G4	-0.8568481978082261	17.032099250466967	-4.028508021270265	6.988542683182976e-4	0.00231430814857495	-1.540262062468153	RBBP7	Histone-binding protein RBBP7	9	SHK_T1_vs_SHK_T0	Down	TRUE
A0A1S3PMT8	-0.8568480150307174	13.533159470000715	-4.08431239735267	8.348667759466555e-4	0.00269358421715474	-1.6383934947995842	creb1	Cyclic AMP-responsive element-binding protein 1 isoform X3	2	SHK_T1_vs_SHK_T0	Down	TRUE
A0A1S3MKG2	-0.8565149133165839	14.781070795952468	-5.246550871809894	4.373425130268414e-5	2.054924852711484e-4	1.2507703141020423	LOC106573299	Liprin-beta-1-like isoform X4	13	SHK_T1_vs_SHK_T0	Down	TRUE
A0A1S3R727	-0.8557987760725343	15.860018532168748	-8.051941173244247	1.3602204180869818e-7	1.5297996867825713e-6	7.160770449959725	LOC106600918	Pre-B-cell leukemia transcription factor 1-like isoform X2	7	SHK_T1_vs_SHK_T0	Down	TRUE
A0A1S3MLN4	-0.8552777845365345	15.254241329904517	-6.45032238156373	3.2409639007474133e-6	2.245481195427861e-5	3.905014814024826	LOC106573536	Fibronectin	15	SHK_T1_vs_SHK_T0	Down	TRUE
A0A1S3SYL2	0.8546517544266976	14.399032281077426	4.714615946156721	1.4505427829896198e-4	5.845237179496632e-4	0.03722451629569345	LOC106612620	serine--tRNA ligase	6	SHK_T1_vs_SHK_T0	Up	TRUE
A0A1S3MLP2	-0.8544088703595101	17.992301622126714	-17.238980658558248	3.486556566164992e-13	3.4013796028953184e-11	20.37635958050442	LOC106573462	Uncharacterized protein LOC106573462	12	SHK_T1_vs_SHK_T0	Down	TRUE
A0A1S3KRA4	0.8542909301492525	13.464080541785878	2.7318368876281376	0.01459262991578962	0.03188691501929122	-4.464700823632988	sardh	Sarcosine dehydrogenase, mitochondrial	3	SHK_T1_vs_SHK_T0	Up	TRUE
A0A1S3L2A5	0.8541956168973908	15.95239291039333	4.174782818389465	4.991836073742894e-4	0.00172120352381019	-1.2043314426830198	LOC106563679	Wiskott-Aldrich syndrome protein family member	1	SHK_T1_vs_SHK_T0	Up	TRUE
A0A1S3LP45	-0.8541135620232492	14.595453092403458	-2.7173214121584923	0.0144737106381847	0.03169673631508583	-4.134953800982908	LOC106567693	Nuclear envelope pore membrane protein POM 121-like isoform X3	2	SHK_T1_vs_SHK_T0	Down	TRUE
C0HBC4	-0.8536228869067415	18.28718595713526	-22.918391607458737	1.8303108475698483e-15	5.465308190843567e-13	25.66178845464376	MYEF2	Myelin expression factor 2	33	SHK_T1_vs_SHK_T0	Down	TRUE
B5X219	-0.8534586921104701	14.722399774749938	-7.956922734969454	1.6260600341025517e-7	1.7916661482768336e-6	6.977108581259437	GLRK	Glutamate receptor	4	SHK_T1_vs_SHK_T0	Down	TRUE
B5XAQ9	-0.8533151091388529	13.817230621722954	-3.5791544959809043	0.00196182494790897	0.00564355423358015	-2.563666513587332	TSR2	Pre-rRNA-processing protein TSR2 homolog	2	SHK_T1_vs_SHK_T0	Down	TRUE
A0A1S3N0D1	-0.8527266930185888	15.666006027647626	-5.834915646931467	1.1996035600215889e-5	6.796994744258946e-5	2.5673496707693007	LOC106576351	Golgin subfamily B member 1-like isoform X2	42	SHK_T1_vs_SHK_T0	Down	TRUE
A0A1S3T1P0	-0.8526395646195617	13.527079531052578	-2.9398977936323587	0.00830997888368721	0.01962164629988847	-3.970428616540888	LOC106613093	Zinc finger protein 883-like	8	SHK_T1_vs_SHK_T0	Down	TRUE
A0A1S3SDT0	-0.8522769613662469	16.913385105581785	-8.208464706181733	1.0163093624007227e-7	1.1854295922377178e-6	7.46070765595898	LOC106608848	Matrix metalloproteinase-14-like	14	SHK_T1_vs_SHK_T0	Down	TRUE
Q0ZBS0	-0.8518983702857845	19.003950701288243	-10.126586547381326	3.6669221443518803e-9	6.86484609594653e-8	10.882088438015796	MIF	Macrophage migration inhibitory factor	12	SHK_T1_vs_SHK_T0	Down	TRUE
B5X3I7	-0.8517572717791388	16.716239496830244	-6.736693922514521	1.792518756170906e-6	1.341468923791059e-5	4.511805779629596	PA2G4	Proliferation-associated protein 2G4	30	SHK_T1_vs_SHK_T0	Down	TRUE
A0A1S3RQ41	0.8512148918010034	14.264322737755746	5.08528584656965	6.274168123632325e-5	2.810902628231976e-4	0.8847099062515502	vamp7	Vesicle-associated membrane protein 7	3	SHK_T1_vs_SHK_T0	Up	TRUE
A0A1S3LDM1	0.8508889960918147	16.985687685031284	4.0763667559242185	6.259885878478499e-4	0.00209669312766537	-1.4304400310792866	agtrap	Type-1 angiotensin II receptor-associated protein isoform X3	4	SHK_T1_vs_SHK_T0	Up	TRUE
A0A1S3LSH9	-0.8507192082966828	16.212563587456575	-6.438861008365053	3.3194528235837846e-6	2.294418085930829e-5	3.880514912213857	LOC106568278	Phosphatidylinositol transfer protein beta isoform	4	SHK_T1_vs_SHK_T0	Down	TRUE
B5X5H1	0.8506016195427257	19.47304631294691	7.024536676323799	9.99380260660111e-7	8.186966963871307e-6	5.111100236651869	NPC2	NPC intracellular cholesterol transporter 2	8	SHK_T1_vs_SHK_T0	Up	TRUE
B5X8A5	-0.8499930006109206	16.07376355238713	-4.997377096770108	7.645997584022493e-5	3.352562229939965e-4	0.6844077815306653	NA	Costars family protein ABRACL	5	SHK_T1_vs_SHK_T0	Down	TRUE
A0A1S3QE26	0.8498980410972017	13.595624801084002	3.700641204877458	0.00159853270207781	0.0047353359607186	-2.340510093853383	LOC106591034	glycogenin glucosyltransferase	2	SHK_T1_vs_SHK_T0	Up	TRUE
A0A1S3PSE3	-0.8494973536111736	16.59687846326406	-3.794084514112301	0.00119824085457049	0.00367614932656927	-2.0763037248947978	LOC106586921	Tubulin alpha chain	40	SHK_T1_vs_SHK_T0	Down	TRUE
A0A1S3PML8	-0.8481347283556815	15.411669094568122	-4.408639689197136	4.8563435527246973e-4	0.00168225543485335	-1.055232880139395	LOC106586299	Methyltransferase DDB_G0268948 isoform X2	4	SHK_T1_vs_SHK_T0	Down	TRUE
A0A1S3LFC9	-0.8472454963673961	18.181461961573927	-16.557689212188915	7.24424119194112e-13	6.008695610871163e-11	19.632431766584535	LOC106566294	Tumor protein D54-like isoform X1	9	SHK_T1_vs_SHK_T0	Down	TRUE
A0A1S3S4M2	-0.8469999719260475	14.357451209300676	-5.030441934384711	7.097384392926387e-5	3.1373486006333373e-4	0.7598046389788093	LOC106607175	Protein LSM12 homolog A	1	SHK_T1_vs_SHK_T0	Down	TRUE
P02769	0.8462046654346782	16.52190916007514	11.67469017258537	3.4020380440433547e-10	9.179512611481654e-9	13.3299934880664	ALB	Albumin	17	SHK_T1_vs_SHK_T0	Up	TRUE
A0A1S3PD57	0.8461093751026159	14.734801960059528	7.141656285574648	7.904569761890529e-7	6.667526923447774e-6	5.35184081783373	LOC106584644	Microtubule-associated protein 1B-like isoform X2	12	SHK_T1_vs_SHK_T0	Up	TRUE
A0A1S3RGK3	-0.8460248661891736	14.99810850626851	-3.607414238857091	0.00276904381765056	0.0076181051531205	-2.78068650840844	slc25a15	Mitochondrial ornithine transporter 1	1	SHK_T1_vs_SHK_T0	Down	TRUE
A0A1S3SYN5	-0.8457261429986751	19.5529102343014	-11.733895136248364	3.121259524605073e-10	8.511489443352281e-9	13.418611132394176	LOC106612633	Transgelin	29	SHK_T1_vs_SHK_T0	Down	TRUE
A0A1S3M4W2	-0.84329916956424	13.31173628039472	-4.108660652596064	6.396801101694378e-4	0.00213895275360127	-1.320552033225666	vps50	Syndetin isoform X1	1	SHK_T1_vs_SHK_T0	Down	TRUE
B5X9J2	-0.8415796268688425	16.897012793750637	-6.94346604684251	1.1768048680494752e-6	9.37050489598862e-6	4.943402138698551	MGST3	Microsomal glutathione S-transferase 3	2	SHK_T1_vs_SHK_T0	Down	TRUE
A0A1S3L1M5	-0.841530397467821	14.03001868540768	-3.5766870678127285	0.00679720762386585	0.01654827718292982	-3.286639148361628	zbtb20	Zinc finger and BTB domain-containing protein 20	3	SHK_T1_vs_SHK_T0	Down	TRUE
A0A1S3T5P6	0.8414232771997909	13.544933353769697	3.421337187715674	0.00342085514472295	0.00914064739341631	-2.9396995897021903	ubxn6	UBX domain-containing protein 6 isoform X1	2	SHK_T1_vs_SHK_T0	Up	TRUE
A0A1S3QZ62	-0.8414013162870955	13.221106038056709	-4.659729252789751	1.6436324048326584e-4	6.491463112470704e-4	-0.08880153974244553	LOC106598901	Selenoprotein F	1	SHK_T1_vs_SHK_T0	Down	TRUE
A0A1S3PN60	-0.8410076675905778	16.23190087980701	-3.2634556691623313	0.00402531486823412	0.01051582694361075	-3.268376114422937	LOC106586222	Plasma membrane ascorbate-dependent reductase CYBRD1	3	SHK_T1_vs_SHK_T0	Down	TRUE
A0A1S3QNE3	-0.8396889496485365	15.1363912236402	-5.199100850838346	4.8621273903945675e-5	2.2561480011994064e-4	1.1432608636587096	LOC106594715	Reelin	3	SHK_T1_vs_SHK_T0	Down	TRUE
A0A1S3Q5J5	-0.8391644214488281	16.55784378437261	-6.163061161911209	5.934434422538039e-6	3.742390957908888e-5	3.286129982747103	gps1	COP9 signalosome complex subunit 1 isoform X2	6	SHK_T1_vs_SHK_T0	Down	TRUE
A0A1S3Q6G0	-0.8387885985775441	16.545765884140437	-15.667471048629888	1.961800979579419e-12	1.390635479699548e-10	18.616720200767215	LOC106589748	Gamma-adducin-like	19	SHK_T1_vs_SHK_T0	Down	TRUE
B5XDN4	-0.838203246366195	18.21778410598772	-7.408101394133907	4.6683581633314826e-7	4.275986955738591e-6	5.892753855763426	NTF2	Nuclear transport factor 2	6	SHK_T1_vs_SHK_T0	Down	TRUE
A0A1S3PDT6	-0.8379618973203034	15.054013761836249	-5.108965113296441	5.949431188590233e-5	2.683534974188888e-4	0.938576815477675	LOC106584787	Protein phosphatase 1 regulatory subunit 12A-like isoform X4	7	SHK_T1_vs_SHK_T0	Down	TRUE
A0A1S3L3N7	0.8371982981887509	14.584724855593567	3.167954935696238	0.00524243125112664	0.01318223133967507	-3.399942730326834	LOC106564108	Bifunctional apoptosis regulator-like	1	SHK_T1_vs_SHK_T0	Up	TRUE
A0A1S3ML89	0.8369875689442043	14.381568676238077	3.045043091649564	0.00803692834245466	0.01910690129822422	-3.530015538910523	armc10	Armadillo repeat-containing protein 10 isoform X1	3	SHK_T1_vs_SHK_T0	Up	TRUE
A0A1S3L362	-0.8355961675166963	15.159534342877755	-5.7575660302141145	1.4187935595662326e-5	7.896584471322965e-5	2.39619472017412	smad9	Mothers against decapentaplegic homolog	4	SHK_T1_vs_SHK_T0	Down	TRUE
A0A1S3R533	-0.8355758911583955	19.072014571469342	-8.574903484210529	5.201187684882981e-8	6.637071122675462e-7	8.150292251585206	LOC106600554	Glycine-rich RNA-binding protein-like isoform X1	18	SHK_T1_vs_SHK_T0	Down	TRUE
A0A1S3SVA1	-0.8351000940151625	16.294414755299055	-6.644765277287163	2.165287365985753e-6	1.5944631503904953e-5	4.31815168586357	pdlim3	PDZ and LIM domain protein 3	10	SHK_T1_vs_SHK_T0	Down	TRUE
A0A1S3NKD2	-0.8347486131783164	16.96136921100604	-14.76001381034332	5.702370847675016e-12	3.2744767982995374e-10	17.526296390973968	ppp1cc	Serine/threonine-protein phosphatase	20	SHK_T1_vs_SHK_T0	Down	TRUE
A0A1S3NUU3	-0.8345424530487886	15.580893997620269	-4.6380626549731545	1.7268421346613148e-4	6.757995562383599e-4	-0.13857721348243057	LOC106581572	CapZ-interacting protein-like	1	SHK_T1_vs_SHK_T0	Down	TRUE
A0A1S3KJQ3	-0.8333655823636761	15.421553542029038	-9.519470285747136	1.0001565804061321e-8	1.618681598424233e-7	9.848441903133764	LOC106560508	Zinc finger protein 638-like	22	SHK_T1_vs_SHK_T0	Down	TRUE
A0A1S3KZK7	0.8332636640784408	16.896042145709668	4.725321511114965	1.6184676095147612e-4	6.408987341854942e-4	-0.04381844536287804	LOC106563257	Protein PRRC2B-like isoform X2	4	SHK_T1_vs_SHK_T0	Up	TRUE
C0H961	0.8327662416542161	13.696492051521004	3.541010374029436	0.00245436497423133	0.00684928393743435	-2.7428657907021856	VP33A	Vacuolar protein sorting-associated protein 33A	13	SHK_T1_vs_SHK_T0	Up	TRUE
A0A1S3NPQ8	-0.8321313789628171	17.098783171277724	-15.807005463499957	1.6728337165109709e-12	1.2183125554882342e-10	18.779341533604175	LOC106580647	Ubiquilin-4-like	11	SHK_T1_vs_SHK_T0	Down	TRUE
A0A1S3SDQ7	-0.8321027300111581	14.75859361028111	-4.034531191982035	6.892361647712013e-4	0.00228927607119778	-1.5264462470887803	LOC106608832	Tetratricopeptide repeat protein 5-like isoform X1	2	SHK_T1_vs_SHK_T0	Down	TRUE
A0A1S3QL22	-0.8285998239429784	15.273566151078212	-6.969287837677864	1.11700948100843e-6	8.978170418011228e-6	4.996909128560653	LOC106593905	Eukaryotic translation initiation factor 3 subunit B	40	SHK_T1_vs_SHK_T0	Down	TRUE
B5DGW2	-0.8284432846994889	19.225024317185575	-4.8732080582843755	1.0120985448082972e-4	4.286703907514291e-4	0.4006987267348512	RL37A	60S ribosomal protein L37a	6	SHK_T1_vs_SHK_T0	Down	TRUE
B5X5K6	0.8276247829246799	13.858886039983323	2.826262344092728	0.01257370755734198	0.02807409724738824	-4.193095980855679	TIM8A	Mitochondrial import inner membrane translocase subunit	1	SHK_T1_vs_SHK_T0	Up	TRUE
A0A1S3STL5	-0.8273408610180795	17.074605587589456	-4.983119373117422	7.895691929982614e-5	3.442588023399753e-4	0.6518756177523022	LOC106611711	Cleavage stimulation factor subunit 2-like isoform X1	4	SHK_T1_vs_SHK_T0	Down	TRUE
A0A1S3MTJ9	-0.826371424436454	15.043030086598478	-6.276597018581805	4.666537840839331e-6	3.042419649071232e-5	3.5319269601105487	LOC106574849	Glutathione S-transferase LANCL1	7	SHK_T1_vs_SHK_T0	Down	TRUE
B5XGI5	0.8260851589470999	15.695303296577992	3.788221218929275	0.0012144940110051	0.00371224840782554	-2.0896596713215043	TSN7	Tetraspanin	3	SHK_T1_vs_SHK_T0	Up	TRUE
C0HBN8	0.8258988329661463	14.66176705110239	5.495019012084329	2.5208852572075472e-5	1.2856299535476918e-4	1.8107139582101075	E2IG5	E2-induced gene 5 protein homolog	2	SHK_T1_vs_SHK_T0	Up	TRUE
A0A1S3RAT6	-0.8257376701665091	14.448634639463627	-4.008419629479444	7.319136605288009e-4	0.00240825806097961	-1.5863277542029763	LOC106601282	Suppressor of SWI4 1 homolog	2	SHK_T1_vs_SHK_T0	Down	TRUE
A0A1S3P2D9	0.8241118590222243	14.030097325901544	5.3331747861070555	3.606517738022711e-5	1.7280184493078608e-4	1.44657910538045	LOC106582795	Hyaluronidase	3	SHK_T1_vs_SHK_T0	Up	TRUE
A0A1S3R6X4	-0.8234830971511791	16.461683596382912	-7.073453628898263	9.059255527622988e-7	7.524600001524964e-6	5.211869453654626	LOC106600890	Cathepsin D-like	8	SHK_T1_vs_SHK_T0	Down	TRUE
A0A1S3N828	0.8233964344498794	14.28098389820615	6.504591251417158	2.894470687367423e-6	2.031231368385223e-5	4.0207985156448975	LOC100380740	Perilipin	6	SHK_T1_vs_SHK_T0	Up	TRUE
A0A1S3S196	-0.8216711063429276	15.21603492515439	-7.985995006526322	1.5394333412599817e-7	1.7120104122913615e-6	7.033429879196167	LOC106606490	Heat shock 70 kDa protein 12A-like isoform X2	12	SHK_T1_vs_SHK_T0	Down	TRUE
A0A1S3Q684	0.8216025962297273	13.997586409795568	4.467068713114275	6.005169841328396e-4	0.00201710472673214	-0.8608545282548787	LOC106589443	Guanine nucleotide-binding protein subunit alpha-13-like	5	SHK_T1_vs_SHK_T0	Up	TRUE
A0A1S3NJD7	0.8215825411323809	15.888978546372298	7.307581141200712	5.688012212225728e-7	5.017549325171646e-6	5.689794766834644	rdh10	Retinol dehydrogenase 10	15	SHK_T1_vs_SHK_T0	Up	TRUE
A0A1S3MM18	-0.8212555473336725	14.03079297409583	-2.6571376246709733	0.01701932803863568	0.03632574233264199	-4.273705145648694	LOC106573535	Beta-chimaerin-like	2	SHK_T1_vs_SHK_T0	Down	TRUE
B5X977	-0.8199511357813218	14.17314821714722	-3.96728504605838	8.045682268775708e-4	0.00261276859756	-1.6805906058977325	GNA1	Glucosamine 6-phosphate N-acetyltransferase	2	SHK_T1_vs_SHK_T0	Down	TRUE
A0A1S3RTG2	-0.8191788657964665	17.570744595942035	-5.9202934192774	9.975963580104418e-6	5.823700342168483e-5	2.755523664443044	LOC106604941	Heterogeneous nuclear ribonucleoprotein A0-like	14	SHK_T1_vs_SHK_T0	Down	TRUE
A0A1S3MC75	-0.8190272993402861	15.95567607758889	-12.963709815388636	5.6056040208338174e-11	2.066460939038244e-9	15.183512741877497	LOC106571703	Protein Z-dependent protease inhibitor-like	8	SHK_T1_vs_SHK_T0	Down	TRUE
A0A1S3NSF9	-0.8170114852754615	15.40425532045196	-7.070749855117266	9.108473074655488e-7	7.544493925359579e-6	5.206307889529408	LOC106581119	Non-histone chromosomal protein HMG-14-like	4	SHK_T1_vs_SHK_T0	Down	TRUE
A0A1S3M642	-0.8167590983469974	14.936318953985507	-3.454411710059349	0.00260871524415389	0.0072295630799418	-2.8439808458103144	LOC106570538	TBC1 domain family member 5-like	6	SHK_T1_vs_SHK_T0	Down	TRUE
A0A1S3NMP0	-0.8163405754246256	15.582051991291236	-6.333888723083475	4.136135451400863e-6	2.766069531440756e-5	3.6553723682499166	LOC106580328	RNA-binding protein EWS-like isoform X2	4	SHK_T1_vs_SHK_T0	Down	TRUE
A0A1S3KVN2	-0.8161219257238645	14.873352000226546	-6.6164675787972715	2.295469033633829e-6	1.6717733010806373e-5	4.258323540557465	LOC106562375	Protein LSM14 homolog A-like isoform X1	4	SHK_T1_vs_SHK_T0	Down	TRUE
A0A1S3Q369	-0.8160924043397291	15.347647502999104	-7.26282659232985	6.213699676839287e-7	5.4172575868736085e-6	5.598998981950149	LOC106588872	Transformer-2 protein homolog alpha-like	7	SHK_T1_vs_SHK_T0	Down	TRUE
B9ELD1	0.8159943020527667	14.323083160669734	4.149718432253021	5.287993916859598e-4	0.00180973637085876	-1.261945650981156	RU2B	U1 small nuclear ribonucleoprotein A	5	SHK_T1_vs_SHK_T0	Up	TRUE
A0A1S3S3L0	-0.8159395085620211	19.104997766767607	-6.4775966745623474	3.061780660963119e-6	2.139825268249455e-5	3.9632509159713143	LOC106606967	Rho GDP-dissociation inhibitor 1	24	SHK_T1_vs_SHK_T0	Down	TRUE
A0A1S3RJT2	0.8158544729497539	15.845747600856557	13.804258335302146	1.8659713786226913e-11	8.705922713386493e-10	16.31216162263112	trpv1	Transient receptor potential cation channel subfamily V member 1	12	SHK_T1_vs_SHK_T0	Up	TRUE
C0HAL0	-0.8156204647798937	13.955047084637792	-2.8038211342697195	0.01121430608410238	0.02550336478836993	-4.257587796328786	HNRDL	Heterogeneous nuclear ribonucleoprotein D-like	5	SHK_T1_vs_SHK_T0	Down	TRUE
A0A1S3LCY0	-0.8154732991451858	16.759955479506335	-7.226773156828054	6.673625220295486e-7	5.742779512334962e-6	5.525662099891259	LOC106565588	Exportin-2	20	SHK_T1_vs_SHK_T0	Down	TRUE
A0A1S3Q325	-0.8150644811791175	18.674614479284234	-12.893574794675176	6.16038647791921e-11	2.229686548250516e-9	15.08660020009954	p4ha1	Prolyl 4-hydroxylase subunit alpha-1	36	SHK_T1_vs_SHK_T0	Down	TRUE
A0A1S3LIE9	0.8142869169131561	14.19089534574302	5.564786801633447	2.1621480666006897e-5	1.1306784810629877e-4	1.966952748690832	mrps25	Small ribosomal subunit protein mS25	3	SHK_T1_vs_SHK_T0	Up	TRUE
A0A1S3SRP2	-0.8140189510861973	15.90858186277456	-7.868686121479483	1.9213032427887977e-7	2.06739152539364e-6	6.8054808550246255	LOC106611378	EMILIN-1-like	16	SHK_T1_vs_SHK_T0	Down	TRUE
A0A1S3QZJ4	-0.8139251034946646	15.857357557910492	-4.234179052058886	4.35477805370694e-4	0.0015307083305908	-1.0677387102090012	LOC106599011	Gamma-interferon-inducible lysosomal thiol reductase	4	SHK_T1_vs_SHK_T0	Down	TRUE
A0A1S3RTF2	-0.8133995073914253	14.98759246070427	-11.616097836726228	3.705992025328667e-10	9.836526389005691e-9	13.241947512116152	LOC106604933	Slit homolog 3 protein-like isoform X2	21	SHK_T1_vs_SHK_T0	Down	TRUE
A0A1S3SDF3	-0.8130101210497251	13.759780146717915	-3.71222665978085	0.00285102212189154	0.00778879419576226	-2.402700304618291	LOC106608773	Segment polarity protein dishevelled homolog DVL-2-like	4	SHK_T1_vs_SHK_T0	Down	TRUE
A0A1S3NZD5	-0.8120381957520113	15.57544777516389	-7.725485181204428	2.524353747513194e-7	2.5726007815953565e-6	6.524735724512534	LOC106582314	MOB-like protein phocein	3	SHK_T1_vs_SHK_T0	Down	TRUE
A0A1S3S654	-0.8116104499752748	14.2567111533802	-4.574547714269856	2.5818722750282436e-4	9.618803010897486e-4	-0.4847085320859579	LOC106607413	Junction plakoglobin	28	SHK_T1_vs_SHK_T0	Down	TRUE
A0A1S3N896	-0.8113129609845444	16.20489639242378	-12.682724790211337	8.201813939271477e-11	2.7363817232027513e-9	14.792610957759535	LOC106577720	Sulfotransferase	15	SHK_T1_vs_SHK_T0	Down	TRUE
C0HBT4	0.8112226827917315	16.069889972045296	3.1257967188478406	0.0054893503551736	0.01373372447469491	-3.5700249081223303	EFHD2	EF-hand domain-containing protein D2	4	SHK_T1_vs_SHK_T0	Up	TRUE
A0A1S3RWC7	0.8111585954522358	14.35867404246934	2.5770016424985016	0.020794088427012358	0.04322391092451021	-4.78651980146287	LOC106605435	Nucleoside diphosphate-linked moiety X motif 17	2	SHK_T1_vs_SHK_T0	Up	TRUE
A0A1S3LCW1	-0.8098328657147409	14.010440273594602	-4.049153768284419	6.664335981713404e-4	0.00221971079100906	-1.4928983561745186	LOC106565575	Testis-expressed sequence 264 protein-like	3	SHK_T1_vs_SHK_T0	Down	TRUE
A0A1S3M9P7	0.8072844513426194	14.47697611556615	3.3692615331892317	0.00335429340654838	0.00898691800085552	-3.071973955740403	LOC106571326	NADH dehydrogenase [ubiquinone] 1 alpha subcomplex assembly factor 4	3	SHK_T1_vs_SHK_T0	Up	TRUE
B5X2M4	-0.8068937211406837	15.775055099321191	-11.272655293986949	6.16114194327028e-10	1.4836427292423436e-8	12.71884719053265	PTPA	Serine/threonine-protein phosphatase 2A activator	8	SHK_T1_vs_SHK_T0	Down	TRUE
A0A1S3R7G7	-0.8064442646433392	14.928766145346604	-7.643338320670343	2.955943979236528e-7	2.9034370796053532e-6	6.362452462171654	LOC106600998	Integrin beta	3	SHK_T1_vs_SHK_T0	Down	TRUE
A0A1S3RXJ6	-0.8062326009936083	15.376705104984316	-8.111502605782052	1.2169592178963697e-7	1.3896138526342482e-6	7.275286656508427	LOC106605457	Zinc transporter ZIP1-like	2	SHK_T1_vs_SHK_T0	Down	TRUE
A0A1S3RZ87	-0.805293541953997	19.613868432593893	-7.73059671729608	2.499757952234058e-7	2.556259330606472e-6	6.534803939005443	LOC106606009	Protein S100	10	SHK_T1_vs_SHK_T0	Down	TRUE
A0A1S3SQZ9	-0.8050355148685178	16.484040190879526	-5.8073878209379775	1.2733267694618855e-5	7.180649166408292e-5	2.5065102200004885	LOC106611266	Protein PALS1	12	SHK_T1_vs_SHK_T0	Down	TRUE
A0A1S3QGB6	-0.8044037378556705	15.095962295121176	-8.093404487108518	1.2587541811720142e-7	1.4291406786994808e-6	7.2405398781084385	chordc1	Cysteine and histidine-rich domain-containing protein 1 isoform X1	5	SHK_T1_vs_SHK_T0	Down	TRUE
B5X1W1	-0.8036892478582676	16.100424532348157	-11.11978372749562	7.754499207314801e-10	1.816073304552313e-8	12.482082919243524	H1B	Heterochromatin protein 1-binding protein 3	21	SHK_T1_vs_SHK_T0	Down	TRUE
A0A1S3PCS9	-0.8014962974609059	15.510524776991078	-5.800838169452948	1.2915419669860625e-5	7.26279531717586e-5	2.492022910339231	LOC106584524	Non-muscle caldesmon-like isoform X4	17	SHK_T1_vs_SHK_T0	Down	TRUE
A0A1S3L330	-0.8014800601206655	15.447799642438952	-7.799758244936561	2.1903426714888842e-7	2.2908452599179716e-6	6.67068912406259	LOC106563910	Hephaestin-like protein 1	16	SHK_T1_vs_SHK_T0	Down	TRUE
A0A1S3MAJ5	-0.8012219164498866	15.050408031982847	-3.613618173534516	0.00181296785920417	0.00526095435139326	-2.4858601642373284	LOC106571452	Delta(14)-sterol reductase LBR	6	SHK_T1_vs_SHK_T0	Down	TRUE
A0A1S3PTE3	0.8007886074294746	13.718507059388047	3.862502860114356	0.00121462380925839	0.00371224840782554	-1.935528840377617	LOC106587257	Paraplegin-like isoform X2	3	SHK_T1_vs_SHK_T0	Up	TRUE
A0A1S3NMK2	-0.7988161586867317	14.929563533786634	-5.986096063806227	8.65958516373447e-6	5.135555372176987e-5	2.900006589307691	LOC106580283	BSD domain-containing protein 1-like	1	SHK_T1_vs_SHK_T0	Down	TRUE
B5XGC7	-0.7983361878706479	15.129597357235168	-3.75633175411921	0.00130680738626171	0.00394752337418056	-2.162247262629421	MIF	Macrophage migration inhibitory factor	9	SHK_T1_vs_SHK_T0	Down	TRUE
A0A1S3RA65	-0.7976951632983251	15.932248059798551	-4.048330211617847	6.676975582567204e-4	0.00222268105792036	-1.4947880595505234	LOC106601175	RNA binding protein fox-1 homolog	5	SHK_T1_vs_SHK_T0	Down	TRUE
A0A1S3S2D4	-0.7975026125597822	14.603536187638504	-4.8636021700263985	1.1933520161493904e-4	4.95942814227151e-4	0.3700656969812144	LOC106606648	Protein YIPF	1	SHK_T1_vs_SHK_T0	Down	TRUE
A0A1S3NJ32	0.7973462913656757	15.418165363884542	7.5516893081538035	3.528867092282591e-7	3.3451419484304178e-6	6.1803344854816205	LOC106579767	Phosphoinositide phospholipase C	2	SHK_T1_vs_SHK_T0	Up	TRUE
A0A1S3LXZ8	-0.7972362209188741	14.425925559376902	-5.022486088780149	7.225617709539794e-5	3.1869563486980535e-4	0.7416693560166765	LOC106569196	Hypoxanthine-guanine phosphoribosyltransferase-like isoform X2	4	SHK_T1_vs_SHK_T0	Down	TRUE
B5X9I6	-0.7971772294784945	15.581739151413048	-4.453163737875082	2.6348835354136907e-4	9.804065092517485e-4	-0.563798702453882	SKP1	S-phase kinase-associated protein 1	1	SHK_T1_vs_SHK_T0	Down	TRUE
A0A1S3KMG2	0.7970494008766682	14.289526428938354	3.673164779436091	0.00158166277074012	0.00469001492892753	-2.3510971166034755	LOC106560961	A-kinase anchor protein 13-like isoform X2	3	SHK_T1_vs_SHK_T0	Up	TRUE
A0A1S3MCG1	-0.7967207420742515	15.577394362199454	-2.4944090204901013	0.0218382999539101	0.04506507509493818	-4.887802770615904	cnbp	CCHC-type zinc finger nucleic acid binding protein	12	SHK_T1_vs_SHK_T0	Down	TRUE
A0A1S3N3E5	0.7966382185186429	16.17417092444924	3.3432718960407666	0.00335930237498211	0.00899630214501935	-3.091754949430313	znf318	Zinc finger protein 318	1	SHK_T1_vs_SHK_T0	Up	TRUE
A0A1S3L9B5	-0.7964783590368008	14.615927811251533	-3.769128069460926	0.0012689552362254	0.00384680237093305	-2.133130933764816	LOC106565215	phosphatidate phosphatase	6	SHK_T1_vs_SHK_T0	Down	TRUE
A0A1S3RDW8	-0.796250430005486	17.459185471340053	-13.151963122346205	4.360008057652374e-11	1.7018279817189527e-9	15.44150992723092	LOC106602033	Cofilin-2-like	18	SHK_T1_vs_SHK_T0	Down	TRUE
A0A1S3PN26	-0.7951263761354905	14.769508190660405	-9.929432112586833	5.055886788330593e-9	9.205413384118997e-8	10.551211737018562	LOC106586391	Integrin beta	6	SHK_T1_vs_SHK_T0	Down	TRUE
A0A1S3Q687	-0.794240046453071	14.573506315858223	-6.324409364175859	4.2194125493624245e-6	2.812313810802723e-5	3.6349748331033593	perp	P53 apoptosis effector related to PMP-22	1	SHK_T1_vs_SHK_T0	Down	TRUE
A0A1S3L484	-0.7937759110945724	15.759903941630986	-7.347917389677085	5.253653424349168e-7	4.691130473299312e-6	5.77139872976895	LOC106564255	Far upstream element-binding protein 3-like isoform X2	39	SHK_T1_vs_SHK_T0	Down	TRUE
A0A1S3LY77	-0.7916669721434246	15.499327941342557	-8.814047033818463	3.3905708839144105e-8	4.612412145498146e-7	8.590912650216712	blvra	Biliverdin reductase A	15	SHK_T1_vs_SHK_T0	Down	TRUE
A0A1S3R432	-0.7916338216366547	22.653119418560212	-14.346665582572609	9.444806330891755e-12	4.877467846400028e-10	17.009832650975984	LOC106600082	Histone H4	23	SHK_T1_vs_SHK_T0	Down	TRUE
A0A1S3MQJ4	-0.7915701050788151	16.16606193245821	-4.763514346379171	1.7212722163665044e-4	6.740614869600501e-4	-0.0735759789449908	LOC106574260	CLIP-associating protein 1-like isoform X1	4	SHK_T1_vs_SHK_T0	Down	TRUE
A0A1S3S0V0	0.7897290558600965	16.390951523796783	8.481839603206716	6.155656259597855e-8	7.658662329649662e-7	7.976822371576867	LOC106606250	39S ribosomal protein L12, mitochondrial-like isoform X1	7	SHK_T1_vs_SHK_T0	Up	TRUE
A0A1S3N4A6	-0.7895922960323833	15.382741165683706	-13.238887277482712	3.886162684032604e-11	1.5787866359893e-9	15.55960170249874	LOC100380625	Spectrin beta chain	98	SHK_T1_vs_SHK_T0	Down	TRUE
A0A1S3MIJ3	-0.7885729285575636	15.211875384813863	-5.231545042279378	4.522307086981062e-5	2.116553128797e-4	1.216789698244777	LOC106572881	A-kinase anchor protein 2-like	14	SHK_T1_vs_SHK_T0	Down	TRUE
A0A1S3PI49	-0.7883600220507727	15.852421113692792	-7.8861675108826255	1.8586799540882544e-7	2.0108762111983792e-6	6.839565940871188	LOC106585418	Prostaglandin G/H synthase 1	9	SHK_T1_vs_SHK_T0	Down	TRUE
A0A1S3NFH3	-0.7870864243970246	19.918671007875407	-6.205389382627442	5.424740936930899e-6	3.464871965278217e-5	3.3779467626633677	ptrf	Polymerase I and transcript release factor	35	SHK_T1_vs_SHK_T0	Down	TRUE
A0A1S3MXF6	-0.7868233441932997	15.270157738192308	-5.1075652615151075	5.968143958436346e-5	2.6884347423064206e-4	0.9353934215936226	LOC106575741	Dynein light chain Tctex-type 3	6	SHK_T1_vs_SHK_T0	Down	TRUE
A0A1S3RZR8	0.7867252963937386	14.677109680680452	7.753158151834996	2.394128069333456e-7	2.4651263500102415e-6	6.579201649487763	LOC106605968	Maestro heat-like repeat-containing protein family member 1	7	SHK_T1_vs_SHK_T0	Up	TRUE
A0A1S3LWB5	-0.7862139314600824	14.023900556468892	-4.184726551181372	4.8790061253373726e-4	0.00168716992359668	-1.1814696237442774	LOC106568919	Atypical chemokine receptor 4-like isoform X2	1	SHK_T1_vs_SHK_T0	Down	TRUE
A0A1S3KTL3	0.7859878509091018	14.251785489548173	3.2215526680262245	0.00465654127436458	0.01194538852684934	-3.393132716422574	itfg1	T-cell immunomodulatory protein	5	SHK_T1_vs_SHK_T0	Up	TRUE
C0HAZ0	0.7854384721392496	15.55084268094552	5.332599404727653	3.611130316035181e-5	1.7280184493078608e-4	1.4452805085590894	TIFA	TRAF-interacting protein with FHA domain-containing protein A	3	SHK_T1_vs_SHK_T0	Up	TRUE
A0A1S3PJ17	0.7845010527440266	14.930147782417846	3.901940870534063	9.350776115234072e-4	0.00296720695856418	-1.830129103958618	LOC106585666	Mevalonate kinase	4	SHK_T1_vs_SHK_T0	Up	TRUE
A0A1S3RZ12	0.7839744112512648	15.235071067188146	2.8598688025696153	0.00991614872374019	0.02282051644631076	-4.139972969126234	LOC106605963	Maestro heat-like repeat-containing protein family member 1	2	SHK_T1_vs_SHK_T0	Up	TRUE
A0A1S3M2Y5	-0.7832875847331504	14.382508361697075	-4.025807975288966	7.032093164354141e-4	0.00232662938379628	-1.5464548119725388	LOC106570026	Elongin-A	2	SHK_T1_vs_SHK_T0	Down	TRUE
B5XF34	-0.783101427666594	17.498296540931317	-6.556954586429977	2.596260674775236e-6	1.8608359519300637e-5	4.132167607454167	UBIQ	Ubiquitin-ribosomal protein eS31 fusion protein	14	SHK_T1_vs_SHK_T0	Down	TRUE
A0A1S3QSY4	-0.7823115418947477	14.833337914866748	-4.97621131896555	8.019638463373779e-5	3.4856827440515436e-4	0.6361089820253261	LOC106596415	TRPM8 channel-associated factor homolog	11	SHK_T1_vs_SHK_T0	Down	TRUE
A0A1S3KKZ1	-0.781932195433324	17.84010877278725	-4.5890217938815026	1.931276897299343e-4	7.48448126584794e-4	-0.25128964003469	map1a	Microtubule-associated protein 1A isoform X2	7	SHK_T1_vs_SHK_T0	Down	TRUE
B9EP59	-0.7812166702546968	17.061236338391375	-12.409370347146158	1.1954533519508914e-10	3.7183580301305863e-9	14.405470189299898	GMFB	Glia maturation factor	11	SHK_T1_vs_SHK_T0	Down	TRUE
A0A1S3SCX8	-0.7807885047837058	15.17912672825633	-3.164751546698123	0.00527964404588577	0.01326463367355064	-3.4068281016340105	LOC106608644	DENN domain-containing protein 4C-like isoform X1	8	SHK_T1_vs_SHK_T0	Down	TRUE
C0H968	-0.7794307497553596	15.574296439578523	-7.3527102173300065	5.204374213784216e-7	4.66753676677256e-6	5.781080672148229	MEMO1	Protein MEMO1	14	SHK_T1_vs_SHK_T0	Down	TRUE
A0A1S3NQH2	-0.7794114909842165	17.57396387508459	-7.486616142125313	4.004625770669973e-7	3.711860060083931e-6	6.050345461421931	LOC106580784	14-3-3 protein epsilon	13	SHK_T1_vs_SHK_T0	Down	TRUE
A0A1S3SDU1	0.7789815811443255	14.761146442697353	3.693241815935072	0.00151046871538047	0.00449229042243633	-2.3055716897927683	LOC106608858	Sushi, von Willebrand factor type A, EGF and pentraxin domain-containing protein 1-like isoform X1	16	SHK_T1_vs_SHK_T0	Up	TRUE
A0A1S3LAL8	-0.7789436074706337	14.410690402281087	-3.6365775763855175	0.0017200617190837	0.00502670262685218	-2.4339472995613862	LOC106565422	Guanine nucleotide exchange factor MSS4-like	3	SHK_T1_vs_SHK_T0	Down	TRUE
A0A1S3L255	0.7785337392248142	13.92480423443092	4.835700966355617	4.838020124656025e-4	0.00167688080002587	-0.844990801246011	LOC106563727	Pre-mRNA-splicing factor RBM22	3	SHK_T1_vs_SHK_T0	Up	TRUE
A0A1S3QFX2	-0.7771969785531851	17.841435564476626	-9.965216920110365	4.767997882108521e-9	8.707793073991465e-8	10.61160585929312	LOC106592110	Far upstream element-binding protein 2-like isoform X3	33	SHK_T1_vs_SHK_T0	Down	TRUE
A0A1S3S5E3	0.7771485776852316	14.88729493182384	4.863244864200554	1.0351861664822994e-4	4.372087543304308e-4	0.37789820478710734	LOC106607281	ATP-citrate synthase	85	SHK_T1_vs_SHK_T0	Up	TRUE
B5XDR9	-0.7767329503412412	17.101617109439918	-6.150889609399842	6.089930132013015e-6	3.815551786334931e-5	3.2596888208537687	TMED7	Transmembrane emp24 domain-containing protein 7	6	SHK_T1_vs_SHK_T0	Down	TRUE
A0A1S3MEJ7	-0.7759942120732042	15.652687656380474	-9.84400818785599	5.818810110773852e-9	1.0342242256411144e-7	10.406430838072524	plod1	Procollagen-lysine,2-oxoglutarate 5-dioxygenase 1	11	SHK_T1_vs_SHK_T0	Down	TRUE
A0A1S3LFL0	-0.7753829399304593	16.813453196793873	-6.225950508375644	5.19362186327852e-6	3.339376078485089e-5	3.4224705656659955	LOC106566338	Deoxyribonuclease	11	SHK_T1_vs_SHK_T0	Down	TRUE
A0A1S3LE09	0.7750518442625953	17.677637859896365	7.010358868707245	1.028288591991212e-6	8.37882879228858e-6	5.081835039662958	LOC106565982	Hyaluronidase	7	SHK_T1_vs_SHK_T0	Up	TRUE
A0A1S3NKR2	0.7742881305616258	15.656727262554137	6.380177729476091	3.753126497193602e-6	2.549905738480113e-5	3.754818887705397	LOC106579996	peptidylprolyl isomerase	11	SHK_T1_vs_SHK_T0	Up	TRUE
A0A1S3LCQ7	-0.774276272535106	14.425222509235748	-6.881636545601751	1.3338039315631291e-6	1.045338199382547e-5	4.814927194472728	LOC106565771	Host cell factor 1-like isoform X1	29	SHK_T1_vs_SHK_T0	Down	TRUE
A0A1S3S738	-0.773681693415849	13.979319718107812	-2.884376355348526	0.00975502990898162	0.02249306510287191	-4.109930790884777	LOC106607593	Axin interactor, dorsalization-associated protein isoform X3	1	SHK_T1_vs_SHK_T0	Down	TRUE
A0A1S3QKG7	-0.7718943777463547	13.736783435536433	-2.911022036937959	0.01670869868115349	0.03573488867239589	-4.390983365610083	LOC106593034	E3 ubiquitin-protein ligase CHIP	1	SHK_T1_vs_SHK_T0	Down	TRUE
A0A1S3R8D6	-0.7711734533557681	16.127900722423902	-6.510133563332987	2.8613019793217697e-6	2.0126849729693296e-5	4.0326024662221895	f10a1	Hsc70-interacting protein isoform X1	11	SHK_T1_vs_SHK_T0	Down	TRUE
A0A1S3LKV4	0.7710851060428361	15.903387490954946	10.03587650816308	4.2486050735217405e-9	7.855315634387567e-8	10.730417047447473	renbp	N-acylglucosamine 2-epimerase	9	SHK_T1_vs_SHK_T0	Up	TRUE
A0A1S3QKG1	0.7702529912053677	15.615885444490408	4.655653174140661	1.6589704914431484e-4	6.543838688836514e-4	-0.09816461782349162	LOC106593672	Programmed cell death 6-interacting protein-like	8	SHK_T1_vs_SHK_T0	Up	TRUE
A0A1S3PU95	-0.7699888847839205	16.047162370840002	-6.8283678871451565	1.486374454233829e-6	1.1380292616262083e-5	4.703841553668759	LOC106587416	Transcriptional repressor CTCF-like isoform X2	13	SHK_T1_vs_SHK_T0	Down	TRUE
B5DGC6	-0.7674444396535023	16.018824450469758	-10.139389131223504	3.5917737989079395e-9	6.766584582674517e-8	10.903418042267376	nme1	Nucleoside diphosphate kinase	9	SHK_T1_vs_SHK_T0	Down	TRUE
A0A1S3NI11	-0.7669185148355009	15.957273071151642	-4.5058748361684975	2.3354264434569333e-4	8.799474271498301e-4	-0.44251416456422543	ssr1	Translocon-associated protein subunit alpha	2	SHK_T1_vs_SHK_T0	Down	TRUE
A0A1S3LJN7	-0.7666346887215809	15.01994861228614	-4.560190606084245	2.0627199479804684e-4	7.911729948194834e-4	-0.3175810642639654	LOC106566983	mitogen-activated protein kinase	9	SHK_T1_vs_SHK_T0	Down	TRUE
A0A1S3MMQ7	-0.7665752973392213	16.025039491288307	-4.624760965580301	1.7800260044467515e-4	6.952462588983649e-4	-0.16914259761718764	gnao1	Guanine nucleotide-binding protein G(O) subunit alpha isoform X1	8	SHK_T1_vs_SHK_T0	Down	TRUE
B5X3M0	-0.7665573862013257	16.213991016959852	-10.094512983681213	3.862474202916774e-9	7.18588658561339e-8	10.828569240307637	BCCIP	Protein BCCIP homolog	13	SHK_T1_vs_SHK_T0	Down	TRUE
A0A1S3N8R6	-0.7655520313550817	15.221145521048856	-2.4635120973195845	0.0238772505411733	0.04871709608195659	-4.960144396214292	LOC106577683	Uncharacterized protein LOC106577683 isoform X2	6	SHK_T1_vs_SHK_T0	Down	TRUE
A0A1S3P282	0.7652712815365206	14.83586023241672	4.985655407624355	7.850679881382708e-5	3.432229886648429e-4	0.6576630370754755	LOC106582765	GDH/6PGL endoplasmic bifunctional protein-like	4	SHK_T1_vs_SHK_T0	Up	TRUE
A0A1S3M5Z5	0.7650517358067521	14.41903866194104	2.81845620558817	0.01277497135031504	0.02845659414549848	-4.208475148520781	LOC106570725	Uncharacterized protein KIAA1522 homolog isoform X2	3	SHK_T1_vs_SHK_T0	Up	TRUE
A0A1S3SUT9	-0.7649961136214039	17.80242738677468	-8.247593572600122	9.453654640378753e-8	1.1135547438331737e-6	7.535182497422073	LOC106611940	Heterogeneous nuclear ribonucleoprotein A/B-like isoform X2	21	SHK_T1_vs_SHK_T0	Down	TRUE
B5X0V6	0.7641116951536517	15.839766528506296	3.655002432289469	0.00164892815879832	0.00485571941042583	-2.3922435754103093	VP26A	Vacuolar protein sorting-associated protein 26A	4	SHK_T1_vs_SHK_T0	Up	TRUE
A0A1S3KZY2	-0.7632770343061015	14.058734498274225	-3.2241624264567132	0.00439904283961998	0.01138755259566994	-3.3548799397858806	ciz1	Cip1-interacting zinc finger protein	7	SHK_T1_vs_SHK_T0	Down	TRUE
A0A1S3LEU3	-0.7631867693351122	14.75553801177263	-4.076753587703728	7.604063193652255e-4	0.00248829947356116	-1.5740176527090686	LOC106566152	Protein phosphatase 1 regulatory subunit 1A	3	SHK_T1_vs_SHK_T0	Down	TRUE
B9EPK8	-0.7619847517871712	17.960034881524205	-9.818935458519103	6.064822562324249e-9	1.0727422446347757e-7	10.363772197235196	H1X	Histone H1x	14	SHK_T1_vs_SHK_T0	Down	TRUE
A0A1S3NUL3	0.761934415979713	17.20213969722582	6.514556679009968	2.83511241893947e-6	1.9966145478663348e-5	4.042020007503306	LOC106581407	Ragulator complex protein LAMTOR1	7	SHK_T1_vs_SHK_T0	Up	TRUE
A0A1S3LKL8	0.7612730844288755	16.486224294977692	4.824042881161076	1.1313410541942633e-4	4.724733409544154e-4	0.28813817536787756	LOC106567059	dynamin GTPase	5	SHK_T1_vs_SHK_T0	Up	TRUE
B5XB84	-0.7605586339437913	18.08254955170925	-6.505723593438615	2.887661974726908e-6	2.0288373309493052e-5	4.023210476694408	COF2	Cofilin-2	24	SHK_T1_vs_SHK_T0	Down	TRUE
B5X9S6	0.7602853129085148	14.597801530531449	2.532452215181744	0.0201460443266725	0.04206283174500336	-4.812225514242695	I14K	14 kDa transmembrane protein	3	SHK_T1_vs_SHK_T0	Up	TRUE
A0A1S3KPQ1	0.7592270857092505	14.923573606473184	3.070959156131849	0.00620701439477023	0.01526072044691966	-3.689027058618027	LOC106561356	G1/S-specific cyclin-D2	2	SHK_T1_vs_SHK_T0	Up	TRUE
A0A1S3S9V7	0.7590452680314286	15.6778838993431	9.217321032466042	1.6747133767043136e-8	2.5578998173089925e-7	9.317421430785744	LOC106608020	Cytochrome P450 2K1-like isoform X3	10	SHK_T1_vs_SHK_T0	Up	TRUE
B5XB52	0.7583800445461506	15.006871942524857	8.221780762560991	9.915655533939757e-8	1.1633849675577254e-6	7.486075056799197	RDH12	Retinol dehydrogenase 12	6	SHK_T1_vs_SHK_T0	Up	TRUE
A0A1S3P6V1	0.7582079082865008	14.579254436251327	4.672072416035021	1.598055495416484e-4	6.34053090801579e-4	-0.06045149015348095	hdhd3	Haloacid dehalogenase-like hydrolase domain-containing protein 3	6	SHK_T1_vs_SHK_T0	Up	TRUE
B5X671	0.756902892362703	16.494956338774603	11.629509544134772	3.6339987882974146e-10	9.731946530812629e-9	13.26213153836941	STX7	Syntaxin-7	8	SHK_T1_vs_SHK_T0	Up	TRUE
A0A1S3MVD5	-0.756318627652039	15.48692354995769	-5.505829143654378	2.4615462076432653e-5	1.258591947949108e-4	1.8349521311270385	LOC106575261	Actin-related protein 3 isoform X1	30	SHK_T1_vs_SHK_T0	Down	TRUE
B5X2N5	-0.7559123920429371	15.774266268979838	-5.222555510230108	4.613963431518337e-5	2.1493439635746889e-4	1.1964246122985776	PLCC	1-acyl-sn-glycerol-3-phosphate acyltransferase gamma	6	SHK_T1_vs_SHK_T0	Down	TRUE
A0A1S3N3J1	-0.7555396243790469	14.825719368905064	-6.423850683544946	3.425216686648973e-6	2.353900351285117e-5	3.8484041467439103	ate1	Arginyl-tRNA--protein transferase 1	6	SHK_T1_vs_SHK_T0	Down	TRUE
C0H8H4	-0.754825418918573	15.122421919557846	-4.514069649114854	2.292059410932411e-4	8.655884756065885e-4	-0.4236618007252959	INPP	Inositol polyphosphate 1-phosphatase	7	SHK_T1_vs_SHK_T0	Down	TRUE
C0H9A4	-0.7547648911250278	15.829484317238771	-5.909593832239221	1.0208684598182298e-5	5.924807037934371e-5	2.7319851984856056	MTPN	Myotrophin	10	SHK_T1_vs_SHK_T0	Down	TRUE
A0A1S3NLG5	0.7546509350992885	15.699864177107612	7.235685288816024	6.556754108868114e-7	5.664810275023576e-6	5.543806464947189	mmab	Cob(I)yrinic acid a,c-diamide adenosyltransferase, mitochondrial	3	SHK_T1_vs_SHK_T0	Up	TRUE
B5XF86	0.7542887910146536	14.4176672193399	6.967929181947682	1.1200760902957625e-6	8.990718294685879e-6	4.994095946562726	CYT	Cystatin	2	SHK_T1_vs_SHK_T0	Up	TRUE
A0A1S3RHY7	-0.7538501098883312	14.972138799221089	-7.265348989724527	6.182775266040474e-7	5.40189891873516e-6	5.604123372498974	LOC106602915	non-specific serine/threonine protein kinase	10	SHK_T1_vs_SHK_T0	Down	TRUE
A0A1S3PEL9	-0.7533343288285703	15.113225977419743	-4.774211267479676	1.2667780030514608e-4	5.228195047839202e-4	0.17393727050294316	ykt6	Synaptobrevin homolog YKT6 isoform X1	5	SHK_T1_vs_SHK_T0	Down	TRUE
A0A1S3SCQ4	-0.7523751481655552	14.688678410340938	-4.293570467302786	4.227710142576334e-4	0.00149395769061928	-0.905496569466676	LOC106608612	Synaptopodin-2-like isoform X1	3	SHK_T1_vs_SHK_T0	Down	TRUE
A0A1S3M9G4	-0.7523214880947631	14.439082509940349	-4.0219671631815785	7.094511865755615e-4	0.00234209092660544	-1.555263389448183	LOC106571359	Band 4.1-like protein 2 isoform X1	15	SHK_T1_vs_SHK_T0	Down	TRUE
B9EMT3	-0.7521588252374585	18.041192425154215	-11.106369178133685	7.91349181621099e-10	1.8460692627504705e-8	12.461189458785586	UBE2N	Ubiquitin-conjugating enzyme E2 N	10	SHK_T1_vs_SHK_T0	Down	TRUE
P68871	0.7512580746156061	16.000569904440052	4.52952474174107	2.21247137424886e-4	8.394459369132269e-4	-0.3881099417243022	HBB	Hemoglobin subunit beta	1	SHK_T1_vs_SHK_T0	Up	TRUE
A0A1S3LVC1	0.75043575710753	15.819036505054564	4.837998854885251	1.0961119281968117e-4	4.596896373027639e-4	0.32010136312822457	LOC106568727	3-keto-steroid reductase-like isoform X1	8	SHK_T1_vs_SHK_T0	Up	TRUE
A0A1S3KSH7	-0.7492892420795556	17.560586017739045	-10.44694621764489	2.1960615744179432e-9	4.4307026089270135e-8	11.41017080227004	LOC106561796	Protein quaking-A isoform X1	17	SHK_T1_vs_SHK_T0	Down	TRUE
A0A1S3LK75	0.7491002999545238	19.27759542919143	12.509129701072691	1.0410974938007664e-10	3.3071458686054133e-9	14.547550632756153	LOC106567056	Extended synaptotagmin-1-like isoform X1	81	SHK_T1_vs_SHK_T0	Up	TRUE
B5XFP1	-0.7486033935171221	16.13217319573119	-5.965979910403563	9.041914614555257e-6	5.33053445983455e-5	2.855888765345573	BAF	Barrier-to-autointegration factor	9	SHK_T1_vs_SHK_T0	Down	TRUE
A0A1S3MZX9	-0.7480293259678668	15.131200476399783	-3.822439896082552	0.00112264215143054	0.00348100671253542	-2.011672318313527	LOC106576022	Serine-threonine kinase receptor-associated protein	14	SHK_T1_vs_SHK_T0	Down	TRUE
C0HAL4	0.745848315636735	15.232970290728652	7.612377860710868	3.137853049846071e-7	3.0619703290328004e-6	6.3010555805534	P4K2A	Phosphatidylinositol 4-kinase type 2	9	SHK_T1_vs_SHK_T0	Up	TRUE
A0A1S3MAZ3	0.7455942647427332	13.924235854147332	3.0861400798599554	0.0059996965416287	0.01479974710723114	-3.656153847366132	LOC106571617	Centrosomal protein 43	1	SHK_T1_vs_SHK_T0	Up	TRUE
A0A1S3QZ68	-0.7442288672980268	13.556448008135895	-3.0060490850832435	0.00717451955522822	0.01729065003382686	-3.82894845230105	znf326	DBIRD complex subunit ZNF326	1	SHK_T1_vs_SHK_T0	Down	TRUE
A0A1S3L3A7	-0.7423764297360762	22.372602393223996	-10.80441612696069	1.2557159482175675e-9	2.7269584155473865e-8	11.985808100266844	LOC106564005	Actin, cytoplasmic 1-like	65	SHK_T1_vs_SHK_T0	Down	TRUE
A0A1S3KUY6	-0.7422711163826019	14.932205340101438	-4.032230988952483	6.928935142764112e-4	0.00229886670403262	-1.5317226025681592	LOC106562223	Ras-related protein Rab-27A	6	SHK_T1_vs_SHK_T0	Down	TRUE
B5X115	-0.7419755196325148	17.506844366666996	-11.464388892271744	4.6323551895218053e-10	1.17222140643323e-8	13.012365967708558	GLYG	glycogenin glucosyltransferase	11	SHK_T1_vs_SHK_T0	Down	TRUE
A0A1S3PZP9	0.7419493835263005	18.777207382243557	9.975960086043454	4.6849452140300455e-9	8.608767020980747e-8	10.629707759323892	LOC106588568	Lanosterol 14-alpha demethylase	15	SHK_T1_vs_SHK_T0	Up	TRUE
A0A1S3SSJ0	-0.7419434803071887	15.50816331692603	-2.613927538871903	0.01692820520491341	0.03615709638188231	-4.648470330606463	LOC106611521	Malignant T-cell-amplified sequence	5	SHK_T1_vs_SHK_T0	Down	TRUE
B5XG79	-0.7411558232658972	15.024456350671436	-7.959016148709577	1.619656540385501e-7	1.7879092161150117e-6	6.9811678743383725	Y3374	Methyltransferase DDB_G0268948	7	SHK_T1_vs_SHK_T0	Down	TRUE
B9EL79	-0.7408877017821016	15.915141675353128	-3.93904605464448	8.585750283313265e-4	0.0027537111005342	-1.745247230237383	TCP4	Activated RNA polymerase II transcriptional coactivator p15	6	SHK_T1_vs_SHK_T0	Down	TRUE
A0A1S3SU59	-0.7407877091441541	17.087032318621784	-7.999239535938052	1.5015695586107078e-7	1.6761445614996534e-6	7.059051091964023	LOC106611807	Metavinculin	67	SHK_T1_vs_SHK_T0	Down	TRUE
M4V3H3	-0.7400113477204187	17.76099527239811	-3.313487429785061	0.00359414201749884	0.00953541365104535	-3.1578003791919524	rpl27a	Large ribosomal subunit protein uL15	13	SHK_T1_vs_SHK_T0	Down	TRUE
A0A1S3P0A8	-0.7397408131360734	16.147594171729548	-7.555467212651561	3.503112383691882e-7	3.3419468299373665e-6	6.187863805975806	LOC106582390	Signal recognition particle 14 kDa protein	3	SHK_T1_vs_SHK_T0	Down	TRUE
A0A1S3MYU3	-0.7392377630006486	19.469076569821645	-6.61572982801745	2.298968983962951e-6	1.6722829198814545e-5	4.256762397277872	LOC106576070	Non-muscle caldesmon-like isoform X3	41	SHK_T1_vs_SHK_T0	Down	TRUE
A0A1S3N0W7	-0.7389506221459037	17.845859453671622	-8.918856888439166	2.8171871314716433e-8	3.940103407294766e-7	8.781710907477457	LOC106576424	Myotrophin	12	SHK_T1_vs_SHK_T0	Down	TRUE
A0A1S3KW11	0.7389191398705055	15.39658313977054	5.707335233915235	1.58275305381699e-5	8.663795817960646e-5	2.284711773226454	LOC106562245	Carboxypeptidase	4	SHK_T1_vs_SHK_T0	Up	TRUE
B5X856	-0.7388991552418638	18.00106206858352	-13.668177413238295	2.221273623035234e-11	1.0095594663025636e-9	16.133443782048527	CPNS1	Calpain small subunit 1	21	SHK_T1_vs_SHK_T0	Down	TRUE
A0A1S3SHJ6	-0.7383746573341394	15.347715521632828	-2.7436528465894656	0.01278844034995832	0.02847597530572376	-4.382754733350897	LOC106609462	fructose-2,6-bisphosphate 2-phosphatase	1	SHK_T1_vs_SHK_T0	Down	TRUE
B5DGC5	-0.7380929022852989	18.48557075180226	-5.412148791637229	3.0272026472527733e-5	1.499042637594823e-4	1.624551281445254	CIRBP	Cold-inducible RNA-binding protein	10	SHK_T1_vs_SHK_T0	Down	TRUE
B5X0W7	-0.7375486785125211	17.015844383366094	-8.614291743023017	4.844828022979594e-8	6.249095670244953e-7	8.223372699625529	DDAH2	N(G),N(G)-dimethylarginine dimethylaminohydrolase 2	10	SHK_T1_vs_SHK_T0	Down	TRUE
A0A1S3R7P9	-0.7370489260398614	13.841181853723931	-4.385644144846251	3.0757943544563933e-4	0.00112209186834536	-0.7191908340824487	LOC106600909	procollagen galactosyltransferase	9	SHK_T1_vs_SHK_T0	Down	TRUE
A0A1S3QPS8	-0.7370167172189834	14.522094752606458	-7.835773051514428	2.0452154965740145e-7	2.17017000204661e-6	6.741196750798308	pgm2	Phosphoglucomutase-2	6	SHK_T1_vs_SHK_T0	Down	TRUE
C0HBB4	-0.7366798090187885	17.301015909979952	-8.42872282193714	6.780385166213688e-8	8.314673554954446e-7	7.877307608911829	TCPE	T-complex protein 1 subunit epsilon	47	SHK_T1_vs_SHK_T0	Down	TRUE
B5X5L8	0.7366299268778143	16.839606971579027	7.247202135109972	6.408853611589972e-7	5.5711315528988815e-6	5.567238202769976	CD63	Tetraspanin	1	SHK_T1_vs_SHK_T0	Up	TRUE
A0A1S3SVI7	-0.735933372808045	15.855178052065506	-11.194053087350682	6.932594966596986e-10	1.6494604438453072e-8	12.597415826919722	LOC106612067	MORC family CW-type zinc finger protein 3-like isoform X2	10	SHK_T1_vs_SHK_T0	Down	TRUE
B5XBH7	-0.7356380353107639	15.67660611608146	-7.712450293441718	2.5882172832345965e-7	2.619802307707968e-6	6.499045071470884	RO32	Heterogeneous nuclear ribonucleoprotein A3 homolog 2	8	SHK_T1_vs_SHK_T0	Down	TRUE
A0A1S3PHK8	-0.7353830511013193	17.080430235258206	-6.321064924498345	4.249204023319131e-6	2.8227192911303508e-5	3.6277757140140094	LOC106585454	Protein SET-like	11	SHK_T1_vs_SHK_T0	Down	TRUE
A0A1S3L0B7	-0.7345471510719435	18.07707140231305	-19.835764907983876	2.6685211262345276e-14	3.886928820944536e-12	22.97744248215626	pkp3	Plakophilin 3 isoform X2	48	SHK_T1_vs_SHK_T0	Down	TRUE
A0A1S3N1G3	-0.7342675656806588	14.717703155638167	-3.542505117508836	0.00213338999169167	0.00604679878043791	-2.646243277675338	LOC106576547	DnaJ homolog subfamily C member 2-like	2	SHK_T1_vs_SHK_T0	Down	TRUE
A0A1S3Q4Z4	0.7339325999736985	13.83798946447918	3.4135124698093633	0.00286349150509994	0.00781928270162636	-2.9353942335096948	LOC106589505	Uncharacterized protein LOC106589505 isoform X1	9	SHK_T1_vs_SHK_T0	Up	TRUE
A0A1S3MMM9	-0.7335477187800077	14.712092678886412	-3.164803418026865	0.00628056863958442	0.01541617587981841	-3.2885312187027695	LOC106573688	Gigaxonin-like isoform X3	4	SHK_T1_vs_SHK_T0	Down	TRUE
A0A1S3SB89	-0.7334080121970636	14.871076809266109	-4.972013782566939	8.095916421579981e-5	3.5111701430410783e-4	0.6265273318540041	LOC106608275	Zinc finger CCCH domain-containing protein 14	11	SHK_T1_vs_SHK_T0	Down	TRUE
B5X0Y3	-0.7333308337185809	15.14906508691235	-5.4787269799298475	2.6130922293943304e-5	1.3258612399271827e-4	1.7741640672258	MP2K2	Dual specificity mitogen-activated protein kinase kinase 2	17	SHK_T1_vs_SHK_T0	Down	TRUE
B5X4J1	-0.733280589030409	15.731205537838676	-6.884229656710245	1.326803184996464e-6	1.041217952798802e-5	4.820325411206322	CDC37	Hsp90 co-chaperone Cdc37	14	SHK_T1_vs_SHK_T0	Down	TRUE
A0A1S3R9D6	-0.7328799470256886	15.72023210768272	-4.789257034762315	1.2242361792945267e-4	5.063115278910606e-4	0.20842970672476824	LOC106601025	Signal transducer and activator of transcription	42	SHK_T1_vs_SHK_T0	Down	TRUE
A0A1S3PKV5	0.7326564848859523	13.606655020370471	2.6650187744483795	0.0156285646385317	0.03384111240801715	-4.450876373905496	asmtl	N-acetylserotonin O-methyltransferase-like protein isoform X2	5	SHK_T1_vs_SHK_T0	Up	TRUE
A0A1S3R886	0.7316193528909274	15.270124118211015	5.917171126602608	1.0043306744267175e-5	5.8572878785901925e-5	2.748656105351885	LOC106601018	Heat shock 70 kDa protein-like	28	SHK_T1_vs_SHK_T0	Up	TRUE
A0A1S3S575	-0.7297654654890451	18.206508591242784	-6.926506258181609	1.2178692480644711e-6	9.684574100454092e-6	4.908211219583468	LOC106607249	LIM and SH3 domain protein 1	20	SHK_T1_vs_SHK_T0	Down	TRUE
A0A1S3PCK0	-0.7296793159336978	15.14771516967709	-4.09534815619523	5.992419000390942e-4	0.0020150183710774	-1.386856752335377	LOC106584527	Ferritin	2	SHK_T1_vs_SHK_T0	Down	TRUE
B9ELV5	-0.7294969366666422	18.784485561666084	-5.27413345052635	4.112668881081587e-5	1.9400362209967805e-4	1.3131848425374626	ARF4	ADP-ribosylation factor	11	SHK_T1_vs_SHK_T0	Down	TRUE
A0A1S3RBM8	-0.7292413393355162	15.148740769733102	-4.530989459340222	2.2050749477594907e-4	8.382372748580318e-4	-0.3847408151101668	LOC106601861	Nuclear GTPase SLIP-GC-like isoform X2	13	SHK_T1_vs_SHK_T0	Down	TRUE
C0H7J1	0.7290879128038252	15.999836685180355	3.439014528112133	0.00270189829140552	0.00744955521526951	-2.8784253878408332	CJ125	L-fucose mutarotase	6	SHK_T1_vs_SHK_T0	Up	TRUE
Q15843	-0.7288193006388326	16.78251802811792	-7.352623945263316	5.205257010499874e-7	4.66753676677256e-6	5.780906421849866	NEDD8	NEDD8	2	SHK_T1_vs_SHK_T0	Down	TRUE
C0H9N6	-0.7282005846914323	17.50635536806618	-15.14507922805384	3.601883458274569e-12	2.2117833742678634e-10	17.996098707754765	PLOD3	procollagen-lysine 5-dioxygenase	35	SHK_T1_vs_SHK_T0	Down	TRUE
A0A1S3M4B4	-0.7277772168815861	15.711143626365532	-8.453794903347916	6.477678125459131e-8	8.009253367544915e-7	7.924326267528644	map7d1	MAP7 domain-containing protein 1 isoform X1	6	SHK_T1_vs_SHK_T0	Down	TRUE
A0A1S3PX33	-0.7271281094277349	16.85878766772668	-7.211814629846143	6.874654316575537e-7	5.898769479682343e-6	5.495184091784226	LOC106588119	Transmembrane emp24 domain-containing protein 3-like	6	SHK_T1_vs_SHK_T0	Down	TRUE
A0A1S3QF54	0.727040301596098	14.153793255713374	3.3621501435760957	0.00321831793373605	0.00867319255427423	-3.0498124686013517	LOC106591778	isocitrate dehydrogenase (NADP(+))	3	SHK_T1_vs_SHK_T0	Up	TRUE
A0A1S3L3E9	0.7267193403631111	15.95876680206589	12.867416428078831	6.381756689570739e-11	2.2821467634800275e-9	15.050343167301424	LOC106563757	glutamine--fructose-6-phosphate transaminase (isomerizing)	23	SHK_T1_vs_SHK_T0	Up	TRUE
B5XCR0	0.7248795602943314	15.49421474631344	2.9527612516480137	0.00840720043098711	0.01982147689453417	-3.857595663805235	U334	Probable UPF0334 kinase-like protein C1orf57	1	SHK_T1_vs_SHK_T0	Up	TRUE
A0A1S3N4N2	-0.7244277969868342	17.89300444849853	-5.120097848418031	5.802723426480934e-5	2.625292750223041e-4	0.9638888677428854	fam98a	Protein FAM98A	4	SHK_T1_vs_SHK_T0	Down	TRUE
A0A1S3P3M2	-0.7242774033723638	15.455588800922492	-7.597104001131486	3.231830055609653e-7	3.1230564873949588e-6	6.270719257315574	glt8d1	Glycosyltransferase 8 domain-containing protein 1	7	SHK_T1_vs_SHK_T0	Down	TRUE
A0A1S3RC34	0.7242707273115876	15.687575934341416	4.716801161583017	1.4433495067555445e-4	5.831991376416855e-4	0.04223984961691673	clcn7	Chloride channel protein	4	SHK_T1_vs_SHK_T0	Up	TRUE
B5X5X0	-0.7241761799293123	16.12125885134977	-6.854025139778771	1.4107569272499614e-6	1.0908243656191289e-5	4.757392813076227	EIF3K	Eukaryotic translation initiation factor 3 subunit K	8	SHK_T1_vs_SHK_T0	Down	TRUE
B5X130	0.723931268957978	16.073535411932607	4.695055110938495	1.5165726488834596e-4	6.070356473949076e-4	-0.00767760105280057	NPL	N-acetylneuraminate lyase	9	SHK_T1_vs_SHK_T0	Up	TRUE
B9EM45	-0.723767031010409	15.10806459522081	-5.299785183789034	3.884404894861814e-5	1.8381668805162244e-4	1.3711756927790857	CHMP5	Charged multivesicular body protein 5	6	SHK_T1_vs_SHK_T0	Down	TRUE
A0A1S3NXA0	0.7225197516004016	15.123778187837218	5.225454279556365	4.584202764259759e-5	2.1404893595120623e-4	1.2029922276394016	LOC106581956	Deoxyribonuclease-2-alpha	3	SHK_T1_vs_SHK_T0	Up	TRUE
A0A1S3SBS3	-0.7222791175759049	16.37970288278055	-5.913007147555396	1.0133844255654132e-5	5.8985689955912754e-5	2.7394956609945504	LOC106608403	High mobility group protein B2-like	13	SHK_T1_vs_SHK_T0	Down	TRUE
A0A1S3L866	0.7220191491089629	14.261204002938172	2.622371213501128	0.02326322556748635	0.04759437584413446	-4.268636936146672	LOC106565061	Dystroglycan 1	2	SHK_T1_vs_SHK_T0	Up	TRUE
A0A1S3NWQ3	-0.7219459377806263	15.117432281481754	-3.928169979249642	8.803279722491298e-4	0.00281441041235107	-1.770136478122749	LOC106581904	NADH dehydrogenase [ubiquinone] flavoprotein 3, mitochondrial-like	1	SHK_T1_vs_SHK_T0	Down	TRUE
A0A1S3P5U3	-0.721836604159563	16.447095954135623	-8.583524672697289	5.12092560874164e-8	6.562696938928128e-7	8.166305082374997	LOC101448033	Calpastatin	18	SHK_T1_vs_SHK_T0	Down	TRUE
A0A1S3KSN7	-0.7214422030338596	15.31382899636813	-2.8210983982202777	0.01079770231035428	0.02464980053418798	-4.221434262392986	LOC106561907	Src substrate cortactin-like isoform X2	20	SHK_T1_vs_SHK_T0	Down	TRUE
C0HAN8	-0.7214190857310587	15.302240976307097	-6.550646842926051	2.630438954074024e-6	1.8768197650812513e-5	4.118770215321013	CNPY4	Canopy 4	4	SHK_T1_vs_SHK_T0	Down	TRUE
A0A1S3MID9	-0.7213705804202526	15.617538533730064	-6.094245989183482	6.870610954795027e-6	4.212657969408204e-5	3.1364099436625787	LOC106572918	Host cell factor 1-like isoform X3	19	SHK_T1_vs_SHK_T0	Down	TRUE
A0A1S3L0B6	0.7211438735050262	14.847945853436723	5.507805812914906	3.6087725694721893e-5	1.7280184493078608e-4	1.5193154650092682	LOC106563193	Vitamin K-dependent gamma-carboxylase	4	SHK_T1_vs_SHK_T0	Up	TRUE
B5XAC9	-0.7209369058826152	15.414223343208995	-7.8407542349659005	2.0259424558877153e-7	2.1597441760054244e-6	6.750935007050161	PSD10	26S proteasome non-ATPase regulatory subunit 10	5	SHK_T1_vs_SHK_T0	Down	TRUE
B5X9F3	0.7208415155930563	15.05164558465645	4.183639039551022	4.891220227801656e-4	0.00169041476854348	-1.1839700635198778	TOM20	Mitochondrial import receptor subunit TOM20 homolog	1	SHK_T1_vs_SHK_T0	Up	TRUE
A0A1S3LTY0	-0.7206907992962215	16.524133323738866	-7.193652687565197	7.127181222032026e-7	6.103471962643511e-6	5.458139247291492	lman1	Protein ERGIC-53 isoform X2	15	SHK_T1_vs_SHK_T0	Down	TRUE
A0A1S3MMS3	0.7192503753953687	15.552259263797902	8.550506302152925	5.4354846143478874e-8	6.839299553854015e-7	8.104925118081145	LOC106573518	Maestro heat-like repeat-containing protein family member 1	8	SHK_T1_vs_SHK_T0	Up	TRUE
A0A1S3PFN8	-0.7192406705001719	13.7502048926778	-3.6617989222651106	0.00162343125712932	0.00479482268426128	-2.376850483241455	LOC106585115	Nucleolysin TIA-1 isoform p40-like	11	SHK_T1_vs_SHK_T0	Down	TRUE
A0A1S3P972	-0.7187954897398825	14.7042522095967	-6.519437672641963	2.80649827984496e-6	1.9807433178611313e-5	4.052409602467553	LOC106583949	Apoptosis regulator BAX-like isoform X1	1	SHK_T1_vs_SHK_T0	Down	TRUE
A0A1S3QDD3	-0.7187835432186027	16.637067105167812	-6.452476530802574	3.2264267549403095e-6	2.2404907651748287e-5	3.9096177179753737	LOC106591320	LOW QUALITY PROTEIN: epsin-2-like	4	SHK_T1_vs_SHK_T0	Down	TRUE
A0A1S3PVC9	-0.7171027224512319	13.678498687893928	-3.960403363693506	8.1740824613567e-4	0.00264296808117066	-1.6963513749936894	LOC106587610	Dipeptidase	3	SHK_T1_vs_SHK_T0	Down	TRUE
A0A1S3R6N2	-0.7169502273331538	15.519785062539434	-3.383011453303955	0.00306927476703533	0.00832411848716394	-3.003393199078454	LOC106600842	Chromobox protein homolog 1-like	10	SHK_T1_vs_SHK_T0	Down	TRUE
A0A1S3SN81	-0.7165016589021871	13.618501232236554	-2.8273373745063295	0.01147333839616266	0.02600333089255539	-4.140984644118625	tssc1	Protein TSSC1 isoform X1	3	SHK_T1_vs_SHK_T0	Down	TRUE
A0A1S3L5X5	-0.7155620263985334	19.4118274212356	-17.094094501816315	4.064441661786419e-13	3.6777038794224985e-11	20.220472107771343	LOC106564681	Myosin-10-like isoform X2	171	SHK_T1_vs_SHK_T0	Down	TRUE
A0A1S3PAL1	-0.7146252096512207	19.844825549235058	-9.118313789668791	1.98765523908789e-8	2.923713568431744e-7	9.140956089088888	LOC106584198	Elongation factor 1-delta	18	SHK_T1_vs_SHK_T0	Down	TRUE
B5XGW5	0.7138076929891035	14.570278575273576	3.5696108315915223	0.00200514158094703	0.0057432640390483	-2.585186541312944	GNPTG	N-acetylglucosamine-1-phosphotransferase subunit gamma	1	SHK_T1_vs_SHK_T0	Up	TRUE
A0A1S3SEB1	-0.7136496865755753	14.608856316835892	-5.8598299012319	1.1366557628279294e-5	6.502019363609572e-5	2.6223428403814344	LOC106608959	Tudor domain-containing protein 7B-like isoform X1	8	SHK_T1_vs_SHK_T0	Down	TRUE
A0A1S3MP94	-0.7130099794069054	18.694539683109415	-9.331711511430637	1.3760186060028064e-8	2.1399956028772815e-7	9.51978470218916	LOC106573818	Calreticulin	28	SHK_T1_vs_SHK_T0	Down	TRUE
B5X5C3	0.7126940581007126	17.459299053763157	6.1861528777938215	5.65055098934495e-6	3.582281370315078e-5	3.336245905857873	CX6C2	Cytochrome c oxidase subunit 6C	7	SHK_T1_vs_SHK_T0	Up	TRUE
A0A1S3LRQ9	-0.7114870159254245	16.734076818976774	-3.838961655811176	0.00108080241578902	0.00336525131756623	-1.973983499575464	LOC106568029	Large ribosomal subunit protein eL42	7	SHK_T1_vs_SHK_T0	Down	TRUE
B5X3F7	-0.7107488279457854	21.361362692713225	-7.038194275914469	9.72326357702878e-7	7.97628160467251e-6	5.139266659158138	TYPH	Thymidine phosphorylase	48	SHK_T1_vs_SHK_T0	Down	TRUE
A0A1S3KL27	-0.710614418366804	14.982166648997593	-3.0551763097831133	0.00642991668974411	0.01574393705254278	-3.723144860741383	LOC106560562	Actin-related protein 2/3 complex subunit 5	5	SHK_T1_vs_SHK_T0	Down	TRUE
C0H9V3	-0.7090409243577778	14.376442953567684	-3.2634874488658023	0.00424331270250652	0.0109939537784681	-3.3023308127772664	STX5	Syntaxin-5	5	SHK_T1_vs_SHK_T0	Down	TRUE
B5XAK8	0.7089330585707074	14.606514733748291	5.064004741257616	6.581399290237379e-5	2.935333574406096e-4	0.8362662425757241	PECR	Peroxisomal trans-2-enoyl-CoA reductase	3	SHK_T1_vs_SHK_T0	Up	TRUE
A0A1S3MGB4	-0.7089138153562153	14.913849377358488	-8.402776328689734	7.109159248234258e-8	8.629748817470935e-7	7.828562628101447	LOC106572530	Diacylglycerol kinase	10	SHK_T1_vs_SHK_T0	Down	TRUE
B5DGU5	-0.7088555916120853	15.086482994357828	-3.108536070783548	0.00570607216398147	0.01418088346371092	-3.607557510935944	PSA7	Proteasome subunit alpha type	23	SHK_T1_vs_SHK_T0	Down	TRUE
A0A1S3PIL4	-0.7088194749253205	15.079652434406832	-6.871736383225695	1.3608846114892472e-6	1.059609243782762e-5	4.794309452017747	dbnl	Drebrin-like protein isoform X3	18	SHK_T1_vs_SHK_T0	Down	TRUE
A0A1S3LMB4	-0.7078414908142232	15.897384071432162	-6.330095251933033	4.169256525871046e-6	2.781988823743228e-5	3.6472109483503337	LOC106567421	Heterogeneous nuclear ribonucleoprotein H-like isoform X1	12	SHK_T1_vs_SHK_T0	Down	TRUE
A0A1S3NMJ3	-0.7076565706475932	16.021792560603973	-4.801913179366842	1.1895744953480614e-4	4.947171926336088e-4	0.23743633690360433	LOC106580304	MORC family CW-type zinc finger protein 2A-like isoform X1	4	SHK_T1_vs_SHK_T0	Down	TRUE
A0A1S3L7T2	0.7075345223074745	14.70798558296073	4.058087614425027	6.528752601961829e-4	0.00217576509703772	-1.472397163684561	aars2	Alanine--tRNA ligase	5	SHK_T1_vs_SHK_T0	Up	TRUE
A0A1S3LEW2	-0.7074169143318478	15.963363163263146	-10.038762500937432	4.228688872634385e-9	7.842773275581536e-8	10.735257313705944	LOC106566161	Phosphodiesterase	11	SHK_T1_vs_SHK_T0	Down	TRUE
A0A1S3KNE5	-0.7066633388656189	14.722721619530876	-5.632787265563227	3.488607352856962e-5	1.68696057581067e-4	1.5973721186979164	api5	Apoptosis inhibitor 5	7	SHK_T1_vs_SHK_T0	Down	TRUE
B5DGL6	-0.7065295561550293	18.97779752983511	-15.1386043188025	3.6295172585105597e-12	2.2117833742678634e-10	17.988286916446903	rps3a	Small ribosomal subunit protein eS1	36	SHK_T1_vs_SHK_T0	Down	TRUE
A0A1S3ML13	0.7053955004122994	16.197171466509467	5.6353577090990985	1.852215162823536e-5	9.950064775648284e-5	2.12451597891737	LOC106573350	CD44 antigen	6	SHK_T1_vs_SHK_T0	Up	TRUE
A0A1S3NKU6	0.7046692491584086	15.74860610351712	3.2110137269058256	0.00453151342558224	0.01168993441795989	-3.383757440602346	LOC106580017	Mitochondrial-processing peptidase subunit alpha	3	SHK_T1_vs_SHK_T0	Up	TRUE
A0A1S3P503	0.7034134289487639	14.497182732582717	3.5880102377828966	0.00192245881975086	0.0055383135897502	-2.543687433610417	LOC106583266	HIG1 domain family member 1A, mitochondrial-like	1	SHK_T1_vs_SHK_T0	Up	TRUE
B5X3Y4	0.7034050231351223	17.693769026470733	11.50663141939427	4.352351245402894e-10	1.1155468513968276e-8	13.076526388546789	FPPS	Farnesyl pyrophosphate synthase	15	SHK_T1_vs_SHK_T0	Up	TRUE
A0A1S3RWJ3	-0.7033316456726979	15.925361633441682	-9.730572167486423	7.021820494453448e-9	1.222574693669854e-7	10.21283430903422	LOC106605297	Uncharacterized protein LOC106605297	8	SHK_T1_vs_SHK_T0	Down	TRUE
A0A1S3PKQ1	-0.702238849837622	15.632196972790446	-8.09882212701183	1.2460889650352336e-7	1.4174558665124602e-6	7.25094581236566	LOC106585993	Protein RUFY3-like	12	SHK_T1_vs_SHK_T0	Down	TRUE
A0A1S3PYI3	0.7015130958489806	13.75128784951138	3.4554151618089683	0.00260275344897775	0.00721952791328153	-2.841734802649661	LOC106588379	Mucolipin-1-like	2	SHK_T1_vs_SHK_T0	Up	TRUE
A0A1S3SWV5	0.7000423230638404	14.231094688912473	3.0244010621469184	0.00688708417113434	0.0167397910744869	-3.789495495908167	LOC106612308	FAS-associated factor 2	14	SHK_T1_vs_SHK_T0	Up	TRUE
B9EPG3	-0.6990586673005854	16.380031115589542	-10.3803985297227	2.440585007205229e-9	4.8422503863885806e-8	11.301434805836486	PGDH	15-hydroxyprostaglandin dehydrogenase	9	SHK_T1_vs_SHK_T0	Down	TRUE
A0A1S3PLG7	0.6990476223941027	15.558436120657651	4.536213067427626	2.1788999275201975e-4	8.293429169630733e-4	-0.3727258440324963	LOC106586130	Sterol 26-hydroxylase, mitochondrial-like	9	SHK_T1_vs_SHK_T0	Up	TRUE
B5X8P9	-0.6981543570822151	15.429396202452809	-7.1177046290535895	8.291674095508152e-7	6.964539760671545e-6	5.302755135829245	AB14B	Putative protein-lysine deacylase ABHD14B	6	SHK_T1_vs_SHK_T0	Down	TRUE
A0A1S3Q065	-0.6962600416138827	18.299929027780156	-12.941042041647746	5.778957371576159e-11	2.1134838712660013e-9	15.15223789634707	LOC106588419	Carcinoembryonic antigen-related cell adhesion molecule 2-like	15	SHK_T1_vs_SHK_T0	Down	TRUE
A0A1S3SDI9	-0.6958092305792043	17.388099361105432	-15.32671841106012	2.910091389844424e-12	1.9097874483682303e-10	18.214037180936995	LOC106608788	Multiple PDZ domain protein-like isoform X3	39	SHK_T1_vs_SHK_T0	Down	TRUE
A0A1S3QLK8	-0.69530186722114	16.988367928219628	-6.385549202887138	3.7111106284513575e-6	2.5242315117439073e-5	3.766341887017167	lrpap1	Alpha-2-macroglobulin receptor-associated protein isoform X1	20	SHK_T1_vs_SHK_T0	Down	TRUE
A0A1S3T0G9	0.694794920132372	15.33473830470878	4.907424939431532	9.367144405528722e-5	3.99861232236008e-4	0.47896434822941014	wdr81	WD repeat-containing protein 81	7	SHK_T1_vs_SHK_T0	Up	TRUE
A0A1S3RPZ7	-0.6945471148941991	15.090978093567363	-6.036765055998616	7.768412744833602e-6	4.69089594662753e-5	3.0109293114566897	ap3m1	AP-3 complex subunit mu-1	7	SHK_T1_vs_SHK_T0	Down	TRUE
B5XBB1	-0.6938697678906411	15.312323202116884	-9.716045939219836	7.193626410576357e-9	1.24522715721629e-7	10.187931987010892	SMD3	Small nuclear ribonucleoprotein Sm D3	9	SHK_T1_vs_SHK_T0	Down	TRUE
A0A1S3PEG9	-0.693649768493291	19.333439579666827	-4.698568075252435	1.5044938414153418e-4	6.034141854219222e-4	3.8744391929856903e-4	LOC106584895	Histone H2A	9	SHK_T1_vs_SHK_T0	Down	TRUE
A0A1S3N6C9	-0.6936252513774281	15.557095303025337	-3.2206861564648173	0.00443369329873797	0.01146234475327411	-3.3625180453088515	LOC106577487	RNA helicase	11	SHK_T1_vs_SHK_T0	Down	TRUE
A0A1S3N8E8	0.6933126992171026	13.75370145297502	4.0237680938273614	7.065175449413336e-4	0.00233628060818917	-1.5511331957916346	LOC106577844	Phosphatidylinositol 3-kinase catalytic subunit type 3	1	SHK_T1_vs_SHK_T0	Up	TRUE
A0A1S3KP34	-0.6927062570319276	14.470469765156883	-4.868232852721762	1.0235614597705524e-4	4.329114049397832e-4	0.38931371675534	arl15	ADP-ribosylation factor-like 15 isoform X1	3	SHK_T1_vs_SHK_T0	Down	TRUE
A0A1S3RSF5	0.6918130274581902	13.58850148004062	2.4972193427589073	0.02170886145830345	0.0448289490418355	-4.882239603889355	LOC106604515	Elongation of very long chain fatty acids protein 6	1	SHK_T1_vs_SHK_T0	Up	TRUE
A0A1S3L3G7	0.6910131417179617	14.600644346731867	4.3128732762464494	3.634694489212465e-4	0.0013060406431755	-0.8866728140881373	LOC106563924	Phosphatidylinositol 3,4,5-trisphosphate 3-phosphatase TPTE2-like isoform X2	6	SHK_T1_vs_SHK_T0	Up	TRUE
A0A1S3RKA7	-0.6904900410545309	15.939207448763954	-4.108437253536017	5.814679834846967e-4	0.00196521041164154	-1.356794898286109	LOC106603483	Drebrin-like isoform X2	19	SHK_T1_vs_SHK_T0	Down	TRUE
A0A1S3L794	-0.6903805317507832	18.202694800345757	-12.269010041596069	1.4543119816506962e-10	4.342575577208979e-9	14.20399518979777	LOC106564882	Protein kinase C	44	SHK_T1_vs_SHK_T0	Down	TRUE
B5X3I9	0.6902898265663744	14.576914930018678	3.983927020888702	8.462917195862493e-4	0.00272455749292133	-1.600204676506686	ENPP4	bis(5'-adenosyl)-triphosphatase	3	SHK_T1_vs_SHK_T0	Up	TRUE
A0A1S3MIJ1	0.6902234562749179	13.593666735248298	3.388379139682321	0.00583388809572943	0.01445042708738953	-3.4178079815717775	LOC106572951	ATP-binding cassette sub-family D member 1-like	1	SHK_T1_vs_SHK_T0	Up	TRUE
B5XGW1	-0.6899222637771807	14.41472644297175	-3.178986615170486	0.00487067873013113	0.01239884628147619	-3.4539459669590933	MYL6	Myosin light polypeptide 6	18	SHK_T1_vs_SHK_T0	Down	TRUE
B5X8M4	-0.6898185613774519	15.373091406633025	-4.435809977993145	2.7417238064589565e-4	0.00101573043251692	-0.603734795873077	brcc3	Lys-63-specific deubiquitinase BRCC36	4	SHK_T1_vs_SHK_T0	Down	TRUE
A0A1S3Q3N4	0.6895461283011812	13.915937717205871	3.871656212013842	0.00119053870418603	0.00365735449660442	-1.915535621757753	LOC106589300	RNA helicase	4	SHK_T1_vs_SHK_T0	Up	TRUE
A0A1S3L0Y0	-0.6894415847139221	19.44461549079449	-9.661662991427724	7.876720131972521e-9	1.332571462553538e-7	10.094478335766798	LOC106563481	Peroxiredoxin-5	21	SHK_T1_vs_SHK_T0	Down	TRUE
A0A1S3RRH9	-0.6891364486107552	15.60718330965485	-7.188271268585218	7.203833459479916e-7	6.154691476396862e-6	5.447154392679999	LOC106604595	Nucleophosmin	5	SHK_T1_vs_SHK_T0	Down	TRUE
A0A1S3NTN9	0.6888185473574406	15.791373086359393	9.762939943541388	6.654197515301611e-9	1.1687902223935655e-7	10.268231554385045	LOC106581227	Sialate O-acetylesterase-like	11	SHK_T1_vs_SHK_T0	Up	TRUE
A0A1S3SFI2	0.6883779707709134	15.7510920401323	6.609017902104686	2.331064795948665e-6	1.690932234627774e-5	4.2425562208242775	LOC106609141	V-type proton ATPase subunit F	4	SHK_T1_vs_SHK_T0	Up	TRUE
B9ELG9	-0.6882830329501441	14.37109936337454	-3.255152172753409	0.00457589610094054	0.0117875449000111	-3.356913720444508	MED30	Mediator of RNA polymerase II transcription subunit 30	1	SHK_T1_vs_SHK_T0	Down	TRUE
C0HBB2	0.6873432923832681	15.81188386521822	5.848255150933976	1.1654677230863975e-5	6.635055521708262e-5	2.5968022358356366	glmp	Glycosylated lysosomal membrane protein	2	SHK_T1_vs_SHK_T0	Up	TRUE
B9EM04	-0.6868657705465697	15.629076829226609	-7.364957608710014	5.08060933886281e-7	4.588995839808072e-6	5.805807610931489	ufc1	Ubiquitin-fold modifier-conjugating enzyme 1	5	SHK_T1_vs_SHK_T0	Down	TRUE
B5DGL0	-0.6857536289877686	16.18787288147509	-8.45221341464158	6.49635081533762e-8	8.015745262230633e-7	7.921362865438545	cops3	COP9 signalosome complex subunit 3	11	SHK_T1_vs_SHK_T0	Down	TRUE
A0A1S3T405	0.6852746438772392	15.054319008630944	5.839191827856534	1.1885505235362989e-5	6.740763273085259e-5	2.576793220040373	LOC106613511	Dynamin-like 120 kDa protein, mitochondrial	25	SHK_T1_vs_SHK_T0	Up	TRUE
A0A1S3SGG3	0.6852426534881779	14.68579511924688	3.742254260484947	0.00190219896187074	0.00549436510263171	-2.3278026713615763	LOC106609296	Protein SCO2 homolog, mitochondrial-like	5	SHK_T1_vs_SHK_T0	Up	TRUE
A0A1S3R4X3	-0.6845298462081004	15.5013700328697	-4.928513390209048	8.931197785227299e-5	3.8289384905511434e-4	0.5271697533745696	LOC106600517	Ran-binding protein 3-like isoform X1	8	SHK_T1_vs_SHK_T0	Down	TRUE
A0A1S3RGW8	0.6842892699518153	15.701405259093036	3.775205698991635	0.00125136103876637	0.00380311863792	-2.1192968981994396	LOC106602974	Ras-related protein Rab-1A	22	SHK_T1_vs_SHK_T0	Up	TRUE
A0A1S3NE47	-0.6838272732615174	16.047165707368265	-3.9649343446122143	8.089314076792631e-4	0.00262265926528803	-1.685974603995871	LOC106578779	Protein MEMO1	14	SHK_T1_vs_SHK_T0	Down	TRUE
Q8QHK5	-0.6835364955733301	15.935487109592437	-10.19465415659	3.285346754969187e-9	6.268399623219164e-8	10.995274429154096	dj-1	protein deglycase	12	SHK_T1_vs_SHK_T0	Down	TRUE
A0A1S3RSN0	-0.6831753561582534	14.43633080582061	-2.6419166500329343	0.01593966925813193	0.03439006676646095	-4.591642710087157	LOC106604779	Solute carrier family 25 member 51-like	1	SHK_T1_vs_SHK_T0	Down	TRUE
A0A1S3LQE9	-0.6827514135896529	16.20408527961384	-7.394707920372939	4.79249420202644e-7	4.356282400989635e-6	5.8657889720722745	LOC106567879	Guanine nucleotide-binding protein G(I)/G(S)/G(T) subunit beta-2-like	21	SHK_T1_vs_SHK_T0	Down	TRUE
B5X4H5	-0.6827178513919705	16.227079493075163	-6.435068003834554	3.3458568793208315e-6	2.304947987054716e-5	3.872403377790136	LASS2	LAG1 homolog, ceramide synthase 2	10	SHK_T1_vs_SHK_T0	Down	TRUE
M4V3J1	-0.6820241816130768	17.21231629185227	-4.854586631500209	1.0556837254254518e-4	4.446081246996332e-4	0.3580800300755067	s10ag	Protein S100-A16-like	7	SHK_T1_vs_SHK_T0	Down	TRUE
A0A1S3LEH8	-0.6818617172388386	16.76695368908908	-12.937833934049086	5.803940972666181e-11	2.1134838712660013e-9	15.147807996294809	LOC106566065	Ubiquitin-like modifier-activating enzyme 1	19	SHK_T1_vs_SHK_T0	Down	TRUE
A0A1S3MDQ0	0.6814626897181313	14.299470098084386	3.0160498747908573	0.00701647427349379	0.01698834257394051	-3.807459471304022	LOC106572020	ATPase family AAA domain-containing protein 3-like	9	SHK_T1_vs_SHK_T0	Up	TRUE
A0A1S3SV08	-0.6814162760067255	19.423663626156404	-5.85697802486601	1.1436861416726814e-5	6.535974773272012e-5	2.6160512915608765	LOC100136535	Heterogeneous nuclear ribonucleoprotein A0	16	SHK_T1_vs_SHK_T0	Down	TRUE
A0A1S3SSG8	-0.6811014421413546	18.24490698121257	-7.596212678953944	3.2374034270445717e-7	3.1233882498077836e-6	6.268947987573108	LOC106611523	Chloride intracellular channel protein	22	SHK_T1_vs_SHK_T0	Down	TRUE
B5XCG2	-0.680543277790381	18.357765132740376	-9.287267980874237	1.4848756570701828e-8	2.2854838721709107e-7	9.441354394292045	CD59	CD59 glycoprotein	5	SHK_T1_vs_SHK_T0	Down	TRUE
A0A1S3S9M9	0.6804233306373177	15.799150201155294	9.6465976648188	8.07766744453834e-9	1.3627070615475417e-7	10.068526584710296	mthfd1l	formate--tetrahydrofolate ligase	17	SHK_T1_vs_SHK_T0	Up	TRUE
B5XGT2	-0.6801152835699416	15.352204087725347	-6.878785232232455	1.3415458066340837e-6	1.0486533451857e-5	4.808990453868108	RPE	Ribulose-phosphate 3-epimerase	2	SHK_T1_vs_SHK_T0	Down	TRUE
B5XBS3	-0.6800812166830585	16.394923815061944	-2.9916744852454595	0.00740773045797841	0.0177570357623603	-3.859790386455144	RS26	40S ribosomal protein S26	4	SHK_T1_vs_SHK_T0	Down	TRUE
A0A1S3P6Q1	0.6793076287375595	14.635802451589951	4.869766014393163	1.0200150602794222e-4	4.317172175753869e-4	0.3928222599872315	zadh2	Zinc-binding alcohol dehydrogenase domain-containing protein 2	2	SHK_T1_vs_SHK_T0	Up	TRUE
A0A1S3MIN6	0.6788412224879643	18.50045197935486	7.398272525575456	4.7591259851201514e-7	4.332545790112431e-6	5.872967873499305	LOC106573007	cholestenol Delta-isomerase	5	SHK_T1_vs_SHK_T0	Up	TRUE
B5X913	0.6786021558830715	15.8843869558677	11.67261534633104	3.412343937958686e-10	9.179512611481654e-9	13.326881550974814	NDUA9	NADH dehydrogenase [ubiquinone] 1 alpha subcomplex subunit 9, mitochondrial	14	SHK_T1_vs_SHK_T0	Up	TRUE
B9EL90	-0.6785264171529732	16.563345250997	-7.27457789595712	6.070979944543709e-7	5.323919563702648e-6	5.622865205830489	PDCD5	Programmed cell death protein 5	9	SHK_T1_vs_SHK_T0	Down	TRUE
B9EPU6	0.6782799026704218	14.873909557791938	5.032393034818155	7.066291368087973e-5	3.125917929646028e-4	0.7642515458482828	CC115	Coiled-coil domain-containing protein 115	7	SHK_T1_vs_SHK_T0	Up	TRUE
A0A1S3SS50	-0.678127672889751	14.238030699227378	-2.539040685723534	0.01986580024310141	0.04158379216677239	-4.7990783870109635	if4e	Eukaryotic translation initiation factor 4E isoform X1	10	SHK_T1_vs_SHK_T0	Down	TRUE
A0A1S3SAT3	-0.6781102756753583	14.599431834358567	-4.623536060551939	1.785006092127188e-4	6.967357112538278e-4	-0.17195750388537867	LOC106608184	3'(2'),5'-bisphosphate nucleotidase 1	10	SHK_T1_vs_SHK_T0	Down	TRUE
A0A1S3MAE0	-0.678026110947485	17.904958044458095	-14.29438057583523	1.007600817938839e-11	5.056632003975416e-10	16.943582526444626	LOC106571429	EH domain-containing protein 3-like isoform X3	35	SHK_T1_vs_SHK_T0	Down	TRUE
A0A1S3RZE6	-0.6775159830669129	14.973202360702752	-5.375015202982642	3.286724095809803e-5	1.6039260249017942e-4	1.5409353508545438	LOC106606044	Non-syndromic hearing impairment protein 5-like	6	SHK_T1_vs_SHK_T0	Down	TRUE
C0H8A6	-0.6769831283404422	21.364386930802812	-4.689225021371092	1.5368357048337465e-4	6.13091705361866e-4	-0.02106322996700793	TBB2C	Tubulin beta chain	50	SHK_T1_vs_SHK_T0	Down	TRUE
A0A1S3LD67	-0.6767707957318372	16.002044255835905	-4.9364308378735835	8.772898574680559e-5	3.769190668200885e-4	0.5452616789555753	LOC106565639	Adaptin ear-binding coat-associated protein 2-like	4	SHK_T1_vs_SHK_T0	Down	TRUE
A0A1S3M9P5	0.6757489634074929	16.66629297582	9.705994796485044	7.315063759030974e-9	1.2597126505492637e-7	10.17068649751942	LOC106571395	Cation-independent mannose-6-phosphate receptor-like isoform X1	35	SHK_T1_vs_SHK_T0	Up	TRUE
A0A1S3S1I4	-0.6757426782999669	15.146993456187015	-4.213032774413423	4.5716405171649304e-4	0.00159473347946898	-1.1163773022002248	LOC106606533	Transportin-2	8	SHK_T1_vs_SHK_T0	Down	TRUE
B5X2W8	0.6744148957543494	14.802194097891231	6.405960824037471	3.5558175337156165e-6	2.4296730333352015e-5	3.8100969914335137	PYRD	Dihydroorotate dehydrogenase (quinone), mitochondrial	5	SHK_T1_vs_SHK_T0	Up	TRUE
A0A1S3KRS1	0.6738006929705627	14.430008940500375	3.447234516586402	0.00265175083583536	0.00733159999611518	-2.8600412255877687	LOC106561658	2-oxoadipate dehydrogenase complex component E1	1	SHK_T1_vs_SHK_T0	Up	TRUE
A0A1S3LD62	-0.673756324199001	17.041404377117303	-13.479031195892084	2.8369579202800175e-11	1.241141005100437e-9	15.882508276747632	p3h1	procollagen-proline 3-dioxygenase	22	SHK_T1_vs_SHK_T0	Down	TRUE
A0A1S3T089	0.6733121700475557	13.860439527073922	3.328797362304211	0.00367036604275167	0.00970315449637583	-3.051803930173487	LOC106612892	DNA-directed RNA polymerase II subunit RPB4	1	SHK_T1_vs_SHK_T0	Up	TRUE
A0A1S3M5Z1	0.6730286197168773	17.20395441691833	10.79062691161617	1.2827633113207095e-9	2.7556339910817543e-8	11.963864146616412	uap1l1	UDP-N-acetylhexosamine pyrophosphorylase-like protein 1 isoform X1	34	SHK_T1_vs_SHK_T0	Up	TRUE
A0A1S3PYJ0	-0.6718483405018958	17.444483880823267	-3.696227470839058	0.00150015652139248	0.00447052632023749	-2.2987979929106963	LOC106588338	Proteasome subunit beta	9	SHK_T1_vs_SHK_T0	Down	TRUE
A0A1S3Q253	-0.6714340568379313	14.165220352927106	-3.5616289122838967	0.00204209471482268	0.00581890035972631	-2.603176064869687	elp2	Elongator complex protein 2	3	SHK_T1_vs_SHK_T0	Down	TRUE
A0A1S3RLP6	-0.6709001087742692	17.975244379339493	-11.561048463220832	4.0174732853981847e-10	1.0469979160377652e-8	13.158910734135226	LOC106603483	Drebrin-like isoform X3	19	SHK_T1_vs_SHK_T0	Down	TRUE
A0A1S3M052	-0.6706295422052584	18.703496455935554	-9.700405060668924	7.383521063811421e-9	1.265763095885443e-7	10.1610905284868	LOC106569552	Cold-inducible RNA-binding protein B-like isoform X2	19	SHK_T1_vs_SHK_T0	Down	TRUE
A0A1S3LWE6	-0.6705249761956829	14.9302868918029	-6.619688198292589	2.280254378015251e-6	1.6647529517734817e-5	4.265137835886313	LOC106568896	Polypyrimidine tract-binding protein 2-like	6	SHK_T1_vs_SHK_T0	Down	TRUE
A0A1S3QH10	-0.6705090295624316	14.470638611756463	-2.6269012338783777	0.01646298558100173	0.03536580931285696	-4.622164721778159	LOC106592481	Sister chromatid cohesion protein PDS5 homolog A-like	5	SHK_T1_vs_SHK_T0	Down	TRUE
A0A1S3SCP9	-0.6704263147948382	16.273807499766693	-7.069086858084362	9.138882271422726e-7	7.55919735802445e-6	5.2028866867726515	LOC106608613	Protein transport protein Sec24D-like isoform X1	21	SHK_T1_vs_SHK_T0	Down	TRUE
A0A1S3KQF8	-0.6697807028409706	15.221855232246114	-6.323670409248245	4.225976428247932e-6	2.8135486320509085e-5	3.6333843025666264	LOC106561475	Tripartite motif-containing protein 16-like	11	SHK_T1_vs_SHK_T0	Down	TRUE
B9EQH0	-0.668725908998347	18.968959219519697	-2.904155157641623	0.00899369899520868	0.02098881219202276	-4.0463767127089225	PTA2	Midkine	1	SHK_T1_vs_SHK_T0	Down	TRUE
A0A1S3LB03	-0.6686273162374299	18.48910223963918	-6.029321779409353	7.893181729085863e-6	4.7470373903424753e-5	2.994653003868062	LOC106565459	Heterogeneous nuclear ribonucleoprotein A1-like isoform X1	24	SHK_T1_vs_SHK_T0	Down	TRUE
B5DG32	-0.6680715964267172	17.01658135118222	-9.593780826048768	8.825376029888508e-9	1.459976333808703e-7	9.977327130604394	gdi2	Rab GDP dissociation inhibitor	27	SHK_T1_vs_SHK_T0	Down	TRUE
A0A1S3PIL0	0.6680637226467336	14.436876413239377	3.368672234018576	0.00317097326515816	0.00855332083989365	-3.035307840566328	LOC100195761	Titin isoform X1	8	SHK_T1_vs_SHK_T0	Up	TRUE
C0H7M7	-0.6676562137492787	19.33821908013981	-12.235455439629613	1.5244767731115595e-10	4.507017469812986e-9	14.155556251376996	RL23	Large ribosomal subunit protein uL14	13	SHK_T1_vs_SHK_T0	Down	TRUE
A0A1S2X522	0.6675087852093746	16.865709249623496	9.268814596525294	1.5326739149547113e-8	2.3529893624960245e-7	9.408717466709309	LOC100196671	Beta-enolase	31	SHK_T1_vs_SHK_T0	Up	TRUE
A0A1S3R1Z0	0.6674203764403064	13.655961577246831	4.17842251190444	4.950236352848382e-4	0.00170883303463644	-1.195963649269678	mrpl37	Large ribosomal subunit protein mL37	2	SHK_T1_vs_SHK_T0	Up	TRUE
A0A1S3RQB3	0.6671063846320244	17.270505164950173	3.997513796502254	7.505117153390556e-4	0.00245996485400924	-1.6113280140835045	LOC106604436	Lysosome-associated membrane glycoprotein 2-like isoform X3	2	SHK_T1_vs_SHK_T0	Up	TRUE
A0A1S3S0D0	-0.6662638695327399	15.144638012677088	-5.434506710705454	2.88113961578886e-5	1.4350430179725665e-4	1.6748376675111958	LOC106606286	Brain-specific angiogenesis inhibitor 1-associated protein 2	5	SHK_T1_vs_SHK_T0	Down	TRUE
A0A1S3NIB0	-0.6652109145651686	17.224394797173805	-8.647831359686858	4.561407956294146e-8	5.960772060172569e-7	8.285443292368441	LOC106579615	Polyadenylate-binding protein 2-like isoform X3	7	SHK_T1_vs_SHK_T0	Down	TRUE
B5DGS2	0.664972879777828	18.3101407949112	7.039013277151223	9.707282768682962e-7	7.974125542582483e-6	5.140954927069269	idhp	Isocitrate dehydrogenase [NADP]	40	SHK_T1_vs_SHK_T0	Up	TRUE
A0A1S3LDY4	0.6648657375989675	13.934089118517424	3.3169412714298905	0.00356610582563127	0.0094694459718408	-3.1501498460017077	LOC106565972	Vacuolar fusion protein MON1 homolog	1	SHK_T1_vs_SHK_T0	Up	TRUE
A0A1S3KW45	-0.6646633015279733	15.966106717764918	-5.9807338457511845	8.75984787863497e-6	5.184718684956198e-5	2.8882508552111092	LOC100380768	Ras GTPase-activating-like protein IQGAP1	91	SHK_T1_vs_SHK_T0	Down	TRUE
A0A1S3L706	-0.6645552766484037	17.82013087223733	-9.305333301002785	1.4395842477829465e-8	2.2330382150025338e-7	9.473264088872302	rrbp1	Ribosome-binding protein 1 isoform X2	46	SHK_T1_vs_SHK_T0	Down	TRUE
A0A1S3PYH6	-0.6641239065589168	16.3486589016831	-5.700149289069729	1.6077483388272368e-5	8.784513338953576e-5	2.26874198940273	LOC106588372	Nascent polypeptide-associated complex subunit alpha, muscle-specific form-like	12	SHK_T1_vs_SHK_T0	Down	TRUE
A0A1S3SCN3	-0.6624620046079954	15.31198320295802	-3.969201184204518	8.01029046290716e-4	0.00260552585209594	-1.6762016900383374	LOC106608596	Ubiquitin thioesterase	3	SHK_T1_vs_SHK_T0	Down	TRUE
A0A1S3MCW9	0.6619530066868773	15.161341233682316	4.93385403486623	8.824103035973293e-5	3.7884646535465494e-4	0.5393738857013988	gnas	Guanine nucleotide-binding protein G(s) subunit alpha	10	SHK_T1_vs_SHK_T0	Up	TRUE
A0A1S3P0A5	-0.6616234393759886	15.102170460030722	-4.722547209058704	1.4246066738307848e-4	5.7840496703631e-4	0.05542688427469944	LOC106582457	non-specific serine/threonine protein kinase	2	SHK_T1_vs_SHK_T0	Down	TRUE
A0A1S3N864	-0.6614579475503906	14.739909816239695	-3.804204623963672	0.00210676952397639	0.00597702023619337	-2.468414587922192	LOC106577794	Apoptotic chromatin condensation inducer in the nucleus-like isoform X2	9	SHK_T1_vs_SHK_T0	Down	TRUE
A0A1S3MA53	-0.6607583090972433	17.470600605102124	-6.143682970235523	6.183965858328375e-6	3.86303808639509e-5	3.2440251153507846	LOC106571457	CD2-associated protein-like isoform X3	15	SHK_T1_vs_SHK_T0	Down	TRUE
A0A1S3N1W8	-0.6604004656925895	15.554335049832863	-4.68656454517471	1.5461733482612517e-4	6.155831490544129e-4	-0.0271719515890112	LOC106576394	Anoctamin	5	SHK_T1_vs_SHK_T0	Down	TRUE
B5X5Y3	-0.6602046936518668	14.07017664742034	-3.962332503718211	8.137882985035608e-4	0.00263411583667385	-1.6919334378132111	T2AG	Transcription initiation factor IIA subunit 2	1	SHK_T1_vs_SHK_T0	Down	TRUE
A0A1S3SD89	-0.6593357849148944	18.8895586221618	-6.060842720197366	7.378508065032839e-6	4.491789007581663e-5	3.0635369210960706	LOC106608730	RNA-binding protein 4.1-like	24	SHK_T1_vs_SHK_T0	Down	TRUE
A0A1S3S0Z2	0.6591376659382675	17.912744636894963	7.486925192074509	4.002215698160097e-7	3.711860060083931e-6	6.0509641495137005	LOC106606436	Pyrroline-5-carboxylate reductase	12	SHK_T1_vs_SHK_T0	Up	TRUE
B5XAG7	-0.6589481971574038	14.35905179331678	-3.1811185085892033	0.00484735314908993	0.01234999701636736	-3.449280575299354	ZN706	Zinc finger protein 706	1	SHK_T1_vs_SHK_T0	Down	TRUE
A0A1S3LC88	-0.6587054235060243	15.03134771786405	-6.608595222977381	2.3331014087965267e-6	1.690932234627774e-5	4.2416614049780685	LOC106565702	Nuclear pore complex protein Nup214-like isoform X3	9	SHK_T1_vs_SHK_T0	Down	TRUE
A0A1S3LRC8	0.6585896650170255	13.861425835660446	3.1264413883601256	0.00548141301360219	0.01371961379599006	-3.568621781983814	mrpl48	39S ribosomal protein L48, mitochondrial isoform X3	1	SHK_T1_vs_SHK_T0	Up	TRUE
A0A1S3S257	-0.6585306522495635	15.588678357473858	-4.427689503583575	2.7932087549897e-4	0.00103352185159845	-0.6224231545577972	LOC106606672	Aminoacyl tRNA synthase complex-interacting multifunctional protein 2-like	3	SHK_T1_vs_SHK_T0	Down	TRUE
B5DH01	-0.6583560840152636	21.41227104527825	-10.98551719443294	9.50901922039338e-10	2.1592343263950292e-8	12.27209870714562	tba	Tubulin alpha chain	46	SHK_T1_vs_SHK_T0	Down	TRUE
A0A1S3LML8	0.6580826772379247	15.198528701580942	5.714207388643307	1.5592216279613623e-5	8.558521656420272e-5	2.299979267376263	rad50	DNA repair protein RAD50	5	SHK_T1_vs_SHK_T0	Up	TRUE
A0A1S3PK17	0.6574819733783492	15.357032267453889	9.799408771390471	6.263914061205646e-9	1.1034836216377617e-7	10.330497805229651	dmxl1	DmX-like protein 1 isoform X1	20	SHK_T1_vs_SHK_T0	Up	TRUE
A0A1S3S9J9	0.6572725085052031	14.158386707287342	4.161746924689884	5.14372871834383e-4	0.00176440826570645	-1.2342985665535524	LOC106607983	polyribonucleotide nucleotidyltransferase	16	SHK_T1_vs_SHK_T0	Up	TRUE
A0A1S3Q0X6	0.6572346741871247	16.072198303898123	5.035465675698494	7.017606020844908e-5	3.106682220643869e-4	0.7712541542674733	LOC106588520	Sialidase-1	5	SHK_T1_vs_SHK_T0	Up	TRUE
A0A1S3S6J2	-0.6570549383937312	15.047798732946433	-6.534089886305218	2.722376241984843e-6	1.9304423803005883e-5	4.083580097789791	LOC106607494	Insulin-like growth factor 2 mRNA-binding protein 1 isoform X2	7	SHK_T1_vs_SHK_T0	Down	TRUE
B5DG63	-0.6566888474994794	14.59596969982135	-2.5013628065909796	0.02268265455492539	0.04653411645551854	-4.899488445012249	ssu72l	RNA polymerase II subunit A C-terminal domain phosphatase SSU72	4	SHK_T1_vs_SHK_T0	Down	TRUE
A0A1S3KL94	-0.6564878040033513	15.03992760422377	-3.1285519481041546	0.00545550525558403	0.01366622373588417	-3.564027480143195	LOC106560745	Mannose-6-phosphate isomerase	4	SHK_T1_vs_SHK_T0	Down	TRUE
A0A1S3MWB6	-0.6562018166480925	14.13857953767856	-5.900176009966752	1.041813537112473e-5	6.0287891895694656e-5	2.7112561298722975	LOC106575510	Calcium-binding protein 39-like	4	SHK_T1_vs_SHK_T0	Down	TRUE
B5XFG4	0.6561735684830161	16.429831120878003	8.218415831029128	9.97758593883885e-8	1.1683557495440317e-6	7.479666990795699	DHB14	17-beta-hydroxysteroid dehydrogenase 14	10	SHK_T1_vs_SHK_T0	Up	TRUE
A0A1S3RZU5	-0.655534098120448	19.57944533169246	-2.7227770282746993	0.01338229265725497	0.02959964879597286	-4.425906303209214	LOC106605925	Uncharacterized protein LOC106605925	2	SHK_T1_vs_SHK_T0	Down	TRUE
B5DGB9	-0.6549694948341909	20.67301829066955	-11.0315314806503	8.865188971058488e-10	2.0520507184171046e-8	12.34427810237768	ywhab2	14-3-3 protein beta/alpha-2	27	SHK_T1_vs_SHK_T0	Down	TRUE
A0A1S3LJT0	-0.6549244322635488	15.576765733818766	-8.808047035490299	3.4268635399546374e-8	4.640641510342197e-7	8.57994765127058	LOC106566971	Far upstream element-binding protein 3-like isoform X2	28	SHK_T1_vs_SHK_T0	Down	TRUE
A0A1S3MD89	-0.6547675155683432	14.48363913328855	-3.8881681788334546	0.0024047178237663	0.00671701349089447	-2.510706525502668	fbxw12	F-box/WD repeat-containing protein 12	2	SHK_T1_vs_SHK_T0	Down	TRUE
A0A1S3RN35	-0.6531071642590245	15.514628936371489	-5.142001488461438	5.524739186198781e-5	2.51860629160146e-4	1.0136649597666247	LOC106603967	Core histone macro-H2A.1 isoform X4	6	SHK_T1_vs_SHK_T0	Down	TRUE
A0A1S3NNA3	-0.6526954996305161	14.583953553103289	-6.420192377200671	3.4515155200479627e-6	2.3692472052559117e-5	3.8405739103450935	LOC106580380	Death-associated protein kinase 2-like isoform X1	6	SHK_T1_vs_SHK_T0	Down	TRUE
B5X3S5	-0.6525231335367607	17.590707342852678	-15.177590682913143	3.466424110495165e-12	2.1791036618818022e-10	18.035277964064154	COPB	Coatomer subunit beta	37	SHK_T1_vs_SHK_T0	Down	TRUE
A0A1S3QUI6	0.6523829819551281	14.01893025380318	3.7521276430304327	0.00131948661505296	0.00398179588938669	-2.1718098800791905	afg3l2	AFG3-like protein 2	6	SHK_T1_vs_SHK_T0	Up	TRUE
A0A1S3M923	-0.6518944378934677	17.46325877737774	-14.124661086810882	1.2447526372116856e-11	6.09316618805589e-10	16.72707480054241	ezr	Ezrin	40	SHK_T1_vs_SHK_T0	Down	TRUE
A0A1S3R8I5	-0.6517785352550298	17.62821490276725	-13.190259980049987	4.14419664285396e-11	1.639016049743301e-9	15.493618592352467	LOC106601199	Myosin-10-like isoform X2	131	SHK_T1_vs_SHK_T0	Down	TRUE
A0A1S3PZK3	-0.6507146612326782	15.08247925209492	-6.686339439557827	1.9876843520932935e-6	1.4727606638587034e-5	4.405864466938838	LOC106588491	Prolyl endopeptidase	23	SHK_T1_vs_SHK_T0	Down	TRUE
A0A1S3P4T7	-0.6505189805915954	15.940208248426758	-4.302018663786475	3.726410058770344e-4	0.00133498025620734	-0.9116522730777524	LOC106583193	Guanine nucleotide-binding protein G(i) subunit alpha-2	24	SHK_T1_vs_SHK_T0	Down	TRUE
A0A1S3MZ64	-0.6504789932503137	14.843109400278824	-3.1408211015626435	0.00586160815020507	0.01450104551492323	-3.5992278345539086	LOC106575855	Ras GTPase-activating protein 3-like	3	SHK_T1_vs_SHK_T0	Down	TRUE
A0A1S3LW27	-0.6499957009168948	15.192237117784195	-4.580353509929019	1.969880483040562e-4	7.624190696512142e-4	-0.27121861112155266	LOC106568726	Plasminogen activator inhibitor 1 RNA-binding protein-like isoform X2	3	SHK_T1_vs_SHK_T0	Down	TRUE
A0A1S3QRD5	-0.647913892759064	16.619531850737978	-8.461160424677411	6.39144491024955e-8	7.93549043742418e-7	7.938123520440333	arpc1a	Actin-related protein 2/3 complex subunit	14	SHK_T1_vs_SHK_T0	Down	TRUE
A0A1S3LVD8	-0.6478003798996408	15.378875874489273	-2.7466897132976658	0.01270417337283592	0.02833059125562962	-4.3764653008301	LOC106568618	Poly(U)-binding-splicing factor PUF60-like	10	SHK_T1_vs_SHK_T0	Down	TRUE
A0A1S3R9R3	-0.6470829164305698	15.577975690549977	-4.995306518888873	7.681755005713018e-5	3.363302118337107e-4	0.6796840595200058	LOC106601165	Myosin-10-like	112	SHK_T1_vs_SHK_T0	Down	TRUE
A0A1S3NSZ4	-0.6463930369051489	17.188124578780513	-4.350052305692025	3.337423253462988e-4	0.0012072133052502	-0.8011075567004751	LOC106581110	Vasodilator-stimulated phosphoprotein-like	13	SHK_T1_vs_SHK_T0	Down	TRUE
A0A1S3SYW5	0.6463029527640476	14.826714786696911	4.416964039626757	2.862707151998466e-4	0.0010540127689109	-0.6471072086064682	LOC106612664	Transmembrane protein 199-like	1	SHK_T1_vs_SHK_T0	Up	TRUE
A0A1S3R0H6	-0.6455647517495873	15.356957327120918	-5.658318915402359	1.7614977379348727e-5	9.52005836284802e-5	2.175675779769823	zfyve21	Zinc finger FYVE domain-containing protein 21 isoform X4	6	SHK_T1_vs_SHK_T0	Down	TRUE
A0A1S3SFX2	-0.6445219470427617	16.470735807284605	-5.3527127572828235	3.4534087989665296e-5	1.6712931399860708e-4	1.4906585177052998	LOC106609224	Non-muscle caldesmon-like isoform X2	34	SHK_T1_vs_SHK_T0	Down	TRUE
A0A1S3PDR4	-0.6444072976550732	13.857436334460347	-3.170460360074576	0.00521350522972937	0.01312607640469806	-3.5033247623563364	LOC106584735	Cingulin-like protein 1	1	SHK_T1_vs_SHK_T0	Down	TRUE
A0A1S3Q9J0	-0.644167115669994	19.637732326971456	-14.350022573258547	9.405721172337129e-12	4.877467846400028e-10	17.01407911187292	LOC106590292	Serpin B6	47	SHK_T1_vs_SHK_T0	Down	TRUE
A0A1S3MM80	-0.6439703627656428	19.596455308646288	-12.293183922405554	1.4058609207889534e-10	4.240303746945268e-9	14.238826422236995	LOC106573572	Heterogeneous nuclear ribonucleoprotein M-like isoform X1	61	SHK_T1_vs_SHK_T0	Down	TRUE
A0A1S3PT98	-0.6438007084882464	16.794547141931446	-8.711249253842801	4.0716232550859275e-8	5.426011348110914e-7	8.402411452314293	eif3j	Eukaryotic translation initiation factor 3 subunit J	8	SHK_T1_vs_SHK_T0	Down	TRUE
A0A1S3S669	-0.6437045427003092	16.33641301899307	-6.985578606647208	1.0809080508117664e-6	8.735024194110784e-6	5.030621349908285	LOC106607427	procollagen galactosyltransferase	11	SHK_T1_vs_SHK_T0	Down	TRUE
B5X257	0.6436536895602814	17.824793183315148	7.072323623404976	9.079791811122872e-7	7.531182874448026e-6	5.209545190717971	VATL	V-type proton ATPase proteolipid subunit	1	SHK_T1_vs_SHK_T0	Up	TRUE
A0A1S3LUG5	-0.6436495367254	16.185783255885095	-10.19026364111493	3.308662964877688e-9	6.292781919187755e-8	10.987989801345904	LOC106568580	A-kinase anchor protein 2-like	17	SHK_T1_vs_SHK_T0	Down	TRUE
A0A1S3S216	0.6435040794343507	15.056708901767015	4.729076796894258	1.403607129544111e-4	5.710042082859285e-4	0.07041063168260298	LOC106606510	Heat shock protein 75 kDa, mitochondrial-like	16	SHK_T1_vs_SHK_T0	Up	TRUE
A0A1S3MXZ2	-0.6433654062957004	14.755901857139216	-4.877531335266543	1.0022435538038768e-4	4.2479762266265096e-4	0.410590876813413	LOC106575899	Ribosomal RNA small subunit methyltransferase NEP1-like isoform X2	4	SHK_T1_vs_SHK_T0	Down	TRUE
B9EPI5	0.6429056771601225	17.883913544846486	9.157091101540797	1.8584003319705307e-8	2.760787756847764e-7	9.210216815058278	CH10	10 kDa heat shock protein, mitochondrial	11	SHK_T1_vs_SHK_T0	Up	TRUE
A0A1S3Q438	-0.6427832154207564	17.598840761137197	-16.31314491692485	9.47962465695542e-13	7.650313304234834e-11	19.358483322579715	myof	Myoferlin isoform X2	52	SHK_T1_vs_SHK_T0	Down	TRUE
A0A1S3SLQ2	-0.6426559254647302	15.362644792479292	-10.220129692862228	3.1533963017342672e-9	6.05533206236561e-8	11.037499003931426	LOC106610436	Zinc finger protein 638-like isoform X2	14	SHK_T1_vs_SHK_T0	Down	TRUE
A0A1S3RNX9	-0.64253009145785	18.980866979813463	-5.708193785522409	1.5797934477566445e-5	8.655528871562092e-5	2.2866194348224917	LOC106604152	Annexin	61	SHK_T1_vs_SHK_T0	Down	TRUE
A0A1S3QQ82	-0.6422316926544838	16.433269564177305	-6.913187183434101	1.25115449207224e-6	9.88542947956747e-6	4.880548302473003	LOC106595370	Fascin	14	SHK_T1_vs_SHK_T0	Down	TRUE
A0A1S3LKA5	-0.6420665134084267	17.971154793479407	-7.681249679948813	2.7479759634477456e-7	2.726065191646169e-6	6.437459240679751	LOC106567067	Chromobox protein homolog 5-like	11	SHK_T1_vs_SHK_T0	Down	TRUE
B5XE87	-0.6419839961288858	18.462563797036932	-8.077438047496361	1.296862943892875e-7	1.4640577506480623e-6	7.2098497235903745	SC61B	Protein transport protein Sec61 subunit beta	5	SHK_T1_vs_SHK_T0	Down	TRUE
A0A1S3L4A9	-0.6417016148986612	16.80498967776899	-5.5148192233028235	2.413286660059719e-5	1.2360332704868475e-4	1.855101174615629	LOC106563938	Serine/arginine-rich splicing factor 1B-like	19	SHK_T1_vs_SHK_T0	Down	TRUE
B5X7Q7	-0.6416613556033202	14.616482938405564	-4.736823661438806	1.37909910004044e-4	5.621829232383281e-4	0.08818562577482147	NTAN1	N-terminal asparagine amidohydrolase	5	SHK_T1_vs_SHK_T0	Down	TRUE
A0A1S3L8R7	-0.6415342238254684	15.245668608775064	-6.475699267731942	3.073909150669713e-6	2.144554374742935e-5	3.95920256574188	LOC106564899	Nascent polypeptide-associated complex subunit alpha, muscle-specific form-like	9	SHK_T1_vs_SHK_T0	Down	TRUE
A0A1S3KZ80	0.6410547863095442	13.812137559294976	2.6003761609968334	0.02281859997180898	0.04674877496797366	-4.4729331438412885	LOC106563144	Cytospin-A	2	SHK_T1_vs_SHK_T0	Up	TRUE
A0A1S3MDF3	-0.6407503352604351	19.78824049631668	-9.62328901328572	8.399155769258441e-9	1.4050352452104037e-7	10.028320818898454	LOC106572042	Transforming protein RhoA-like isoform X1	15	SHK_T1_vs_SHK_T0	Down	TRUE
A0A1S3Q7Z7	-0.6403542292954896	14.00810475506339	-2.547236294061358	0.019522315683142	0.04095092000692801	-4.782700542266502	LOC106590045	Uncharacterized protein LOC106590045	2	SHK_T1_vs_SHK_T0	Down	TRUE
A0A1S3S4B7	-0.6399965622868535	15.882383420469624	-6.308062613838441	4.367097858393431e-6	2.888184763048236e-5	3.599774516530718	LOC106607122	Polymerase delta-interacting protein 3-like	12	SHK_T1_vs_SHK_T0	Down	TRUE
A0A1S3M4U0	-0.6397119003427107	15.823547976620494	-8.697485985917554	4.1730625461749424e-8	5.525838032318572e-7	8.377070507099717	LOC106570366	Glutathione S-transferase A-like	10	SHK_T1_vs_SHK_T0	Down	TRUE
A0A1S3S8G5	0.6383618891581389	15.21514251179206	5.46540293706404	2.6910608589846204e-5	1.3596459771451908e-4	1.7442545722834923	LOC106607799	Cation-independent mannose-6-phosphate receptor-like	31	SHK_T1_vs_SHK_T0	Up	TRUE
A0A1S3LYM4	0.6382201690541365	16.280806595012347	6.604422856133088	2.353304020149589e-6	1.701444504640841e-5	4.232827248471604	LOC106569313	Niemann-Pick C1 protein-like	7	SHK_T1_vs_SHK_T0	Up	TRUE
A0A1S3RKG0	-0.6377639960047894	15.614922146721234	-5.669382990208712	1.719421911287979e-5	9.301075773742582e-5	2.200308817844051	LOC106603510	Cytospin-B-like isoform X2	20	SHK_T1_vs_SHK_T0	Down	TRUE
A0A1S3P4X4	-0.6377563817385408	14.335540340092578	-2.8518688354691473	0.01046666207259749	0.02393983374092388	-4.068321392665744	LOC106583258	NADH-cytochrome b5 reductase	4	SHK_T1_vs_SHK_T0	Down	TRUE
A0A1S3MPD6	-0.6371587936705225	16.93451423331168	-6.051298422937861	7.530601871064397e-6	4.566532829784625e-5	3.0426913923627135	LOC106574070	ELAV-like protein	12	SHK_T1_vs_SHK_T0	Down	TRUE
A0A1S3SJN6	0.6364185849246908	17.978744180192745	9.051148845277927	2.2341388595400237e-8	3.2305756099692546e-7	9.020545050997557	LOC106609984	Cytochrome b-c1 complex subunit 2, mitochondrial-like	22	SHK_T1_vs_SHK_T0	Up	TRUE
B5XBK1	0.6359276759197066	18.39493242119637	13.229373082072188	3.935292354889532e-11	1.5879436448243434e-9	15.546707701397915	VATE1	V-type proton ATPase subunit E 1-like	24	SHK_T1_vs_SHK_T0	Up	TRUE
A0A1S3PTA1	-0.635904295620751	17.29517719896216	-4.378931957020927	3.123502455282489e-4	0.00113533515903512	-0.7346393902196713	LOC106587066	Src substrate cortactin-like isoform X3	18	SHK_T1_vs_SHK_T0	Down	TRUE
C0H9V1	0.6358656472020048	13.425160057539903	2.50282469482736	0.02199954284044487	0.04533780075526384	-4.773603440183608	SIN1	Target of rapamycin complex 2 subunit MAPKAP1	1	SHK_T1_vs_SHK_T0	Up	TRUE
A0A1S3MA83	-0.6357442178874848	16.634210289160077	-9.106493445340664	2.0288897285872125e-8	2.977034265140745e-7	9.119806096565934	LOC106571473	Inverted formin-2-like isoform X3	38	SHK_T1_vs_SHK_T0	Down	TRUE
A0A1S3P0Q0	-0.6342299329748684	17.077522220085154	-12.761870150778856	7.363074635703519e-11	2.5127018128240813e-9	14.903430803335027	LOC106582526	Fibronectin	67	SHK_T1_vs_SHK_T0	Down	TRUE
A0A1S3MH19	-0.6342156316970105	18.806525904767582	-8.911844058872765	2.8522032520983737e-8	3.979756500357824e-7	8.76898830227536	LOC106572585	Heterogeneous nuclear ribonucleoprotein A1-like isoform X1	31	SHK_T1_vs_SHK_T0	Down	TRUE
A0A1S3P9J8	0.6340898544442961	14.19455666281956	2.78584036968419	0.01166419130862714	0.02637582373915991	-4.295114282143922	LOC106584002	Influenza virus NS1A-binding protein homolog A-like	3	SHK_T1_vs_SHK_T0	Up	TRUE
A0A1S3MKT9	-0.6337129840941635	16.722532286929884	-3.724040308127535	0.00140738846548404	0.00422145852128113	-2.235654085153154	LOC106573305	Ubiquitin-conjugating enzyme E2 N	11	SHK_T1_vs_SHK_T0	Down	TRUE
A0A1S3SD33	-0.6336383194752635	19.56459472617592	-11.99875397565938	2.1317296458453977e-10	6.062233069042246e-9	13.810809917585985	LOC106608675	Macrophage-capping protein-like isoform X2	30	SHK_T1_vs_SHK_T0	Down	TRUE
B9ENC1	-0.6324161225638036	15.662817154901644	-3.208768045940904	0.00455452421435652	0.01173915347783219	-3.388685912910354	NUDT5	ADP-sugar pyrophosphatase	9	SHK_T1_vs_SHK_T0	Down	TRUE
A0A1S3M0W0	-0.6321286227882332	16.37752176325986	-5.8644030918829095	1.1254744541659116e-5	6.45661233456179e-5	2.6324299594358385	LOC106569631	Kinesin-like protein	36	SHK_T1_vs_SHK_T0	Down	TRUE
A0A1S3MWB9	-0.6315465487881191	16.367373694663392	-10.251312720344616	2.999369313031898e-9	5.7781398507827414e-8	11.089082049216184	LOC106575430	ELAV-like protein	12	SHK_T1_vs_SHK_T0	Down	TRUE
A0A1S3KLU8	-0.6313181641124537	16.39827141264968	-6.864824058804332	1.3801285158953455e-6	1.071798114034721e-5	4.779906519576035	LOC106560852	Copine-2-like	9	SHK_T1_vs_SHK_T0	Down	TRUE
A0A1S3MEQ8	-0.6307682229064469	17.007356431675696	-6.0540082829366515	7.487094098720412e-6	4.553251115840968e-5	3.048611009936141	LOC106572208	Nuclease-sensitive element-binding protein 1-like isoform X4	12	SHK_T1_vs_SHK_T0	Down	TRUE
B5DGE8	-0.630318570898897	19.26196357575635	-5.028039130553169	7.135867171189818e-5	3.1496968770395857e-4	0.7543278883349371	tuba8l2	Tubulin alpha chain	34	SHK_T1_vs_SHK_T0	Down	TRUE
A0A1S3SI01	-0.6302328125451808	18.09157371805277	-5.356742466561988	3.4226647383493676e-5	1.6618011233676767e-4	1.499745901083977	LOC106609560	ADP-ribosylation factor GTPase-activating protein 3	16	SHK_T1_vs_SHK_T0	Down	TRUE
B9EQJ4	-0.6297937798315694	16.90774034170632	-10.91434756328463	1.0602658925393003e-9	2.38041650761079e-8	12.16001332762825	PSME1	Proteasome activator complex subunit 1	17	SHK_T1_vs_SHK_T0	Down	TRUE
A0A1S3T554	-0.6292564329685995	15.058660557066665	-4.821944443230739	1.136736641364641e-4	4.743949142019312e-4	0.28333136093265576	LOC106613700	Tax1-binding protein 3-like	3	SHK_T1_vs_SHK_T0	Down	TRUE
B5DH07	0.6291090575640119	17.62402817764484	8.245391032305902	9.492189207828167e-8	1.1158927942746025e-6	7.530995712424574	LOC106577200	Voltage-dependent anion-selective channel protein 2	25	SHK_T1_vs_SHK_T0	Up	TRUE
A0A1S3S8G1	-0.6284941031383227	17.073974323410592	-10.449567648021866	2.1869693705369534e-9	4.4273156206259966e-8	11.414443882267168	mllt4	Afadin isoform X1	37	SHK_T1_vs_SHK_T0	Down	TRUE
C0HAY1	-0.6281952273699165	14.74388978687636	-2.4387808932775283	0.0245541405861781	0.04987664203423661	-4.997253036672982	VPS36	Vacuolar protein-sorting-associated protein 36	3	SHK_T1_vs_SHK_T0	Down	TRUE
A0A1S3PCL6	0.6279055498222181	14.748105432953636	3.599375699936344	0.00187307913769703	0.00541958750500323	-2.518032042620349	kiaa1033	WASH complex subunit 7 isoform X2	5	SHK_T1_vs_SHK_T0	Up	TRUE
A0A1S3KYH5	0.6278059814107966	15.43562251304528	2.515025668151014	0.02443619613241536	0.04972162293110206	-4.812712635626784	LOC106563027	Copper transport protein	2	SHK_T1_vs_SHK_T0	Up	TRUE
A0A1S3LER8	-0.6270625206602034	18.220753151141697	-7.52220401465533	3.7367360522414e-7	3.5091828694665083e-6	6.121505186241863	LOC106565886	Heterochromatin protein 1-binding protein 3	27	SHK_T1_vs_SHK_T0	Down	TRUE
A0A1S3KX24	-0.6269219290412149	15.920105857100484	-4.198016495636632	4.7321938098799054e-4	0.00164593252373924	-1.1509106653686167	LOC106562742	Ubiquitin-conjugating enzyme E2 L3-like	6	SHK_T1_vs_SHK_T0	Down	TRUE
A0A1S3NS05	0.6259108667312017	15.031531633182883	6.811698179884623	1.5377353761298653e-6	1.1716662138075292e-5	4.669003156689144	LOC106581046	Clustered mitochondria protein homolog	8	SHK_T1_vs_SHK_T0	Up	TRUE
B5XAH8	0.6257036212600582	17.912707970788542	4.107595727039014	5.82594647073934e-4	0.00196790454317055	-1.3587278267929266	COX7B	Cytochrome c oxidase subunit 7B, mitochondrial	1	SHK_T1_vs_SHK_T0	Up	TRUE
A0A1S3RI96	-0.6256422105784232	14.010701243210386	-3.119560289724803	0.01185011226327431	0.02668509443298423	-4.040228676340646	htatsf1	HIV Tat-specific factor 1	3	SHK_T1_vs_SHK_T0	Down	TRUE
A0A1S3NH30	-0.6255268566461485	15.055925174594446	-2.982479734844897	0.00865739122992263	0.02034149148834221	-3.959908224959225	LOC106579292	Medium-chain acyl-CoA ligase ACSF2, mitochondrial	2	SHK_T1_vs_SHK_T0	Down	TRUE
A0A1S3NKA9	-0.6253296372853097	14.919904527471433	-2.782563986641809	0.01174800546530873	0.02652517528878025	-4.30194118759729	LOC106579946	Ankyrin repeat domain-containing protein 11-like	11	SHK_T1_vs_SHK_T0	Down	TRUE
A0A1S3KMN1	0.6245679832688182	16.223388752291772	3.9007305941712582	9.376843098812814e-4	0.00297231990372134	-1.8328962166259908	LOC106560994	Protein MON2 homolog	4	SHK_T1_vs_SHK_T0	Up	TRUE
Q68S96	-0.6234227910996779	16.155977486243618	-6.9972151164157115	1.0558605136946603e-6	8.57904624188369e-6	5.054680711781786	LOC100136448	C type lectin receptor C	7	SHK_T1_vs_SHK_T0	Down	TRUE
B5X5W8	-0.6231924128007087	17.35937407675384	-10.584806709948506	1.7673573305248846e-9	3.6395372337567626e-8	11.633846678546336	CDC37	Hsp90 co-chaperone Cdc37	15	SHK_T1_vs_SHK_T0	Down	TRUE
A0A1S3NB87	0.6227922665782906	16.623493730379547	5.555093450060784	2.2086861106843455e-5	1.150983721902872e-4	1.9452728459945725	LOC106578447	NADH dehydrogenase [ubiquinone] 1 beta subcomplex subunit 4	4	SHK_T1_vs_SHK_T0	Up	TRUE
A0A1S3PF62	0.6225651858803527	14.199545066225994	3.229004929137313	0.0051466470510617	0.01299609986847377	-3.3424437688688267	LOC106585031	28S ribosomal protein S36, mitochondrial-like isoform X1	2	SHK_T1_vs_SHK_T0	Up	TRUE
A0A1S3RE68	0.6223726222725929	13.31380121946331	2.8588269484584736	0.00993890798748822	0.02286408262761157	-4.142167939946057	LOC106602125	Proteasome-associated protein ECM29 homolog	4	SHK_T1_vs_SHK_T0	Up	TRUE
A0A1S3RQ22	-0.622140455239963	14.874359930600065	-5.989462024250531	8.597251203642336e-6	5.108734745089754e-5	2.9073842233217375	LOC106604382	Pre-mRNA-processing factor 39-like isoform X1	10	SHK_T1_vs_SHK_T0	Down	TRUE
A0A1S3RZX5	0.6210549296468457	14.72710613306346	3.32122154443041	0.00353165841483977	0.00939468332001031	-3.1406656994459405	LOC106606144	dolichyl-diphosphooligosaccharide--protein glycotransferase	7	SHK_T1_vs_SHK_T0	Up	TRUE
A0A1S3MD72	0.6208982034448116	14.72860291575048	5.453679637027577	2.761628049384437e-5	1.3905938204826184e-4	1.7179250573282348	LOC106571937	RNA-binding protein 38	4	SHK_T1_vs_SHK_T0	Up	TRUE
A0A1S3KUJ3	-0.620462024963583	17.338688104519992	-7.728663247477712	2.509032123949319e-7	2.561357238329117e-6	6.530995985119788	cgnl1	Cingulin-like protein 1	38	SHK_T1_vs_SHK_T0	Down	TRUE
A0A1S3RK50	0.6204450623898765	15.577748326338778	2.646110813165689	0.01579633525881864	0.03416722715163524	-4.583102634109877	tex14	Inactive serine/threonine-protein kinase TEX14	3	SHK_T1_vs_SHK_T0	Up	TRUE
A0A1S3LKP3	-0.6198848621574715	15.307857074817854	-3.1202806532738756	0.00555772413185421	0.01387517871446912	-3.582026787719504	LOC106567126	Cip1-interacting zinc finger protein-like isoform X1	8	SHK_T1_vs_SHK_T0	Down	TRUE
B5XDE4	-0.6194833054955389	19.35516545857064	-10.896533589008603	1.0896434237268628e-9	2.4281158680958306e-8	12.131872777572148	1433B	14-3-3 protein theta	30	SHK_T1_vs_SHK_T0	Down	TRUE
M4VHS4	-0.6192360664399548	15.222589065972528	-6.580575376014465	2.472286675898285e-6	1.7788549431885008e-5	4.18229265463978	lsm12	Lsm12 homolog	4	SHK_T1_vs_SHK_T0	Down	TRUE
A0A1S3L0V8	-0.6184795406722827	14.807417142868712	-2.9516305338578825	0.00880449572309935	0.02062787307114529	-3.994782246300448	LOC106563485	U4/U6.U5 tri-snRNP-associated protein 1-like	6	SHK_T1_vs_SHK_T0	Down	TRUE
A0A1S3KNX4	-0.6182962681162643	17.374416721120813	-13.249809600952894	3.8305520521961074e-11	1.5668532092955584e-9	15.574394502180304	LOC106561013	Non-muscle caldesmon-like isoform X2	27	SHK_T1_vs_SHK_T0	Down	TRUE
B5X6C8	-0.6177610463525731	15.562231232035025	-4.179884335080143	4.933626603080005e-4	0.00170408433045655	-1.192602766329939	FA49B	FAM49B	4	SHK_T1_vs_SHK_T0	Down	TRUE
A0A1S3M8M5	-0.617246923014978	19.77048254674527	-8.583786120025767	5.1185117769086136e-8	6.562696938928128e-7	8.166790539035532	LOC106571252	14-3-3 protein zeta	32	SHK_T1_vs_SHK_T0	Down	TRUE
A0A1S3SXR4	0.6168501604921772	14.83294333670992	4.690021864397635	1.5340501024444653e-4	6.123895195052371e-4	-0.01923364480934886	gfm1	Elongation factor G, mitochondrial	4	SHK_T1_vs_SHK_T0	Up	TRUE
B5DFW1	0.616847705403476	17.79273836419755	12.238839276105177	1.5172431693494304e-10	4.507017469812986e-9	14.160445933681412	LOC106582467	Cytochrome c	8	SHK_T1_vs_SHK_T0	Up	TRUE
A0A1S3QVG8	0.6163265854202624	14.772516351542803	3.5959990824735986	0.00188761709434376	0.00545636461152998	-2.525655776467768	LOC106596675	Zinc-binding protein A33-like	4	SHK_T1_vs_SHK_T0	Up	TRUE
A0A1S3LCS3	-0.6162253610136066	15.094119015494163	-2.658528230418049	0.01937815934178164	0.04069140913822783	-4.4792637236068416	LOC106565731	Serine/threonine-protein phosphatase 4 regulatory subunit 2-B-like isoform X2	4	SHK_T1_vs_SHK_T0	Down	TRUE
A0A1S3RAH8	-0.6161653925705899	19.38746571276308	-9.3545945967635	1.3232433197500437e-8	2.074123124815554e-7	9.560071656985349	LOC106601579	Serine/threonine-protein phosphatase	22	SHK_T1_vs_SHK_T0	Down	TRUE
A0A1S3LZL5	-0.6154744274318986	15.117569415073923	-3.29508307850045	0.00374721769113282	0.00989756039427032	-3.198530593088414	LOC106569495	Cytoplasmic dynein 1 intermediate chain 2-like isoform X3	6	SHK_T1_vs_SHK_T0	Down	TRUE
A0A1S3T5D0	-0.6153842419516753	15.26748632270723	-5.4464692467601505	2.8059669504786575e-5	1.4081709771645836e-4	1.7017249875834404	bsg	Basigin	4	SHK_T1_vs_SHK_T0	Down	TRUE
A0A1S3PG53	0.6152107684184323	14.015371446988354	2.6633441231398014	0.01827631465314951	0.03869058883679861	-4.643498996675981	LOC106585202	Succinyl-CoA:3-ketoacid-coenzyme A transferase	1	SHK_T1_vs_SHK_T0	Up	TRUE
A0A1S3SAS4	0.61490511383961	15.75613843916677	8.382846178756525	7.372920388666499e-8	8.877233984096034e-7	7.791060576049149	LOC106608163	Thrombospondin-1-like	29	SHK_T1_vs_SHK_T0	Up	TRUE
A0A1S3S3N8	-0.614800562922273	17.929380428253992	-8.383265219699917	7.367271320456832e-8	8.877233984096034e-7	7.791849609874503	LOC106606979	THO complex subunit 4-like	7	SHK_T1_vs_SHK_T0	Down	TRUE
A0A1S3QLF5	-0.6147596636644952	14.012562010499876	-3.258290242270218	0.00407261247596614	0.01060278245143576	-3.2797651528208416	LOC106593735	protein-tyrosine-phosphatase	1	SHK_T1_vs_SHK_T0	Down	TRUE
B5X835	0.6145524716423534	15.308246877392913	5.495094371638571	2.5204665695070145e-5	1.2856299535476918e-4	1.810882964687626	TIMP3	Metalloproteinase inhibitor 3	10	SHK_T1_vs_SHK_T0	Up	TRUE
A0A1S3MAG6	0.6144966323253129	16.640904721926596	7.266404660959849	6.169880116359668e-7	5.40189891873516e-6	5.606267776461713	LOC106571543	Hydroxymethylglutaryl-CoA synthase	19	SHK_T1_vs_SHK_T0	Up	TRUE
Q6R758	-0.6140960205421351	16.441989388440902	-4.7490787455219845	1.3412111904955096e-4	5.48610495180766e-4	0.11629987691723807	fabp3	Fatty acid-binding protein, heart	13	SHK_T1_vs_SHK_T0	Down	TRUE
B5XC88	-0.6133358284459103	14.068738544477569	-3.193170289531885	0.00592354458177789	0.01462081131822571	-3.457469302688608	ETHE1	ETHE1 protein, mitochondrial	5	SHK_T1_vs_SHK_T0	Down	TRUE
A0A1S3NI12	0.6131839479621028	14.761466891733178	4.980704727189023	7.938793321448438e-5	3.4555738859832417e-4	0.6463648595697622	mic1	MIC1 protein isoform X1	1	SHK_T1_vs_SHK_T0	Up	TRUE
A0A1S3MPV7	-0.6126565700023257	17.16664047720987	-5.945800032264106	9.44289036470971e-6	5.545028638942615e-5	2.811585738691096	LOC106574096	Lipoma-preferred partner homolog	7	SHK_T1_vs_SHK_T0	Down	TRUE
A0A1S3SWQ6	-0.6124580773550896	22.42191586853504	-7.776754541370599	2.288591504948631e-7	2.3771968966242786e-6	6.62556337056706	LOC106612274	LOW QUALITY PROTEIN: neuroblast differentiation-associated protein AHNAK-like	263	SHK_T1_vs_SHK_T0	Down	TRUE
A0A1S3RNG0	-0.6116893076926928	16.640884082305607	-4.834569215252036	1.104664865432457e-4	4.623026332419504e-4	0.31224735551008376	hmgb1	High mobility group protein B1 isoform X1	15	SHK_T1_vs_SHK_T0	Down	TRUE
C0HBT7	-0.6102319641351777	17.912028902549793	-7.461753550218121	4.2035211629498746e-7	3.868016700329222e-6	6.000531218205222	HMGB3	High mobility group protein B3	26	SHK_T1_vs_SHK_T0	Down	TRUE
A0A1S3R4D5	-0.6096744175829194	15.707399089852464	-6.900621475083554	1.2834186859455822e-6	1.0111578354178122e-5	4.85442885849626	LOC106600207	Caspase-8-like	10	SHK_T1_vs_SHK_T0	Down	TRUE
A0A1S3MMW5	-0.6096497514301866	18.61898693464101	-7.599733395387375	3.2154464878799706e-7	3.1122603607162375e-6	6.275943872962352	LOC106573547	Tropomyosin alpha-4 chain	27	SHK_T1_vs_SHK_T0	Down	TRUE
A0A1S3R2C4	-0.6091589833399205	17.426749655026033	-6.494570904207864	2.9554482395969235e-6	2.069160244650976e-5	3.999447548757158	LOC106599735	Receptor-interacting serine/threonine-protein kinase 1-like isoform X1	11	SHK_T1_vs_SHK_T0	Down	TRUE
A0A1S3S5A8	-0.6088098930248851	14.511115580506011	-4.169844139617686	0.00104875961544719	0.00328356821912442	-1.757607785557874	LOC106607248	Gamma-adducin-like isoform X2	3	SHK_T1_vs_SHK_T0	Down	TRUE
B5XEM5	0.60878663649601	16.153006269228623	3.881925332049331	9.791309088661906e-4	0.00308731245393288	-1.8758786826715512	SNX3	Sorting nexin-3	19	SHK_T1_vs_SHK_T0	Up	TRUE
A0A1S3Q719	-0.6085961935547495	19.28831403869319	-14.431805215138503	8.504054842664349e-12	4.6169286836719536e-10	17.117264909710542	LOC106589883	Metavinculin	92	SHK_T1_vs_SHK_T0	Down	TRUE
A0A1S3NTK5	0.6083907880836712	18.32705505581039	11.690175223670137	3.3261418722184945e-10	9.028963300404024e-9	13.353205210376228	LOC106581311	long-chain-fatty-acid--CoA ligase	14	SHK_T1_vs_SHK_T0	Up	TRUE
A0A1S3SCX2	-0.608103175079453	17.392513787270246	-9.2087638734582	1.699614394221193e-8	2.569644851212396e-7	9.302217945205552	LOC106608640	Rap1 GTPase-GDP dissociation stimulator 1-like isoform X2	19	SHK_T1_vs_SHK_T0	Down	TRUE
B5XB64	0.6080653806051135	14.81454913672835	4.402522114630682	2.9590500240671085e-4	0.0010834731295971	-0.6803453401451485	THYN1	Thymocyte nuclear protein 1	6	SHK_T1_vs_SHK_T0	Up	TRUE
A0A1S3PX24	0.607908910102406	15.193343483562645	5.940879330330926	9.543404683860248e-6	5.593053265163239e-5	2.800775927893093	LOC106587683	Large ribosomal subunit protein mL45	6	SHK_T1_vs_SHK_T0	Up	TRUE
B5X4N1	0.607821774461696	15.869931954887628	7.523944368648841	3.724121421022077e-7	3.5079579063633823e-6	6.124980776686864	RIR1	Ribonucleoside-diphosphate reductase	17	SHK_T1_vs_SHK_T0	Up	TRUE
A0A1S3SCG4	-0.6076992630011588	15.7967981205063	-7.258517345913591	6.266901456939598e-7	5.455675728985902e-6	5.590242553384763	LOC106608565	Cysteine-rich protein 2-like isoform X2	8	SHK_T1_vs_SHK_T0	Down	TRUE
B5X126	-0.6073858840483108	14.99412455654442	-2.6774309498923143	0.01476398856681103	0.03220253459495818	-4.519131077056182	UBQL4	Ubiquilin-4	9	SHK_T1_vs_SHK_T0	Down	TRUE
A0A1S3T6B3	-0.6073035415020467	15.87181011587456	-5.75093717113302	1.4393934082295892e-5	7.993308632220913e-5	2.381497484114546	LOC106613902	Calreticulin	12	SHK_T1_vs_SHK_T0	Down	TRUE
B5X3H9	-0.6071817921717173	15.514677370217868	-5.174270543044963	5.139704941216624e-5	2.361101377611206e-4	1.0869339767563249	MLKL	Mixed lineage kinase domain-like protein	9	SHK_T1_vs_SHK_T0	Down	TRUE
A0A1S3SI13	-0.6071806613636603	19.06279456469078	-14.182067456528236	1.1585952817959848e-11	5.718290101558365e-10	16.80055759504923	LOC106609562	Cytoskeleton-associated protein 4-like	45	SHK_T1_vs_SHK_T0	Down	TRUE
A0A1S3T1Q4	0.6068084755636889	15.043363816460785	6.7209438071589185	1.8513427480366105e-6	1.3803019839294178e-5	4.478703907325474	LOC106613113	28S ribosomal protein S22, mitochondrial-like	4	SHK_T1_vs_SHK_T0	Up	TRUE
B5X6Q9	-0.6064640778045067	15.896694135943216	-7.314487290318851	5.6110870078403e-7	4.964357275677374e-6	5.703781902205441	IF1AX	Eukaryotic translation initiation factor 4C	7	SHK_T1_vs_SHK_T0	Down	TRUE
A0A1S3QEN5	-0.6062382440624887	16.756118299171714	-10.167073506030738	3.434711592192149e-9	6.491170135623897e-8	10.949476491128628	LOC106591200	Cullin-associated NEDD8-dissociated protein 1	21	SHK_T1_vs_SHK_T0	Down	TRUE
A0A1S3NBJ0	-0.6057216415938207	17.27835688487792	-9.868555019504514	5.588019137054643e-9	1.002151660254965e-7	10.448122459993638	LOC106578491	Calponin	14	SHK_T1_vs_SHK_T0	Down	TRUE
B5DFY1	-0.604995840668682	15.287139638369164	-4.538574474484088	2.167170371256759e-4	8.25404429664883e-4	-0.3672944668432088	eif4ebp2	Eukaryotic translation initiation factor 4E binding protein 1	1	SHK_T1_vs_SHK_T0	Down	TRUE
A0A1S3MD55	-0.6038186961804151	16.757145557608307	-9.616204209397212	8.499494000668196e-9	1.4178485522902365e-7	10.016087033893225	LOC106571940	Prostaglandin E synthase 3	8	SHK_T1_vs_SHK_T0	Down	TRUE
A0A1S3SFV2	0.6037448542665356	15.376661760207218	5.7959291391248415	1.3053694630414046e-5	7.333646691705803e-5	2.4811615452692086	LOC106609220	Dedicator of cytokinesis protein 4-like isoform X2	8	SHK_T1_vs_SHK_T0	Up	TRUE
A0A1S3RHD9	-0.6034474730912933	16.328112863444073	-8.180943719797796	1.0695015248304073e-7	1.233023765692508e-6	7.408205394126326	LOC106602865	Tripartite motif-containing protein 16-like	15	SHK_T1_vs_SHK_T0	Down	TRUE
A0A1S3LZ96	-0.60324240850648	14.898988023349142	-3.812950995722834	0.00114739680370694	0.00355039052421652	-2.0333081237867123	LOC106569364	DDB1- and CUL4-associated factor 8-like	5	SHK_T1_vs_SHK_T0	Down	TRUE
A0A1S3N572	-0.6024804218040725	14.933575797536298	-4.706500054531576	1.4775780184200034e-4	5.942152138723408e-4	0.01859604835581496	mboat7	Lysophospholipid acyltransferase 7	1	SHK_T1_vs_SHK_T0	Down	TRUE
A0A1S3SCL2	-0.601983662661496	14.59384742930027	-5.1893791531806555	4.968939004739516e-5	2.295011889892064e-4	1.1212129143116971	LOC106608585	Echinoderm microtubule-associated protein-like 3 isoform X1	11	SHK_T1_vs_SHK_T0	Down	TRUE
A0A1S3P8X4	-0.601908387236767	14.623736413525364	-3.80846076162889	0.00115929955872171	0.00358165388757687	-2.0435438066044513	thoc6	THO complex subunit 6 homolog isoform X3	5	SHK_T1_vs_SHK_T0	Down	TRUE
A0A1S3RCQ1	0.6011615284408123	16.616995424903592	7.819244857567311	2.1105390741474517e-7	2.220104028920152e-6	6.708860306063737	LOC106601715	ATP-dependent Clp protease proteolytic subunit	7	SHK_T1_vs_SHK_T0	Up	TRUE
A0A1S3KIG1	-0.6004588429819364	13.894256965590028	-2.6801287536773413	0.01564860239020432	0.03387221945425887	-4.209263477783248	LOC106560290	UDP-N-acetylhexosamine pyrophosphorylase-like isoform X2	6	SHK_T1_vs_SHK_T0	Down	TRUE
A0A1S3SAI7	-0.6002790832995064	15.130267421872045	-3.311208406491545	0.00361275990348403	0.0095678058286504	-3.162847406644885	LOC106608136	Heat shock protein HSP 90-alpha	56	SHK_T1_vs_SHK_T0	Down	TRUE
A0A1S3LG90	0.5996984412272344	14.085185934220926	3.317088497254307	0.00356491551022965	0.0094694459718408	-3.1498236809567546	LOC106566194	SWI/SNF-related matrix-associated actin-dependent regulator of chromatin subfamily D member 1 isoform X2	5	SHK_T1_vs_SHK_T0	Up	TRUE
B5DGW5	-0.5995325340246005	20.154703605787724	-8.191276030440266	1.0492003789414177e-7	1.2119583487501249e-6	7.427928241293663	RL7A	60S ribosomal protein L7a	27	SHK_T1_vs_SHK_T0	Down	TRUE
A0A1S3T5V8	0.5991555035907741	15.739725766228444	6.278589280089497	4.646966452758366e-6	3.032970891352236e-5	3.5362263084966186	LOC106613839	Long-chain-fatty-acid--CoA ligase ACSBG2	10	SHK_T1_vs_SHK_T0	Up	TRUE
A0A1S3QPQ7	-0.5988259119313035	14.988900637035808	-4.899004867562814	1.1040830141171528e-4	4.623026332419504e-4	0.3435753388937828	LOC106595188	Heat shock 70 kDa protein 14-like	3	SHK_T1_vs_SHK_T0	Down	TRUE
C0HA79	-0.5982099688208962	15.19783959350159	-3.9826713680617134	7.765842902098332e-4	0.00253706858924131	-1.6453424244835269	ZDH13	Palmitoyltransferase	6	SHK_T1_vs_SHK_T0	Down	TRUE
A0A1S3RAC6	-0.598021211994153	14.514440175370805	-3.247443114728474	0.00417371040326712	0.01083242004707139	-3.303664570793848	LOC106601547	Nucleobindin-1	5	SHK_T1_vs_SHK_T0	Down	TRUE
B9EMG3	-0.598017235757565	15.076305046911452	-4.430623973289884	2.77449224845317e-4	0.00102723296390343	-0.6156697529282011	DCTN5	Dynactin subunit 5	4	SHK_T1_vs_SHK_T0	Down	TRUE
B9EPW1	-0.5973987559773839	17.872790674067478	-13.476254240578829	2.8472256814929657e-11	1.241141005100437e-9	15.878802035836976	PSME1	Proteasome activator complex subunit 1	20	SHK_T1_vs_SHK_T0	Down	TRUE
B5X1S6	-0.597260580053824	18.991651285575127	-9.381232740628814	1.264452173338342e-8	1.987186415572784e-7	9.606888242753826	GDIB	Rab GDP dissociation inhibitor	41	SHK_T1_vs_SHK_T0	Down	TRUE
B5XD10	0.5939833333926892	18.922917816575595	6.28390088773279	4.595198517491714e-6	3.0057530719014804e-5	3.547686548680253	VATG1	V-type proton ATPase subunit G	11	SHK_T1_vs_SHK_T0	Up	TRUE
A0A1S3LT18	-0.5938655059709923	16.109493647736652	-8.5655062659866	5.2901653473298246e-8	6.720401532315005e-7	8.132827053248192	LOC106568347	Heterogeneous nuclear ribonucleoprotein K	18	SHK_T1_vs_SHK_T0	Down	TRUE
A0A1S3SBA6	-0.5938053268271659	16.340376644314258	-6.266554727028941	4.766489578532753e-6	3.097440235364266e-5	3.510248179987193	ylpm1	YLP motif-containing protein 1	11	SHK_T1_vs_SHK_T0	Down	TRUE
B5XEH4	-0.5936110451764076	15.151213045159254	-4.4630295266104225	2.5760265339406336e-4	9.603015268847356e-4	-0.5410958027737598	TXD17	Thioredoxin domain-containing protein 17	3	SHK_T1_vs_SHK_T0	Down	TRUE
A0A1S3PZP1	-0.5935926481736633	15.280611120692772	-4.569563451916156	2.0190251586143268e-4	7.764081292495015e-4	-0.29602809303358946	LOC106588564	Hepatoma-derived growth factor-like isoform X1	10	SHK_T1_vs_SHK_T0	Down	TRUE
A0A1S3R2L6	0.5933617200691081	15.104998868665303	3.788919697484935	0.00121254636900834	0.00370969616583904	-2.0880687691554742	LOC106599322	Transmembrane protein 70, mitochondrial-like	1	SHK_T1_vs_SHK_T0	Up	TRUE
A0A1S3MP39	0.5928872828676344	13.159210624105084	2.647487714074081	0.01675437547198484	0.03579861549863809	-4.612583264552087	trmt13	tRNA:m(4)X modification enzyme TRM13	1	SHK_T1_vs_SHK_T0	Up	TRUE
B5XDN9	-0.5926301126354758	15.876078682830348	-3.4862011174419223	0.00242622724475616	0.00677392665062358	-2.772753160270679	PGAM1	Phosphoglycerate mutase	23	SHK_T1_vs_SHK_T0	Down	TRUE
B5X8P6	-0.5922559020667713	15.567451649022384	-8.306814931442947	8.476203980107607e-8	1.0103770492854814e-6	7.647516362220215	GPX7	Glutathione peroxidase	2	SHK_T1_vs_SHK_T0	Down	TRUE
B5XA20	-0.5921030090045214	16.41900046407969	-3.1526099882289915	0.00516847647030227	0.01304019496436213	-3.511586894963793	HDD1A	Haloacid dehalogenase-like hydrolase domain-containing protein 1A	9	SHK_T1_vs_SHK_T0	Down	TRUE
A0A1S3M440	-0.5917308015657383	19.05639523811564	-5.439379247841944	2.8502751828504576e-5	1.422315783920498e-4	1.6857908585933383	tubb4b	Tubulin beta chain	50	SHK_T1_vs_SHK_T0	Down	TRUE
A0A1S3QFS8	-0.5912877480454259	14.300468796407031	-2.6509725775299637	0.01663285362385163	0.03558989675443996	-4.605654640069142	rbm26	RNA-binding protein 26	1	SHK_T1_vs_SHK_T0	Down	TRUE
B5X1D2	-0.591187060909725	17.01070659870277	-8.634566883017023	4.6713790352247945e-8	6.077881393978751e-7	8.26091258399007	PP2AB	Serine/threonine-protein phosphatase	18	SHK_T1_vs_SHK_T0	Down	TRUE
A0A1S3RA08	-0.5909006685985361	16.760817673114584	-3.7069655022707417	0.00170719579892121	0.00499773201527328	-2.382475796857382	LOC106601205	Epithelial membrane protein 2-like	1	SHK_T1_vs_SHK_T0	Down	TRUE
A0A1S3L7X4	-0.5908838549200652	15.630699909772243	-4.059088925700675	6.513729458862539e-4	0.00217233046271212	-1.470099161201051	LOC106565016	RNA-binding protein 39-like isoform X3	9	SHK_T1_vs_SHK_T0	Down	TRUE
A0A1S3MQN4	-0.590727633001368	17.103927233812847	-8.65189783268322	4.528235909622345e-8	5.930400186900141e-7	8.292959084176946	LOC106574278	Septin	22	SHK_T1_vs_SHK_T0	Down	TRUE
B5X1R6	-0.5906983988451149	15.80049294088446	-5.333535046685477	3.603632750769954e-5	1.7280184493078608e-4	1.4473921750563372	V26BB	Vacuolar protein sorting-associated protein 26B-B	7	SHK_T1_vs_SHK_T0	Down	TRUE
A0A1S3M5R0	-0.5902649643864102	17.289029991186283	-8.99384180180289	2.469555293686819e-8	3.511472431880401e-7	8.917357410241618	cbx3	Chromobox protein homolog 3 isoform X1	11	SHK_T1_vs_SHK_T0	Down	TRUE
A0A1S3MMH4	-0.5902492050932135	15.178558632226713	-3.8334641817134743	0.00109454894590002	0.00340273102806608	-1.9865265311842553	LOC106573658	Anamorsin	10	SHK_T1_vs_SHK_T0	Down	TRUE
A0A1S3PJT4	-0.5899207677133091	14.603804069655611	-3.854310768591635	0.00104332524272811	0.00326901277522157	-1.9389505985366269	LOC106585805	Drebrin-like protein B	10	SHK_T1_vs_SHK_T0	Down	TRUE
A0A1S3R5R2	-0.589295233437106	16.72374798253702	-8.899110101517858	2.9169479878057916e-8	4.032410505364859e-7	8.745870486945485	LOC100196681	Far upstream element-binding protein 3 isoform X2	28	SHK_T1_vs_SHK_T0	Down	TRUE
A0A1S3LT11	-0.5882555045485525	16.414398238059505	-2.9913765566978054	0.00741264068244545	0.0177570357623603	-3.860429049309941	dab2	Disabled homolog 2 isoform X1	3	SHK_T1_vs_SHK_T0	Down	TRUE
A0A1S3QJS5	-0.5880843795979374	15.616035417393917	-4.55786908343158	2.073689433038385e-4	7.948699161813373e-4	-0.3229197203197156	LOC106592796	NAD(P)(+)--arginine ADP-ribosyltransferase	16	SHK_T1_vs_SHK_T0	Down	TRUE
A0A1S3KQ58	-0.5876322625181061	14.075611918528525	-2.8544679695961563	0.01003467469745381	0.02303115960537824	-4.151347902694927	LOC106561371	Bcl-2-like protein 13	2	SHK_T1_vs_SHK_T0	Down	TRUE
B5X3E3	-0.5874946568819368	16.823204842063433	-4.553801455328518	2.0930518262346585e-4	8.012631734790628e-4	-0.3322740499487793	FLOT1	Flotillin	41	SHK_T1_vs_SHK_T0	Down	TRUE
B9EL24	-0.5874817504270382	15.934242213056145	-5.052000886304926	6.761408098719364e-5	3.0043994914845276e-4	0.8089278481354638	RUXF	Sm protein F	4	SHK_T1_vs_SHK_T0	Down	TRUE
A0A1S3KX61	-0.587446877341792	14.42447159100312	-3.0159657301491967	0.00701778987439907	0.01698834257394051	-3.807640381988668	LOC106562777	Unconventional myosin-IXa-like	3	SHK_T1_vs_SHK_T0	Down	TRUE
B5XFA1	-0.5874077230757386	16.245614949272856	-6.04223104244057	7.678079925142119e-6	4.650455711252407e-5	3.0228778320954808	RL5	60S ribosomal protein L5	15	SHK_T1_vs_SHK_T0	Down	TRUE
B5X4P4	0.5873137151392633	20.49442307024886	7.46388994935091	4.186035582565775e-7	3.863833771110171e-6	6.004814907131876	CATB	Cathepsin B	16	SHK_T1_vs_SHK_T0	Up	TRUE
A0A1S3NHW8	-0.587073258683322	13.803912192454224	-3.0011651366304064	0.00725294808349925	0.01743927811411336	-3.839433388209944	LOC106579409	Pituitary tumor-transforming gene 1 protein-interacting protein-like	2	SHK_T1_vs_SHK_T0	Down	TRUE
A0A1S3RWS8	-0.586654329460842	18.49565977973429	-13.130535075722944	4.485860757383139e-11	1.739581846954033e-9	15.412298622570038	LOC106605301	Uncharacterized protein LOC106605301	17	SHK_T1_vs_SHK_T0	Down	TRUE
A0A1S3R3M1	-0.5859173009595331	17.082094592259207	-8.684484972698042	4.2712980698736874e-8	5.630947477546504e-7	8.353110603765	LOC106599557	E3 ubiquitin/ISG15 ligase TRIM25-like	15	SHK_T1_vs_SHK_T0	Down	TRUE
A0A1S3LG93	-0.5858194238401584	15.70180904711635	-6.122193417935779	6.473333928753151e-6	4.0060881059599816e-5	3.1972812915899427	LOC106566436	Crk-like protein	4	SHK_T1_vs_SHK_T0	Down	TRUE
A0A1S3M624	0.5856734001995143	14.821200436392614	5.633652133601027	1.8591417225748263e-5	9.975556484471574e-5	2.1207137013188637	LOC106570752	ubiquitinyl hydrolase 1	3	SHK_T1_vs_SHK_T0	Up	TRUE
A0A1S3Q9B2	-0.5853985867762326	17.5167088047978	-6.257687168211973	4.85657999339273e-6	3.145715370991474e-5	3.4910952750862903	LOC106590274	Microtubule-associated protein	12	SHK_T1_vs_SHK_T0	Down	TRUE
A0A1S3N105	-0.5852452858746631	16.488345944619976	-4.046637773314971	6.703025780666336e-4	0.00222886803798103	-1.498671372730915	LOC106576480	DnaJ homolog subfamily C member 2-like	5	SHK_T1_vs_SHK_T0	Down	TRUE
A0A1S3KRZ0	5.241557099698463	17.68644646597271	2.2884401838021926	0.03620011141027227	0.06917986090948673	-5.208042338515881	LOC106561757	Sulfide:quinone oxidoreductase, mitochondrial-like isoform X1	11	SHK_T1_vs_SHK_T0	Not_significant	FALSE
A0A1S3KNY7	-3.209080132174824	16.52897988285855	-2.512612895883642	0.02631286282848438	0.05303422774610486	-4.620770765291541	chkb	ethanolamine kinase	3	SHK_T1_vs_SHK_T0	Not_significant	FALSE
A0A1S3M8L5	-2.8709607518884717	16.05317890034798	-2.076276565997681	0.06907923879474309	0.11968123414047165	-5.661867247651274	LOC106571245	Rab-like protein 6 isoform X2	3	SHK_T1_vs_SHK_T0	Not_significant	FALSE
A0A1S3LWB1	2.7193812483643462	13.554796334993789	2.3529400625181447	0.0397420085306707	0.07489405962296164	-4.896272175105763	impad1	inositol-phosphate phosphatase	3	SHK_T1_vs_SHK_T0	Not_significant	FALSE
A0A1S3PT12	1.6719636777574909	13.018777720702658	2.253914510311861	0.04038311632389313	0.07591059826449159	-5.287499690748469	LOC106587207	Semaphorin-7A-like	2	SHK_T1_vs_SHK_T0	Not_significant	FALSE
A0A1S3P8G4	-1.4098593739942018	13.896897827340654	-1.6294084147335537	0.1405005191766183	0.2168137210653138	-5.888468022215869	LOC106583822	MAP kinase-activated protein kinase 2-like isoform X2	2	SHK_T1_vs_SHK_T0	Not_significant	FALSE
A0A1S3SFM1	1.360288383008875	12.898155275781445	2.413187057672769	0.03091862739766606	0.0606789493325211	-4.73057127840912	LOC106609177	ADP-ribosylation factor-like protein 1	5	SHK_T1_vs_SHK_T0	Not_significant	FALSE
A0A1S3LK59	1.3484272981769472	14.98273977948002	1.6396643972211469	0.1285876298895726	0.2010799564517092	-6.065223875381245	LOC106567038	Golgin subfamily A member 2-like isoform X4	8	SHK_T1_vs_SHK_T0	Not_significant	FALSE
A0A1S3LME3	1.319402385979565	14.489675942832728	1.880587783105976	0.0752043018292103	0.1280638980678768	-6.0135461359054645	LOC106567201	Tyrosine-protein phosphatase non-receptor type	4	SHK_T1_vs_SHK_T0	Not_significant	FALSE
A0A1S3NX81	-1.2918747996523263	16.306169545463078	-2.130652831266519	0.04655705076361931	0.0855503714339491	-5.581141618446337	LOC106581954	glucuronosyltransferase	6	SHK_T1_vs_SHK_T0	Not_significant	FALSE
A0A1S3KKY2	-1.2822759945768656	13.978544251837569	-1.6034457689852044	0.12803303942850852	0.20037036464021304	-6.342849111333594	LOC106560681	Transcription initiation factor TFIID subunit 6	2	SHK_T1_vs_SHK_T0	Not_significant	FALSE
A0A1S3MLL2	-1.2449461657191208	13.81809136841934	-2.3497381940325655	0.03259671562604969	0.06340963704194422	-4.872336466407331	rcn2	Reticulocalbin-2	1	SHK_T1_vs_SHK_T0	Not_significant	FALSE
A0A1S3KW73	-1.241787005359928	13.16993825128834	-2.4815422805741747	0.03410453841238291	0.06587408803310121	-4.768506611979397	LOC106562529	Tumor necrosis factor alpha-induced protein 8-like protein 3	1	SHK_T1_vs_SHK_T0	Not_significant	FALSE
A0A1S3P517	-1.239407431389404	12.697209424235728	-1.9767850892277776	0.06637410857409301	0.11566564820673576	-5.526444947103453	LOC106583271	Probable Bax inhibitor 1 isoform X2	1	SHK_T1_vs_SHK_T0	Not_significant	FALSE
A0A1S3MQE4	-1.1944481464533538	15.226799389492696	-1.8275899609155064	0.09668286591686108	0.1578431042251215	-5.594100037608499	LOC106574243	Mitogen-activated protein kinase kinase kinase 2-like	1	SHK_T1_vs_SHK_T0	Not_significant	FALSE
A0A1S3PBG4	-1.16809529059951	14.157797809622124	-1.7400248587985712	0.11159078062700188	0.1785213345578503	-5.922592563059689	LOC106584338	Formin-binding protein 1-like isoform X1	1	SHK_T1_vs_SHK_T0	Not_significant	FALSE
A0A1S3MAU5	-1.1534705889767043	13.884572652363518	-1.9196453644833105	0.07507678290549324	0.12795620648162262	-5.857221910984695	cgrf1	Cell growth regulator with RING finger domain protein 1 isoform X2	1	SHK_T1_vs_SHK_T0	Not_significant	FALSE
A0A1S3LZK4	-1.14585167989933	15.477902416275516	-1.9723057576148144	0.08273466232525206	0.13840095333512753	-5.734567441799955	LOC106569427	Protein arginine N-methyltransferase 5	14	SHK_T1_vs_SHK_T0	Not_significant	FALSE
A0A1S3T150	1.1368121783947365	15.1319956732854	0.7438483507337367	0.4680131169078951	0.5742704611000513	-7.429077476690301	LOC106613015	Uncharacterized protein LOC106613015 isoform X1	2	SHK_T1_vs_SHK_T0	Not_significant	FALSE
A0A1S3NFA0	-1.1260151317455716	12.873806234579236	-1.1332561540409	0.30573730585811915	0.4087448378295696	-6.491369461018894	erbb2	Receptor protein-tyrosine kinase	1	SHK_T1_vs_SHK_T0	Not_significant	FALSE
A0A1S3MU64	-1.106404676305912	13.563106297200177	-1.9540499647761127	0.07588633513310378	0.12889453737625023	-5.731267073071386	LOC106575065	AT-rich interactive domain-containing protein 1B-like isoform X1	2	SHK_T1_vs_SHK_T0	Not_significant	FALSE
B5XDU3	-1.105304484903053	14.87237284856494	-1.775016406669996	0.09252884650483945	0.15201713103903744	-6.077519177402818	1433Z	14-3-3 protein zeta	32	SHK_T1_vs_SHK_T0	Not_significant	FALSE
A0A1S3PN96	1.0984647337883011	12.786919072884912	1.9723358748225492	0.06972875666185882	0.1206315570059736	-5.488137604302624	LOC106586394	Signal transducing adapter molecule 2-like	3	SHK_T1_vs_SHK_T0	Not_significant	FALSE
B9EQ64	-1.0860129336909203	14.387254611679602	-1.4451222171730616	0.16997718042411578	0.25422081680260944	-6.333707551097609	RBP10	Ran-binding protein 10	2	SHK_T1_vs_SHK_T0	Not_significant	FALSE
B5X165	-1.0819249410725045	13.49255968802532	-2.0307037256318545	0.06003682353806271	0.1062655335415858	-5.666813042710814	smg9	Nonsense-mediated mRNA decay factor SMG9	2	SHK_T1_vs_SHK_T0	Not_significant	FALSE
A0A1S3T040	-1.0800503597317128	13.413055480041187	-2.3626356713957892	0.02940572575147739	0.05817331910485426	-5.044484489183539	LOC106612871	RING-type E3 ubiquitin transferase	3	SHK_T1_vs_SHK_T0	Not_significant	FALSE
A0A1S3KRB3	-1.0797956433638731	14.851542888111249	-2.09853960418854	0.06428397566945986	0.1125817896475115	-5.3851129007055105	LOC106561621	Spermatid perinuclear RNA-binding protein	2	SHK_T1_vs_SHK_T0	Not_significant	FALSE
A0A1S3QZR2	-1.059659552800392	13.980979938353396	-1.9449431488360311	0.07039546917908433	0.12151562733065152	-5.5793473621258265	LOC106598894	protein kinase C	2	SHK_T1_vs_SHK_T0	Not_significant	FALSE
A0A1S3P0H9	-1.057235421426416	12.005551957754136	-0.5715653042547757	0.5961647106554978	0.6882316748091185	-6.977541616283418	LOC106582488	ES1 protein homolog, mitochondrial-like	1	SHK_T1_vs_SHK_T0	Not_significant	FALSE
A0A1S3SC02	1.0409993652929457	14.646486531965316	1.1629356729667324	0.2617242589617298	0.3619080388022567	-7.02960279877081	LOC106608446	Protein canopy homolog 3-like	7	SHK_T1_vs_SHK_T0	Not_significant	FALSE
A0A1S3MYR1	-1.0354950023211895	13.50857301158876	-1.9613526256596336	0.06714883678065729	0.11684523696214608	-5.547258929979142	ahcyl2	Adenosylhomocysteinase	23	SHK_T1_vs_SHK_T0	Not_significant	FALSE
A0A1S3P6F5	1.035129832306012	12.207866934167756	1.5099139881656418	0.20066843163708084	0.29150860465498585	-6.051245556423173	LOC106583482	Serine/threonine-protein kinase 38-like isoform X2	8	SHK_T1_vs_SHK_T0	Not_significant	FALSE
A0A1S3NAG4	1.0231853116558725	13.110545881096618	1.5529361941219126	0.1408737207762178	0.21733346951061033	-6.18425213042587	snx15	Sorting nexin-15	2	SHK_T1_vs_SHK_T0	Not_significant	FALSE
A0A1S3KM45	0.9977027281770924	12.89425820952591	1.3213263433173692	0.2086704562616511	0.3005015589087486	-6.435720396841546	LOC106560906	E3 ubiquitin-protein ligase	1	SHK_T1_vs_SHK_T0	Not_significant	FALSE
A0A1S3PRG4	0.9946369200063234	13.532570980800834	2.3727769914878403	0.0294906120173897	0.05831158642963862	-5.145590216346582	tsc1	Hamartin isoform X1	4	SHK_T1_vs_SHK_T0	Not_significant	FALSE
A0A1S3M4T8	-0.9817933244720932	15.030298103291644	-1.746349445089777	0.11044767620659056	0.17697706528193155	-5.913299239460441	LOC106570443	Chloride channel CLIC-like protein 1	2	SHK_T1_vs_SHK_T0	Not_significant	FALSE
A0A1S3MSN0	-0.9722492677709748	12.840081203641136	-1.2478229222302106	0.23361614946239984	0.3302925294956089	-6.383677712814711	LOC106574742	Ubiquitin-protein ligase E3A	1	SHK_T1_vs_SHK_T0	Not_significant	FALSE
B5X3S3	0.962966712611644	13.36188933637752	1.755797411895788	0.10210900445346378	0.16512184527378437	-5.8301764795613185	KAD6	Adenylate kinase isoenzyme 6	2	SHK_T1_vs_SHK_T0	Not_significant	FALSE
A0A1S3SX66	0.9603727923133364	13.470896741146005	1.025947760568436	0.3376983947016677	0.4425575626856176	-6.614902610742791	ppp1r37	Protein phosphatase 1 regulatory subunit 37	4	SHK_T1_vs_SHK_T0	Not_significant	FALSE
A0A1S3MYD3	-0.940385041556631	13.32270146005529	-1.2166003991966334	0.2485533450779383	0.3484414499543304	-6.618307509576329	LOC106575990	L-serine ammonia-lyase	2	SHK_T1_vs_SHK_T0	Not_significant	FALSE
A0A1S3SAI1	-0.9385933763762306	12.76683485713591	-1.8980790922169033	0.08350993150806749	0.13938549775466155	-5.620094420821793	LOC106608134	Serine/threonine protein phosphatase 2A regulatory subunit	8	SHK_T1_vs_SHK_T0	Not_significant	FALSE
A0A1S3LHE4	0.933173421286206	12.964784307425214	2.392030915461455	0.05935974832315906	0.10528554113035518	-5.021859506453101	LOC106566654	14-3-3 protein beta/alpha-2	27	SHK_T1_vs_SHK_T0	Not_significant	FALSE
A0A1S3KSJ0	-0.9330185540146873	14.01469049039084	-3.1881521345933965	0.03003455950973847	0.05923592780454365	-4.125709748257218	LOC106561883	Spindlin-W isoform X3	1	SHK_T1_vs_SHK_T0	Not_significant	FALSE
A0A1S3QNK7	-0.932483690324851	13.893209510880052	-1.9524058507384712	0.0761007852161194	0.12911190037234804	-5.394733663540708	LOC106594683	Serine/threonine-protein kinase/endoribonuclease IRE1-like	1	SHK_T1_vs_SHK_T0	Not_significant	FALSE
A0A1S3M768	-0.9174902596045252	12.94459104997022	-2.465238861748779	0.0308595212558774	0.06058286026959232	-5.077386215456298	ppil2	RING-type E3 ubiquitin transferase	2	SHK_T1_vs_SHK_T0	Not_significant	FALSE
A0A1S3QYY1	-0.913383791602083	13.014512427782146	-1.713241707575991	0.10561831118181392	0.17019766712838447	-6.087818509085957	LOC106598827	non-specific serine/threonine protein kinase	2	SHK_T1_vs_SHK_T0	Not_significant	FALSE
A0A1S3QKR4	-0.910882045477619	14.343416470906014	-2.3733175060815053	0.02815334296334572	0.05615623386008705	-5.124372830976749	LOC106593769	F-box only protein 7-like isoform X1	3	SHK_T1_vs_SHK_T0	Not_significant	FALSE
A0A1S3LCK4	-0.9094646171322812	13.118167290063925	-2.134941591582818	0.04579346985812682	0.08427691894999488	-5.570483334013987	LOC106565746	PRA1 family protein	1	SHK_T1_vs_SHK_T0	Not_significant	FALSE
A0A1S3Q5W3	0.90507122909354365	13.837724435097478	1.0240072976592445	0.32409473857861615	0.42773343177712614	-6.831764565555005	LOC106589656	Ras-related protein Rab-4	6	SHK_T1_vs_SHK_T0	Not_significant	FALSE
C0H900	0.903250304618954	13.717637087410496	1.2812793915943808	0.21917299930236117	0.3138851683054439	-6.544883896449657	T2EA	General transcription factor IIE subunit 1	1	SHK_T1_vs_SHK_T0	Not_significant	FALSE
A0A1S3SHH7	0.9019860676179174	13.607176447795952	2.138868301197671	0.05736097288660304	0.10222612058453996	-5.108412529596887	LOC106609466	Bcl-2-like protein 13	1	SHK_T1_vs_SHK_T0	Not_significant	FALSE
A0A1S3KNQ3	0.8977437259723668	14.25588552574403	2.068445346140804	0.05388228300648094	0.09683568886990795	-5.5898714277540495	hrsp12	Ribonuclease UK114	1	SHK_T1_vs_SHK_T0	Not_significant	FALSE
B5X369	-0.8974533185231284	12.60946798699761	-0.8787557760504477	0.4258863573623205	0.5328710090441604	-6.735509328693281	RL17	Large ribosomal subunit protein uL22	22	SHK_T1_vs_SHK_T0	Not_significant	FALSE
A0A1S3N6Z1	-0.8961986009383107	13.646179968026592	-1.105065404416023	0.29427158188363284	0.3965229889460865	-6.68340788275987	LOC106577386	Uncharacterized protein LOC106577386	1	SHK_T1_vs_SHK_T0	Not_significant	FALSE
B5X6S9	-0.8907995697848605	13.228321442632009	-2.1580475170870588	0.05324664353330746	0.09598217783909212	-5.259558848462419	COQ9	Ubiquinone biosynthesis protein	1	SHK_T1_vs_SHK_T0	Not_significant	FALSE
A0A1S3MDJ1	-0.8799026110122252	12.897261732049795	-2.2274650703567627	0.06538157325934159	0.11416922675578596	-5.205857153949119	tmem201	Transmembrane protein 201 isoform X3	1	SHK_T1_vs_SHK_T0	Not_significant	FALSE
A0A1S3P430	0.871290988729795	13.787507443228236	0.6657295422189585	0.5291863074926662	0.6314286969722681	-7.066509712060653	LOC106583097	MICOS complex subunit MIC10	1	SHK_T1_vs_SHK_T0	Not_significant	FALSE
A0A1S3QF78	0.8670198911401403	13.185603269307904	1.0065891089928622	0.3395981203875871	0.44436458697516873	-6.641093938719155	LOC106591907	Kinesin-like protein KIF1C	1	SHK_T1_vs_SHK_T0	Not_significant	FALSE
A0A1S3LC55	0.8648391279549443	16.039646268849197	1.7120840281024647	0.11415093899637715	0.1818861813464153	-5.959931625263949	LOC100136577	H-2 class II histocompatibility antigen, I-E beta chain	2	SHK_T1_vs_SHK_T0	Not_significant	FALSE
A0A1S3QD01	-0.862154281794087	13.41015751804622	-2.15525367142883	0.04469269181671393	0.08263292795619612	-5.429504874785083	LOC106591049	Phosphatidylinositol 3,4,5-trisphosphate 5-phosphatase 2A-like	3	SHK_T1_vs_SHK_T0	Not_significant	FALSE
A0A1S3P4R1	0.8574329714643074	14.158434685466297	2.3039731947075666	0.0338773216302882	0.06551663367101074	-5.164602136705285	rhebl1	GTPase RhebL1	5	SHK_T1_vs_SHK_T0	Not_significant	FALSE
B5X8B6	0.8568783494482322	13.100472094081088	1.2070193089279573	0.24464790919506496	0.34353099311378504	-6.777265889746501	RT28	28S ribosomal protein S28, mitochondrial	2	SHK_T1_vs_SHK_T0	Not_significant	FALSE
A0A1S3P6S2	0.8538736239856473	13.15247220297128	1.8947765564799883	0.08398108644476361	0.13993723444423223	-5.914394033627564	LOC106583529	Protein polybromo-1-like isoform X4	2	SHK_T1_vs_SHK_T0	Not_significant	FALSE
A0A1S3NZF6	-0.8500402672513765	13.813437546093908	-1.51417040533765	0.1470616051622342	0.2252427305706456	-6.470332206500327	LOC106582281	Sorting nexin-4-like isoform X1	9	SHK_T1_vs_SHK_T0	Not_significant	FALSE
A0A1S3MUQ1	-0.8432457315451849	14.040881052145862	-2.135201112265765	0.04576971193076957	0.08425916142125643	-5.570013006433051	LOC106575164	Secretory phospholipase A2 receptor	4	SHK_T1_vs_SHK_T0	Not_significant	FALSE
A0A1S3QD18	-0.8309485272755079	15.892323629833806	-1.360004994814363	0.19045905945605915	0.2799462227594352	-6.679642842685514	LOC106590681	procollagen-lysine 5-dioxygenase	33	SHK_T1_vs_SHK_T0	Not_significant	FALSE
B5DG54	-0.8260661296574536	14.544801420353132	-2.202430687495764	0.04068208699085113	0.07642448049995688	-5.3436895430948965	RM51	Large ribosomal subunit protein mL51	1	SHK_T1_vs_SHK_T0	Not_significant	FALSE
B5XG85	-0.8234559567369857	15.690354774773851	-1.0395829058007449	0.31222087206430793	0.4156449059224358	-7.165043533509541	POB	ER membrane protein complex subunit 3	3	SHK_T1_vs_SHK_T0	Not_significant	FALSE
B5X5K3	0.8113724267025368	14.411409010891076	1.9788033965293823	0.06228553783442431	0.10969307931205602	-5.846839467881465	ADX	Adrenodoxin, mitochondrial	1	SHK_T1_vs_SHK_T0	Not_significant	FALSE
A0A1S3MZC1	0.8062451271679798	13.540567063472304	2.391822081351815	0.03356044349589277	0.06505127184598235	-5.074086561651656	LOC106576152	10-formyltetrahydrofolate dehydrogenase	2	SHK_T1_vs_SHK_T0	Not_significant	FALSE
A0A1S3SXC6	0.8035990237998316	13.981170177193809	1.526080950545644	0.15708721197863557	0.2378612651968589	-6.026081169343168	LOC106612408	RUN and FYVE domain-containing protein 2-like isoform X1	5	SHK_T1_vs_SHK_T0	Not_significant	FALSE
A0A1S3LFH4	0.7982446439171547	13.263933144274713	2.131330537845855	0.0522588618354757	0.09465875731921776	-5.5115142420773555	LOC106566310	V-type proton ATPase subunit S1-like	2	SHK_T1_vs_SHK_T0	Not_significant	FALSE
A0A1S3QYF6	-0.79502265029795	13.994031903430717	-0.95243691349225	0.3526512581631054	0.4584312829233926	-7.252511595270391	LOC106598639	Histone H3-like	4	SHK_T1_vs_SHK_T0	Not_significant	FALSE
B5DFY0	-0.791385118761788	15.563598876709516	-0.8901925782188108	0.3850942644138974	0.4922480623030384	-7.309317422992755	ddx39b	RNA helicase	38	SHK_T1_vs_SHK_T0	Not_significant	FALSE
A0A1S3NEB6	-0.7782774744098742	14.854736268945372	-2.061199335031803	0.05378320104472394	0.09674225953478052	-5.597246321474954	lyric	LYRIC protein isoform X1	4	SHK_T1_vs_SHK_T0	Not_significant	FALSE
A0A1S3N0L1	0.7773954608383491	13.695276334075562	1.67522234663703	0.11910339349171324	0.18841999097549972	-6.01135481401953	LOC106576403	Ras association domain-containing protein 8-like isoform X1	2	SHK_T1_vs_SHK_T0	Not_significant	FALSE
A0A1S3M3I6	-0.777079035924384	13.923457086195109	-1.9738854959325245	0.09353658508350468	0.15350384339617748	-5.426078968722941	LOC106570223	Uncharacterized aarF domain-containing protein kinase 5-like isoform X1	1	SHK_T1_vs_SHK_T0	Not_significant	FALSE
A0A1S3RDF4	0.7703383889163593	14.79168752887998	2.244571406474291	0.03738172275503672	0.07105012732909106	-5.266127440242029	LOC106602337	protein-histidine N-methyltransferase	11	SHK_T1_vs_SHK_T0	Not_significant	FALSE
A0A1S3R6Y8	0.7703175992967601	14.429055768684323	2.3527135453905217	0.03150478416531568	0.06158643896408028	-4.854598003249928	LOC106600892	Adenylosuccinate lyase	17	SHK_T1_vs_SHK_T0	Not_significant	FALSE
A0A1S3LFE2	0.7643590043791502	13.90063688656379	2.0217607781828555	0.05894626640125428	0.10474799071279596	-5.670957459709033	LOC106566295	Breakpoint cluster region protein-like isoform X1	8	SHK_T1_vs_SHK_T0	Not_significant	FALSE
A0A1S3MEQ7	0.7628461903454014	12.078428634865556	2.1191980055389252	0.05082206014182899	0.09242546528062807	-5.514631462077935	kcnab2	Voltage-gated potassium channel subunit beta-1	2	SHK_T1_vs_SHK_T0	Not_significant	FALSE
A0A1S3N2Z0	0.7487917759933627	13.908169605111569	0.9140826353044929	0.3943016126945856	0.501655140820636	-6.86107590872045	LOC106576879	Kinesin light chain	14	SHK_T1_vs_SHK_T0	Not_significant	FALSE
A0A1S3M8W9	-0.7450588725285794	13.300869471034945	-2.1656368231794927	0.05480360965483208	0.09825492550545097	-5.204590986254833	LOC106571195	Ammonium transporter Rh type A	1	SHK_T1_vs_SHK_T0	Not_significant	FALSE
A0A1S3NZ40	-0.744148072226178	14.384418218652986	-2.3169468115629663	0.04228456676266518	0.07898762361796573	-4.817284259606083	LOC106582273	SEC14 domain and spectrin repeat-containing protein 1 isoform X1	1	SHK_T1_vs_SHK_T0	Not_significant	FALSE
A0A1S3SQE8	-0.7436442116090571	13.281699291920775	-1.7772166050113634	0.0931155839734096	0.15285493883705392	-5.844257653906211	LOC106611173	Ral GTPase-activating protein subunit alpha-1-like isoform X4	7	SHK_T1_vs_SHK_T0	Not_significant	FALSE
A0A1S3KI41	-0.7418409075209933	13.014221899700106	-1.1768173292645614	0.271906105199211	0.37312115355002023	-6.6576328287019395	anapc4	Anaphase-promoting complex subunit 4	2	SHK_T1_vs_SHK_T0	Not_significant	FALSE
A0A1S3NUC1	0.7414569219005731	14.449779411770084	2.3224854904601635	0.03264078506930418	0.06347468851640657	-5.24006437724859	LOC106581457	Acetyl-coenzyme A transporter 1-like isoform X1	1	SHK_T1_vs_SHK_T0	Not_significant	FALSE
A0A1S3RQI1	-0.7387299289170794	14.275859428945006	-2.167995775106421	0.04285615053323598	0.07980571592905684	-5.510297633006495	cutc	Copper homeostasis protein cutC homolog	6	SHK_T1_vs_SHK_T0	Not_significant	FALSE
A0A1S3SE57	0.7378580137312092	14.07409395456237	2.4317403320987827	0.02615991417719889	0.05277939441426751	-4.923709225548776	LOC106608928	Phosphatidylinositol-3,5-bisphosphate 3-phosphatase	3	SHK_T1_vs_SHK_T0	Not_significant	FALSE
A0A1S3RH74	0.7370743956531438	13.26335960560568	0.8808406544181925	0.3952874805436529	0.5024925089658749	-6.9670227352066565	LOC106603021	Transcriptional activator protein Pur-alpha-like	16	SHK_T1_vs_SHK_T0	Not_significant	FALSE
A0A1S3N5Z8	-0.7368353212426815	13.66444600039141	-2.1621901310033387	0.04335930421117381	0.08059193999198669	-5.520909550054416	polr3a	DNA-directed RNA polymerase subunit	4	SHK_T1_vs_SHK_T0	Not_significant	FALSE
A0A1S3LCW4	0.7332894120318549	13.65271193698444	1.852482883470069	0.08215078102085403	0.13764358703511118	-5.668768275380919	LOC106565577	Poly [ADP-ribose] polymerase	2	SHK_T1_vs_SHK_T0	Not_significant	FALSE
A0A1S3M1I5	0.7300264100231288	15.649138852389722	1.284160067913684	0.22478623188677868	0.32054044336863474	-6.537893738195813	LOC106569878	Guanylate cyclase	1	SHK_T1_vs_SHK_T0	Not_significant	FALSE
A0A1S3MTB0	-0.7293741927416892	13.226866485012158	-1.7178564162616945	0.1130649257736126	0.18030006320961667	-5.893546413483477	glpk3	glycerol kinase	2	SHK_T1_vs_SHK_T0	Not_significant	FALSE
A0A1S3L5K0	-0.7246407198618243	12.842790005166265	-1.5511848577193312	0.14005298377913847	0.21634671989886572	-6.41853921760338	LOC106564612	Nuclear distribution protein nudE homolog 1-like isoform X2	2	SHK_T1_vs_SHK_T0	Not_significant	FALSE
A0A1S3S489	0.7218121052328819	16.940696958770516	0.7300988015810619	0.47493269326340015	0.581089539883021	-7.44084820130223	LOC106607103	Epithelial membrane protein 2-like	1	SHK_T1_vs_SHK_T0	Not_significant	FALSE
A0A1S3R3D2	-0.7197469772500256	13.849144783695952	-1.342759090032797	0.19774910799327852	0.2879682206622432	-6.46838677285481	LOC106600060	Golgi reassembly-stacking protein 2-like	3	SHK_T1_vs_SHK_T0	Not_significant	FALSE
A0A1S3MSQ8	0.719590546289071	13.762060600441655	1.1359570779713757	0.2760274007703466	0.377043832891242	-6.712777195670704	LOC106574450	Meckelin-like	2	SHK_T1_vs_SHK_T0	Not_significant	FALSE
A0A1S3M681	-0.7182748735436633	13.41106676694382	-2.044279252183609	0.08467301509313269	0.1410115019900135	-5.327142287851186	dcp2	M7GpppN-mRNA hydrolase isoform X2	1	SHK_T1_vs_SHK_T0	Not_significant	FALSE
A0A1S3NSY8	0.7155338051341111	14.037357558647468	2.5351126731987867	0.0272213143237618	0.05463045814085776	-4.616464448234634	LOC106581166	non-specific serine/threonine protein kinase	5	SHK_T1_vs_SHK_T0	Not_significant	FALSE
A0A1S3NWC2	0.7109483766814808	13.651669727119804	0.7829419617121668	0.4442464574024849	0.5519290457446122	-7.288635521479465	LOC106581830	Myosin light chain kinase, smooth muscle-like isoform X1	7	SHK_T1_vs_SHK_T0	Not_significant	FALSE
A0A1S3L7I8	-0.7100794978545526	14.215937412086149	-1.819075406661895	0.08530093799550538	0.1418594268195929	-6.006744689839735	LOC106564933	Protein phosphatase 1 regulatory subunit	4	SHK_T1_vs_SHK_T0	Not_significant	FALSE
A0A1S3SX09	0.7061435713003164	13.762716233535606	1.5839570792694395	0.12945122668391967	0.20216598476892475	-6.479867901563452	LOC106612349	Presenilin-associated rhomboid-like protein, mitochondrial	2	SHK_T1_vs_SHK_T0	Not_significant	FALSE
A0A1S3Q4P4	-0.7060304503606503	16.528297419961408	-2.363472794933337	0.03083734991591211	0.06055924159744398	-5.174506805619229	LOC106589465	ATPase asna1	12	SHK_T1_vs_SHK_T0	Not_significant	FALSE
A0A1S3NJB1	-0.7027149531480354	14.470873241192722	-1.3291637636978677	0.1992922176435982	0.28972081883339057	-6.83057253033144	LOC106579676	Reversion-inducing cysteine-rich protein with Kazal motifs-like	1	SHK_T1_vs_SHK_T0	Not_significant	FALSE
A0A1S3Q569	-0.7013937401003574	13.19360408989726	-1.7063055638537172	0.11304793493578544	0.18030006320961667	-5.965463981033541	LOC106589546	Mitochondrial import receptor subunit TOM22 homolog	3	SHK_T1_vs_SHK_T0	Not_significant	FALSE
B5X9H0	0.6914532741714812	12.399206111939394	0.6727782206390733	0.5292973141361583	0.6314349900162081	-7.056565033099349	RL35	Large ribosomal subunit protein uL29	8	SHK_T1_vs_SHK_T0	Not_significant	FALSE
A0A1S3MHJ8	-0.6865223706558705	12.962777093379094	-0.9617745942261896	0.3546872179879802	0.46047653604874295	-6.691117543964924	LOC106572753	Eukaryotic translation initiation factor 4B-like isoform X1	2	SHK_T1_vs_SHK_T0	Not_significant	FALSE
A0A1S3SI26	-0.6848246950842523	14.794691009380555	-2.3204479066638943	0.0314117531163073	0.0614850834515199	-5.225651759110653	LOC106609571	Staphylococcal nuclease domain-containing protein 1-like	13	SHK_T1_vs_SHK_T0	Not_significant	FALSE
A0A1S3LA00	0.6848236978939752	14.767786793123523	1.5787934179498588	0.1397401037660951	0.215975129319648	-6.092284758057319	LOC106565270	Stathmin-3	2	SHK_T1_vs_SHK_T0	Not_significant	FALSE
A0A1S3LPJ0	0.6789087520414547	13.666663035615848	1.6700880760591497	0.11103951561292172	0.1777821239963928	-6.350542658189619	LOC106567700	Phosphatidylinositol 3-kinase regulatory subunit alpha	3	SHK_T1_vs_SHK_T0	Not_significant	FALSE
A0A1S3SS77	0.6746978912420154	13.357677269233514	1.6436098404410189	0.13750495897324974	0.2131740204808051	-6.009866241904974	LOC106611478	Zinc finger FYVE domain-containing protein 26	1	SHK_T1_vs_SHK_T0	Not_significant	FALSE
A0A1S3R9B9	-0.6719395181278749	14.23409742580723	-2.124769731380902	0.04673352642347263	0.08584823740417674	-5.588889881078481	LOC106601341	Mucin-5AC-like isoform X2	4	SHK_T1_vs_SHK_T0	Not_significant	FALSE
B5X7D3	0.6712627955420505	14.28092902819573	0.7274382913700126	0.4805735336861986	0.5861897759750773	-7.093175997780965	PPIL1	Peptidyl-prolyl cis-trans isomerase	2	SHK_T1_vs_SHK_T0	Not_significant	FALSE
A0A1S3NKZ4	-0.6709698765453513	14.1490491565025	-2.351255305762848	0.03080225204632531	0.06053012478468404	-4.846186041429528	LOC106579951	FAST kinase domain-containing protein 4	2	SHK_T1_vs_SHK_T0	Not_significant	FALSE
A0A1S3SVP1	0.6667444445093444	13.927590377251668	1.9608737321683232	0.0750022463193292	0.1278656622948998	-5.579111653299531	LOC106612092	Heterogeneous nuclear ribonucleoprotein U-like protein 2 isoform X1	4	SHK_T1_vs_SHK_T0	Not_significant	FALSE
A0A1S3NNT2	-0.6657648069618958	13.482597228818753	-2.224568888465684	0.03822488061305759	0.07239953120685987	-5.405995526407328	LOC106580466	tRNA (uracil(54)-C(5))-methyltransferase	3	SHK_T1_vs_SHK_T0	Not_significant	FALSE
A0A1S3R4W3	-0.6644794860627865	13.805544889931577	-2.279841427169242	0.03414757921325882	0.0659214509111571	-5.30256547591044	LOC106600513	Unconventional myosin-IXb-like isoform X3	7	SHK_T1_vs_SHK_T0	Not_significant	FALSE
A0A1S3RRI6	-0.66291074105985	16.39874196829515	-1.9130316923910209	0.07347493897968456	0.12565645348988436	-5.96948629282309	ikbkap	Elongator complex protein 1	4	SHK_T1_vs_SHK_T0	Not_significant	FALSE
A0A1S3PQS3	-0.6603590183327679	14.557378664448258	-1.7322153869968306	0.09918584397055227	0.16122424066198646	-6.254091837021559	rrp1b	Ribosomal RNA processing protein 1 homolog B isoform X2	5	SHK_T1_vs_SHK_T0	Not_significant	FALSE
A0A1S3T144	0.6547269756993543	17.36175370302032	2.4842113719826755	0.06353733560254246	0.11150307617348916	-4.971321651713945	LOC106613013	Heat shock cognate 70 kDa protein-like isoform X2	65	SHK_T1_vs_SHK_T0	Not_significant	FALSE
A0A1S3P811	-0.6546988797831386	14.399608814094172	-1.981849784712611	0.06271851476040309	0.11029298296499623	-5.735121862989459	LOC106583719	DNA replication licensing factor MCM2	17	SHK_T1_vs_SHK_T0	Not_significant	FALSE
A0A1S3Q0E8	0.6539705293958544	12.656000755821797	2.110560803877148	0.05059548019432904	0.09220512899619562	-5.29150287482927	srd5a1	3-oxo-5alpha-steroid 4-dehydrogenase (NADP(+))	1	SHK_T1_vs_SHK_T0	Not_significant	FALSE
A0A1S3PE07	-0.6504207526069106	14.611895208970298	-2.377027925971379	0.02793687859018442	0.05579641397960249	-5.1172178161727375	LOC106584788	Serine/arginine-rich splicing factor 7-like isoform X1	6	SHK_T1_vs_SHK_T0	Not_significant	FALSE
B5X1K6	-0.6489027317942515	14.955148959221244	-2.3584198573519335	0.02966093442021087	0.05857642207589263	-5.05250479898173	ARF4	ADP-ribosylation factor	10	SHK_T1_vs_SHK_T0	Not_significant	FALSE
A0A1S3RT76	0.6482058665611525	14.158128597147142	2.3124410606044976	0.03193462588148892	0.06232470123014765	-5.240878661108065	LOC106604910	Stress-activated protein kinase JNK	6	SHK_T1_vs_SHK_T0	Not_significant	FALSE
B5X7I6	0.647879155354703	14.334669378214814	1.934769989439195	0.07634718194967513	0.1294563800691255	-5.844476219074066	RT21	28S ribosomal protein S21, mitochondrial	1	SHK_T1_vs_SHK_T0	Not_significant	FALSE
A0A1S3NNG4	-0.6475736049677945	14.442902995496816	-2.2563217260164468	0.03650645136040442	0.06967610339544109	-5.354382956948719	LOC106580358	RILP-like protein 2 isoform X1	4	SHK_T1_vs_SHK_T0	Not_significant	FALSE
A0A1S3SEK0	0.647229656045198	14.875861055724714	2.236836096800236	0.04454063001572551	0.08240292517159627	-5.112932262143028	LOC106608981	Puratrophin-1-like	6	SHK_T1_vs_SHK_T0	Not_significant	FALSE
A0A1S3QF85	0.6461334786713522	12.972222288005703	1.892602598981559	0.07882866068466848	0.13312393869430986	-5.901066557573414	LOC106591906	Tuberin-like	1	SHK_T1_vs_SHK_T0	Not_significant	FALSE
A0A1S3QLU4	0.6418400419066899	14.248964814988376	1.8916017568338876	0.09004107279723804	0.14858394217880783	-5.703407634711099	LOC106594162	Structural maintenance of chromosomes protein 2-like	2	SHK_T1_vs_SHK_T0	Not_significant	FALSE
A0A1S3T1H7	0.6415523910750807	14.727075320199525	1.897767569965157	0.08143949478816964	0.13665542648916806	-5.903335127896841	lyrm9	LYR motif-containing protein 9	1	SHK_T1_vs_SHK_T0	Not_significant	FALSE
B5X611	0.6401945849695174	14.429012900058526	0.4715843191258174	0.6462954355552153	0.7298934079303604	-7.194099753756127	GBRAP	Gamma-aminobutyric acid receptor-associated protein	1	SHK_T1_vs_SHK_T0	Not_significant	FALSE
A0A1S3T0C0	-0.6381119122632626	14.811526676750796	-2.4423746164248654	0.02633371741840363	0.05305835371886184	-4.686814292052013	hps1	Hermansky-Pudlak syndrome 1 protein	3	SHK_T1_vs_SHK_T0	Not_significant	FALSE
A0A1S3MHS7	0.635875871568901	14.252619470012826	2.426610052275873	0.03014469179293073	0.05939429211065072	-4.763601184870373	LOC106572621	V-type proton ATPase subunit S1-like	2	SHK_T1_vs_SHK_T0	Not_significant	FALSE
A0A1S3N2A6	-0.635501660812972	14.93107330532968	-1.829662377809199	0.08279085362359119	0.1384561685354485	-6.097682891872974	LOC106576751	Glutathione S-transferase kappa	5	SHK_T1_vs_SHK_T0	Not_significant	FALSE
A0A1S3LBM8	0.635408543977821	15.043930466767137	2.4301635036437843	0.02500208160782206	0.05073477110496547	-5.014092277965501	LOC106565526	N-acetylgalactosaminide beta-1,3-galactosyltransferase	7	SHK_T1_vs_SHK_T0	Not_significant	FALSE
A0A1S3PF91	-0.6333473729628505	13.394743697423095	-1.9202499570011928	0.07054855705390138	0.12162701579846973	-5.839738692740534	LOC106585050	Claudin	2	SHK_T1_vs_SHK_T0	Not_significant	FALSE
A0A1S3PTY0	-0.632822222522325	13.64545915693054	-2.1032272127086897	0.05036971519047596	0.09182171523733897	-5.528735582282934	LOC106587349	Ubiquitin carboxyl-terminal hydrolase	20	SHK_T1_vs_SHK_T0	Not_significant	FALSE
A0A1S3N8C4	-0.6304804538045765	14.41334173648472	-1.4345598499879186	0.1674172384350795	0.25102077527850736	-6.691487977582721	LOC106577840	Adipose-secreted signaling protein	2	SHK_T1_vs_SHK_T0	Not_significant	FALSE
A0A1S3PJ28	-0.6301733257935282	15.37780890589689	-1.6730280059359544	0.11340035613194578	0.18078668628403105	-6.349876429039609	vps13a	Vacuolar protein sorting-associated protein 13A isoform X2	6	SHK_T1_vs_SHK_T0	Not_significant	FALSE
B5X6A7	-0.6299339285039878	13.481196228167022	-1.7762382457529955	0.09146052189231028	0.15055188443794845	-6.1841928980662875	MGR2	Reactive oxygen species modulator 1	2	SHK_T1_vs_SHK_T0	Not_significant	FALSE
A0A1S3L6T7	-0.62734526396018	15.520167353874005	-1.5316043190627897	0.1828983470920941	0.2704975059024235	-6.024158827735841	LOC106564586	LOW QUALITY PROTEIN: nucleoporin NUP159-like	1	SHK_T1_vs_SHK_T0	Not_significant	FALSE
A0A1S3MHD1	0.6273394401334969	12.835342191683107	1.1882037982691116	0.2555356797081134	0.3550626056809803	-6.595485379019277	LOC106572714	Structural maintenance of chromosomes protein	33	SHK_T1_vs_SHK_T0	Not_significant	FALSE
A0A1S3LVE9	0.6260315342875167	15.382006481700117	1.4703802731533455	0.1575728179197462	0.23835482994344587	-6.642263045838419	LOC106568813	Collagen alpha-1(XI) chain-like isoform X1	13	SHK_T1_vs_SHK_T0	Not_significant	FALSE
A0A1S3KIB9	-0.6241557779105946	15.14809882363604	-2.396576707481944	0.02682174177116665	0.0539049133584006	-5.0794204336350965	uchl5	Ubiquitin carboxyl-terminal hydrolase	8	SHK_T1_vs_SHK_T0	Not_significant	FALSE
A0A1S3RY85	0.6240388164818924	12.8333932043411	1.1239753157845431	0.2795358541517074	0.3807910859931562	-6.960463252748306	LOC106605790	DNA-directed RNA polymerase III subunit RPC3	2	SHK_T1_vs_SHK_T0	Not_significant	FALSE
A0A1S3MXG4	-0.6225111048704424	13.190363227449303	-1.8328900241424384	0.08514678910194373	0.1416819795254411	-6.1002681044152265	LOC106575763	Arf-GAP with GTPase, ANK repeat and PH domain-containing protein 1	2	SHK_T1_vs_SHK_T0	Not_significant	FALSE
A0A1S3NFH0	0.6207479456133917	15.49847284740122	1.744761874955959	0.09984653135213097	0.16212166537110553	-6.03910886188494	LOC106579012	Zinc transporter ZIP11	2	SHK_T1_vs_SHK_T0	Not_significant	FALSE
A0A1S3PK73	0.6204621021451171	14.785895440935738	2.0842747662423795	0.05321045680835819	0.0959732846836597	-5.678510439445011	LOC106585734	Lysosome membrane protein 2-like	5	SHK_T1_vs_SHK_T0	Not_significant	FALSE
A0A1S3L6D3	0.6204141453658156	15.312136847971988	0.4898023051953364	0.642498473930434	0.7269800845609231	-7.468734797745113	LOC106564474	Ribonuclease	2	SHK_T1_vs_SHK_T0	Not_significant	FALSE
A0A1S3N007	0.6182890139161579	13.471514394316742	2.015103603046877	0.06069124865994931	0.10732843855410638	-5.456411817045137	prp12	Poly polymerase 12 isoform X1	3	SHK_T1_vs_SHK_T0	Not_significant	FALSE
A0A1S3PKL8	-0.617426885027065	16.63834256950761	-2.3245161912116385	0.03114912539005702	0.06105105901851674	-5.217903609962688	LOC106585987	AT-rich interactive domain-containing protein 3A-like	1	SHK_T1_vs_SHK_T0	Not_significant	FALSE
A0A1S3Q252	-0.6167952161523615	14.319898246055311	-1.140903847401895	0.2678684746470307	0.36874815035893344	-7.0566542960550835	LOC106588956	Factor VIII intron 22 protein-like isoform X2	3	SHK_T1_vs_SHK_T0	Not_significant	FALSE
A0A1S3MFC8	0.6158240039081875	14.100493456417215	2.3294394433973604	0.03299514001126363	0.06408031744626551	-4.897652841374391	LOC106572257	Oxysterol-binding protein	4	SHK_T1_vs_SHK_T0	Not_significant	FALSE
A0A1S3PF96	-0.6146561140800983	14.310711970300272	-2.318779287857135	0.03152006178864433	0.06159614168906543	-5.228827477019496	polb	DNA polymerase	5	SHK_T1_vs_SHK_T0	Not_significant	FALSE
A0A1S3MWR6	-0.6110375673762025	14.412125587479665	-1.2316292368081532	0.239417995967617	0.3369795597262807	-6.603099012173299	LOC106575570	SHC-transforming protein 1	2	SHK_T1_vs_SHK_T0	Not_significant	FALSE
A0A1S3LSL9	0.6088101229801666	13.810231987395582	0.9569288736629468	0.357031908794906	0.46301727672598886	-6.838167206761794	LOC106568295	Tyrosine-protein phosphatase non-receptor type	9	SHK_T1_vs_SHK_T0	Not_significant	FALSE
A0A1S3PYT5	0.6085818509703138	13.936514184735236	0.7118944548443955	0.49399696253968794	0.5986505398309693	-7.445065952921102	LOC106588393	Zinc transporter SLC39A7	1	SHK_T1_vs_SHK_T0	Not_significant	FALSE
A0A1S3QYR6	-0.6083780091597681	14.210093321503953	-1.2580698413300777	0.22722594194352777	0.32278623341739954	-6.573164382967238	LOC106598037	protein-tyrosine-phosphatase	3	SHK_T1_vs_SHK_T0	Not_significant	FALSE
A0A1S3N341	-0.6065231371385078	14.508199850817276	-2.033806699303773	0.05594966183417827	0.10001350327787369	-5.751025098986693	LOC106576854	Suppressor of fused homolog	4	SHK_T1_vs_SHK_T0	Not_significant	FALSE
A0A1S3N895	-0.6054563131581556	14.568450038510894	-2.332521692605684	0.03476396636549796	0.06692791977264792	-5.146958283411085	LOC100380775	Negative elongation factor A	1	SHK_T1_vs_SHK_T0	Not_significant	FALSE
A0A1S3KVD8	-0.6049487904754276	14.866927380954408	-2.0234417261774724	0.05709746850486056	0.10181728334160264	-5.769211545296368	LOC106562310	AP-2 complex subunit alpha	29	SHK_T1_vs_SHK_T0	Not_significant	FALSE
A0A1S3R1B2	0.6020033547842818	14.114249105362688	2.003673107797648	0.06590941146126401	0.11492292123990326	-5.835839758743951	LOC106599443	Armadillo repeat-containing protein 1	2	SHK_T1_vs_SHK_T0	Not_significant	FALSE
A0A1S3L3N3	0.6018841740224445	12.892531202312568	1.3024367916746529	0.2383401120817931	0.3357789925341987	-6.305823959913795	ears2	Nondiscriminating glutamyl-tRNA synthetase EARS2, mitochondrial	1	SHK_T1_vs_SHK_T0	Not_significant	FALSE
B5X285	0.5988334857068391	14.278935307607814	0.9485925654187052	0.3566793956795826	0.4626605888354622	-7.052122018133208	CSK22	Casein kinase II subunit alpha	8	SHK_T1_vs_SHK_T0	Not_significant	FALSE
A0A1S3P1I0	-0.5971281027580488	16.776754920075273	-1.9288105849897283	0.06859165731836561	0.11897455053885549	-5.932411690757875	LOC106582657	14-3-3 protein beta/alpha-1	29	SHK_T1_vs_SHK_T0	Not_significant	FALSE
A0A1S3KP54	0.5967181112701336	13.67310612680762	1.6622259146757077	0.12392545728008213	0.1950152387026747	-6.2648144343408285	ppp6r2	Serine/threonine-protein phosphatase 6 regulatory subunit 2 isoform X2	2	SHK_T1_vs_SHK_T0	Not_significant	FALSE
A0A1S3Q515	0.5959600395021756	15.699745332523188	1.042653725227642	0.3100755453279612	0.4133697761364829	-7.162605821383692	LOC106589513	C-Jun-amino-terminal kinase-interacting protein 4-like isoform X2	7	SHK_T1_vs_SHK_T0	Not_significant	FALSE
A0A1S3M4X1	-0.5949248483654124	14.896624607625585	-1.2643987736538214	0.22951785246832565	0.3253455055639309	-6.562918819776637	LOC106570460	Collagen alpha-2(I) chain isoform X2	30	SHK_T1_vs_SHK_T0	Not_significant	FALSE
A0A1S3T6L8	-0.594866736863219	13.95827957662519	-0.7577110885657767	0.4673848693611945	0.5739363279539018	-7.006412918068471	LOC106613933	Phospholipid-transporting ATPase	2	SHK_T1_vs_SHK_T0	Not_significant	FALSE
A0A1S3PF00	-0.5931933597667332	14.826243231362335	-2.2576661382962784	0.03716355924711481	0.07074937068019434	-5.019851627184493	srsf9	Serine/arginine-rich splicing factor 9	5	SHK_T1_vs_SHK_T0	Not_significant	FALSE
A0A1S3QNR1	-0.5930190309628607	13.95612250687863	-1.3966925263292551	0.20349261663053703	0.2943225736298298	-6.193991110787188	LOC106594836	Uncharacterized protein LOC106594836	2	SHK_T1_vs_SHK_T0	Not_significant	FALSE
B5X7X7	-0.5900978569188737	15.16983697957714	-1.8507984460386713	0.08359927548496925	0.1394566684905688	-6.074761126039803	PRDX1	Peroxiredoxin-2	13	SHK_T1_vs_SHK_T0	Not_significant	FALSE
A0A1S3SHL1	-0.5891138776862093	16.15993084092482	-1.598925485110201	0.12607860521238995	0.1978821104673831	-6.457767347400791	LOC106609479	Sm protein F	5	SHK_T1_vs_SHK_T0	Not_significant	FALSE
A0A1S3MRH9	0.5847951741963282	15.566462056895462	3.992783902394188	7.587239454777498e-4	0.00248415537411903	-1.6221687891514902	LOC106574405	Ras-related protein Rab-9A-like	2	SHK_T1_vs_SHK_T0	Not_significant	FALSE
A0A1S3QLR6	0.5839792991935564	14.998198997097235	4.449258343310721	2.6585553685737416e-4	9.87983364102202e-4	-0.5727859453329307	LOC106594168	Cytochrome P450 3A27	3	SHK_T1_vs_SHK_T0	Not_significant	FALSE
A0A1S3KJA9	-0.5836516571676942	13.962452116416104	-3.2095302724635895	0.00454670116321888	0.01172404980429325	-3.387013213055381	LOC106560442	Protein FAM102B-like isoform X1	1	SHK_T1_vs_SHK_T0	Not_significant	FALSE
A0A1S3N6B2	-0.5835453181418995	16.052078358979113	-6.62808081002408	2.241093154784729e-6	1.638165033093562e-5	4.282889019265803	ppa1	inorganic diphosphatase	10	SHK_T1_vs_SHK_T0	Not_significant	FALSE
A0A1S3S6D6	-0.583400388118525	15.07686868570063	-3.124082093949681	0.00551051570836076	0.01377513596079133	-3.5737563379165733	LOC106607459	Microtubule-associated protein	6	SHK_T1_vs_SHK_T0	Not_significant	FALSE
A0A1S3SRZ6	0.5824231014956158	14.133461958330065	2.099096075842359	0.05279326679687105	0.09538691853427717	-5.549516995977226	LOC106611444	non-specific serine/threonine protein kinase	2	SHK_T1_vs_SHK_T0	Not_significant	FALSE
C0H850	0.5822480129601253	18.771853210847052	10.830793574786844	1.2056223616772627e-9	2.6470502735061077e-8	12.027727137149174	CATB	Cathepsin B	10	SHK_T1_vs_SHK_T0	Not_significant	FALSE
A0A1S3LTL0	-0.5820209983157483	17.043363581344646	-11.616769495790226	3.702351386467842e-10	9.836526389005691e-9	13.242958759686658	LOC106568455	Alpha-adducin-like isoform X7	20	SHK_T1_vs_SHK_T0	Not_significant	FALSE
A0A1S3RTF3	0.5819765629673732	19.048319604528466	13.661765719816175	2.2396695247580476e-11	1.0095594663025636e-9	16.124985888110572	LOC106604950	Stress-70 protein, mitochondrial	41	SHK_T1_vs_SHK_T0	Not_significant	FALSE
B5X2E8	-0.5815285913015202	16.548710570509417	-6.457221368147314	3.1946429542438536e-6	2.2210020631832704e-5	3.9197542737617264	EIF2A	Eukaryotic translation initiation factor 2A	13	SHK_T1_vs_SHK_T0	Not_significant	FALSE
A0A1S3N3E8	-0.5813898852338308	16.180419256293092	-0.8996534203842608	0.38445141972007224	0.4917421029274516	-6.95131089929056	paox	Peroxisomal N(1)-acetyl-spermine/spermidine oxidase	4	SHK_T1_vs_SHK_T0	Not_significant	FALSE
B5XGZ2	-0.5813167203019916	20.510453749450637	-12.81762358049262	6.826446000141612e-11	2.356504942939058e-9	14.981159261080029	GSTP1	Glutathione S-transferase	24	SHK_T1_vs_SHK_T0	Not_significant	FALSE
B5XAF3	-0.5811386168339006	14.490330552074724	-4.249618167026245	4.202999643967892e-4	0.00148698541906257	-1.0322219925283482	MTND	Acireductone dioxygenase	2	SHK_T1_vs_SHK_T0	Not_significant	FALSE
A0A1S3SS71	0.5810504476124567	15.56978937072581	7.088545942363109	8.7895306950013e-7	7.351691500076718e-6	5.24289609019135	vps39	Vam6/Vps39-like protein isoform X2	12	SHK_T1_vs_SHK_T0	Not_significant	FALSE
A0A1S3MN30	-0.5808430810342475	14.744010567743898	-6.1775843466599385	5.754224297587759e-6	3.6364261910258305e-5	3.317656970286662	cherp	Calcium homeostasis endoplasmic reticulum protein isoform X2	5	SHK_T1_vs_SHK_T0	Not_significant	FALSE
B5XC13	-0.5807642650644542	16.022792520922035	-6.986838543122353	1.0781666557935676e-6	8.724676515446051e-6	5.033227221073793	PSMD9	26S proteasome non-ATPase regulatory subunit 9	5	SHK_T1_vs_SHK_T0	Not_significant	FALSE
B5X4E1	-0.5793160631582506	14.775376446353777	-6.040296945403834	7.709919487208897e-6	4.665009035219e-5	3.0186503301494634	MAPK2	MAP kinase-activated protein kinase 2	4	SHK_T1_vs_SHK_T0	Not_significant	FALSE
A0A1S3MYU0	0.5792517121179639	14.328467486223962	3.2784941414777227	0.00389065227501102	0.01021766727632621	-3.2351890837845314	LOC106576032	Ragulator complex protein LAMTOR4	4	SHK_T1_vs_SHK_T0	Not_significant	FALSE
A0A1S3S1N7	0.5790875425797619	16.080329049658474	10.030381572346792	4.2867963918347854e-9	7.901465448159671e-8	10.721198483187592	trap1	Heat shock protein 75 kDa, mitochondrial	23	SHK_T1_vs_SHK_T0	Not_significant	FALSE
B9ELJ4	-0.5790634198956788	17.894520050573337	-4.71498980460319	1.4493095482412128e-4	5.845237179496632e-4	0.03808257895786049	CD166	CD166 antigen homolog	12	SHK_T1_vs_SHK_T0	Not_significant	FALSE
B5XC26	0.5788763166140001	16.09473140681973	5.45983153144597	2.7243645870977255e-5	1.3741474082894946e-4	1.731743228778254	RRAGA	Ras-related GTP-binding protein	2	SHK_T1_vs_SHK_T0	Not_significant	FALSE
A0A1S3KMI9	0.5788322450278667	15.18475463205576	2.7967857345667064	0.01138832090929709	0.02584988691384349	-4.272283055118602	klhdc4	Kelch domain-containing protein 4	4	SHK_T1_vs_SHK_T0	Not_significant	FALSE
A0A1S3KZD7	-0.578325197931651	16.123623132911884	-7.486061088360206	4.008958035422197e-7	3.711860060083931e-6	6.049234265504883	LOC106563226	Bromodomain-containing protein 3-like isoform X4	14	SHK_T1_vs_SHK_T0	Not_significant	FALSE
A0A1S3RQA1	-0.5782517862791146	17.964027881557527	-2.702910930193404	0.01397174751552434	0.03074402216754288	-4.466834728985841	rl39	Large ribosomal subunit protein eL39	2	SHK_T1_vs_SHK_T0	Not_significant	FALSE
A0A1S3LL15	0.5774949708455779	18.368725979184923	10.412839293686057	2.318019378826859e-9	4.6610140506242426e-8	11.354504033644986	LOC106567176	Citrate synthase	22	SHK_T1_vs_SHK_T0	Not_significant	FALSE
A0A1S3N6U1	0.5773477640757374	13.58875576708244	2.0173389303250375	0.05778312569671277	0.10288635261203598	-5.779891333384157	LOC106577337	Dedicator of cytokinesis protein 1-like	2	SHK_T1_vs_SHK_T0	Not_significant	FALSE
A0A1S3MF97	0.5771875621312592	15.55134862272903	4.714134149641218	1.4521336374540982e-4	5.847702011379551e-4	0.03611871164006342	LOC106572338	small monomeric GTPase	6	SHK_T1_vs_SHK_T0	Not_significant	FALSE
A0A1S3QBE9	-0.5766439230968032	17.499328738875757	-9.858494755694148	5.681430720149392e-9	1.0158534209800052e-7	10.431044218563205	LOC106590681	procollagen-lysine 5-dioxygenase	33	SHK_T1_vs_SHK_T0	Not_significant	FALSE
A0A1S3QT96	0.576296151768652	16.06504848748631	2.993089389213587	0.00738445400933337	0.01772506404491113	-3.856756971566072	LOC106596517	NADH-ubiquinone oxidoreductase 75 kDa subunit, mitochondrial	12	SHK_T1_vs_SHK_T0	Not_significant	FALSE
A0A1S3S5Q1	0.5762742336612376	16.614138747170248	11.782463391479643	2.9090381932551523e-10	8.080360972148729e-9	13.49104736867293	LOC106607331	Sorting nexin-8-like isoform X1	16	SHK_T1_vs_SHK_T0	Not_significant	FALSE
A0A1S3M0U8	-0.5762454181868542	17.80762467749489	-7.6406871566543	2.971084214005027e-7	2.9135164082164236e-6	6.357200016800346	LOC106569753	Far upstream element-binding protein 1-like isoform X2	40	SHK_T1_vs_SHK_T0	Not_significant	FALSE
A0A1S3LMV9	-0.5759812551228833	14.947235075717586	-3.5577634195793135	0.00206023149773708	0.00586449118421633	-2.6118850978040644	LOC106567465	Transcription elongation factor SPT4-like	1	SHK_T1_vs_SHK_T0	Not_significant	FALSE
A0A1S3PKR0	0.5759429493448724	15.085477335404423	4.714792606554868	1.4499599066287658e-4	5.845237179496632e-4	0.03762997972858795	stambp	STAM-binding protein	4	SHK_T1_vs_SHK_T0	Not_significant	FALSE
A0A1S3PPA7	-0.5759365591660544	14.210254517512649	-1.0498266434328092	0.31009655008229126	0.4133697761364829	-6.749181040935701	xpo4	Exportin-4	3	SHK_T1_vs_SHK_T0	Not_significant	FALSE
A0A1S3NCS4	-0.5758375575257162	16.92663934974939	-10.567477713133544	1.8160659709129102e-9	3.714228074757501e-8	11.605847326500534	cpne3	Copine-3 isoform X2	12	SHK_T1_vs_SHK_T0	Not_significant	FALSE
Q0KFR9	0.5758101664710722	13.894677931410492	2.3993193424468116	0.02794492200485449	0.05579641397960249	-4.755586692621544	mcl-1	Myeloid leukemia differentiation protein homologue	3	SHK_T1_vs_SHK_T0	Not_significant	FALSE
A0A1S3P548	-0.5757044507851141	15.0970404430647	-3.0639333682128345	0.00630529880311409	0.01546416609946502	-3.704222179221424	LOC106583276	SAP domain-containing ribonucleoprotein-like isoform X1	5	SHK_T1_vs_SHK_T0	Not_significant	FALSE
C0H934	0.5753735212513114	14.71800432671588	2.7282341737964506	0.01322456550020849	0.02928331671013908	-4.414640089305035	CLPT1	Lipid scramblase CLPTM1L	4	SHK_T1_vs_SHK_T0	Not_significant	FALSE
A0A1S3SWP3	-0.5752527024481253	17.133574380302377	-7.486583900885	4.00487728495383e-7	3.711860060083931e-6	6.050280916844824	LOC106612271	Phospholipase D3-like isoform X2	26	SHK_T1_vs_SHK_T0	Not_significant	FALSE
A0A1S3T1Y2	0.575197132141076	13.261503633049934	2.2382169126798357	0.03717851043963798	0.07075527863145889	-5.380594318925867	LOC106613147	von Willebrand factor A domain-containing protein 5A-like	3	SHK_T1_vs_SHK_T0	Not_significant	FALSE
A0A1S3KWN0	0.5741626213636941	14.692887189191238	2.5628067211699443	0.01888510016644939	0.03978194645292268	-4.7515132472810615	LOC106562601	heparosan-N-sulfate-glucuronate 5-epimerase	2	SHK_T1_vs_SHK_T0	Not_significant	FALSE
A0A1S3Q6I5	-0.5734590059630218	14.91045162107598	-2.629145017299962	0.01638376431731409	0.03524634023883276	-4.617608957233676	LOC106589781	Exportin-5-like	2	SHK_T1_vs_SHK_T0	Not_significant	FALSE
B5X4P3	0.572757782346601	15.498863743032574	3.560081655243307	0.00204933538688158	0.00583625700069472	-2.606662298611493	RDH14	Retinol dehydrogenase 14	3	SHK_T1_vs_SHK_T0	Not_significant	FALSE
C0H989	-0.5727461339081241	15.880867008854166	-5.494127142568174	2.525845770962764e-5	1.287060660767033e-4	1.8087137509870237	DDB1	DNA damage-binding protein 1	20	SHK_T1_vs_SHK_T0	Not_significant	FALSE
B5X748	-0.5726295361403118	19.483362422163008	-11.410154099638303	5.019701756894688e-10	1.2490691205072951e-8	12.929723632395572	RL24	Large ribosomal subunit protein eL24	15	SHK_T1_vs_SHK_T0	Not_significant	FALSE
A0A1S3S2J7	-0.5726106683414063	13.815277045702947	-2.4377322794580123	0.0246082452924259	0.0499695480742494	-4.999303816526366	LOC106606775	Rap1 GTPase-GDP dissociation stimulator 1-like	2	SHK_T1_vs_SHK_T0	Not_significant	FALSE
B5XAY2	0.5722971592435933	16.660355060781068	4.993901148019887	7.706121610131597e-5	3.3714987733117876e-4	0.6764777623979557	UCRI	Cytochrome b-c1 complex subunit Rieske, mitochondrial	11	SHK_T1_vs_SHK_T0	Not_significant	FALSE
A0A1S3RVU0	0.571779285843796	15.937393629192252	4.8588242179588175	1.0456006566484024e-4	4.409835537785494e-4	0.367780074764009	LOC106605136	Ras-related GTP-binding protein	4	SHK_T1_vs_SHK_T0	Not_significant	FALSE
A0A1S3LEN4	0.5717500750257809	14.527421387856982	2.918384553901805	0.00871525201870843	0.02045087821443094	-4.016184130979045	coq4	Ubiquinone biosynthesis protein COQ4 homolog, mitochondrial	3	SHK_T1_vs_SHK_T0	Not_significant	FALSE
A0A1S3KM34	0.5714050303168143	14.39110332705129	4.177589715033023	4.959723966719044e-4	0.00171111909469937	-1.197878311080511	LOC106560901	vesicle-fusing ATPase	10	SHK_T1_vs_SHK_T0	Not_significant	FALSE
B5X169	-0.5712225430386955	15.516232927477104	-2.66115707590004	0.01529212688898787	0.03317275037451347	-4.5524139276229985	CNN3	Calponin	5	SHK_T1_vs_SHK_T0	Not_significant	FALSE
B5X3C4	-0.570687425406863	15.769752275750134	-3.773167434459571	0.00125723443588038	0.00381514433489718	-2.1239368097338867	pafah1b1-2	Lissencephaly-1 homolog B	13	SHK_T1_vs_SHK_T0	Not_significant	FALSE
A0A1S3N4U0	0.5706371091946973	15.733710347035124	9.588442832221258	8.904855017850613e-9	1.4650081037631918e-7	9.96809118090072	pnpt1	polyribonucleotide nucleotidyltransferase	14	SHK_T1_vs_SHK_T0	Not_significant	FALSE
A0A1S3NVI9	0.5702712019077154	13.24479054791925	2.917451101804977	0.00907896377362244	0.02116298659487634	-4.040810276762073	mettl5	Methyltransferase-like protein 5	1	SHK_T1_vs_SHK_T0	Not_significant	FALSE
A0A1S3MPZ5	-0.5700112275247093	16.54427753416383	-3.698999591006872	0.00149064440350556	0.00444883976898311	-2.2925079276082068	slc30a7	Zinc transporter	2	SHK_T1_vs_SHK_T0	Not_significant	FALSE
B5X7Q3	0.5693445539351991	16.09304491670678	4.793726021638127	1.2118813755266628e-4	5.022453556311748e-4	0.21867298531763524	NDUA6	NADH dehydrogenase [ubiquinone] 1 alpha subcomplex subunit 6	4	SHK_T1_vs_SHK_T0	Not_significant	FALSE
C0H9G7	-0.568826452856019	14.509798132201349	-2.5046160990133934	0.02137161257767333	0.0442396084276829	-4.867582114173771	CND3	Condensin complex subunit 3	6	SHK_T1_vs_SHK_T0	Not_significant	FALSE
A0A1S3MGI3	-0.5687380417320469	17.47344313915037	-4.7358118317466475	1.3822753486537762e-4	5.630933412114837e-4	0.08586413739623566	LOC106572481	Ubiquitin-conjugating enzyme E2 variant 1	10	SHK_T1_vs_SHK_T0	Not_significant	FALSE
B5X212	-0.5684260470432001	15.317302987855392	-6.352039276523231	3.981369686933886e-6	2.6866372621886065e-5	3.694397908815419	ciao1b	Probable cytosolic iron-sulfur protein assembly protein ciao1-B	7	SHK_T1_vs_SHK_T0	Not_significant	FALSE
A0A1S3S1K6	-0.5678964285850263	15.9127402875676	-6.3380273586738625	4.100309511501096e-6	2.754448639222109e-5	3.664274390420098	LOC106606543	Coagulation factor X-like	14	SHK_T1_vs_SHK_T0	Not_significant	FALSE
A0A1S3NBL9	-0.5678949207241875	14.575833316300567	-3.4405571027875195	0.0026924169268529	0.00743027443954045	-2.8749761824662183	snx7	Sorting nexin-7 isoform X1	3	SHK_T1_vs_SHK_T0	Not_significant	FALSE
A0A1S3SE59	-0.5675397694884055	18.69720251882545	-10.846922534580756	1.176023502585199e-9	2.6011897620143736e-8	12.053322043442623	LOC106608919	Coatomer subunit gamma	49	SHK_T1_vs_SHK_T0	Not_significant	FALSE
A0A1S3PGC3	-0.567230840166804	18.19178394763796	-8.350050939457853	7.829288044394782e-8	9.374405988457468e-7	7.729237363304001	LOC106585225	3-oxoacyl-[acyl-carrier-protein] reductase FabG-like	11	SHK_T1_vs_SHK_T0	Not_significant	FALSE
B5X2R8	-0.5669093676767751	15.160578878378502	-2.1160428138429626	0.0482974309982044	0.08831361234576751	-5.610175626194447	BCL7B	B-cell CLL/lymphoma 7 protein family member B	2	SHK_T1_vs_SHK_T0	Not_significant	FALSE
B5XBQ9	0.5666830910194651	14.64534189001472	3.5925451699009705	0.00190260332087112	0.00549436510263171	-2.533452582869782	RM47	Large ribosomal subunit protein uL29m	4	SHK_T1_vs_SHK_T0	Not_significant	FALSE
C0H9N2	-0.5664878506313507	17.17353575439257	-9.478595051766884	1.0717076779904604e-8	1.7297941224213598e-7	9.77726081572655	EF2	Elongation factor 2	77	SHK_T1_vs_SHK_T0	Not_significant	FALSE
A0A1S3P4X8	0.5664432098114958	18.519870116614417	6.522997972427034	2.7858143729945583e-6	1.9688619450323672e-5	4.059986109230468	LOC106583261	cathepsin X	11	SHK_T1_vs_SHK_T0	Not_significant	FALSE
A0A1S3QN63	-0.5663957245009037	14.74374719783462	-4.984324763376198	7.87426484207557e-5	3.439647773223753e-4	0.6546264558801207	LOC106594566	Nucleoporin SEH1 isoform X1	7	SHK_T1_vs_SHK_T0	Not_significant	FALSE
A0A1S3P9L4	0.5659711547564985	16.26030379525599	3.9341954465774744	8.682095075965861e-4	0.00278162402326545	-1.7563484657455684	LOC106584046	N(G),N(G)-dimethylarginine dimethylaminohydrolase 1-like isoform X1	7	SHK_T1_vs_SHK_T0	Not_significant	FALSE
A0A1S3LZZ3	-0.5656804725715823	15.703445987086504	-4.843792521180733	1.0818158686002276e-4	4.543322339859746e-4	0.33336780681557077	LOC106569519	Endophilin-A2	6	SHK_T1_vs_SHK_T0	Not_significant	FALSE
A0A1S3KVM4	-0.5656147093661819	15.375462503564227	-4.494031081481779	2.3995721646005e-4	9.01273268364414e-4	-0.4697627685949417	LOC106562358	Heterogeneous nuclear ribonucleoprotein D-like	7	SHK_T1_vs_SHK_T0	Not_significant	FALSE
A0A1S3STA1	-0.5654280967564649	15.60759095417774	-5.722279538344239	1.532038451214098e-5	8.448138163112275e-5	2.3179065460117014	LOC106611655	Catenin delta-1-like	33	SHK_T1_vs_SHK_T0	Not_significant	FALSE
A0A1S3SKJ7	-0.5652708411732661	14.22019858004943	-3.839719039919105	0.00140342399329911	0.00421692598712193	-2.160292805781089	LOC106610191	Rho GTPase-activating protein 10-like	1	SHK_T1_vs_SHK_T0	Not_significant	FALSE
A0A1S3LQ99	-0.5652466746840972	14.2132323996126	-2.6238203494102414	0.01657235346114113	0.03551665288646707	-4.628417139495291	LOC106567694	Transducin beta-like protein 2	13	SHK_T1_vs_SHK_T0	Not_significant	FALSE
B5DG28	-0.5651823143019108	17.60929351124298	-10.661236825006222	1.5682456802231703e-9	3.2861625271202714e-8	11.756941351998195	apex1	exodeoxyribonuclease III	16	SHK_T1_vs_SHK_T0	Not_significant	FALSE
B5XF83	-0.5651014570365014	14.643758846806088	-2.943807157062404	0.015827141927265	0.03418433692210726	-4.335865691962049	TMM33	Transmembrane protein 33	6	SHK_T1_vs_SHK_T0	Not_significant	FALSE
A0A1S3N335	0.5648365841309229	15.093392003084787	7.265000550556274	6.187037609535917e-7	5.40189891873516e-6	5.6034155492597995	LOC106576820	sphinganine-1-phosphate aldolase	8	SHK_T1_vs_SHK_T0	Not_significant	FALSE
A0A1S3M305	-0.5646349755910371	15.31198225494878	-5.067425138020177	6.531005716064957e-5	2.917215118649209e-4	0.8440543572349375	LOC106570114	Ubiquitin-associated protein 2-like isoform X2	9	SHK_T1_vs_SHK_T0	Not_significant	FALSE
A0A1S3QL69	-0.564497981604859	13.827050674761912	-2.3233663561734654	0.03122314618389156	0.06117605938654869	-5.220094272623843	cpsf4	Cleavage and polyadenylation specificity factor subunit 4	2	SHK_T1_vs_SHK_T0	Not_significant	FALSE
B5DGY4	-0.5643587350076338	18.13107768236254	-3.733136760391923	0.00137830156163561	0.00414670877888558	-2.214985590386406	RS3	DNA-(apurinic or apyrimidinic site) lyase	35	SHK_T1_vs_SHK_T0	Not_significant	FALSE
A0A1S3L9E5	-0.5640090492916787	15.705680582364884	-4.215024509586655	4.550759975304246e-4	0.00158930634926999	-1.1117964878277231	LOC106565230	Eukaryotic translation initiation factor 4B-like isoform X4	5	SHK_T1_vs_SHK_T0	Not_significant	FALSE
A0A1S3T143	-0.5639693132754786	19.87881119079941	-13.627155815461403	2.3417611269427643e-11	1.0359257370446063e-9	16.079272441141768	LOC106613013	Heat shock cognate 70 kDa protein-like isoform X1	65	SHK_T1_vs_SHK_T0	Not_significant	FALSE
A0A1S3R6W3	0.5639449806699304	15.523502824752557	4.723817541090579	1.4204964156998092e-4	5.774815925499837e-4	0.05834209914017396	LOC106600879	Synaptogyrin-1-like isoform X2	1	SHK_T1_vs_SHK_T0	Not_significant	FALSE
A0A1S3LNT6	-0.5638739478574166	18.084351434355295	-6.757338425279892	1.718322600816587e-6	1.2924209788509644e-5	4.555145836229474	LOC106567630	Heterogeneous nuclear ribonucleoprotein L-like isoform X3	23	SHK_T1_vs_SHK_T0	Not_significant	FALSE
A0A1S3PMY7	0.5637533580181397	14.586059974813432	3.259983638563846	0.00405704720251281	0.01057632221706083	-3.2760320241856986	LOC106586374	1-phosphatidylinositol-3-phosphate 5-kinase	4	SHK_T1_vs_SHK_T0	Not_significant	FALSE
A0A1S3S9X7	-0.5636479356411073	16.36691832372453	-8.683138789835452	4.2816062584040636e-8	5.632104091451336e-7	8.35062844333467	LOC106608028	Heme-binding protein 2-like	11	SHK_T1_vs_SHK_T0	Not_significant	FALSE
A0A1S3S5W3	-0.5636175509836825	19.141167828374837	-12.576084208076102	9.493061172071018e-11	3.064462774032871e-9	14.64239490881078	LOC100380767	Myoferlin	138	SHK_T1_vs_SHK_T0	Not_significant	FALSE
A0A1S3P349	0.5632126193185663	14.902756315971883	4.135876845100831	5.45903445473854e-4	0.0018608078632248	-1.293754747764452	LOC106582898	Protein NDRG3-like isoform X2	4	SHK_T1_vs_SHK_T0	Not_significant	FALSE
A0A1S3LRK4	-0.5624206942464767	14.663631354544762	-3.787820546980036	0.00156733214527504	0.00465214094015037	-2.1632493478857873	LOC106568005	Nucleolar protein 16	2	SHK_T1_vs_SHK_T0	Not_significant	FALSE
A0A1S3RLX5	-0.5621405971357252	15.764291875807247	-4.806140972270349	1.1782188909645084e-4	4.903361126717801e-4	0.24712443933030048	LOC106603778	CAP-Gly domain-containing linker protein 2-like isoform X3	12	SHK_T1_vs_SHK_T0	Not_significant	FALSE
A0A1S3KWT2	-0.5620046310756628	16.381359686494168	-3.584621056380763	0.00193743150154389	0.0055760679167326	-2.551334784679874	LOC106562677	Hepatoma-derived growth factor-related protein 3-like	4	SHK_T1_vs_SHK_T0	Not_significant	FALSE
A0A1S3M181	-0.5618864053610331	20.13460586891179	-8.390417108021957	7.271547189947969e-8	8.808454324212834e-7	7.805312724330666	LOC106569608	Calreticulin	30	SHK_T1_vs_SHK_T0	Not_significant	FALSE
A0A1S3SAK6	-0.5614654877891798	13.992846549628842	-1.3830825688384785	0.207453858971718	0.2989658411629102	-6.352423229242882	LOC106608137	Heat shock protein HSP 90-alpha 1	18	SHK_T1_vs_SHK_T0	Not_significant	FALSE
A0A1S3MD16	0.5614055222694727	14.613185250269604	4.767487897635059	1.286269949284891e-4	5.297658025606462e-4	0.15852084457839588	chdh	Choline dehydrogenase	4	SHK_T1_vs_SHK_T0	Not_significant	FALSE
A0A1S3KKW8	-0.5612314369730491	16.651459069288187	-13.658759658382303	2.2483491128305583e-11	1.0095594663025636e-9	16.121019324036922	psmd5	26S proteasome non-ATPase regulatory subunit 5	14	SHK_T1_vs_SHK_T0	Not_significant	FALSE
A0A1S3RMY6	0.5610231337477156	15.789331863543046	4.403253384002528	2.9540940315648216e-4	0.00108298646755709	-0.6786623029577417	LOC106603944	Complement component 1 Q subcomponent-binding protein, mitochondrial	3	SHK_T1_vs_SHK_T0	Not_significant	FALSE
A0A1S3MH99	0.5598782477511612	14.968405012922805	6.223560001730385	5.219963955631106e-6	3.352002660540749e-5	3.4172966611452145	LOC106572708	Isocitrate dehydrogenase [NAD] subunit, mitochondrial	11	SHK_T1_vs_SHK_T0	Not_significant	FALSE
A0A1S3RAS9	0.5598287958610246	15.267451658868431	3.328337735531221	0.00347510822561216	0.00927731172255512	-3.124890470349989	LOC106601652	Acylpyruvase FAHD1, mitochondrial	3	SHK_T1_vs_SHK_T0	Not_significant	FALSE
B5XCC7	-0.5597903455669169	16.4898031051151	-9.344712224988196	1.3457716736936681e-8	2.09841995699702e-7	9.54268111858941	OM34	Mitochondrial import receptor subunit TOM34	21	SHK_T1_vs_SHK_T0	Not_significant	FALSE
A0A1S3KQU8	-0.5593637199234571	15.069521868312512	-4.49346795632063	2.4026659682650612e-4	9.01868080608356e-4	-0.4710583845359908	LOC106561533	Protein LSM14 homolog A-like isoform X4	4	SHK_T1_vs_SHK_T0	Not_significant	FALSE
A0A1S3LY37	0.559205032779893	13.214668074211374	1.1474390292533168	0.26776184015372606	0.36872699706765055	-6.644660157793674	LOC106569212	Cytochrome c oxidase assembly factor 1 homolog	1	SHK_T1_vs_SHK_T0	Not_significant	FALSE
A0A1S3L825	-0.5590799912178319	15.17210449181013	-4.3760010543442895	3.144567578087474e-4	0.00114229668955829	-0.7413850680306568	LOC106564947	Phosphatidylinositol 5-phosphate 4-kinase type-2 beta	6	SHK_T1_vs_SHK_T0	Not_significant	FALSE
A0A1S3T000	-0.5589136352559674	14.749424008496014	-4.553088943918553	2.0964622220980656e-4	8.020546054048461e-4	-0.33391264797345066	bcas3	Breast carcinoma-amplified sequence 3 isoform X3	7	SHK_T1_vs_SHK_T0	Not_significant	FALSE
A0A1S3STF6	-0.5588904149304881	17.18797949440641	-3.3827662701638146	0.00307098646510834	0.00832498010423379	-3.0039391903503345	tbb2c	Tubulin beta chain	51	SHK_T1_vs_SHK_T0	Not_significant	FALSE
B9EM34	-0.5588509676884836	15.25425748381879	-6.629383364158034	2.23507769877522e-6	1.635770503092727e-5	4.285643244788324	DHR13	Dehydrogenase/reductase SDR family member 13	8	SHK_T1_vs_SHK_T0	Not_significant	FALSE
A0A1S3T2B1	0.5585496513672119	13.980745893578622	2.000552398225272	0.06138576309412807	0.10833208546044114	-5.707417583422233	LOC106613218	Arf-GAP with Rho-GAP domain, ANK repeat and PH domain-containing protein 1-like	2	SHK_T1_vs_SHK_T0	Not_significant	FALSE
A0A1S3M8I5	0.5585062805709704	14.847845304171983	5.307935985802534	3.814614272392273e-5	1.8080060662481473e-4	1.389591032121527	ndufaf7	Protein arginine methyltransferase NDUFAF7	4	SHK_T1_vs_SHK_T0	Not_significant	FALSE
A0A1S3KXM5	-0.558253683896897	14.630018629578585	-2.65525155167328	0.01595642743605786	0.03441379004988717	-4.580103825378924	mfap1	Microfibrillar-associated protein 1	2	SHK_T1_vs_SHK_T0	Not_significant	FALSE
B5XDR4	-0.5579257553620494	20.768962030827534	-8.459061483671302	6.415896456277148e-8	7.949322331304385e-7	7.934192460373933	MYL6	Myosin light polypeptide 6	20	SHK_T1_vs_SHK_T0	Not_significant	FALSE
A0A1S3PT36	-0.5576780719753511	14.54043491188034	-5.491813810104432	2.5387589322325744e-5	1.2903377313440797e-4	1.8035252686509768	LOC106587215	Trans-1,2-dihydrobenzene-1,2-diol dehydrogenase	6	SHK_T1_vs_SHK_T0	Not_significant	FALSE
A0A1S3NRD8	-0.5576173221813683	18.763753912333087	-6.5260415941379915	2.768256738413311e-6	1.9587712371806032e-5	4.066461837559507	hnrnpl	Heterogeneous nuclear ribonucleoprotein L isoform X1	30	SHK_T1_vs_SHK_T0	Not_significant	FALSE
A0A1S3SA94	-0.5574472633677914	17.019621981436362	-8.988517712848266	2.492699124859459e-8	3.535961798969285e-7	8.907749727232531	LOC106608082	peptidylprolyl isomerase	16	SHK_T1_vs_SHK_T0	Not_significant	FALSE
B5XGT4	-0.5570752452139516	16.91958020132921	-6.4040170015390006	3.570313569434889e-6	2.436790015618875e-5	3.8059323506836344	FKB11	peptidylprolyl isomerase	4	SHK_T1_vs_SHK_T0	Not_significant	FALSE
A0A1S3KP65	0.5570438231406847	15.593306855061677	4.435924266332778	2.741006073197638e-4	0.00101573043251692	-0.6034717772750762	arsa	Arylsulfatase A	6	SHK_T1_vs_SHK_T0	Not_significant	FALSE
A0A1S3QQ81	-0.5568991400651395	14.697141410619524	-1.885894155979477	0.07843815811376842	0.13266289443654064	-6.018016939071523	LOC106595371	Oxysterol-binding protein-related protein 3-like	1	SHK_T1_vs_SHK_T0	Not_significant	FALSE
A0A1S3PRY0	-0.5567395227364376	13.634030112128444	-2.696919977049964	0.01415430292820935	0.03107702098796555	-4.479150996702868	LOC106587066	Src substrate protein p85-like isoform X2	19	SHK_T1_vs_SHK_T0	Not_significant	FALSE
A0A1S3SCN7	-0.5566238620306869	16.452729299874807	-2.2720196262386323	0.0346991710829619	0.06682471773861609	-5.317291656537	LOC106608589	Reticulon	9	SHK_T1_vs_SHK_T0	Not_significant	FALSE
B5X1Y6	0.5565187799586013	13.50471292997198	2.622676882881321	0.0166131199619253	0.03557282559252817	-4.630736834211843	UPP	Uracil phosphoribosyltransferase homolog	3	SHK_T1_vs_SHK_T0	Not_significant	FALSE
A0A1S3MAW6	0.5564821166106739	14.582201796758754	4.581324478830024	1.965517825721254e-4	7.612238946308255e-4	-0.26898620066234447	LOC106571483	28S ribosomal protein S18a, mitochondrial-like	1	SHK_T1_vs_SHK_T0	Not_significant	FALSE
A0A1S3RF47	-0.556194089327505	15.271181436092276	-4.370856528724537	3.1818892606010226e-4	0.00115374879564719	-0.7532255509017292	LOC106602585	Pre-mRNA-processing factor 19	14	SHK_T1_vs_SHK_T0	Not_significant	FALSE
A0A1S3QR94	0.5558713831693645	14.687618276724454	2.9030543338471153	0.01136609829123019	0.02580925437080864	-4.072866197542028	LOC106595666	Huntingtin-like	1	SHK_T1_vs_SHK_T0	Not_significant	FALSE
A0A1S3MK47	-0.5556345394463662	16.061557686926697	-4.577694323329891	1.9818786507852073e-4	7.66069857766295e-4	-0.2773326108363925	LOC106573065	Rab GDP dissociation inhibitor	28	SHK_T1_vs_SHK_T0	Not_significant	FALSE
A0A1S3KIF4	-0.5555218172125862	17.536513684373023	-5.6145253202357	1.938659051508315e-5	1.0337207013935408e-4	2.0780542094484717	LOC106560288	Plasminogen activator inhibitor 1 RNA-binding protein-like isoform X1	11	SHK_T1_vs_SHK_T0	Not_significant	FALSE
B9EN79	0.5554153983901831	13.775671812931494	3.1624535860933443	0.00505532200540355	0.01280195126357471	-3.4900933329437533	NNMT	Nicotinamide N-methyltransferase	3	SHK_T1_vs_SHK_T0	Not_significant	FALSE
B5X4J9	-0.5552993522883529	14.95469298282739	-4.984048732047062	7.879166365991451e-5	3.439647773223753e-4	0.6539965285464602	RL7L	Ribosomal protein L7-like 1	3	SHK_T1_vs_SHK_T0	Not_significant	FALSE
B5X1X2	0.5552720177399948	13.527725024475195	2.27833130396355	0.03425343934359138	0.06608500720689602	-5.305410868255411	CTGF	CCN family member 2	3	SHK_T1_vs_SHK_T0	Not_significant	FALSE
A0A1S3LIX1	0.5551916902220633	14.439100127993015	2.75996518548586	0.01234198609974911	0.02764678956778007	-4.348935907825645	LOC106566890	Plexin-A1-like isoform X4	5	SHK_T1_vs_SHK_T0	Not_significant	FALSE
A0A1S3NXX8	-0.5550528175184155	13.923586127670456	-3.327551418723256	0.00348131295672065	0.00928760575825435	-3.126634030340364	LOC106582063	M-phase phosphoprotein 8-like isoform X3	1	SHK_T1_vs_SHK_T0	Not_significant	FALSE
A0A1S3R3R0	-0.5548885033108455	16.572912334516108	-2.754233032303246	0.01249714749447102	0.02794195613514824	-4.360829766786939	LOC106599713	Tubulin beta chain	37	SHK_T1_vs_SHK_T0	Not_significant	FALSE
A0A1S3MJ02	-0.5547094746750485	13.86306699538434	-1.7060204236190315	0.11122998779134652	0.17799182397907862	-5.963275044374915	LOC106573061	CUGBP Elav-like family member 2	14	SHK_T1_vs_SHK_T0	Not_significant	FALSE
A0A1S3RUN9	-0.5541844944270053	13.553280236960788	-1.9601428512393264	0.06457631618217775	0.11298347050242843	-5.878951675180602	LOC106605164	DNA repair protein XRCC1-like	2	SHK_T1_vs_SHK_T0	Not_significant	FALSE
C0HAU7	-0.554108936136938	17.550810240737718	-5.863454626715285	1.127784111124836e-5	6.463653274124299e-5	2.6303381091022855	LAB	Lupus La protein homolog B	23	SHK_T1_vs_SHK_T0	Not_significant	FALSE
B5X7K1	0.5540194103162879	15.894610625870442	7.34392684550493	5.295051998979324e-7	4.705662282426269e-6	5.763335139321037	ISOC2	Isochorismatase domain-containing protein 2, mitochondrial	7	SHK_T1_vs_SHK_T0	Not_significant	FALSE
A0A1S3LZ38	0.5538524690852782	21.628775404766376	4.485626200735933	2.4461693370445313e-4	9.153210075707982e-4	-0.4891008228509248	LOC106569359	Histone H2B	5	SHK_T1_vs_SHK_T0	Not_significant	FALSE
A0A1S3L0K8	-0.5537963073150678	19.502165372628635	-8.288865136533856	8.7608594573993e-8	1.0422281410276616e-6	7.613517066912178	LOC106563231	Gelsolin	50	SHK_T1_vs_SHK_T0	Not_significant	FALSE
A0A1S3SSX7	0.5534828193459553	16.372500768056664	10.28580749798395	2.83808840545427e-9	5.5389097899911456e-8	11.146013670776142	LOC106611593	TBC1 domain family member 9B-like isoform X1	23	SHK_T1_vs_SHK_T0	Not_significant	FALSE
A0A1S3RNK1	0.5533583159557676	14.870753062535416	4.349108111854724	3.3446610179549457e-4	0.00120909900721712	-0.8032806432568762	slc25a21	Mitochondrial 2-oxodicarboxylate carrier	3	SHK_T1_vs_SHK_T0	Not_significant	FALSE
A0A1S3L589	-0.552955840342662	16.819646051040753	-5.155116077903739	5.3648297898519206e-5	2.455077663218059e-4	1.043451583426248	LOC106564536	RNA-binding protein Luc7-like 2	13	SHK_T1_vs_SHK_T0	Not_significant	FALSE
A0A1S3M134	-0.5529033168045281	16.00578015845344	-2.7338241755026176	0.01306483604248112	0.02895109493346838	-4.403089266308691	LOC106569771	Lamin-A-like	17	SHK_T1_vs_SHK_T0	Not_significant	FALSE
B9ELX5	0.5526154340579836	18.19401892277452	4.421908850959739	2.8304519420889717e-4	0.0010453592454023	-0.6357269247382051	QCR8	Cytochrome b-c1 complex subunit 8	5	SHK_T1_vs_SHK_T0	Not_significant	FALSE
B5XGE0	-0.5524257128515373	16.4065660561642	-3.847637999904746	0.00105945606540127	0.00331260294375727	-1.95418277992198	BAF	Barrier-to-autointegration factor	8	SHK_T1_vs_SHK_T0	Not_significant	FALSE
A0A1S3LGD8	-0.5524039052899568	16.017108955442982	-3.102844757747403	0.00577933752575418	0.01433314107300831	-3.61991800975263	LOC106566467	Putative tRNA (cytidine(32)/guanosine(34)-2'-O)-methyltransferase	1	SHK_T1_vs_SHK_T0	Not_significant	FALSE
B5X4B6	-0.5523016115726271	18.276527391856515	-5.563757756589043	2.167040568966295e-5	1.1322455186235095e-4	1.9646516388532005	GBB1	Guanine nucleotide-binding protein G(I)/G(S)/G(T) subunit beta-1	23	SHK_T1_vs_SHK_T0	Not_significant	FALSE
B5X7R3	-0.5520677856003431	19.377261922877228	-3.943356742966254	8.5010257673579e-4	0.00273535161005718	-1.7353804576332257	RL19	Ribosomal protein L19	19	SHK_T1_vs_SHK_T0	Not_significant	FALSE
A0A1S3MI73	-0.5504915919945361	14.88454689803495	-1.1186676198912653	0.28171995326663823	0.3830672952887895	-6.966301011486842	LOC106572880	Tumor protein D54-like isoform X13	14	SHK_T1_vs_SHK_T0	Not_significant	FALSE
A0A1S3QJA2	0.5504615325277022	16.682107585749534	4.37142456319383	3.1777465544575583e-4	0.00115294668427828	-0.7519181807297564	LOC106593268	Protein flightless-1 homolog	5	SHK_T1_vs_SHK_T0	Not_significant	FALSE
A0A1S3NCH1	0.550247906939223	15.217198225227982	6.97013709979416	1.1150970260459176e-6	8.974877950870916e-6	4.998667456279244	vps41	Vacuolar protein sorting-associated protein 41 homolog	12	SHK_T1_vs_SHK_T0	Not_significant	FALSE
A0A1S3LHD8	0.5502164097967217	15.164742873673813	5.4930909336197695	2.5316216271549087e-5	1.2889040372863694e-4	1.806389739718825	cc032	CC032 protein isoform X2	3	SHK_T1_vs_SHK_T0	Not_significant	FALSE
B5X2Z8	0.5497685683629765	14.588260799374464	3.3524686349334365	0.00348207456341786	0.00928760575825435	-3.1086650365162285	CBR4	3-ketoacyl-[acyl-carrier-protein] reductase beta subunit	1	SHK_T1_vs_SHK_T0	Not_significant	FALSE
A0A1S3LFF7	-0.5497364959453268	14.79822968267592	-2.06472820003927	0.05264762859040747	0.09521854571226936	-5.696415098429993	LOC106566211	Mesencephalic astrocyte-derived neurotrophic factor-like	10	SHK_T1_vs_SHK_T0	Not_significant	FALSE
A0A1S3S165	0.5496419211321086	14.331981585581223	2.804745712341242	0.01119162748976454	0.02546148547385671	-4.2556554220008405	LOC106606379	GTPase NRas	7	SHK_T1_vs_SHK_T0	Not_significant	FALSE
B5X2J4	-0.5492682670795812	12.92704528511082	-0.9993589000004004	0.3342301420621847	0.4388791575187702	-6.857799715746248	DCOR1	ornithine decarboxylase	1	SHK_T1_vs_SHK_T0	Not_significant	FALSE
B5X4E0	-0.5491624167796445	17.766736732780803	-7.344419774527028	5.289920047447688e-7	4.705662282426269e-6	5.76433130311469	calub	Calumenin-B	12	SHK_T1_vs_SHK_T0	Not_significant	FALSE
A0A1S3MZY5	0.5491336277403196	13.828710891566914	1.9517298289338652	0.07234947365093501	0.12412268217276182	-5.579325170800725	LOC106576221	Carbohydrate sulfotransferase	1	SHK_T1_vs_SHK_T0	Not_significant	FALSE
A0A1S3N281	0.5490624350280395	14.545719693133435	4.832998182748668	1.1086053400190042e-4	4.636268270723735e-4	0.3086494437691494	LOC106576747	Echinoderm microtubule-associated protein-like 4 isoform X4	15	SHK_T1_vs_SHK_T0	Not_significant	FALSE
A0A1S3NYD3	-0.5489475827527066	14.310088372369329	-2.571534928252887	0.01853652896128603	0.03917202793941973	-4.733989978914019	LOC106582083	WD repeat-containing protein 3-like	7	SHK_T1_vs_SHK_T0	Not_significant	FALSE
B5X3Q9	-0.5486904479020591	15.386948754220088	-3.527519064192486	0.00220773885109112	0.00621622650575963	-2.679958257327163	SQSTM	Sequestosome-1	6	SHK_T1_vs_SHK_T0	Not_significant	FALSE
A0A1S3LFD2	-0.5483425549450054	16.61067849852673	-5.055543585964725	6.707766917809126e-5	2.985006261785104e-4	0.8169972110646428	LOC106566187	Translation machinery-associated protein 7	7	SHK_T1_vs_SHK_T0	Not_significant	FALSE
A0A1S3NBL6	-0.5480650655938462	14.651977775007548	-3.189119978695559	0.00476077448330124	0.01217095257460404	-3.4317616937227617	LOC106578421	Death-associated protein 1-like	1	SHK_T1_vs_SHK_T0	Not_significant	FALSE
A0A1S3MPV5	-0.5479128301451048	17.08226175082314	-4.634084008481044	1.7425791357874183e-4	6.815116305777645e-4	-0.14771904907686206	LOC106574143	Guanine nucleotide-binding protein subunit beta-4	21	SHK_T1_vs_SHK_T0	Not_significant	FALSE
B5DGM5	-0.5478954456944116	17.215772549508458	-7.232162054838634	6.602701666117526e-7	5.68994723666001e-6	5.536634710927237	kad	Adenylate kinase isoenzyme 1	10	SHK_T1_vs_SHK_T0	Not_significant	FALSE
C0H935	0.5478574386918478	14.437908547592455	2.579173258844994	0.0193145940837204	0.04057219692858891	-4.747613642553664	ACOX3	Acyl-coenzyme A oxidase	2	SHK_T1_vs_SHK_T0	Not_significant	FALSE
A0A1S3N5C6	-0.5476722283680395	15.31267465823587	-3.92190583035628	8.931054962229253e-4	0.0028537324898038	-1.7844682328293595	LOC106577248	Zinc finger protein 883-like	8	SHK_T1_vs_SHK_T0	Not_significant	FALSE
A0A1S3P135	0.5476410343944629	15.651614431888078	5.771435287119298	1.376665304328701e-5	7.683593642477573e-5	2.4269302445442404	LOC106582563	Beta-galactosidase-like	9	SHK_T1_vs_SHK_T0	Not_significant	FALSE
A0A1S3R5S7	0.5476383403564196	14.450531735981537	2.3388861598042054	0.03698198523276663	0.07044861748327985	-4.936823233256989	dhrs7b	Dehydrogenase/reductase SDR family member 7B	1	SHK_T1_vs_SHK_T0	Not_significant	FALSE
B5X227	-0.5476166945428318	16.699529534127965	-9.526707384967915	9.88015781369913e-9	1.6033777843318266e-7	9.861023530541775	UPP1	Uridine phosphorylase	12	SHK_T1_vs_SHK_T0	Not_significant	FALSE
B5DGP7	-0.5474712037032923	14.764935499355296	-5.4468769375701225	2.8034406342952016e-5	1.4080864144668583e-4	1.702641098662531	LOC106586966	Endothelial differentiation-related factor 1 homolog	6	SHK_T1_vs_SHK_T0	Not_significant	FALSE
A0A1S3NPA5	-0.5471146773075386	14.154521202420016	-1.9165642798828488	0.07196250452541762	0.12356528954163142	-5.8494131945704755	LOC106580576	U6 snRNA-associated Sm-like protein LSm1	2	SHK_T1_vs_SHK_T0	Not_significant	FALSE
A0A1S3MRJ7	-0.5469676930174039	17.0155163478015	-6.292583350336383	4.511851903357893e-6	2.9674867364375924e-5	3.566412364473435	LOC106574232	Lymphocyte antigen 75-like	38	SHK_T1_vs_SHK_T0	Not_significant	FALSE
A0A1S3PHR8	-0.5466018378383151	14.43256125278798	-1.8912607628438127	0.0736941418107761	0.1259460803325818	-5.995710122006174	LOC106585482	Ras-related protein Rab-35-like	10	SHK_T1_vs_SHK_T0	Not_significant	FALSE
A0A1S3LS69	-0.5465479499266515	17.0435251790924	-10.990231472508285	9.440868505584251e-10	2.1519414776850817e-8	12.27950406552782	LOC106568192	Serine/arginine-rich splicing factor 9-like	11	SHK_T1_vs_SHK_T0	Not_significant	FALSE
B5XFJ4	0.5464136234903183	15.172442856110807	4.891442488722323	9.711890313935208e-5	4.136905060971545e-4	0.442414665182727	APOO	MICOS complex subunit	5	SHK_T1_vs_SHK_T0	Not_significant	FALSE
A0A1S3L1F9	0.5462346451114861	19.143703760650897	8.55006407148399	5.43983135981356e-8	6.839299553854015e-7	8.104102066526572	LOC106563593	H(+)-transporting two-sector ATPase	39	SHK_T1_vs_SHK_T0	Not_significant	FALSE
A0A1S3P1C2	-0.545428338832119	15.940839555487829	-3.4589007866411285	0.00258214841837623	0.00716570183761284	-2.8339316884092174	LOC106582661	Poly(RC)-binding protein 2-like isoform X6	12	SHK_T1_vs_SHK_T0	Not_significant	FALSE
A0A1S3N6L5	-0.5451866242019623	15.89191502966942	-5.083672685748667	6.29693696168919e-5	2.8168769689294263e-4	0.881038814782495	entpd1	Ectonucleoside triphosphate diphosphohydrolase 1	5	SHK_T1_vs_SHK_T0	Not_significant	FALSE
A0A1S3NZM5	0.5448148793812262	15.041163509511918	5.444325219301463	2.819291078926121e-5	1.4124837519586238e-4	1.6969069555546268	hsp10	Heat shock protein 10 isoform X2	10	SHK_T1_vs_SHK_T0	Not_significant	FALSE
B5X7A4	-0.5447068795431171	17.74312333746717	-5.439292163054989	2.8508238334776223e-5	1.422315783920498e-4	1.68559511546733	S10I	Protein S100	14	SHK_T1_vs_SHK_T0	Not_significant	FALSE
A0A1S3KL93	0.5445216929301555	15.615744060095947	6.853614828292972	1.4119344183248269e-6	1.0908243656191289e-5	4.756537092290151	lonp1	Lon protease homolog, mitochondrial	14	SHK_T1_vs_SHK_T0	Not_significant	FALSE
A0A1S3PYE8	-0.5444854803254948	16.906900527137626	-5.363355654387786	3.3728148027213215e-5	1.6402646581312484e-4	1.5146562919360855	LOC106588321	Interleukin enhancer-binding factor 2 homolog	13	SHK_T1_vs_SHK_T0	Not_significant	FALSE
A0A1S3RJJ1	-0.5438503434559472	18.94342603460816	-12.476809477952909	1.0886846462758568e-10	3.4219077408207452e-9	14.501619935638534	LOC106603370	Unconventional myosin-Ic-like isoform X2	37	SHK_T1_vs_SHK_T0	Not_significant	FALSE
B5X6R2	-0.5436856729293069	17.439376524121464	-4.644049776657383	1.7034314561463712e-4	6.688292344579967e-4	-0.12482132015920833	RL35	Large ribosomal subunit protein uL29	9	SHK_T1_vs_SHK_T0	Not_significant	FALSE
B5X6W2	-0.5435430955146963	17.41796019522081	-9.874238126175136	5.535959235065989e-9	9.96565599767002e-8	10.457764769047138	CYTB	Cystatin-B	13	SHK_T1_vs_SHK_T0	Not_significant	FALSE
A0A1S3MIE4	-0.5431811269913176	16.174963416638217	-10.264889515457291	2.934778966065848e-9	5.6904220731640407e-8	11.111505999570728	LOC106572922	Host cell factor 1-like	40	SHK_T1_vs_SHK_T0	Not_significant	FALSE
A0A1S3SNP6	-0.5430838853134574	15.663222370933672	-9.102465778705062	2.0431424937122087e-8	2.9905997481493404e-7	9.112595436147338	LOC106610858	non-specific serine/threonine protein kinase	9	SHK_T1_vs_SHK_T0	Not_significant	FALSE
A0A1S3N8B1	-0.5430424148499	17.045599250765367	-12.783045315142209	7.154243953596092e-11	2.4554680971767732e-9	14.93298486892257	LOC106577619	Protein transport protein Sec24D-like	22	SHK_T1_vs_SHK_T0	Not_significant	FALSE
A0A1S3QZ57	-0.5426564251088948	13.962102812229713	-1.3160846002010094	0.20885055203179737	0.3006884032627516	-6.844939513728331	LOC106598897	Heparan sulfate 2-O-sulfotransferase 1	3	SHK_T1_vs_SHK_T0	Not_significant	FALSE
B5X2F8	-0.5420423206868676	17.397403180872224	-10.168273441770248	3.428068110739345e-9	6.491170135623897e-8	10.95147082094284	TMM33	Transmembrane protein 33	9	SHK_T1_vs_SHK_T0	Not_significant	FALSE
A0A1S3M532	-0.5419233626152913	13.694714605103217	-2.3760518749054116	0.02799367058280544	0.05586376411970276	-5.119100583227317	LOC106570487	Regulation of nuclear pre-mRNA domain-containing protein 1A-like	6	SHK_T1_vs_SHK_T0	Not_significant	FALSE
A0A1S3LB33	-0.5414302376716638	15.671429295412524	-3.9418844147726086	8.529869391483582e-4	0.00274020333544593	-1.7387506100792454	LOC106565436	SAP domain-containing ribonucleoprotein-like isoform X2	11	SHK_T1_vs_SHK_T0	Not_significant	FALSE
A0A1S3MRI8	-0.5411452843728028	15.797134142327236	-3.7719473087586857	0.001260763415931	0.00382391016756727	-2.1267141299769916	LOC106574369	Tripartite motif-containing protein 16-like	14	SHK_T1_vs_SHK_T0	Not_significant	FALSE
A0A1S3RD88	0.5411129579657015	13.905366989800116	2.9004230375605435	0.00906813638463065	0.02114600175283649	-4.0542861825551455	LOC106601844	Pyrroline-5-carboxylate reductase 1, mitochondrial-like	4	SHK_T1_vs_SHK_T0	Not_significant	FALSE
B5DGK7	-0.5405850048628302	20.500894636771317	-12.066214466616096	1.936449571893468e-10	5.559844636224899e-9	13.909611046129658	rps8	40S ribosomal protein S8	28	SHK_T1_vs_SHK_T0	Not_significant	FALSE
A0A1S3P4M2	0.5404112580712468	14.145793221584546	3.9468464212625785	0.00124732431054395	0.00379278043918966	-1.9036358550574075	LOC106583201	6-phosphofructo-2-kinase/fructose-2, 6-bisphosphatase 4-like isoform X1	3	SHK_T1_vs_SHK_T0	Not_significant	FALSE
A0A1S3SDV1	-0.5394563394547003	13.667165889445457	-1.548193337490635	0.13781616516666076	0.2135542652764136	-6.532021896533414	LOC106608861	Prostaglandin reductase 1	2	SHK_T1_vs_SHK_T0	Not_significant	FALSE
A0A1S3NIZ4	-0.5391873999923291	16.66062706507011	-6.3533866909839	3.970120987554069e-6	2.6820772101439933e-5	3.697293384954018	LOC106579751	procollagen-lysine 5-dioxygenase	28	SHK_T1_vs_SHK_T0	Not_significant	FALSE
B5X593	-0.5385219219663284	18.36764326238244	-7.840005162256877	2.0288286716996706e-7	2.1597441760054244e-6	6.749470774670443	GRAN	Grancalcin	10	SHK_T1_vs_SHK_T0	Not_significant	FALSE
A0A1S3LKI9	0.5384668514437188	16.012001844642604	3.173178831163274	0.00493477949907063	0.01254063964614887	-3.466650664718486	LOC106567107	V-type proton ATPase subunit S1-like	3	SHK_T1_vs_SHK_T0	Not_significant	FALSE
B5X2K6	-0.5382323194849725	17.943064176946454	-3.6411503891604777	0.00170212866529254	0.00498778821841368	-2.4236005530477165	ILF2	Interleukin enhancer-binding factor 2 homolog	12	SHK_T1_vs_SHK_T0	Not_significant	FALSE
A0A1S3QQI6	0.5382008858437128	15.942271984636855	5.5177276101369275	2.3978822138486392e-5	1.2291976464467015e-4	1.8616179930634145	LOC106595472	Protein flightless-1 homolog	4	SHK_T1_vs_SHK_T0	Not_significant	FALSE
A0A1S3MYF2	-0.5381463197850689	15.762302843137844	-3.9872811787860343	7.683910993740639e-4	0.00251305128448078	-1.6347793763710792	LOC106575997	Cysteine-rich with EGF-like domain protein 2 isoform X2	7	SHK_T1_vs_SHK_T0	Not_significant	FALSE
A0A1S3RCI4	0.5376261160040201	16.822504538444544	3.253252179035884	0.00411926716359695	0.01070973596038355	-3.29086836154291	LOC106601742	NHP2-like protein 1	6	SHK_T1_vs_SHK_T0	Not_significant	FALSE
A0A1S3MIL3	-0.5375952155450499	16.584357115486046	-6.108409372082538	6.666237418737853e-6	4.112682837262651e-5	3.167270060692102	LOC106572880	Tumor protein D54-like isoform X28	14	SHK_T1_vs_SHK_T0	Not_significant	FALSE
A0A1S3NGP0	0.5374548682529312	14.401815802978218	2.1072642458823507	0.05461253567223807	0.09797118144626188	-5.264054227309355	LOC100380795	26S proteasome non-ATPase regulatory subunit 11B	26	SHK_T1_vs_SHK_T0	Not_significant	FALSE
A0A1S3NR16	-0.5374266518592421	13.70107604392407	-2.7162833939940327	0.01450532309678718	0.03174268579480141	-4.4751081672769795	LOC106580873	Huntingtin-interacting protein 1-like isoform X3	20	SHK_T1_vs_SHK_T0	Not_significant	FALSE
A0A1S3NCR0	0.5373544940065109	14.877446287352322	2.3964990443709633	0.02682608883140767	0.0539049133584006	-5.079570926365195	LOC106578582	LYR motif-containing protein 4B	2	SHK_T1_vs_SHK_T0	Not_significant	FALSE
A0A1S3RM03	0.5372678502697266	14.948264048505278	3.0046845360433765	0.00719634911067607	0.01732927293909578	-3.831878506822948	rexo2	Oligoribonuclease, mitochondrial	1	SHK_T1_vs_SHK_T0	Not_significant	FALSE
B5XET7	-0.5367168921232786	15.580238501364148	-3.3577258604976454	0.00325082865147346	0.00874108451445274	-3.0596475898585336	ARL1	ADP-ribosylation factor-like protein 1	6	SHK_T1_vs_SHK_T0	Not_significant	FALSE
A0A1S3ST45	-0.5365990805889549	14.428830456832122	-2.426783725767325	0.02517983983293015	0.05102612944766165	-5.020688077192381	LOC106611628	Protocadherin Fat 4-like	6	SHK_T1_vs_SHK_T0	Not_significant	FALSE
A0A1S3PZ28	-0.5365390161909112	14.561284428650836	-1.8344201989572184	0.08205473376065964	0.13753322200916623	-6.089890634084568	LOC106588213	Chloride intracellular channel protein 1-like	10	SHK_T1_vs_SHK_T0	Not_significant	FALSE
A0A1S3PYP1	-0.5363735422973903	14.25393093562152	-2.8613504727120183	0.00988386786032604	0.02276377125409454	-4.136850841882577	LOC106588408	Zinc finger protein 384-like isoform X3	2	SHK_T1_vs_SHK_T0	Not_significant	FALSE
A0A1S3SQT2	-0.5363718059029878	16.373867836637764	-10.739089234535763	1.389359087558022e-9	2.9571017825762735e-8	11.881664142449104	LOC106611231	Protein transport protein SEC23	29	SHK_T1_vs_SHK_T0	Not_significant	FALSE
A0A1S3LBQ3	0.5362822310508335	16.45696610438839	7.183183117938436	7.277092693618367e-7	6.208399652326984e-6	5.436764645454127	atad3	ATPase family AAA domain-containing protein 3 isoform X1	27	SHK_T1_vs_SHK_T0	Not_significant	FALSE
B5X4L5	0.5361556454205463	17.94347716688456	10.738142037052954	1.391402546724603e-9	2.9571017825762735e-8	11.880150691868147	VPP3	V-type proton ATPase subunit a	15	SHK_T1_vs_SHK_T0	Not_significant	FALSE
A0A1S3RX30	-0.5359490968758944	15.036149036214889	-4.530600427853025	2.207037011759356e-4	8.38449429658198e-4	-0.3856356571747295	LOC106605545	Xylose isomerase	2	SHK_T1_vs_SHK_T0	Not_significant	FALSE
A0A1S3NPJ1	-0.5353145093806813	15.568477582909026	-5.117742615164272	5.833450460977472e-5	2.6352016757153905e-4	0.958534586515861	LOC106580628	Niban-like protein 1 isoform X2	23	SHK_T1_vs_SHK_T0	Not_significant	FALSE
B5X1K3	0.535188380102662	15.029484951039004	3.929504469460773	8.776295618083126e-4	0.0028087908591207	-1.7670829747885826	5NTC	Cytosolic purine 5-nucleotidase	2	SHK_T1_vs_SHK_T0	Not_significant	FALSE
B9ENY6	-0.5350752039996785	15.573662347037065	-3.767772664092456	0.00127291242964751	0.00385684070515219	-2.136215685149513	NO29	Nucleoplasmin-like protein NO29	3	SHK_T1_vs_SHK_T0	Not_significant	FALSE
A0A1S3NRA8	-0.5350531583221283	16.17769907979222	-7.685611078375382	2.725043200245373e-7	2.7078133097945703e-6	6.4460758671337315	sorl1	Sortilin-related receptor	31	SHK_T1_vs_SHK_T0	Not_significant	FALSE
C0H8L1	-0.5349012597969569	17.713408207192877	-10.643807149633624	1.611492644842742e-9	3.3532522909410644e-8	11.728926847656815	RL13A	Large ribosomal subunit protein uL13	18	SHK_T1_vs_SHK_T0	Not_significant	FALSE
A0A1S3QG51	0.5346999152352527	16.008023301231635	6.126775827769157	6.410483032259859e-6	3.9754314297669656e-5	3.207253417645368	LOC106591986	Ras-related protein Rab-11A	14	SHK_T1_vs_SHK_T0	Not_significant	FALSE
B5X7M2	-0.5343697317249365	16.760439578512145	-4.0441692893392185	6.741203446420835e-4	0.00224031535793128	-1.504335099404318	NTF2	Nuclear transport factor 2	3	SHK_T1_vs_SHK_T0	Not_significant	FALSE
A0A1S3LPH9	-0.5343666677646368	13.36121464573348	-0.9313211140436354	0.36450165180317473	0.4703551997771304	-6.926336287880584	msi2h	RNA-binding protein Musashi homolog 2 isoform X4	2	SHK_T1_vs_SHK_T0	Not_significant	FALSE
B5X3Z4	-0.5343292383017904	17.313329698154124	-3.147420484985417	0.00522911992636981	0.01315984163517933	-3.5229096324928832	SFRS2	Serine/arginine-rich splicing factor 2-like	6	SHK_T1_vs_SHK_T0	Not_significant	FALSE
A0A1S3PER3	-0.5343253752929105	15.653697628935108	-5.061586953148441	6.617259774189568e-5	2.9491250277209033e-4	0.8307605657638417	LOC106584988	Squamous cell carcinoma antigen recognized by T-cells 3-like isoform X2	10	SHK_T1_vs_SHK_T0	Not_significant	FALSE
A0A1S3SVS7	-0.5342393638078775	15.446039955130878	-2.7124619417568048	0.01368533574736889	0.03020281784304768	-4.447174298507949	LOC106612109	Muscleblind-like protein 3 isoform X2	12	SHK_T1_vs_SHK_T0	Not_significant	FALSE
C0HBN0	0.5342291369660046	17.716445112044102	6.270707653834495	4.72489068843867e-6	3.0737524173590127e-5	3.519214774873343	RAB7A	Ras-related protein Rab-7a	20	SHK_T1_vs_SHK_T0	Not_significant	FALSE
A0A1S3N6K4	-0.5341456468963983	14.438706208866488	-1.4177867841154048	0.17401188020022657	0.25954019694199626	-6.603235221829475	zcchc4	rRNA N6-adenosine-methyltransferase ZCCHC4	1	SHK_T1_vs_SHK_T0	Not_significant	FALSE
B5X1Y1	0.5341419033145094	17.281052557511227	4.267297507115247	4.035715878635556e-4	0.00143545534408645	-0.9915471086655928	VATH	V-type proton ATPase subunit H	11	SHK_T1_vs_SHK_T0	Not_significant	FALSE
A0A1S3SQH6	-0.5338466048610062	15.21490229223461	-2.9691999150852677	0.01517710282974515	0.03297113790441543	-3.9569633723194846	LOC106611179	Melanoma inhibitory activity protein 3-like isoform X3	2	SHK_T1_vs_SHK_T0	Not_significant	FALSE
A0A1S3RAL6	-0.5337143932566768	16.52747582935937	-7.8800395262196865	1.880387604349998e-7	2.027017107071875e-6	6.8276222722750886	LOC106601584	Fermitin family homolog 2 isoform X5	26	SHK_T1_vs_SHK_T0	Not_significant	FALSE
A0A1S3KLI2	-0.5336243195319419	14.31993932818546	-1.357091914512783	0.19443393440502063	0.28445846552346477	-6.449636525922787	psma4	Proteasome subunit alpha type	15	SHK_T1_vs_SHK_T0	Not_significant	FALSE
C0HBI8	-0.5333766898362278	17.096853589636435	-12.852764842934288	6.509369810081968e-11	2.283399577760747e-9	15.030008664065978	PPCE	Prolyl endopeptidase	28	SHK_T1_vs_SHK_T0	Not_significant	FALSE
C0H8B9	0.5333037037527113	15.95727026209727	6.2283544958915344	5.167269099485941e-6	3.3289030271984944e-5	3.4276729606181897	KCRT	creatine kinase	7	SHK_T1_vs_SHK_T0	Not_significant	FALSE
A0A1S3RGS5	-0.5326724079804599	14.031407232967345	-1.5232529924337002	0.1480929856213239	0.2264111244022786	-6.569407761212042	LOC106602955	Protein Smaug homolog 1	3	SHK_T1_vs_SHK_T0	Not_significant	FALSE
A0A1S3M240	0.5325421663021714	16.759303117890603	5.304797359384954	3.841335742812559e-5	1.8192273636856944e-4	1.3825004867021784	LOC106569905	Ubiquitin carboxyl-terminal hydrolase	3	SHK_T1_vs_SHK_T0	Not_significant	FALSE
A0A1S3MR79	-0.5324816189002384	17.635086790786012	-5.944100064716418	9.477491855343588e-6	5.559880290777201e-5	2.807851549525604	LOC100194679	26S proteasome non-ATPase regulatory subunit 4	11	SHK_T1_vs_SHK_T0	Not_significant	FALSE
B5XB89	-0.532188937657077	16.16173817808728	-7.7961185671306685	2.205591714394093e-7	2.302761139573693e-6	6.663553962985172	SRP19	Signal recognition particle 19 kDa protein	8	SHK_T1_vs_SHK_T0	Not_significant	FALSE
A0A1S3KYI0	0.5316893072695805	16.09124827424395	8.42701498328237	6.801532072847147e-8	8.323514249803926e-7	7.874101844461408	LOC106563031	Ceramide transfer protein	19	SHK_T1_vs_SHK_T0	Not_significant	FALSE
B5RI22	-0.5313962566917745	19.134843476894336	-13.98070535513604	1.4916457185139127e-11	7.100861039570116e-10	16.541666211632634	anxa6	Annexin	64	SHK_T1_vs_SHK_T0	Not_significant	FALSE
A0A1S3M617	-0.5307435235016804	17.260847752805905	-9.048143677894473	2.2458842309814803e-8	3.2397151273964737e-7	9.0151442161895	sptan1	Spectrin alpha chain, non-erythrocytic 1 isoform X3	118	SHK_T1_vs_SHK_T0	Not_significant	FALSE
A0A1S3Q9B0	-0.5307414081505435	16.244749280448023	-5.806771633750436	1.2750291613873995e-5	7.183466180948633e-5	2.505147456706628	LOC106590025	Integrin beta	10	SHK_T1_vs_SHK_T0	Not_significant	FALSE
A0A1S3NHV6	-0.5303366007209416	14.104658931610476	-0.8019497188944755	0.43486021091393734	0.5422813070741352	-7.037930625285432	LOC106579447	N-alpha-acetyltransferase 50	15	SHK_T1_vs_SHK_T0	Not_significant	FALSE
A0A1S3LG77	-0.5301663178743645	16.43794635646159	-7.5221437051551	3.73717398690673e-7	3.5091828694665083e-6	6.1213847373368475	LOC106566439	NSFL1 cofactor p47	14	SHK_T1_vs_SHK_T0	Not_significant	FALSE
A0A1S3L8E9	-0.5299195425028316	16.924869639179647	-5.5726119190626715	2.1253120724141785e-5	1.117285536659989e-4	1.984447646449186	ical	Calpastatin	41	SHK_T1_vs_SHK_T0	Not_significant	FALSE
A0A1S3P621	-0.5298613427329801	13.209757241226267	-1.1906006073523514	0.2546246319870625	0.35404384219481655	-6.592728274755689	ubap1	Ubiquitin-associated protein 1	1	SHK_T1_vs_SHK_T0	Not_significant	FALSE
A0A1S3MNM7	-0.5297189027936682	19.39393210346027	-9.589427795059516	8.890133707570006e-9	1.4650081037631918e-7	9.969795651480329	cotl1	Coactosin-like protein	23	SHK_T1_vs_SHK_T0	Not_significant	FALSE
A0A1S3P3P4	-0.5296957080830804	13.98095572855267	-1.540620934475114	0.13964385087763118	0.21588223594129263	-6.542945935983975	LOC106583030	Membrane-associated guanylate kinase, WW and PDZ domain-containing protein 1-like isoform X3	5	SHK_T1_vs_SHK_T0	Not_significant	FALSE
A0A1S3QXC7	0.529529855390038	14.152509162309736	2.227594287974909	0.03799062538335106	0.07202540152043574	-5.4003726619588885	cssa03h7orf25	UPF0415 protein C7orf25 homolog	4	SHK_T1_vs_SHK_T0	Not_significant	FALSE
B5XFN6	-0.529452892290827	13.906006808344117	-1.1771309296194312	0.26838489404835164	0.3691373991839604	-6.6598876638558195	PRDX4	thioredoxin-dependent peroxiredoxin	6	SHK_T1_vs_SHK_T0	Not_significant	FALSE
B5DGP6	-0.5293313535805844	16.513242819504736	-5.623713025616902	1.9000366746213176e-5	1.0176698673397764e-4	2.0985505073213977	LOC100194632	Endothelial differentiation-related factor 1-1	9	SHK_T1_vs_SHK_T0	Not_significant	FALSE
A0A1S3PAY0	0.5291006779213276	14.718657928228644	3.629520866353821	0.00174810362643444	0.00509998771717953	-2.449909566894368	dhcr24	Delta(24)-sterol reductase	6	SHK_T1_vs_SHK_T0	Not_significant	FALSE
A7KII5	-0.5290771475163947	13.9376782312939	-3.020097355586114	0.00695347302877	0.01687155570370261	-3.7987552736090016	PSMB10	Proteasome subunit beta	3	SHK_T1_vs_SHK_T0	Not_significant	FALSE
B9EP50	-0.5290654651428195	14.551731705346448	-1.8444613800585992	0.0805199557108326	0.13541683342863767	-6.073398811172644	EIF3J	Eukaryotic translation initiation factor 3 subunit J	7	SHK_T1_vs_SHK_T0	Not_significant	FALSE
A0A1S3N4N7	-0.5290403221671394	14.355960985710588	-2.2775078788137786	0.03572084752418032	0.068417223032201685	-5.323655384029024	LOC106576958	F-box only protein 28-like	2	SHK_T1_vs_SHK_T0	Not_significant	FALSE
A0A1S3T539	-0.5290376205344316	17.29565919440257	-7.066967811664355	9.177782800491332e-7	7.580873981263382e-6	5.19852674785091	LOC106613685	Calreticulin	30	SHK_T1_vs_SHK_T0	Not_significant	FALSE
A0A1S3NET1	-0.5289293505693387	15.03290712924043	-4.709109528506557	1.468830251545754e-4	5.910953006894368e-4	0.02458585274738123	cbx1	Chromobox protein homolog 1 isoform X1	4	SHK_T1_vs_SHK_T0	Not_significant	FALSE
B5XCQ4	-0.5289156375696944	16.16862782349403	-4.901768092829954	9.487719885300673e-5	4.047190225358258e-4	0.4660294600228978	SLAF7	SLAM family member 7	5	SHK_T1_vs_SHK_T0	Not_significant	FALSE
A0A1S3KVX2	-0.5283616586797315	16.4676055322736	-4.1916804623277075	4.801625633753354e-4	0.00166620036518158	-1.1654802945855307	LOC106562414	Solute carrier family 12 member 4-like isoform X1	14	SHK_T1_vs_SHK_T0	Not_significant	FALSE
A0A1S3T388	-0.5283482569520999	16.76678800246539	-6.6348838183817636	2.2098585437173533e-6	1.6232810852496966e-5	4.297271470679781	ddx6	RNA helicase	8	SHK_T1_vs_SHK_T0	Not_significant	FALSE
A0A1S3LMA2	-0.5281874342082968	14.94973519920454	-1.0912910238620297	0.29010938302650835	0.3919758451208842	-7.109861187354675	LOC106567415	Heterogeneous nuclear ribonucleoprotein A/B-like isoform X1	15	SHK_T1_vs_SHK_T0	Not_significant	FALSE
P08758	-0.5279762643981716	15.780893552130848	-1.791502202562016	0.08890643559126046	0.14703661959318956	-6.159662274398376	ANXA5	Annexin A5	3	SHK_T1_vs_SHK_T0	Not_significant	FALSE
A0A1S3R4A3	0.5279668673781845	14.21265658286235	1.1246104874918912	0.27454567496274207	0.3755114404411803	-7.074819154721242	LOC106600402	thioredoxin-dependent peroxiredoxin	12	SHK_T1_vs_SHK_T0	Not_significant	FALSE
A0A1S3SDD3	-0.5278197647657965	14.360135806677064	-2.874557899069992	0.0096005450673809	0.02219403791040578	-4.108991918582929	LOC106608759	Diamine acetyltransferase 2-like	3	SHK_T1_vs_SHK_T0	Not_significant	FALSE
A0A1S3RTV4	-0.5272483293660493	14.445971520140509	-3.195069295470516	0.00469738003883484	0.01202432644317261	-3.4187271361209604	LOC106604772	protein-serine/threonine phosphatase	14	SHK_T1_vs_SHK_T0	Not_significant	FALSE
A0A1S3LJY5	-0.5272050773658776	18.11327587891859	-5.820338161734623	1.2380820243104027e-5	7.008365733821541e-5	2.535141932320255	LOC106567022	Surfeit locus protein 4	4	SHK_T1_vs_SHK_T0	Not_significant	FALSE
A0A1S3M839	0.5266944524045485	15.270888023621424	5.996402563959375	8.470170306863383e-6	5.04828912900081e-5	2.9225927234521754	LOC106571171	non-specific serine/threonine protein kinase	10	SHK_T1_vs_SHK_T0	Not_significant	FALSE
A0A1S3RPU1	-0.5263269975952944	15.196478252317709	-3.4497897775373287	0.00263634954484781	0.0072957736245742	-2.8543242258468275	LOC106604302	Cohesin subunit SA	4	SHK_T1_vs_SHK_T0	Not_significant	FALSE
A0A1S3QYY6	0.5262449876018742	14.513682980050037	1.949988158994658	0.06585417047390352	0.1148601361186191	-5.896341205516839	trmt5	tRNA (guanine(37)-N1)-methyltransferase	2	SHK_T1_vs_SHK_T0	Not_significant	FALSE
A0A1S3MQD4	0.5261955746753824	14.707716244448712	2.6869167928803375	0.01446418459453923	0.03168749464364941	-4.499688124013167	LOC106574238	RNA-binding motif, single-stranded-interacting protein 1-like isoform X4	13	SHK_T1_vs_SHK_T0	Not_significant	FALSE
B5XBS2	0.525638926475974	15.396402904390053	3.7895144099077793	0.00121089051792	0.00370652904818977	-2.0867141784712873	CYT	Cystatin	2	SHK_T1_vs_SHK_T0	Not_significant	FALSE
B5XB98	0.5251766711025478	16.02507538933675	6.393662159698118	3.648566858221093e-6	2.4845201000337932e-5	3.7837392567930737	MOSC1	MOSC domain-containing protein 1, mitochondrial	10	SHK_T1_vs_SHK_T0	Not_significant	FALSE
A0A1S3M234	0.5249775604436451	14.501954836702923	3.538522688475281	0.00246774560763364	0.0068801945699291	-2.6401189510123872	LOC106569974	Sodium/potassium-transporting ATPase subunit alpha	28	SHK_T1_vs_SHK_T0	Not_significant	FALSE
C0HB84	-0.5243313732774908	18.53521850600642	-9.140841645304668	1.9114652964338005e-8	2.832573387171875e-7	9.181216358132207	MOES	Moesin	55	SHK_T1_vs_SHK_T0	Not_significant	FALSE
A0A1S3PZQ7	0.5243178855462105	15.22900275632825	2.886024566334235	0.00936090767912098	0.02173535795478635	-4.084763384843939	LOC106588341	Ubiquitin carboxyl-terminal hydrolase	2	SHK_T1_vs_SHK_T0	Not_significant	FALSE
A0A1S3RBK8	-0.524273907649464	14.643652993548349	-5.464617944106895	2.695727942042798e-5	1.3608526855350456e-4	1.7424919349176209	fam98b	Protein FAM98B	4	SHK_T1_vs_SHK_T0	Not_significant	FALSE
A0A1S3MJ93	-0.5241717042477418	15.986849853761887	-3.2625786417472917	0.00403330739950146	0.01053209960202131	-3.270310201525472	LOC106572892	Emerin-like	5	SHK_T1_vs_SHK_T0	Not_significant	FALSE
A0A1S3PG45	0.5235163480101033	14.858306510944653	5.530473676313465	2.3315490528668743e-5	1.2024189070570788e-4	1.8901687481381704	mrps27	28S ribosomal protein S27, mitochondrial	3	SHK_T1_vs_SHK_T0	Not_significant	FALSE
A0A1S3LEF4	-0.5232046638361325	15.00984455706346	-3.690408215233644	0.00152032075663101	0.00451934074594345	-2.311999557614568	LOC106566056	Importin-9	5	SHK_T1_vs_SHK_T0	Not_significant	FALSE
A0A1S3R806	0.5229796527477557	12.36669816979092	0.4691679175679791	0.6487217253809614	0.7320797702144938	-7.253173745760408	LOC106601099	Myoferlin-like	100	SHK_T1_vs_SHK_T0	Not_significant	FALSE
A0A1S3L8E0	-0.5227835988851091	20.14435118218017	-12.87550437370246	6.312435619912802e-11	2.2709557543445342e-9	15.061560018669107	LOC106565032	Copine-3-like isoform X1	48	SHK_T1_vs_SHK_T0	Not_significant	FALSE
A0A1S3N2V7	-0.52207618001118306	13.141776597932846	-0.902668484149014	0.37984664282119696	0.4873659745802152	-6.9519135498860285	LOC106576856	Protein O-GlcNAcase-like isoform X1	7	SHK_T1_vs_SHK_T0	Not_significant	FALSE
A0A1S3NEK6	-0.5220270675190051	18.06443742618237	-7.950342151865711	1.64636079525447e-7	1.8106936775800544e-6	6.964344522101453	LOC106578992	Prolyl 4-hydroxylase subunit alpha-1	25	SHK_T1_vs_SHK_T0	Not_significant	FALSE
B5XEI0	-0.5220095819748369	15.431373892220812	-5.165016783318373	5.247238019744084e-5	2.4067976539102664e-4	1.0659304297616492	BXDC2	Ribosome biogenesis protein BRX1 homolog	5	SHK_T1_vs_SHK_T0	Not_significant	FALSE
A0A1S3MX85	-0.5219958987216842	19.985698631634367	-10.513210737022067	1.977868158185694e-9	4.031340832998281e-8	11.51794893255584	LOC100380696	Fibronectin	127	SHK_T1_vs_SHK_T0	Not_significant	FALSE
A0A1S3MZF7	0.5218176936507017	13.38465930310318	1.7871817497922131	0.08962300501801013	0.1480167549689039	-6.166620897492693	ttll12	Tubulin--tyrosine ligase-like protein 12 isoform X1	3	SHK_T1_vs_SHK_T0	Not_significant	FALSE
A0A1S3L8S8	-0.5217939172081678	18.642358555945904	-10.479749663347052	2.085070241010066e-9	4.2353875779973177e-8	11.463586629909678	ical	Calpastatin	40	SHK_T1_vs_SHK_T0	Not_significant	FALSE
A0A1S3SG42	0.5212981789849991	15.755096257938924	3.1867030089784865	0.00478676675031749	0.01222693371809071	-3.4370549793364837	LOC106609252	Apoptosis facilitator Bcl-2-like protein 14 isoform X2	5	SHK_T1_vs_SHK_T0	Not_significant	FALSE
A0A1S3NJH0	-0.5212574362840883	17.694799429443176	-12.472727380773549	1.094854805715115e-10	3.423284240696684e-9	14.495811956295784	LOC106579831	Drebrin-like protein isoform X1	22	SHK_T1_vs_SHK_T0	Not_significant	FALSE
A0A1S3MIB9	-0.5212539812852945	15.219385930492832	-4.603574455257638	1.868179563086652e-4	7.277735388619364e-4	-0.21783616466604896	tm9sf4	Transmembrane 9 superfamily member	5	SHK_T1_vs_SHK_T0	Not_significant	FALSE
B9ENU0	-0.5212404892391245	14.678800362382065	-3.0187047056641423	0.00697508835261988	0.01690553069880111	-3.801750668399083	TPRKB	EKC/KEOPS complex subunit TPRKB	2	SHK_T1_vs_SHK_T0	Not_significant	FALSE
A0A1S3LIQ8	-0.5210492522932881	17.236788637958746	-3.817415613990675	0.00113568254692414	0.00351778847003681	-2.023129185908684	cnbp	CCHC-type zinc finger nucleic acid binding protein	12	SHK_T1_vs_SHK_T0	Not_significant	FALSE
A0A1S3RZJ1	0.5207833925975791	15.27519890068192	3.5657238507749205	0.00202305346645446	0.00578347309797322	-2.5939479795104985	LOC106606064	Diacylglycerol O-acyltransferase 1-like	1	SHK_T1_vs_SHK_T0	Not_significant	FALSE
A0A1S3M7Q4	-0.5196695218535545	15.826955173399467	-9.03087186869168	2.314646531577054e-8	3.314884673040328e-7	8.98408153290918	LOC106571112	non-specific serine/threonine protein kinase	33	SHK_T1_vs_SHK_T0	Not_significant	FALSE
B5X997	-0.5193517061391564	15.187233003631816	-2.943675137041446	0.00824072069781583	0.01949074389166414	-3.962381544511816	ARL2	ADP-ribosylation factor-like protein 2	4	SHK_T1_vs_SHK_T0	Not_significant	FALSE
B5X5I4	-0.5191814978050768	14.456967819255611	-0.8355112328436907	0.4155082606726278	0.5229537055293854	-7.010873023835822	MDHM	Malate dehydrogenase	28	SHK_T1_vs_SHK_T0	Not_significant	FALSE
A0A1S3M0A1	-0.5188839707401218	14.089900384774063	-3.115778638390581	0.00561414140282523	0.01397391274432193	-3.591817145434274	LOC106569607	Epidermal growth factor receptor substrate 15-like 1 isoform X1	2	SHK_T1_vs_SHK_T0	Not_significant	FALSE
B5XA49	0.5188012207051038	14.259093620902386	4.020369896709934	7.120632618732563e-4	0.00234811805627116	-1.5589263752705458	QCR9	Complex III subunit 9	4	SHK_T1_vs_SHK_T0	Not_significant	FALSE
A0A1S3PX04	-0.5186340165129479	20.809011453465807	-11.773174567230914	2.9484280306479806e-10	8.114291335958406e-9	13.477211816941942	p4hb	Protein disulfide-isomerase	56	SHK_T1_vs_SHK_T0	Not_significant	FALSE
C0H7S2	0.5185796105894251	14.953838982589213	2.771970094590944	0.01202296905779003	0.02700307303991052	-4.3239919020537485	CI105	C9orf105	2	SHK_T1_vs_SHK_T0	Not_significant	FALSE
B5XBI0	0.518377594731243	14.815493905528456	3.191711136309135	0.00473306184862146	0.01210528709206312	-3.426085556339352	RLP24	Probable ribosome biogenesis protein RLP24	1	SHK_T1_vs_SHK_T0	Not_significant	FALSE
A0A1S3PEJ9	-0.518222642343428	14.506658072948468	-2.9216967476035203	0.00865163880086441	0.02034149148834221	-4.0091479785555	coq5	2-methoxy-6-polyprenyl-1,4-benzoquinol methylase, mitochondrial	6	SHK_T1_vs_SHK_T0	Not_significant	FALSE
B5X5R4	-0.5179628229704019	14.469817298460296	-1.8138322043563224	0.0852817666401551	0.1418594268195929	-6.1235064466383475	PPIH	Peptidyl-prolyl cis-trans isomerase	5	SHK_T1_vs_SHK_T0	Not_significant	FALSE
B5XC25	-0.5178837792416804	15.389115270796326	-1.308575011263515	0.206046337797476	0.2975556027607321	-6.856716680849009	COF2	Cofilin-2	24	SHK_T1_vs_SHK_T0	Not_significant	FALSE
A0A1S3KQI8	-0.5178431239866264	14.99031127600738	-2.3948932160092977	0.02691611945384779	0.05406763046699597	-5.082682051060459	LOC106561484	Spondin-1	1	SHK_T1_vs_SHK_T0	Not_significant	FALSE
A0A1S3NFZ3	-0.5171951382809254	17.052754963999075	-9.74804529650054	6.820809734567947e-9	1.1919313559754863e-7	10.24275502384501	LOC106579212	Uncharacterized protein LOC106579212	17	SHK_T1_vs_SHK_T0	Not_significant	FALSE
A0A1S3LBT8	-0.5171934709784143	15.229215443746252	-2.753663635892078	0.01293266755501922	0.0286901525403324	-4.270715121091214	LOC106565400	ADP-ribosylation factor GTPase-activating protein 1-like isoform X2	3	SHK_T1_vs_SHK_T0	Not_significant	FALSE
A0A1S3KUK9	-0.5171446895961793	17.80831797171955	-8.8877120359124	2.9761971094055325e-8	4.085942330429848e-7	8.72516040076308	LOC106562151	Tight junction protein ZO-1-like isoform X14	55	SHK_T1_vs_SHK_T0	Not_significant	FALSE
A0A1S3NV77	0.5167854275731099	14.660586594155896	2.31994500080203	0.03144436002737667	0.06150965839979182	-5.226609025704542	LOC106581656	Uncharacterized protein LOC106581656 isoform X4	3	SHK_T1_vs_SHK_T0	Not_significant	FALSE
A0A1S3Q2V1	-0.5160180821673936	15.377630783792211	-4.094164619976645	6.008756377857488e-4	0.00201710472673214	-1.3895746798520383	LOC106589130	Protein LYRIC-like isoform X1	15	SHK_T1_vs_SHK_T0	Not_significant	FALSE
A0A1S3NRX2	-0.5160021688542429	13.558660588392842	-2.742003442223438	0.01283443117004872	0.02852432746372909	-4.386169419067377	LOC106581027	Breast carcinoma-amplified sequence 3-like	4	SHK_T1_vs_SHK_T0	Not_significant	FALSE
A0A1S3MIW8	-0.5159994556929348	17.610746568896065	-6.670256119184693	2.0545388310910835e-6	1.5204096529462145e-5	4.371958190240954	LOC106572961	E1 ubiquitin-activating enzyme	14	SHK_T1_vs_SHK_T0	Not_significant	FALSE
B5X850	-0.5153057735474071	17.32728405460161	-10.331678459500935	2.637507137458828e-9	5.1643254507882374e-8	11.221510628219036	VRK1	non-specific serine/threonine protein kinase	21	SHK_T1_vs_SHK_T0	Not_significant	FALSE
B5X273	-0.5147495186050239	14.657386070196248	-3.2478027951031567	0.00464946799274264	0.01193236908150369	-3.3725549053178527	ERGI2	Endoplasmic reticulum-Golgi intermediate compartment protein	1	SHK_T1_vs_SHK_T0	Not_significant	FALSE
B5XGQ7	-0.5146048063545798	13.94478603978375	-0.8794629836025896	0.3947609257526467	0.5021325343119929	-7.314427121697285	SUMO1	Small ubiquitin-related modifier 1	2	SHK_T1_vs_SHK_T0	Not_significant	FALSE
A0A1S3LZI4	-0.5144662416839445	13.330521406754617	-1.3256117683070412	0.201278103010035	0.29203907462972034	-6.834776437821546	LOC106569429	AP-1 complex subunit gamma	4	SHK_T1_vs_SHK_T0	Not_significant	FALSE
A0A1S3KTF8	0.514042371723674	15.61520673595028	2.417533687627393	0.02567239133949532	0.05188342506919326	-5.0387149895273255	vps35	Vacuolar protein sorting-associated protein 35	23	SHK_T1_vs_SHK_T0	Not_significant	FALSE
B5XEZ5	0.513937442785025	14.090856291490008	3.8104960497972526	0.00324814824454361	0.0087378114037903	-2.7638138399032464	POB	ER membrane protein complex subunit 3	8	SHK_T1_vs_SHK_T0	Not_significant	FALSE
A0A1S3MXD1	-0.5138618653004201	17.307584223243875	-8.797046239679322	3.4944580659024976e-8	4.721471395830252e-7	8.559831718321146	ipo5	Importin-5	33	SHK_T1_vs_SHK_T0	Not_significant	FALSE
A0A1S3L3Q2	0.513859591273004	17.33238258133688	6.180580599767899	5.7177511015515126e-6	3.617204404498478e-5	3.324158154786202	LOC106564118	THUMP domain-containing protein 1-like	8	SHK_T1_vs_SHK_T0	Not_significant	FALSE
A0A1S3KJ97	-0.5137005336735836	16.000202108339195	-3.635250534735128	0.00172530087956869	0.00503838476908764	-2.436949503409222	LOC106560436	Protein ERGIC-53-like	8	SHK_T1_vs_SHK_T0	Not_significant	FALSE
A0A1S3NBQ1	-0.5133718532120497	16.04584487803623	-3.971822035826319	7.962134061565232e-4	0.00259410063369708	-1.670198291331106	rsu1	Ras suppressor protein 1 isoform X2	10	SHK_T1_vs_SHK_T0	Not_significant	FALSE
A0A1S3NRI4	-0.5133308223564477	19.266334438160083	-6.878121472706687	1.3433546932396502e-6	1.0486946703303517e-05	4.807608283403799	actn4	Alpha-actinin-4	91	SHK_T1_vs_SHK_T0	Not_significant	FALSE
A0A1S3S4J1	-0.513163536917391	14.334132520627447	-2.1406637941531184	0.04527222032629552	0.08344620363846816	-5.56010484967479	LOC106607163	Zinc finger CCCH domain-containing protein 7B-like	4	SHK_T1_vs_SHK_T0	Not_significant	FALSE
A0A1S3RT78	-0.5126898678489482	14.7236278683348	-2.906430431324904	0.00929904575970696	0.02161693315569092	-3.954696811179596	cb055	CB055 protein isoform X4	9	SHK_T1_vs_SHK_T0	Not_significant	FALSE
A0A1S3RHV2	-0.5126716014612889	15.42023161046358	-4.121801279128282	5.638656921437747e-4	0.00191112707916153	-1.3260953338674746	LOC106602890	Forkhead box protein O1-A-like	8	SHK_T1_vs_SHK_T0	Not_significant	FALSE
A0A1S3T689	-0.5120418743896398	14.798886563370802	-3.4202016932382695	0.00282020808583526	0.00772227541889417	-2.9204611558724363	LOC106613896	FAS-associated factor 1-like isoform X1	5	SHK_T1_vs_SHK_T0	Not_significant	FALSE
A0A1S3KWS4	-0.512009186724562	14.852181648569257	-4.57355640310416	2.0006959187301936e-4	7.723436345608737e-4	-0.28684683279784995	LOC106562701	Acidic leucine-rich nuclear phosphoprotein 32 family member	7	SHK_T1_vs_SHK_T0	Not_significant	FALSE
A0A1S3NKW6	0.5119513281843009	15.30181060415173	1.3137742439973534	0.2060766867077006	0.2975556027607321	-6.505545520063573	LOC106580016	Probable assembly chaperone of rpl4 isoform X2	3	SHK_T1_vs_SHK_T0	Not_significant	FALSE
A0A1S3L522	0.5115950612417688	14.821801583132086	5.404761537915244	3.077108669351469e-5	1.5187184275509898e-4	1.607926527519873	LOC106564457	Glycerophosphodiester phosphodiesterase 1-like	4	SHK_T1_vs_SHK_T0	Not_significant	FALSE
A0A1S3PWT1	0.5114660030682963	17.346525211000046	6.334416347036597	4.131550230818285e-6	2.766069531440756e-5	3.656507380021536	LOC106588021	V-type proton ATPase subunit	12	SHK_T1_vs_SHK_T0	Not_significant	FALSE
A0A1S3SYI3	-0.5113924038536481	16.36752739561895	-6.366987769884693	3.858389782940769e-6	2.612506097927695e-5	3.7265084927758254	LOC106612607	Heterogeneous nuclear ribonucleoprotein L-like isoform X2	30	SHK_T1_vs_SHK_T0	Not_significant	FALSE
A0A1S3R075	-0.5113727655379847	17.755138556716833	-4.318550527051625	3.587632995694338e-4	0.00129224030460112	-0.8736075132454673	LOC106599166	Aspartyl/asparaginyl beta-hydroxylase-like isoform X2	6	SHK_T1_vs_SHK_T0	Not_significant	FALSE
A0A1S3M3W9	-0.5113028428294069	16.052731787322685	-4.498279275475392	2.376361874067788e-4	8.936796669982889e-4	-0.4599888341479108	LOC106570204	Hepatoma-derived growth factor-like	8	SHK_T1_vs_SHK_T0	Not_significant	FALSE
A0A1S3Q7M9	0.5111958950363409	15.425105160579628	2.772966649280073	0.01199684379420051	0.0269646786371718	-4.321919151708718	LOC106590001	Dihydrolipoyllysine-residue succinyltransferase component of 2-oxoglutarate dehydrogenase complex, mitochondrial	6	SHK_T1_vs_SHK_T0	Not_significant	FALSE
A0A1S3LLE3	-0.5111174162471706	16.42828220842001	-4.571637143833855	2.0094849969820656e-4	7.742351227081869e-4	-0.29125987027767763	LOC106567206	small monomeric GTPase	14	SHK_T1_vs_SHK_T0	Not_significant	FALSE
B9EPN7	-0.511036472512636	16.9125724495	-4.684220107307224	1.5544493830236332e-4	6.18465803825259e-4	-0.03255521549075624	IF2B	Eukaryotic translation initiation factor 2 subunit 2	10	SHK_T1_vs_SHK_T0	Not_significant	FALSE
A0A1S3MX71	-0.510961929306637	14.212050208115471	-3.601636876044813	0.00186340567265523	0.00539421167091472	-2.512925977797809	LOC106575371	Phosphatidylinositol 4-phosphate 5-kinase type-1 alpha-like	3	SHK_T1_vs_SHK_T0	Not_significant	FALSE
A0A1S3P3T9	0.5109320924055236	15.001783955113204	2.961224918342532	0.00792617864331912	0.01886613744834667	-3.9249432723675057	LOC106583050	Small ribosomal subunit protein bS16m	1	SHK_T1_vs_SHK_T0	Not_significant	FALSE
C0HB69	-0.5107816048944347	14.656802585040158	-4.106514642581999	8.986498810115509e-4	0.00286531611820661	-1.679746820005998	P4HA2	procollagen-proline 4-dioxygenase	35	SHK_T1_vs_SHK_T0	Not_significant	FALSE
A0A1S3KUL7	0.5091385713830157	14.943863452964232	4.163106394991902	5.127674117322267e-4	0.00175991205911773	-1.231173610844583	ccpg1	Cell cycle progression 1 isoform X2	6	SHK_T1_vs_SHK_T0	Not_significant	FALSE
A0A1S3T1P6	0.5091108366930506	16.55182747223721	4.0283566093748195	6.990977729452819e-4	0.00231430814857495	-1.540609345703091	LOC106613112	long-chain-fatty-acid--CoA ligase	3	SHK_T1_vs_SHK_T0	Not_significant	FALSE
A0A1S3SFY4	-0.5089955160359239	17.59162023507515	-4.791109051654559	1.2191007330133286e-4	5.045370462616492e-4	0.21267478452276656	LOC106609228	Adenosylhomocysteinase	24	SHK_T1_vs_SHK_T0	Not_significant	FALSE
A0A1S3P547	-0.5087537596793688	14.769917168272825	-2.862548569738397	0.0098578389571932	0.02271258265908866	-4.134325774572918	LOC106583267	protein-serine/threonine phosphatase	4	SHK_T1_vs_SHK_T0	Not_significant	FALSE
A0A1S3ML54	0.5085993994491158	15.79171340510312	5.9017767877362894	1.0382225684126506e-5	6.019674930641115e-5	2.7147802030578605	LOC106573361	GTPase HRas	8	SHK_T1_vs_SHK_T0	Not_significant	FALSE
A0A1S3RS40	-0.508582074706732	15.44882225205482	-5.227029893188967	4.568108667150209e-5	2.134643580611976e-4	1.2065617560798811	LOC106604691	N-alpha-acetyltransferase 15, NatA auxiliary subunit-like isoform X1	43	SHK_T1_vs_SHK_T0	Not_significant	FALSE
A0A1S3RLY7	0.5082735185187239	14.5755753707772	3.2041657880451737	0.00460203896003971	0.01184117909063213	-3.398782975180427	lig3	DNA ligase	3	SHK_T1_vs_SHK_T0	Not_significant	FALSE
B5X939	-0.5080841911720988	18.36786854739834	-6.809288213608816	1.545310888897848e-6	1.1741217084602986e-5	4.663963536358856	SMD3	Small nuclear ribonucleoprotein Sm D3	9	SHK_T1_vs_SHK_T0	Not_significant	FALSE
B5DG97	-0.5080396356808201	19.551179771645213	-6.013941215537687	8.157564138824102e-6	4.881460224154062e-5	2.961000173263103	rpl32	60S ribosomal protein L32	17	SHK_T1_vs_SHK_T0	Not_significant	FALSE
A0A1S3MEY7	-0.5080233290117171	17.088867595421622	-7.167116592989133	7.513517441777356e-7	6.355626935169173e-6	5.40393510666076	LOC106572199	Thioredoxin-like protein 1 isoform X1	9	SHK_T1_vs_SHK_T0	Not_significant	FALSE
A0A1S3T3P6	0.507602893209814	16.22818234103696	6.063912662054592	7.330260526774721e-6	4.4669710067243504e-5	3.0702397060054176	LOC106613459	Uncharacterized protein LOC106613459	3	SHK_T1_vs_SHK_T0	Not_significant	FALSE
B5XAG6	-0.5073734879728562	17.127958612175657	-10.21476576376598	3.1807119671626615e-9	6.088208932017761e-8	11.02861472936819	PSA4	Proteasome subunit alpha type	17	SHK_T1_vs_SHK_T0	Not_significant	FALSE
B5X234	-0.507192848877196	17.524054745150497	-3.802570076237268	0.00117510116411281	0.00361517338103297	-2.0569693326513914	CATD	Cathepsin D	14	SHK_T1_vs_SHK_T0	Not_significant	FALSE
A0A1S3NA78	-0.5071916943967132	14.134415393574088	-1.114604779887839	0.2847538101164226	0.3861375463249945	-6.969573640829228	LOC106578205	SH3 domain-containing protein 19-like	3	SHK_T1_vs_SHK_T0	Not_significant	FALSE
B9EQJ2	-0.5066552455889344	14.960298463254937	-4.013205465016723	7.23898396858789e-4	0.00238319802979089	-1.5753549175101584	SSRD	Translocon-associated protein subunit delta	9	SHK_T1_vs_SHK_T0	Not_significant	FALSE
A0A1S3LNZ2	-0.5065476758057166	17.08869604918763	-7.628201134856246	3.043477107705801e-7	2.9796139815113187e-6	6.332450288710095	LOC106567497	Heat shock 70 kDa protein 4-like	37	SHK_T1_vs_SHK_T0	Not_significant	FALSE
A0A1S3LRH3	0.5062058600208559	15.63627214830669	2.9272231964319615	0.00854649358754195	0.02011811576854574	-3.997401210921813	acaca	acetyl-CoA carboxylase	41	SHK_T1_vs_SHK_T0	Not_significant	FALSE
A0A1S3LN29	-0.5061983434113557	17.907677537725405	-6.86327224311341	1.3844872594763443e-6	1.0737867420250297e-5	4.7766722095760175	p4ha2	procollagen-proline 4-dioxygenase	35	SHK_T1_vs_SHK_T0	Not_significant	FALSE
A0A1S3NRE2	-0.5058243407436986	15.024749696916263	-2.1477764991134807	0.0446318276485516	0.08254607454851352	-5.547180569805123	LOC106580939	Pleckstrin homology-like domain family B member 1 isoform X18	9	SHK_T1_vs_SHK_T0	Not_significant	FALSE
C0HAB6	-0.5055607195648584	17.262161150484804	-7.131903525314382	8.059887160952864e-7	6.779386778198662e-6	5.331863004265776	HS90A	Heat shock protein HSP 90-alpha	59	SHK_T1_vs_SHK_T0	Not_significant	FALSE
P00761	0.5050776108378052	21.87761459630941	3.9791123578220993	7.829695300316856e-4	0.00255513335155695	-1.6534968484587331	NA	Trypsin	12	SHK_T1_vs_SHK_T0	Not_significant	FALSE
A0A1S3KZP1	-0.504810479331594	13.216111792000452	-1.490870005219192	0.15632084618266312	0.23688101837169864	-6.503822232512551	wdr45	WD repeat domain phosphoinositide-interacting protein 4	1	SHK_T1_vs_SHK_T0	Not_significant	FALSE
A0A1S3P559	0.5045227435202264	15.516700790456342	3.106636023653154	0.0057304309072747	0.01423549641357926	-3.611684903470369	suox	sulfite oxidase	6	SHK_T1_vs_SHK_T0	Not_significant	FALSE
C0H9X1	0.5042752324796851	17.39179343873779	3.5491698587536025	0.00210112438646067	0.00596951229112422	-2.631239585640965	VATA	H(+)-transporting two-sector ATPase	39	SHK_T1_vs_SHK_T0	Not_significant	FALSE
A0A1S3N5S5	-0.5041888377266179	15.16035121078159	-5.86098100227963	1.1338306683507385e-5	6.492077422234526e-5	2.6248820452020043	LOC106577251	Eukaryotic translation initiation factor 4E-like isoform X1	11	SHK_T1_vs_SHK_T0	Not_significant	FALSE
A0A1S3M8U8	-0.5041845132244092	18.539854880167898	-12.749241780489864	7.490642802330758e-11	2.5417112963363235e-9	14.885786297765062	LOC106571276	Heterogeneous nuclear ribonucleoprotein Q-like isoform X2	28	SHK_T1_vs_SHK_T0	Not_significant	FALSE
A0A1S3REP7	0.5040651827216269	14.946867710255674	1.7516734429732317	0.09753521438191262	0.15893050485369226	-6.116403416823531	LOC106602595	Bifunctional UDP-N-acetylglucosamine 2-epimerase/N-acetylmannosamine kinase-like isoform X1	2	SHK_T1_vs_SHK_T0	Not_significant	FALSE
A0A1S3LQA1	0.5038599082185495	15.285013476485677	7.178839243916068	7.340245372083721e-7	6.2444366612655234e-6	5.427891960346307	LOC106567792	Kinesin-like protein KIF13B isoform X1	12	SHK_T1_vs_SHK_T0	Not_significant	FALSE
A0A1S3RFZ2	-0.5038224386523744	14.554296893445557	-2.5333229472985845	0.02010879513049128	0.04200410091615738	-4.810488968217143	rin3	Ras and Rab interactor 3	6	SHK_T1_vs_SHK_T0	Not_significant	FALSE
A0A1S3KSG1	-0.5038204887091204	17.508469171325704	-5.4354676528650705	2.8750257331155788e-5	1.4331931283945106e-4	1.6769979794589842	LOC106561878	Bifunctional glutamate/proline--tRNA ligase-like isoform X2	56	SHK_T1_vs_SHK_T0	Not_significant	FALSE
A0A1S3T2H8	0.5035554406820584	14.290009232753766	2.1753052014278387	0.04374674475208404	0.0812361814861461	-5.310438325453456	LOC106613249	Pentraxin-related protein PTX3-like	3	SHK_T1_vs_SHK_T0	Not_significant	FALSE
A0A1S3Q213	0.5035544221120016	15.44822185337001	3.07927559771649	0.00609259503522233	0.01501030426994545	-3.6710252094526767	LOC106588950	Granulins-like isoform X2	2	SHK_T1_vs_SHK_T0	Not_significant	FALSE
A0A1S3NTN3	-0.5035498824267552	14.090711779669544	-1.2104602970667095	0.24572797319456363	0.3448043834393642	-6.771584103080311	LOC106581325	Heterogeneous nuclear ribonucleoprotein R-like isoform X1	16	SHK_T1_vs_SHK_T0	Not_significant	FALSE
B5X5B4	0.503429006104863	16.598180955697647	9.55243245688804	9.460881412206686e-9	1.5437263331611565e-7	9.905694728008786	tsfm	Elongation factor Ts, mitochondrial	10	SHK_T1_vs_SHK_T0	Not_significant	FALSE
B5DGH7	-0.5033029782763165	19.550279442939523	-9.211236843796488	1.6923787948283082e-8	2.569644851212396e-7	9.306612603951535	rpl17	Large ribosomal subunit protein uL22	22	SHK_T1_vs_SHK_T0	Not_significant	FALSE
A0A1S3LK71	-0.5032257878772537	15.514373294706212	-4.594625776082746	1.9067279364773585e-4	7.403757631107142e-4	-0.23840665855121568	LOC106567004	Signal transducer and activator of transcription	9	SHK_T1_vs_SHK_T0	Not_significant	FALSE
A0A1S3SS48	0.503220141429134	14.687079457863412	3.386497315445445	0.00304504005133634	0.00826965856597574	-2.99562955059098	mrps26	Small ribosomal subunit protein mS26	2	SHK_T1_vs_SHK_T0	Not_significant	FALSE
A0A1S3N3G2	-0.5029774675891794	17.937108992843253	-4.5623260621965915	2.0526814372312464e-4	7.883352760864955e-4	-0.3126703928056882	LOC106576880	Inactive tyrosine-protein kinase 7-like	10	SHK_T1_vs_SHK_T0	Not_significant	FALSE
C0H917	-0.5029416460113953	16.207533700540363	-3.568568018434177	0.00200993160276989	0.00575422412835176	-2.5875372811887143	ROAA	Heterogeneous nuclear ribonucleoprotein A/B	19	SHK_T1_vs_SHK_T0	Not_significant	FALSE
A0A1S3LUH4	0.5029237571012573	14.583924316366849	3.9760804249276047	7.884505058631979e-4	0.00257161464828783	-1.6604430805260746	LOC106568660	Prohibitin-2	11	SHK_T1_vs_SHK_T0	Not_significant	FALSE
B9ELN1	0.5023965136487423	14.460348256748432	2.215605143296267	0.04128029233852916	0.0774264779666131	-5.445651976124795	THEM2	Thioesterase superfamily member 2	1	SHK_T1_vs_SHK_T0	Not_significant	FALSE
A0A1S3PEZ0	-0.501831783530239	18.01921254430168	-7.902296099394611	1.802779640571493e-7	1.968226693508767e-6	6.870977265670311	LOC106584990	Coronin	24	SHK_T1_vs_SHK_T0	Not_significant	FALSE
A0A1S3R850	0.5017028499567449	15.82314312085388	7.989715949666932	1.5286968178629846e-7	1.7032420515443553e-6	7.040630304194626	snx8	Sorting nexin-8 isoform X1	15	SHK_T1_vs_SHK_T0	Not_significant	FALSE
A0A1S3R5W8	-0.501455598085407	18.18831452431598	-7.552324909047853	3.524520393503128e-7	3.3451419484304178e-6	6.1816013640818666	LOC106600714	Mitogen-activated protein kinase	19	SHK_T1_vs_SHK_T0	Not_significant	FALSE
A0A1S3RIV3	-0.5013581079139193	14.52861348085351	-0.39006484090936566	0.7010611325903467	0.7741747566252868	-7.637977541940802	LOC106603279	Unconventional myosin-XVIIIa-like isoform X4	18	SHK_T1_vs_SHK_T0	Not_significant	FALSE
A0A1S3LS53	0.5011976336793911	14.585767456416717	2.0147495103448474	0.05974288424055956	0.1058393665632221	-5.793328610092958	LOC106568185	PDZ and LIM domain protein 5-like isoform X3	3	SHK_T1_vs_SHK_T0	Not_significant	FALSE
A0A1S3S617	-0.5011325623591905	15.98226026030066	-7.134406863677066	8.019721690865087e-7	6.7551167754367136e-6	5.336992108593567	LOC106607385	KN motif and ankyrin repeat domain-containing protein 2	22	SHK_T1_vs_SHK_T0	Not_significant	FALSE
A0A1S3QDP9	-0.5008818024079744	16.23564001845437	-4.964107248365571	8.241603772065031e-5	3.564001283618564e-4	0.6084764022063576	LOC106591438	14-3-3 protein beta/alpha-A-like	5	SHK_T1_vs_SHK_T0	Not_significant	FALSE
B5X142	0.5008540281278009	16.255196697037	3.0578183477069905	0.00639206958572489	0.01565768645034827	-3.717437784755506	AATM	Aspartate aminotransferase	17	SHK_T1_vs_SHK_T0	Not_significant	FALSE
A0A1S3RPW8	-0.5004490931136694	18.443906770098447	-10.371151000656155	2.4767478521037315e-9	4.897727871775988e-8	11.286285141740414	hnrh1	Heterogeneous nuclear ribonucleoprotein H isoform X1	16	SHK_T1_vs_SHK_T0	Not_significant	FALSE
A0A1S3MGL9	-0.5004327049187225	14.433235191294823	-3.2809161514675433	0.00386938044563155	0.01017522678173124	-3.2298401275666793	LOC106572416	Polypyrimidine tract-binding protein 3-like	4	SHK_T1_vs_SHK_T0	Not_significant	FALSE
A0A1S3PTJ5	0.5000179654783228	14.051834765686197	2.535171926049589	0.02002991213257398	0.04186861577029466	-4.806800465557373	LOC106587292	T-cell immunomodulatory protein-like	4	SHK_T1_vs_SHK_T0	Not_significant	FALSE
A0A1S3KP87	-0.499943920559744	17.87577488756155	-10.40230805963391	2.357088031789867e-9	4.7236676932379495e-8	11.337289228186034	fkbp4	peptidylprolyl isomerase	25	SHK_T1_vs_SHK_T0	Not_significant	FALSE
A0A1S3R639	-0.49985000047609773	15.546349418662992	-5.33430500913816	3.597474743559664e-5	1.7280184493078608e-4	1.4491298618206168	cdipt	CDP-diacylglycerol--inositol 3-phosphatidyltransferase	2	SHK_T1_vs_SHK_T0	Not_significant	FALSE
A0A1S3P572	-0.49975841867761694	15.353026820896403	-1.6650872664684842	0.1120441417381212	0.17906784659282332	-6.358192418017975	LOC106583273	small monomeric GTPase	3	SHK_T1_vs_SHK_T0	Not_significant	FALSE
A0A1S3N7F9	0.4994510062296271	16.693263285683546	3.7801047453746546	0.00123735545623121	0.00377207084462112	-2.1081431842953027	LOC106577492	GrpE protein homolog	7	SHK_T1_vs_SHK_T0	Not_significant	FALSE
B5XA56	-0.4990343830916153	16.802877633190455	-3.855911809701984	0.0010394914080933	0.0032587100730358	-1.9352953406029627	PPAC	Low molecular weight phosphotyrosine protein phosphatase	10	SHK_T1_vs_SHK_T0	Not_significant	FALSE
C0HAA3	-0.49891178173014694	17.48297544138587	-7.697838245540287	2.661802694252899e-7	2.6694968247982357e-6	6.470219019261877	CTNB1	Catenin beta-1	30	SHK_T1_vs_SHK_T0	Not_significant	FALSE
B5XGS1	0.49856608511442246	14.34131010706493	2.225498915626212	0.03815272845166065	0.07228683195219461	-5.40426750229245	PGAM5	Serine/threonine-protein phosphatase PGAM5, mitochondrial	4	SHK_T1_vs_SHK_T0	Not_significant	FALSE
A0A1S3NQ40	-0.49802420069748266	16.407147216569324	-4.4953917850238	2.3921130632325064e-4	8.990370807819086e-4	-0.46663213401210246	LOC106580622	Uncharacterized protein LOC106580622	16	SHK_T1_vs_SHK_T0	Not_significant	FALSE
A0A1S3S8C7	0.4979988533310884	15.098260521265644	4.569590553579426	2.0189001807668615e-4	7.764081292495015e-4	-0.295965775179563	hsdl1	Inactive hydroxysteroid dehydrogenase-like protein 1	7	SHK_T1_vs_SHK_T0	Not_significant	FALSE
B5DG75	0.49794279667926666	16.002139479506578	3.963357348725969	8.11871739114277e-4	0.00263076398588739	-1.689586345688057	map2k1ip1	Mitogen-activated protein kinase kinase 1 interacting protein	5	SHK_T1_vs_SHK_T0	Not_significant	FALSE
B5DG99	0.49790636294472	14.188559529217509	3.393243900175341	0.00299866871028439	0.00815856470971226	-2.980597960934521	vps28	Vacuolar protein sorting-associated protein 28 homolog	5	SHK_T1_vs_SHK_T0	Not_significant	FALSE
B5X471	0.4978482480931081	14.989505143140336	2.947264623987614	0.00817542288843764	0.01938214588715744	-3.954731049312098	PRS23	Serine protease 23	6	SHK_T1_vs_SHK_T0	Not_significant	FALSE
A0A1S3KNP0	-0.49769658807464445	15.328789287465218	-3.840169804870805	0.00107780453815685	0.00335766755444588	-1.9712266711441524	LOC106561152	Talin-2-like isoform X2	40	SHK_T1_vs_SHK_T0	Not_significant	FALSE
A0A1S3MBG6	-0.4976024966825072	16.9074349880272	-4.592391217494759	1.916478657141521e-4	7.431954896395559e-4	-0.2435435887723978	LOC106571586	Heterogeneous nuclear ribonucleoprotein U-like	30	SHK_T1_vs_SHK_T0	Not_significant	FALSE
A0A1S3T528	-0.4974850967846933	17.619470453403785	-5.344287173654115	3.5186049623715576e-5	1.6987153464254602e-4	1.471653580374702	LOC106613692	Scaffold attachment factor B2-like isoform X1	21	SHK_T1_vs_SHK_T0	Not_significant	FALSE
A0A1S3R834	-0.49719884372689904	18.382883210248664	-11.558538811311244	4.0323094556042534e-10	1.0469979160377652e-8	13.155117865431516	LOC106600820	Junction plakoglobin	30	SHK_T1_vs_SHK_T0	Not_significant	FALSE
A0A1S3N1W1	-0.4969552667390289	15.446500226722138	-7.5383634026496384	3.621289176431776e-7	3.4273120382964446e-6	6.153760898513355	nt5c2	Cytosolic purine 5'-nucleotidase	11	SHK_T1_vs_SHK_T0	Not_significant	FALSE
A0A1S3LS65	0.4965088891641756	14.2723580362507	1.3451532084906024	0.20106123144430404	0.2918662309638755	-6.696788656933197	foxred1	FAD-dependent oxidoreductase domain-containing protein 1	2	SHK_T1_vs_SHK_T0	Not_significant	FALSE
A0A1S3QZQ3	-0.4964185030968622	17.377975188129966	-9.672800317484674	7.731518763795213e-9	1.311722444812074e-7	10.113646079435526	LOC106599054	Coatomer subunit beta'	47	SHK_T1_vs_SHK_T0	Not_significant	FALSE
A0A1S3LCS5	-0.49612995982321095	16.800513433104864	-6.197388269306121	5.517513975448139e-6	3.5091153845981134e-5	3.360607289542261	LOC106565779	DNA topoisomerase I	8	SHK_T1_vs_SHK_T0	Not_significant	FALSE
B5DGI1	-0.49596025312715497	20.126653285435783	-5.330683692125393	3.6265311890704235e-5	1.7339987398821912e-4	1.4409566759683754	rpl28	Large ribosomal subunit protein eL28	14	SHK_T1_vs_SHK_T0	Not_significant	FALSE
A0A1S3RD27	-0.49583469819784654	18.190343813412653	-13.31137534822842	3.532287939936986e-11	1.464918303979422e-9	15.657586501897017	sec23a	Protein transport protein SEC23	32	SHK_T1_vs_SHK_T0	Not_significant	FALSE
A0A1S3L9M5	0.4956864762660782	14.794420320485584	2.462546635900054	0.02335732577508826	0.04770518109741008	-4.950650162811018	lyar	Cell growth-regulating nucleolar protein	2	SHK_T1_vs_SHK_T0	Not_significant	FALSE
B5XBP3	-0.49534941723583614	18.361284015257738	-5.395481139900454	3.1409976274721855e-5	1.5449582750989477e-4	1.5870345542189392	HINT1	Adenosine 5'-monophosphoramidase HINT1	13	SHK_T1_vs_SHK_T0	Not_significant	FALSE
A0A1S3MJG6	0.4952545072145593	14.780261729881609	3.664545338231811	0.00161323933174729	0.00477416515817386	-2.370628796067572	LOC106573130	TBC1 domain family member 15-like	3	SHK_T1_vs_SHK_T0	Not_significant	FALSE
A0A1S3PLB9	0.49476758951105104	14.92213159151033	3.1830116952951446	0.00482673062716027	0.0123132145687318	-3.4451367516312956	LOC106585918	Amino acid transporter	4	SHK_T1_vs_SHK_T0	Not_significant	FALSE
A0A1S3L5B3	-0.4946219902077562	16.09543958960456	-5.288894823248026	3.979691495615663e-5	1.880278292074109e-4	1.3465623517902552	LOC106564530	Interleukin enhancer-binding factor 3-like isoform X3	14	SHK_T1_vs_SHK_T0	Not_significant	FALSE
A0A1S3L873	-0.4943558105460912	16.007021267940555	-3.885631990766738	9.708194144877062e-4	0.00306272242119417	-1.8674084587313589	LOC106565072	Vesicle-associated membrane protein-associated protein B-like isoform X1	14	SHK_T1_vs_SHK_T0	Not_significant	FALSE
A0A1S3M594	-0.4943383779764936	15.024894991540952	-3.4715326424047315	0.00250881345984483	0.00698165609608264	-2.8056380705693593	nup153	Nuclear pore complex protein Nup153 isoform X1	6	SHK_T1_vs_SHK_T0	Not_significant	FALSE
A0A1S3MDI8	-0.49393492560314733	14.927180005603804	-3.026345544861716	0.0068572902721014	0.01668095214052528	-3.7853102455431658	noc2l	Nucleolar complex protein 2 homolog isoform X1	5	SHK_T1_vs_SHK_T0	Not_significant	FALSE
A0A1S3L5J3	0.4933216449101554	16.234590586726505	4.229752463182194	4.399302260257405e-4	0.00154363296699513	-1.0779210269576192	tecr	very-long-chain enoyl-CoA reductase	6	SHK_T1_vs_SHK_T0	Not_significant	FALSE
A0A1S3LDQ3	0.4930602698208144	15.091011783381523	4.169364059993444	5.054420429672698e-4	0.00173976938363143	-1.216788729778096	LOC106565867	Solute carrier family 2, facilitated glucose transporter member 1-like	4	SHK_T1_vs_SHK_T0	Not_significant	FALSE
A0A1S3RCL5	0.4930207751278335	14.427969983952272	3.766266099952875	0.00127732533757482	0.00386824894320328	-2.1396442622430394	LOC106602140	Mitochondrial import inner membrane translocase subunit	1	SHK_T1_vs_SHK_T0	Not_significant	FALSE
A0A1S3SUI1	-0.4929059776912741	15.264409459333567	-2.0061124615164223	0.0893687559781142	0.147687666444897	-5.578168408989237	LOC106611888	E3 ubiquitin protein ligase	3	SHK_T1_vs_SHK_T0	Not_significant	FALSE
A0A1S3RD52	0.4927189213476453	15.627667149816777	3.3722544632529985	0.00314526105027196	0.00849547670385534	-3.027338159931327	LOC106602282	inorganic diphosphatase	6	SHK_T1_vs_SHK_T0	Not_significant	FALSE
A0A1S3LRF4	-0.4924465019618012	16.266019986801023	-4.703265906022018	1.488493162356682e-4	5.973979277953028e-4	0.01117202469722666	LOC106568000	Delta-sarcoglycan-like isoform X2	8	SHK_T1_vs_SHK_T0	Not_significant	FALSE
A0A1S3NWQ0	-0.49235962357323615	15.56506433717981	-5.1936556424075775	4.921661917861803e-5	2.276697519246374e-4	1.1309124838930655	LOC106581829	Pre-mRNA-processing factor 40 homolog A-like isoform X3	7	SHK_T1_vs_SHK_T0	Not_significant	FALSE
A0A1S3QAI7	0.4920673246361406	15.322987702877391	2.916955035603197	0.00874284596124832	0.02049951946626422	-4.019219930900952	LOC106590464	Transferrin receptor protein 1	12	SHK_T1_vs_SHK_T0	Not_significant	FALSE
B5X5M1	0.491901163851324	15.380904949582971	6.774241137534227	1.6599373627683802e-6	1.2532422162392878e-5	4.590589689234458	SFXN2	Sidoreflexin	8	SHK_T1_vs_SHK_T0	Not_significant	FALSE
B5XGI9	-0.4917927007895493	16.189697445187324	-1.8798177225781945	0.07531430756673711	0.12817812618653576	-6.014830323202876	PSA3	Proteasome subunit alpha type	18	SHK_T1_vs_SHK_T0	Not_significant	FALSE
A0A1S3KUZ1	0.4916978697650354	13.380481364403236	1.692928229660519	0.1074221487435554	0.17273157573950265	-6.316680228696988	LOC106562229	Tumor necrosis factor receptor type 1-associated DEATH domain protein	2	SHK_T1_vs_SHK_T0	Not_significant	FALSE
A0A1S3LUH1	0.4913918192980909	14.451154580825332	4.6712977028612706	1.6008781079232353e-4	6.344023928677877e-4	-0.06223072544121066	snx30	Sorting nexin-30	4	SHK_T1_vs_SHK_T0	Not_significant	FALSE
A0A1S3R4C1	-0.4913009709497729	16.26475936736365	-2.4859468570171592	0.02223243763568675	0.04572042615713543	-4.904534654234984	LOC106599871	ADP-ribosylation factor	10	SHK_T1_vs_SHK_T0	Not_significant	FALSE
A0A1S3LRI9	-0.4909413449016391	15.753290462630032	-6.284239380468895	4.591919685581625e-6	3.0057530719014804e-5	3.5484167599485383	cnot8	poly(A)-specific ribonuclease	3	SHK_T1_vs_SHK_T0	Not_significant	FALSE
A0A1S3Q3Z4	0.4909082930091877	15.022618410925055	1.9857439051486263	0.06414536669381819	0.11243796005150636	-5.847784031275707	cssa28h16orf62	VPS35 endosomal protein-sorting factor-like	3	SHK_T1_vs_SHK_T0	Not_significant	FALSE
B5X2M7	-0.4904741213280523	17.317033276967916	-5.33545410310256	3.5883044912493675e-5	1.7280184493078608e-4	1.451723097988288	TWF1	Twinfilin-1	15	SHK_T1_vs_SHK_T0	Not_significant	FALSE
A0A1S3Q5W8	0.49037340275517494	15.085217359686435	2.207313647908592	0.03958644056213469	0.07462443908998372	-5.437978679881459	LOC106589660	Polypeptide N-acetylgalactosaminyltransferase	4	SHK_T1_vs_SHK_T0	Not_significant	FALSE
B8YBH8	-0.4900077800199689	16.203460980468968	-6.208801913604979	5.385662082139577e-6	3.4435946418134426e-5	3.385339858969565	NCCRP-1	F-box only protein 50	6	SHK_T1_vs_SHK_T0	Not_significant	FALSE
A0A1S3PBB8	-0.48992428655620657	14.596486162123885	-2.3802486540739887	0.02775023784951365	0.0555237263141809	-5.111002155595178	LOC106584305	F-box-like/WD repeat-containing protein TBL1XR1 isoform X1	3	SHK_T1_vs_SHK_T0	Not_significant	FALSE
A0A1S3Q4F6	-0.4897856604493036	16.053864972439207	-4.281112384367599	3.909669996015537e-4	0.00139560963635414	-0.959760177228434	LOC106589429	calcium/calmodulin-dependent protein kinase	13	SHK_T1_vs_SHK_T0	Not_significant	FALSE
B5X2U5	-0.489779081347276	14.644610308327646	-3.319504541634623	0.01001124850724759	0.02299506772510869	-3.692700057600022	PGTB	Geranylgeranyl transferase type-2 subunit beta	1	SHK_T1_vs_SHK_T0	Not_significant	FALSE
A0A1S3T1E7	0.4897249283932421	14.92326871467052	2.3411771065737454	0.03009464539208719	0.05933483733296292	-5.186093240026468	LOC106613052	Solute carrier family 12 member 9-like	4	SHK_T1_vs_SHK_T0	Not_significant	FALSE
C0H7Q4	-0.4894100485717878	19.13564106057726	-8.946660266558437	2.6827021097242714e-8	3.7696698821819643e-7	8.832089996137213	RS16	40S ribosomal protein S16	16	SHK_T1_vs_SHK_T0	Not_significant	FALSE
A0A1S3Q0T4	-0.4893709688268615	16.086826055508364	-10.797107280642438	1.2699772024583946e-9	2.7458466474251156e-8	11.9741794898479	LOC106588754	Cartilage-associated protein-like	12	SHK_T1_vs_SHK_T0	Not_significant	FALSE
A0A1S3NZN6	0.4892657726549068	18.188874376311663	4.883684690917064	9.883846346153149e-5	4.198174280172589e-4	0.4246688065802475	LOC100136430	60 kDa heat shock protein, mitochondrial	48	SHK_T1_vs_SHK_T0	Not_significant	FALSE
A0A1S3RYK1	-0.48921964753408	15.561945347610404	-2.7550031387478833	0.01247619403866599	0.02790555460633458	-4.359232467668641	LOC106605865	[tau protein] kinase	8	SHK_T1_vs_SHK_T0	Not_significant	FALSE
A0A1S3MQF1	0.48910721652906203	14.523382894701966	1.3526308158313858	0.19180808692346576	0.28132619341673215	-6.800360074047251	cyfip1	Cytoplasmic FMR1-interacting protein 1	4	SHK_T1_vs_SHK_T0	Not_significant	FALSE
A0A1S3NJ33	-0.48899199408701577	19.04481294407293	-11.201136464651372	6.859109162180093e-10	1.6385039966615808e-8	12.608385321706592	LOC106579628	protein disulfide-isomerase	31	SHK_T1_vs_SHK_T0	Not_significant	FALSE
B9EMM1	-0.48890777154386633	14.889988195023482	-3.842911564949956	0.00107103187554701	0.00334179851659706	-1.9649699348257172	UFSP2	Ufm1-specific protease 2	3	SHK_T1_vs_SHK_T0	Not_significant	FALSE
A0A1S3L040	-0.4887262716379617	16.66107059771782	-9.215178598016712	1.6809119303180346e-8	2.560817869351863e-7	9.313615828714015	LOC106563307	Delta-aminolevulinic acid dehydratase	18	SHK_T1_vs_SHK_T0	Not_significant	FALSE
B5X3P2	-0.4885417429142933	12.866452668939058	-1.192793699420161	0.2490519266415438	0.34897656168542923	-6.651937234749193	DPOD2	DNA polymerase delta subunit 2	3	SHK_T1_vs_SHK_T0	Not_significant	FALSE
A0A1S3MQZ2	0.4882171117043512	13.47006027163353	1.5784335705225467	0.13257359143659758	0.2064483671601984	-6.378569484610487	LOC106574325	Neuropilin	3	SHK_T1_vs_SHK_T0	Not_significant	FALSE
B5X6B1	0.488154592336052	17.221526972034425	2.8661192497358803	0.00978065504052748	0.02254344727982638	-4.126797814248774	HIG1A	HIG1 domain family member 1A	3	SHK_T1_vs_SHK_T0	Not_significant	FALSE
B9EN45	-0.4878068043146193	18.767859356296988	-7.692002255597239	2.69179527126e-7	2.6882902283652235e-6	6.458698054394644	UB2V1	Ubiquitin-conjugating enzyme E2 variant 1	13	SHK_T1_vs_SHK_T0	Not_significant	FALSE
A0A1S3N8G3	0.487648923345839	15.0616167010711	4.720425034560977	1.431500032472995e-4	5.79657413139463e-4	0.05055668926217027	dhrs4	Dehydrogenase/reductase SDR family member 4 isoform X1	4	SHK_T1_vs_SHK_T0	Not_significant	FALSE
A0A1S3T378	-0.4873665348918266	17.459408356440903	-10.576983040078751	1.789177219191552e-9	3.6718097433030764e-8	11.621209707258323	ppp1r13l	RelA-associated inhibitor	23	SHK_T1_vs_SHK_T0	Not_significant	FALSE
A0A1S3RPM4	-0.48733982526954023	16.315174149572837	-5.179222283812026	5.083088461618506e-5	2.33869062348118e-4	1.0981705164274187	LOC106603926	Heterogeneous nuclear ribonucleoprotein A/B-like isoform X2	16	SHK_T1_vs_SHK_T0	Not_significant	FALSE
[truncated: 45,980 more rows]
