# Supplementary material for: Time-Resolved Label-Free Proteomics of SHK-1 Cells After Renibacterium salmoninarum Inoculation Reveals Early Host-Cell Remodeling
Source: Int J Mol Sci. 2026 Jun 26;27(13):5773. doi: 10.3390/ijms27135773 (PMC13360928; doi:10.3390/ijms27135773)
Supplement: Supplementary file 1 [file ijms-27-05773-s001.zip › Supplementary_Dataset_S3_recurrent_protein_summary.csv]

protein_id	gene_name	description	combined_total_peptides	n_sig_contrasts	significant_contrasts	up_contrasts	down_contrasts	first_sig_hpi	last_sig_hpi	peak_log2FC	max_abs_log2FC	min_adj_p	mean_log2FC	dominant_direction	module	module_trajectory
B5X425	CATK	Cathepsin K	13	7	T1; T2; T4; T6; T12; T24; T48	T1; T2; T4; T6; T12; T24; T48		1	48	3.8413	3.8413	2.459e-16	2.7605	Predominantly_up	Module_1	Sustained induction followed by late reversal
Q3ZLR1	SOD1	Superoxide dismutase [Cu-Zn]	6	7	T1; T2; T4; T6; T12; T24; T48		T1; T2; T4; T6; T12; T24; T48	1	48	-2.7288	2.7288	1.263e-15	-2.333	Predominantly_down	Module_4	Sustained repression with late rebound
A0A1S3R4X4	LOC106600076	Neurabin-1-like isoform X2	1	7	T1; T2; T4; T6; T12; T24; T48	T1; T2; T4; T6; T12; T24; T48		1	48	7.0693	7.0693	2.34e-15	5.6485	Predominantly_up	Module_1	Sustained induction followed by late reversal
A0A1S3NE54	LOC106578958	Lipase	8	7	T1; T2; T4; T6; T12; T24; T48	T1; T2; T4; T6; T12; T24; T48		1	48	2.9867	2.9867	4.352e-15	2.3845	Predominantly_up	Module_1	Sustained induction followed by late reversal
A0A1S3SEA9	LOC106608947	Plasminogen activator inhibitor 1	10	7	T1; T2; T4; T6; T12; T24; T48	T1; T2; T4; T6; T12; T24; T48		1	48	2.5008	2.5008	3.445e-14	1.813	Predominantly_up	Module_4	Sustained repression with late rebound
A0A1S3LC46	LOC106565623	ethanolamine kinase	3	7	T1; T2; T4; T6; T12; T24; T48	T1; T2; T4; T6; T12; T24; T48		1	48	5.2636	5.2636	3.885e-14	3.4139	Predominantly_up	Module_1	Sustained induction followed by late reversal
A0A1S3SII9	LOC106609709	Complement C1q-like protein 2	20	7	T1; T2; T4; T6; T12; T24; T48		T1; T2; T4; T6; T12; T24; T48	1	48	-2.0798	2.0798	1.12e-13	-1.6905	Predominantly_down	Module_2	Early repression followed by recovery/induction
B5XFK3	FHL1	Four and a half LIM domains protein 1	39	7	T1; T2; T4; T6; T12; T24; T48		T1; T2; T4; T6; T12; T24; T48	1	48	-2.1251	2.1251	8.479e-13	-1.2025	Predominantly_down	Module_2	Early repression followed by recovery/induction
B9ELE8	UBIQ	Ubiquitin-ribosomal protein eS31 fusion protein	18	7	T1; T2; T4; T6; T12; T24; T48		T1; T2; T4; T6; T12; T24; T48	1	48	-1.6412	1.6412	2.171e-12	-1.0974	Predominantly_down	Module_2	Early repression followed by recovery/induction
A0A1S3Q4N1	grn	Granulins isoform X1	6	7	T1; T2; T4; T6; T12; T24; T48	T1; T2; T4; T6; T12; T24; T48		1	48	3.1223	3.1223	6.002e-12	2.4725	Predominantly_up	Module_1	Sustained induction followed by late reversal
A0A1S3SWY4	LOC106612316	Non-histone chromosomal protein HMG-14A-like	2	7	T1; T2; T4; T6; T12; T24; T48		T1; T2; T4; T6; T12; T24; T48	1	48	-2.123	2.123	7.23e-12	-1.2703	Predominantly_down	Module_2	Early repression followed by recovery/induction
A0A1S3LEZ4	LOC106566182	Transporter	4	7	T1; T2; T4; T6; T12; T24; T48	T1; T2; T4; T6; T12; T24; T48		1	48	1.8195	1.8195	8.147e-12	1.3973	Predominantly_up	Module_1	Sustained induction followed by late reversal
A0A1S3N8R9	LOC106577897	Plasminogen activator inhibitor 1	7	7	T1; T2; T4; T6; T12; T24; T48	T1; T2; T4; T6; T12; T24; T48		1	48	2.6308	2.6308	2.937e-11	1.7871	Predominantly_up	Module_1	Sustained induction followed by late reversal
P04264	KRT1	Keratin, type II cytoskeletal 1	45	7	T1; T2; T4; T6; T12; T24; T48	T1; T2; T4; T6; T12; T24; T48		1	48	5.2885	5.2885	3.459e-11	2.2368	Predominantly_up	Module_4	Sustained repression with late rebound
A0A1S3PB20	tgm1	Protein-glutamine gamma-glutamyltransferase K	15	7	T1; T2; T4; T6; T12; T24; T48	T1; T2; T4; T6; T12	T24; T48	1	48	1.8257	1.8257	6.116e-11	0.8571	Predominantly_up	Module_1	Sustained induction followed by late reversal
A0A1S3LX74	LOC106568911	Beta-hexosaminidase	7	7	T1; T2; T4; T6; T12; T24; T48	T1; T2; T4; T6; T12; T24; T48		1	48	2.4648	2.4648	1.593e-10	1.935	Predominantly_up	Module_1	Sustained induction followed by late reversal
A0A1S3MMC1	rbm28	RNA-binding protein 28	4	7	T1; T2; T4; T6; T12; T24; T48		T1; T2; T4; T6; T12; T24; T48	1	48	-1.3806	1.3806	3.051e-10	-0.9866	Predominantly_down	Module_4	Sustained repression with late rebound
A0A1S3P882	LOC106583772	LIM and cysteine-rich domains protein 1-like	4	7	T1; T2; T4; T6; T12; T24; T48	T1; T2; T4; T6; T12; T24; T48		1	48	3.107	3.107	3.319e-10	2.4012	Predominantly_up	Module_1	Sustained induction followed by late reversal
A0A1S3SII6	LOC106609712	Uncharacterized protein LOC106609712	2	7	T1; T2; T4; T6; T12; T24; T48	T1; T2; T4; T6; T12; T24; T48		1	48	4.1922	4.1922	3.967e-10	3.8566	Predominantly_up	Module_4	Sustained repression with late rebound
P49946	NA	Ferritin, heavy subunit	8	7	T1; T2; T4; T6; T12; T24; T48		T1; T2; T4; T6; T12; T24; T48	1	48	-1.0632	1.0632	4.877e-10	-0.8324	Predominantly_down	Module_2	Early repression followed by recovery/induction
B5XCI8	RB27B	Ras-related protein Rab-27B	7	7	T1; T2; T4; T6; T12; T24; T48	T1; T2; T4; T6; T12	T24; T48	1	48	1.9512	1.9512	8.049e-10	0.9491	Predominantly_up	Module_1	Sustained induction followed by late reversal
A0A1S3LY04	LOC106569199	Glutamine synthetase	14	7	T1; T2; T4; T6; T12; T24; T48		T1; T2; T4; T6; T12; T24; T48	1	48	-0.9799	0.9799	8.271e-10	-0.8666	Predominantly_down	Module_1	Sustained induction followed by late reversal
A0A1S3RKV7	LOC106603561	Non-histone chromosomal protein HMG-14-like	5	7	T1; T2; T4; T6; T12; T24; T48		T1; T2; T4; T6; T12; T24; T48	1	48	-1.4171	1.4171	1.632e-9	-1.1128	Predominantly_down	Module_4	Sustained repression with late rebound
B5X0W1	SC6A6	Transporter	4	7	T1; T2; T4; T6; T12; T24; T48	T1; T2; T4; T6; T12; T24; T48		1	48	2.2107	2.2107	2.283e-9	1.6067	Predominantly_up	Module_1	Sustained induction followed by late reversal
P35527	KRT9	Keratin, type I cytoskeletal 9	38	7	T1; T2; T4; T6; T12; T24; T48	T1; T2; T4; T6; T12; T24; T48		1	48	6.4388	6.4388	3.83e-9	2.7339	Predominantly_up	Module_4	Sustained repression with late rebound
A0A1S3NJD7	rdh10	Retinol dehydrogenase 10	15	7	T1; T2; T4; T6; T12; T24; T48	T1; T2; T4; T6; T12; T24; T48		1	48	1.4049	1.4049	7.495e-9	1.0021	Predominantly_up	Module_1	Sustained induction followed by late reversal
A0A1S3KR32	cercam	Probable inactive glycosyltransferase 25 family member 3	2	7	T1; T2; T4; T6; T12; T24; T48		T1; T2; T4; T6; T12; T24; T48	1	48	-2.368	2.368	1.254e-8	-1.985	Predominantly_down	Module_2	Early repression followed by recovery/induction
P02662	CSN1S1	Alpha-S1-casein	3	7	T1; T2; T4; T6; T12; T24; T48		T1; T2; T4; T6; T12; T24; T48	1	48	-4.5208	4.5208	1.36e-8	-2.7431	Predominantly_down	Module_1	Sustained induction followed by late reversal
A0A1S3PDD4	LOC106584647	Hyaluronan and proteoglycan link protein 3-like	8	7	T1; T2; T4; T6; T12; T24; T48	T1; T2; T4; T6; T12; T24; T48		1	48	1.2042	1.2042	1.604e-8	0.9984	Predominantly_up	Module_3	Transient induction followed by late negative phase
A0A1S3Q809	LOC106590085	Tubulin beta chain	17	7	T1; T2; T4; T6; T12; T24; T48	T1; T2; T4; T6; T12; T24; T48		1	48	2.3059	2.3059	2.97e-8	1.9873	Predominantly_up	Module_3	Transient induction followed by late negative phase
A0A1S3KXJ5	LOC106562888	Amino acid transporter	1	7	T1; T2; T4; T6; T12; T24; T48	T1; T2; T4; T6; T12; T24; T48		1	48	3.3049	3.3049	4.12e-8	2.4381	Predominantly_up	Module_1	Sustained induction followed by late reversal
A0A1S3MZW9	timp3	Metalloproteinase inhibitor 3	11	7	T1; T2; T4; T6; T12; T24; T48	T1; T2; T4; T6; T12; T24; T48		1	48	2.3419	2.3419	4.161e-8	1.5261	Predominantly_up	Module_1	Sustained induction followed by late reversal
A0A1S3MT42	LOC106574824	PEST proteolytic signal-containing nuclear protein	4	7	T1; T2; T4; T6; T12; T24; T48		T1; T2; T4; T6; T12; T24; T48	1	48	-2.1606	2.1606	5.731e-8	-1.0619	Predominantly_down	Module_2	Early repression followed by recovery/induction
A0A1S3S0Y8	LOC106606431	Metalloproteinase inhibitor 2	5	7	T1; T2; T4; T6; T12; T24; T48	T1; T2; T4; T6; T12; T24; T48		1	48	1.5774	1.5774	1.046e-7	0.9827	Predominantly_up	Module_1	Sustained induction followed by late reversal
A0A1S3S4W3	LOC106607206	Intercellular adhesion molecule 1-like isoform X3	6	7	T1; T2; T4; T6; T12; T24; T48	T1; T2; T4; T6; T12; T24; T48		1	48	1.5419	1.5419	1.121e-7	0.9545	Predominantly_up	Module_3	Transient induction followed by late negative phase
A0A1S3NB72	LOC106578231	High mobility group protein B2-like	9	7	T1; T2; T4; T6; T12; T24; T48		T1; T2; T4; T6; T12; T24; T48	1	48	-1.7749	1.7749	1.146e-7	-1.2121	Predominantly_down	Module_2	Early repression followed by recovery/induction
A0A1S3NQ81	pld3	5'-3' exonuclease PLD3	4	7	T1; T2; T4; T6; T12; T24; T48	T1; T2; T4; T6; T12; T24; T48		1	48	1.5105	1.5105	1.228e-7	1.1665	Predominantly_up	Module_1	Sustained induction followed by late reversal
A0A1S3NF93	LOC106579093	Squalene monooxygenase	2	7	T1; T2; T4; T6; T12; T24; T48	T1; T2; T4; T6; T12; T24; T48		1	48	1.5894	1.5894	1.746e-7	1.1753	Predominantly_up	Module_4	Sustained repression with late rebound
C0HAU4	AN32E	Acidic leucine-rich nuclear phosphoprotein 32 family member	3	7	T1; T2; T4; T6; T12; T24; T48		T1; T2; T4; T6; T12; T24; T48	1	48	-1.3105	1.3105	1.883e-7	-0.9004	Predominantly_down	Module_2	Early repression followed by recovery/induction
A0A1S3KY81	gfm2	Ribosome-releasing factor 2, mitochondrial	2	7	T1; T2; T4; T6; T12; T24; T48	T1; T2; T4; T6; T12; T24; T48		1	48	1.9137	1.9137	4.141e-7	1.2397	Predominantly_up	Module_3	Transient induction followed by late negative phase
A0A1S3LAA8	LOC106565381	Transforming acidic coiled-coil-containing protein 1-like isoform X1	2	7	T1; T2; T4; T6; T12; T24; T48	T1; T2; T4; T6; T12; T24; T48		1	48	1.1899	1.1899	7.984e-7	0.938	Predominantly_up	Module_4	Sustained repression with late rebound
A0A1S3MLQ3	LOC106573546	Lipoprotein lipase	4	7	T1; T2; T4; T6; T12; T24; T48	T1; T2; T4; T6; T12; T24; T48		1	48	2.6319	2.6319	1.09e-6	2.1466	Predominantly_up	Module_3	Transient induction followed by late negative phase
A0A1S3PBS6	LOC106584382	alpha-1,2-Mannosidase	4	7	T1; T2; T4; T6; T12; T24; T48	T1; T2; T4; T6; T12; T24; T48		1	48	1.5675	1.5675	1.117e-6	1.3271	Predominantly_up	Module_1	Sustained induction followed by late reversal
A0A1S3Q6S5	LOC100194728	RNA helicase	7	7	T1; T2; T4; T6; T12; T24; T48	T1; T2; T4; T6; T12; T24; T48		1	48	2.0878	2.0878	1.542e-6	1.3626	Predominantly_up	Module_4	Sustained repression with late rebound
A0A1S3NN55	plbd2	Phospholipase B-like	7	7	T1; T2; T4; T6; T12; T24; T48	T1; T2; T4; T6; T12; T24; T48		1	48	1.4509	1.4509	1.695e-6	1.1866	Predominantly_up	Module_1	Sustained induction followed by late reversal
B5DG61	atp6v1d	V-type proton ATPase subunit D	9	7	T1; T2; T4; T6; T12; T24; T48	T1; T2; T4; T6; T12; T24; T48		1	48	1.2805	1.2805	2.274e-6	1.0196	Predominantly_up	Module_1	Sustained induction followed by late reversal
A0A1S3STN6	LOC106611720	Four and a half LIM domains protein 1-like isoform X2	19	7	T1; T2; T4; T6; T12; T24; T48	T1; T2; T4; T6; T12; T24; T48		1	48	1.6946	1.6946	3.303e-6	1.2557	Predominantly_up	Module_3	Transient induction followed by late negative phase
A0A1S3PVL7	LOC106587655	Thrombospondin-1-like	24	7	T1; T2; T4; T6; T12; T24; T48	T1; T2; T4; T6; T12; T24; T48		1	48	2.3892	2.3892	3.375e-6	1.9374	Predominantly_up	Module_1	Sustained induction followed by late reversal
A0A1S3L597	LOC106564541	Neuronal-specific septin-3-like	1	7	T1; T2; T4; T6; T12; T24; T48	T1; T2; T4; T6; T12; T24; T48		1	48	2.0832	2.0832	5.336e-6	1.6706	Predominantly_up	Module_3	Transient induction followed by late negative phase
A0A1S3KN82	LOC106561079	Small ribosomal subunit protein uS15	14	7	T1; T2; T4; T6; T12; T24; T48	T1; T2; T4; T6; T12; T24; T48		1	48	1.4518	1.4518	6.372e-6	1.1533	Predominantly_up	Module_3	Transient induction followed by late negative phase
A0A1S3M1E1	LOC106569837	non-specific serine/threonine protein kinase	3	7	T1; T2; T4; T6; T12; T24; T48	T1; T2; T4; T6; T12; T24; T48		1	48	1.3127	1.3127	8.765e-6	0.9862	Predominantly_up	Module_3	Transient induction followed by late negative phase
A0A1S3QKV6	LOC106593190	N-acetylglucosamine-6-sulfatase-like	3	7	T1; T2; T4; T6; T12; T24; T48	T1; T2; T4; T6; T12; T24; T48		1	48	2.0348	2.0348	8.929e-6	1.6712	Predominantly_up	Module_1	Sustained induction followed by late reversal
A0A1S3N3U8	LOC106576957	Sphingolipid delta(4)-desaturase DES1	3	7	T1; T2; T4; T6; T12; T24; T48	T1; T2; T4; T6; T12; T24; T48		1	48	2.2842	2.2842	1.464e-5	1.6156	Predominantly_up	Module_2	Early repression followed by recovery/induction
A0A1S3PDI0	slc27a2	long-chain-fatty-acid--CoA ligase	2	7	T1; T2; T4; T6; T12; T24; T48	T1; T2; T4; T6; T12; T24; T48		1	48	1.4545	1.4545	1.975e-5	1.0722	Predominantly_up	Module_1	Sustained induction followed by late reversal
A0A1S3P340	atrap	Type-1 angiotensin II receptor-associated protein-like isoform X1	2	7	T1; T2; T4; T6; T12; T24; T48	T1; T2; T4; T6; T12	T24; T48	1	48	-1.9096	1.9096	2.717e-5	0.3433	Predominantly_up	Module_1	Sustained induction followed by late reversal
A0A1S3Q4A0	LOC106589387	Actin, aortic smooth muscle	47	7	T1; T2; T4; T6; T12; T24; T48		T1; T2; T4; T6; T12; T24; T48	1	48	-2.3988	2.3988	3.518e-5	-1.5156	Predominantly_down	Module_2	Early repression followed by recovery/induction
A0A1S3RMR1	LOC106603917	Heterogeneous nuclear ribonucleoprotein H-like isoform X3	10	7	T1; T2; T4; T6; T12; T24; T48		T1; T2; T4; T6; T12; T24; T48	1	48	-1.2293	1.2293	9.585e-5	-0.9178	Predominantly_down	Module_4	Sustained repression with late rebound
A0A1S3KYE7	LOC106563018	Phosphatidylinositol 3-kinase regulatory subunit alpha	4	7	T1; T2; T4; T6; T12; T24; T48	T1; T2; T4; T6; T12; T24; T48		1	48	1.5668	1.5668	1.087e-4	1.3364	Predominantly_up	Module_1	Sustained induction followed by late reversal
A0A1S3N6U5	LOC106577552	Macrophage-capping protein-like isoform X1	10	7	T1; T2; T4; T6; T12; T24; T48	T1; T2; T4; T6; T12; T24; T48		1	48	1.8293	1.8293	1.183e-4	1.2664	Predominantly_up	Module_3	Transient induction followed by late negative phase
A0A1S3S2Z5	LOC106606739	Sphingolipid delta(4)-desaturase DES1	3	7	T1; T2; T4; T6; T12; T24; T48	T1; T2; T4; T6; T12; T24; T48		1	48	1.3673	1.3673	3.885e-4	1.0656	Predominantly_up	Module_1	Sustained induction followed by late reversal
A0A1S3SWV5	LOC106612308	FAS-associated factor 2	14	7	T1; T2; T4; T6; T12; T24; T48	T1; T2; T4; T6; T12; T24; T48		1	48	1.212	1.212	4.075e-4	0.9444	Predominantly_up	Module_2	Early repression followed by recovery/induction
A0A1S3RG70	LOC106602883	Ubiquitin-associated and SH3 domain-containing protein B-like isoform X1	2	7	T1; T2; T4; T6; T12; T24; T48	T1; T2; T4; T6; T12; T24; T48		1	48	1.996	1.996	4.276e-4	1.7909	Predominantly_up	Module_2	Early repression followed by recovery/induction
A0A1S3P4X4	LOC106583258	NADH-cytochrome b5 reductase	4	7	T1; T2; T4; T6; T12; T24; T48		T1; T2; T4; T6; T12; T24; T48	1	48	-1.1609	1.1609	4.812e-4	-0.8099	Predominantly_down	Module_1	Sustained induction followed by late reversal
A0A1S3L8C9	LOC106565027	beta-galactoside alpha-2,3-sialyltransferase	3	7	T1; T2; T4; T6; T12; T24; T48	T1; T2; T4; T6; T12; T24; T48		1	48	1.842	1.842	6.071e-4	1.4649	Predominantly_up	Module_1	Sustained induction followed by late reversal
A0A1S3KPQ1	LOC106561356	G1/S-specific cyclin-D2	2	7	T1; T2; T4; T6; T12; T24; T48	T1; T2; T4; T6; T12; T24; T48		1	48	1.2135	1.2135	6.128e-4	0.8895	Predominantly_up	Module_2	Early repression followed by recovery/induction
A0A1S3L6G9	LOC106564497	Low-density lipoprotein receptor-like	2	7	T1; T2; T4; T6; T12; T24; T48	T1; T2; T4; T6; T12; T24; T48		1	48	2.6274	2.6274	9.504e-4	2.1916	Predominantly_up	Module_2	Early repression followed by recovery/induction
B5X5K6	TIM8A	Mitochondrial import inner membrane translocase subunit	1	7	T1; T2; T4; T6; T12; T24; T48	T1; T2; T4; T6; T12; T24; T48		1	48	1.5454	1.5454	0.001224	1.1288	Predominantly_up	Module_3	Transient induction followed by late negative phase
Q8QGP2	CYP1A	Cytochrome P450 1A	14	6	T2; T4; T6; T12; T24; T48	T2; T4; T6; T12; T24; T48		2	48	3.2932	3.2932	3.285e-17	1.9191	Predominantly_up	Module_2	Early repression followed by recovery/induction
B5RI56	LOC100194694	Uncharacterized protein LOC100194694	8	6	T1; T2; T4; T6; T12; T48	T1; T2; T4; T6; T12; T48		1	48	1.9097	1.9097	4.581e-14	1.6056	Predominantly_up	Module_1	Sustained induction followed by late reversal
A0A1S3RXT3	LOC106605689	Apolipoprotein Eb-like	29	6	T1; T2; T4; T6; T12; T24	T1; T2; T4; T6; T12	T24	1	24	1.3391	1.3391	5.758e-14	0.7495	Predominantly_up	Module_1	Sustained induction followed by late reversal
C0HAG5	MARCS	Myristoylated alanine-rich C-kinase substrate	9	6	T1; T2; T4; T12; T24; T48		T1; T2; T4; T12; T24; T48	1	48	-2.3897	2.3897	3.188e-13	-1.4383	Predominantly_down	Module_2	Early repression followed by recovery/induction
P35908	KRT2	Keratin, type II cytoskeletal 2 epidermal	20	6	T1; T4; T6; T12; T24; T48	T1; T4; T6; T12; T24; T48		1	48	2.9065	2.9065	2.857e-12	1.9034	Predominantly_up	Module_2	Early repression followed by recovery/induction
A0A1S3L3E9	LOC106563757	glutamine--fructose-6-phosphate transaminase (isomerizing)	23	6	T1; T2; T4; T6; T12; T24	T1; T2; T4; T6; T12; T24		1	24	1.1236	1.1236	6.464e-12	0.8467	Predominantly_up	Module_1	Sustained induction followed by late reversal
B5DGN6	CALM	Calmodulin	5	6	T1; T2; T4; T12; T24; T48		T1; T2; T4; T12; T24; T48	1	48	-2.4424	2.4424	1.161e-11	-1.4379	Predominantly_down	Module_2	Early repression followed by recovery/induction
B5X7U2	FEL	Fish-egg lectin	7	6	T1; T2; T4; T6; T12; T24	T24	T1; T2; T4; T6; T12	1	24	-1.4196	1.4196	1.58e-11	-0.8917	Predominantly_down	Module_4	Sustained repression with late rebound
B5X8A3	DYL1	Dynein light chain	5	6	T1; T2; T4; T12; T24; T48		T1; T2; T4; T12; T24; T48	1	48	-1.4835	1.4835	3.411e-11	-0.9778	Predominantly_down	Module_2	Early repression followed by recovery/induction
A0A1S3S9S3	akap12	A-kinase anchor protein 12 isoform X1	17	6	T1; T2; T4; T6; T12; T48		T1; T2; T4; T6; T12; T48	1	48	-3.3023	3.3023	1.005e-10	-2.2411	Predominantly_down	Module_4	Sustained repression with late rebound
A0A1S3PE21	fadsd5	Delta-5 fatty acyl desaturase isoform X1	10	6	T1; T2; T4; T6; T12; T24	T1; T2; T4; T6; T12; T24		1	24	1.5492	1.5492	1.128e-10	1.2212	Predominantly_up	Module_1	Sustained induction followed by late reversal
A0A1S3LL56	LOC106567155	C4b-binding protein alpha chain-like isoform X2	10	6	T1; T2; T4; T6; T12; T48		T1; T2; T4; T6; T12; T48	1	48	-1.5931	1.5931	1.554e-10	-1.0749	Predominantly_down	Module_2	Early repression followed by recovery/induction
B5X944	GRAN	Grancalcin	10	6	T1; T2; T4; T6; T12; T48		T1; T2; T4; T6; T12; T48	1	48	-2.4261	2.4261	1.607e-10	-1.4481	Predominantly_down	Module_2	Early repression followed by recovery/induction
C0H9E8	TXNIP	Thioredoxin-interacting protein	12	6	T1; T2; T4; T12; T24; T48		T1; T2; T4; T12; T24; T48	1	48	-1.0342	1.0342	2.327e-10	-0.7803	Predominantly_down	Module_2	Early repression followed by recovery/induction
A0A1S3QHZ4	LOC106592596	von Willebrand factor-like	3	6	T1; T2; T4; T6; T12; T48		T1; T2; T4; T6; T12; T48	1	48	-2.0072	2.0072	5.486e-10	-1.3347	Predominantly_down	Module_2	Early repression followed by recovery/induction
A0A1S3Q2D9	LOC106589012	Four and a half LIM domains protein 3-like	9	6	T1; T2; T4; T6; T12; T48		T1; T2; T4; T6; T12; T48	1	48	-1.9806	1.9806	6.253e-10	-1.309	Predominantly_down	Module_2	Early repression followed by recovery/induction
A0A1S3RJT2	trpv1	Transient receptor potential cation channel subfamily V member 1	12	6	T1; T2; T4; T6; T12; T24	T1; T2; T4; T6; T12	T24	1	24	0.873	0.873	6.426e-10	0.5192	Predominantly_up	Module_1	Sustained induction followed by late reversal
A0A1S3QHD5	LOC106592622	Fish-egg lectin-like	7	6	T1; T2; T4; T6; T12; T24	T24	T1; T2; T4; T6; T12	1	24	-1.9972	1.9972	1.749e-9	-1.3824	Predominantly_down	Module_4	Sustained repression with late rebound
A0A1S3N5V9	LOC106577392	Ornithine aminotransferase	16	6	T1; T2; T4; T6; T12; T48	T1; T2; T4; T6; T12; T48		1	48	0.98740000000000006	0.98740000000000006	1.807e-9	0.7526	Predominantly_up	Module_3	Transient induction followed by late negative phase
A0A1S3NW71	pkp4	Plakophilin-4 isoform X2	4	6	T1; T2; T4; T6; T12; T24	T1; T2; T4; T6; T12; T24		1	24	6.3973	6.3973	1.856e-9	6.0478	Predominantly_up	NA	NA
A0A1S3NRW9	LOC106581020	Serine protease K12H4.7	3	6	T1; T2; T4; T6; T12; T48	T1; T2; T4; T6; T12; T48		1	48	3.7583	3.7583	2.951e-9	3.0017	Predominantly_up	Module_1	Sustained induction followed by late reversal
A0A1S3T1G8	LOC106613072	Serpin H1	25	6	T1; T2; T4; T6; T12; T24		T1; T2; T4; T6; T12; T24	1	24	-1.8634	1.8634	3.122e-9	-1.529	Predominantly_down	Module_4	Sustained repression with late rebound
A0A1S3L7Y3	LOC106565032	Copine-3-like isoform X2	51	6	T1; T2; T4; T12; T24; T48		T1; T2; T4; T12; T24; T48	1	48	-1.625	1.625	3.272e-9	-0.9884	Predominantly_down	Module_2	Early repression followed by recovery/induction
A0A1S3NTY6	LOC106581255	Calpain-7-like	5	6	T1; T2; T4; T6; T12; T48	T1; T2; T4; T6; T12; T48		1	48	2.3047	2.3047	3.789e-9	1.5251	Predominantly_up	Module_3	Transient induction followed by late negative phase
B5XDY6	ST1S3	Sulfotransferase	7	6	T1; T2; T4; T6; T12; T24	T24	T1; T2; T4; T6; T12	1	24	-1.4467	1.4467	4.767e-9	-0.8504	Predominantly_down	Module_4	Sustained repression with late rebound
A0A1S3RAC2	LOC106601545	TBC1 domain family member 17-like	25	6	T1; T4; T6; T12; T24; T48	T1; T4; T6; T12	T24; T48	1	48	0.9289	0.9289	7.708e-9	0.3279	Predominantly_up	Module_1	Sustained induction followed by late reversal
A0A1S3QRV4	LOC106595971	EMILIN-2-like	6	6	T1; T2; T4; T6; T12; T24	T1; T2; T4; T6; T12; T24		1	24	1.7053	1.7053	1.34e-8	1.3355	Predominantly_up	Module_1	Sustained induction followed by late reversal
B5X3U6	HSP70	Heat shock cognate 70 kDa protein	64	6	T1; T2; T4; T12; T24; T48	T1; T2; T4; T12; T24; T48		1	48	1.9404	1.9404	1.782e-8	1.3093	Predominantly_up	Module_3	Transient induction followed by late negative phase
C0HB42	K0415	AP-5 complex subunit zeta-1	2	6	T1; T4; T6; T12; T24; T48		T1; T4; T6; T12; T24; T48	1	48	-2.3937	2.3937	3.353e-8	-1.3884	Predominantly_down	NA	NA
A0A1S3RYV1	LOC106605924	Farnesyl pyrophosphate synthase	15	6	T1; T2; T4; T6; T12; T48	T1; T2; T4; T6; T12; T48		1	48	1.7754	1.7754	4.903e-8	1.2333	Predominantly_up	Module_1	Sustained induction followed by late reversal
A0A1S3KW11	LOC106562245	Carboxypeptidase	4	6	T1; T2; T4; T6; T12; T48	T1; T2; T4; T6; T12; T48		1	48	1.3648	1.3648	8.065e-8	0.9647	Predominantly_up	Module_1	Sustained induction followed by late reversal
A0A1S3SDF1	LOC106608771	Cornifelin homolog B-like	3	6	T1; T2; T4; T6; T12; T48		T1; T2; T4; T6; T12; T48	1	48	-1.6768	1.6768	1.007e-7	-1.2543	Predominantly_down	Module_4	Sustained repression with late rebound
A0A1S3R0L6	LOC106598768	Interferon-induced guanylate-binding protein 1-like	7	6	T1; T2; T4; T6; T12; T24		T1; T2; T4; T6; T12; T24	1	24	-2.4204	2.4204	7.321e-7	-1.273	Predominantly_down	NA	NA
A0A1S3L252	LOC106563650	Protein furry homolog	1	6	T1; T2; T4; T6; T24; T48	T1; T2; T4; T6	T24; T48	1	48	1.0979	1.0979	9.374e-7	0.3536	Predominantly_up	Module_1	Sustained induction followed by late reversal
A0A1S3RT03	LOC106604587	PDZ and LIM domain protein 1-like	13	6	T1; T2; T4; T12; T24; T48		T1; T2; T4; T12; T24; T48	1	48	-1.5141	1.5141	1.289e-6	-0.9636	Predominantly_down	Module_1	Sustained induction followed by late reversal
A0A1S3L7F1	LOC106564830	Complement C3-like	2	6	T1; T2; T4; T6; T12; T24	T1; T2; T4; T6; T12; T24		1	24	2.3022	2.3022	1.363e-6	1.4576	Predominantly_up	NA	NA
A0A1S3LQZ1	LOC106567917	Non-histone chromosomal protein HMG-14-like	5	6	T1; T2; T4; T6; T12; T24		T1; T2; T4; T6; T12; T24	1	24	-1.5991	1.5991	1.607e-6	-1.287	Predominantly_down	Module_4	Sustained repression with late rebound
P69905	HBA2	Hemoglobin subunit alpha	3	6	T1; T2; T6; T12; T24; T48	T1; T2; T6; T12; T24; T48		1	48	2.09	2.09	1.675e-6	1.1336	Predominantly_up	Module_3	Transient induction followed by late negative phase
A0A1S3LD67	LOC106565639	Adaptin ear-binding coat-associated protein 2-like	4	6	T1; T2; T4; T12; T24; T48		T1; T2; T4; T12; T24; T48	1	48	-1.063	1.063	2.319e-6	-0.7926	Predominantly_down	Module_2	Early repression followed by recovery/induction
C0HB83	PURB	Transcriptional activator protein Pur-beta	15	6	T1; T2; T4; T6; T12; T48		T1; T2; T4; T6; T12; T48	1	48	-1.5586	1.5586	3.826e-6	-1.0934	Predominantly_down	Module_2	Early repression followed by recovery/induction
A0A1S3M3F8	LOC106570116	26S proteasome non-ATPase regulatory subunit 4	5	6	T1; T4; T6; T12; T24; T48		T1; T4; T6; T12; T24; T48	1	48	-0.9588	0.9588	4.333e-6	-0.8294	Predominantly_down	Module_4	Sustained repression with late rebound
C0HAZ0	TIFA	TRAF-interacting protein with FHA domain-containing protein A	3	6	T1; T2; T4; T6; T12; T48	T1; T2; T4; T6; T12; T48		1	48	1.1302	1.1302	7.178e-6	0.9792	Predominantly_up	Module_1	Sustained induction followed by late reversal
A0A1S3NVK5	LOC106581708	Transmembrane protein 8A-like	2	6	T1; T2; T4; T6; T12; T48	T1; T2; T4; T6; T12; T48		1	48	1.7417	1.7417	8.793e-6	1.3319	Predominantly_up	Module_3	Transient induction followed by late negative phase
A0A1S3SZ31	LOC106612700	5'-3' exonuclease PLD3	3	6	T1; T2; T4; T6; T12; T24	T1; T2; T4; T6; T12; T24		1	24	1.8497	1.8497	9.333e-6	1.431	Predominantly_up	Module_1	Sustained induction followed by late reversal
A0A1S3L514	LOC106564349	Pyrroline-5-carboxylate reductase	8	6	T1; T2; T4; T6; T12; T48	T1; T2; T4; T6; T12; T48		1	48	0.8871	0.8871	9.885e-6	0.6959	Predominantly_up	Module_3	Transient induction followed by late negative phase
A0A1S3NBV8	LOC106578534	Mitochondrial folate transporter/carrier-like	1	6	T1; T2; T4; T6; T12; T48		T1; T2; T4; T6; T12; T48	1	48	-3.1437	3.1437	1.917e-5	-2.9456	Predominantly_down	Module_4	Sustained repression with late rebound
A0A1S3LR54	LOC106567816	Ceramide transfer protein	13	6	T1; T2; T4; T6; T12; T48	T1; T2; T4; T6; T12; T48		1	48	1.1603	1.1603	1.981e-5	1.0403	Predominantly_up	Module_1	Sustained induction followed by late reversal
A0A1S3NZJ5	LOC106582291	Sclerostin domain-containing protein 1	3	6	T1; T2; T4; T6; T12; T24	T2; T24	T1; T4; T6; T12	1	24	-1.3524	1.3524	2.183e-5	-0.359	Predominantly_down	Module_4	Sustained repression with late rebound
A0A1S3LJN7	LOC106566983	mitogen-activated protein kinase	9	6	T1; T2; T4; T12; T24; T48		T1; T2; T4; T12; T24; T48	1	48	-1.068	1.068	2.52e-5	-0.8166	Predominantly_down	Module_2	Early repression followed by recovery/induction
A0A1S3MJE1	cav2	Caveolin	2	6	T1; T2; T4; T6; T12; T48		T1; T2; T4; T6; T12; T48	1	48	-1.3529	1.3529	3.402e-5	-1.0195	Predominantly_down	Module_4	Sustained repression with late rebound
A0A1S3Q8N2	LOC106590174	Anion exchange protein	11	6	T1; T2; T4; T6; T12; T24	T1; T2; T4; T6; T12	T24	1	24	1.6741	1.6741	4.186e-5	1.089	Predominantly_up	Module_1	Sustained induction followed by late reversal
A0A1S3SCN3	LOC106608596	Ubiquitin thioesterase	3	6	T1; T2; T4; T6; T12; T24		T1; T2; T4; T6; T12; T24	1	24	-1.0031	1.0031	4.743e-5	-0.7126	Predominantly_down	Module_2	Early repression followed by recovery/induction
A0A1S3LDM1	agtrap	Type-1 angiotensin II receptor-associated protein isoform X3	4	6	T1; T4; T6; T12; T24; T48	T1; T4; T6; T12	T24; T48	1	48	1.3347	1.3347	5.236e-5	0.4983	Predominantly_up	Module_1	Sustained induction followed by late reversal
A0A1S3L340	smpd1	Sphingomyelin phosphodiesterase	2	6	T1; T2; T4; T6; T12; T24	T1; T2; T4; T6; T12; T24		1	24	2.4194	2.4194	6.056e-5	2.1455	Predominantly_up	NA	NA
A0A1S3RZY9	LOC106606163	39S ribosomal protein L13, mitochondrial-like	1	6	T1; T2; T4; T6; T12; T48	T1; T2; T4; T6; T12; T48		1	48	1.0544	1.0544	6.665e-5	0.8863	Predominantly_up	Module_3	Transient induction followed by late negative phase
A0A1S3R418	LOC106600323	E3 ubiquitin/ISG15 ligase TRIM25-like	3	6	T1; T2; T4; T12; T24; T48		T1; T2; T4; T12; T24; T48	1	48	-1.4378	1.4378	7.991e-5	-1.0456	Predominantly_down	Module_2	Early repression followed by recovery/induction
A0A1S3MTL4	LOC106574649	Protein CREG1-like	3	6	T1; T2; T4; T6; T12; T24	T1; T2; T4; T6; T12; T24		1	24	0.947	0.947	1.483e-4	0.8184	Predominantly_up	Module_3	Transient induction followed by late negative phase
B5X123	LYPA3	Phospholipase A2 group XV	2	6	T1; T2; T4; T6; T12; T24	T1; T2; T4; T6; T12; T24		1	24	1.663	1.663	1.535e-4	1.4321	Predominantly_up	Module_1	Sustained induction followed by late reversal
A0A1S3PAD1	LOC106584177	Glutamine synthetase	8	6	T1; T2; T4; T12; T24; T48		T1; T2; T4; T12; T24; T48	1	48	-1.723	1.723	1.556e-4	-1.2511	Predominantly_down	Module_1	Sustained induction followed by late reversal
A0A1S3P2D9	LOC106582795	Hyaluronidase	3	6	T1; T2; T4; T6; T12; T48	T1; T2; T4; T6; T12; T48		1	48	0.8697	0.8697	1.728e-4	0.787	Predominantly_up	Module_1	Sustained induction followed by late reversal
A0A1S3SBY4	LOC106608438	Phosphatidylinositol-4,5-bisphosphate 4-phosphatase	1	6	T1; T2; T4; T6; T12; T48	T1; T2; T4; T6; T12; T48		1	48	1.5994	1.5994	2.541e-4	1.3545	Predominantly_up	Module_1	Sustained induction followed by late reversal
A0A1S3LG86	LOC106566386	Heat shock 70 kDa protein-like	25	6	T1; T4; T6; T12; T24; T48	T1; T4; T6; T12; T24; T48		1	48	2.6092	2.6092	2.715e-4	2.3868	Predominantly_up	NA	NA
A0A1S3NG46	gpam	Glycerol-3-phosphate acyltransferase 1, mitochondrial	1	6	T1; T2; T4; T6; T12; T48	T1; T2; T4; T6; T12; T48		1	48	1.1333	1.1333	3.58e-4	0.9152	Predominantly_up	Module_3	Transient induction followed by late negative phase
A0A1S3RE68	LOC106602125	Proteasome-associated protein ECM29 homolog	4	6	T1; T4; T6; T12; T24; T48	T1; T4; T6; T12; T24; T48		1	48	1.2845	1.2845	3.67e-4	0.7831	Predominantly_up	Module_4	Sustained repression with late rebound
A0A1S3SPW4	dlst	Dihydrolipoyllysine-residue succinyltransferase component of 2-oxoglutarate dehydrogenase complex, mitochondrial	6	6	T1; T2; T4; T12; T24; T48	T1; T2; T4; T12; T24; T48		1	48	1.3952	1.3952	3.713e-4	1.1769	Predominantly_up	Module_3	Transient induction followed by late negative phase
A0A1S3S654	LOC106607413	Junction plakoglobin	28	6	T1; T4; T6; T12; T24; T48		T1; T4; T6; T12; T24; T48	1	48	-1.5284	1.5284	4.029e-4	-0.8966	Predominantly_down	Module_1	Sustained induction followed by late reversal
A0A1S3N007	prp12	Poly polymerase 12 isoform X1	3	6	T2; T4; T6; T12; T24; T48	T2; T4; T6; T12; T24; T48		2	48	1.0822	1.0822	5.728e-4	1.0409	Predominantly_up	Module_2	Early repression followed by recovery/induction
A0A1S3SYL2	LOC106612620	serine--tRNA ligase	6	6	T1; T2; T4; T12; T24; T48	T1; T2; T4; T12; T24; T48		1	48	0.8547	0.8547	5.845e-4	0.7258	Predominantly_up	Module_3	Transient induction followed by late negative phase
C0H9V1	SIN1	Target of rapamycin complex 2 subunit MAPKAP1	1	6	T1; T2; T4; T12; T24; T48	T1; T2; T4; T12; T24; T48		1	48	1.1365	1.1365	6.818e-4	0.9932	Predominantly_up	Module_4	Sustained repression with late rebound
A0A1S3NDU7	mrpl38	Large ribosomal subunit protein mL38	2	6	T1; T2; T4; T12; T24; T48	T1; T2; T4; T12; T24; T48		1	48	1.0667	1.0667	8.717e-4	0.9438	Predominantly_up	Module_3	Transient induction followed by late negative phase
A0A1S3LRC8	mrpl48	39S ribosomal protein L48, mitochondrial isoform X3	1	6	T1; T2; T4; T12; T24; T48	T1; T2; T4; T12; T24; T48		1	48	0.9464	0.9464	0.001341	0.7843	Predominantly_up	Module_4	Sustained repression with late rebound
A0A1S3RD25	LOC106601801	Hematological and neurological expressed 1 protein-like isoform X2	5	6	T1; T2; T4; T6; T12; T48		T1; T2; T4; T6; T12; T48	1	48	-1.4461	1.4461	0.002367	-1.1482	Predominantly_down	Module_4	Sustained repression with late rebound
A0A1S3LG90	LOC106566194	SWI/SNF-related matrix-associated actin-dependent regulator of chromatin subfamily D member 1 isoform X2	5	6	T1; T2; T6; T12; T24; T48	T1; T2; T6; T12; T24; T48		1	48	0.7373	0.7373	0.004297	0.651	Predominantly_up	Module_2	Early repression followed by recovery/induction
A0A1S3R5A1	LOC106600095	Mitogen-activated protein kinase kinase kinase MLT-like	6	6	T1; T2; T4; T6; T12; T24	T1; T2; T4; T6; T12; T24		1	24	1.0948	1.0948	0.005819	0.9478	Predominantly_up	Module_1	Sustained induction followed by late reversal
A0A1S3NRI0	LOC106580864	Cathepsin K	13	5	T1; T2; T4; T6; T12	T1; T2; T4; T6; T12		1	12	2.2328	2.2328	2.097e-17	2.0381	Predominantly_up	Module_1	Sustained induction followed by late reversal
A0A1S3RYY8	apoc1	Apolipoprotein C-I isoform X1	16	5	T1; T2; T4; T6; T12	T1; T2; T4; T6; T12		1	12	2.0813	2.0813	6.805e-16	1.7514	Predominantly_up	Module_1	Sustained induction followed by late reversal
A0A1S3RA50	LOC106601521	Glial fibrillary acidic protein	4	5	T1; T2; T4; T6; T12	T1; T2; T4; T6; T12		1	12	10.8733	10.8733	2.266e-15	10.0556	Predominantly_up	NA	NA
A0A1S3PKE1	aacs	Acetoacetyl-CoA synthetase	28	5	T1; T2; T4; T6; T12	T1; T2; T4; T6; T12		1	12	1.6451	1.6451	2.651e-15	1.5655	Predominantly_up	Module_1	Sustained induction followed by late reversal
A0A1S3M1G1	eppk1	LOW QUALITY PROTEIN: epiplakin	95	5	T1; T2; T4; T6; T12		T1; T2; T4; T6; T12	1	12	-1.1012	1.1012	2.838e-15	-0.8857	Predominantly_down	Module_4	Sustained repression with late rebound
A0A1S3L9D5	LOC106565224	Protein-glutamine gamma-glutamyltransferase 2	76	5	T1; T2; T4; T6; T12		T1; T2; T4; T6; T12	1	12	-1.8229	1.8229	3.161e-15	-1.5254	Predominantly_down	Module_4	Sustained repression with late rebound
A0A1S3L9E6	LOC106565228	Intermediate filament protein ON3-like	35	5	T1; T2; T4; T6; T12		T1; T2; T4; T6; T12	1	12	-1.5219	1.5219	3.161e-15	-1.2584	Predominantly_down	Module_4	Sustained repression with late rebound
A0A1S3M6M8	LOC106570879	Protein crumbs homolog 2-like	13	5	T1; T2; T4; T6; T12		T1; T2; T4; T6; T12	1	12	-2.8618	2.8618	4.352e-15	-2.4441	Predominantly_down	Module_4	Sustained repression with late rebound
B9EMD1	CD63	Tetraspanin	2	5	T1; T2; T4; T6; T12	T1; T2; T4; T6; T12		1	12	3.4052	3.4052	3.276e-14	2.8456	Predominantly_up	Module_1	Sustained induction followed by late reversal
A0A1S3PW66	LOC106587813	Keratin, type I cytoskeletal 13-like	57	5	T1; T2; T4; T6; T12		T1; T2; T4; T6; T12	1	12	-1.1504	1.1504	4.529e-14	-0.8942	Predominantly_down	Module_4	Sustained repression with late rebound
A0A1S3T0X3	LOC106612990	High mobility group nucleosome-binding domain-containing protein 3-like isoform X1	5	5	T1; T2; T4; T6; T12		T1; T2; T4; T6; T12	1	12	-2.3393	2.3393	4.623e-14	-1.2074	Predominantly_down	Module_2	Early repression followed by recovery/induction
B5X4K3	ERG19	Diphosphomevalonate decarboxylase	20	5	T1; T2; T4; T6; T12	T1; T2; T4; T6; T12		1	12	1.3318	1.3318	1.03e-13	1.1685	Predominantly_up	Module_1	Sustained induction followed by late reversal
C0H9I5	ACTN1	Alpha-actinin-1	92	5	T1; T2; T4; T12; T24		T1; T2; T4; T12; T24	1	24	-1.3536	1.3536	1.833e-13	-1.001	Predominantly_down	Module_2	Early repression followed by recovery/induction
A0A1S3RP56	LOC106604157	Synaptopodin-like	41	5	T1; T2; T4; T6; T12		T1; T2; T4; T6; T12	1	12	-1.498	1.498	3.274e-13	-1.0779	Predominantly_down	Module_4	Sustained repression with late rebound
A0A1S3KN19	LOC106561003	Golgi apparatus protein 1	39	5	T1; T2; T4; T6; T12		T1; T2; T4; T6; T12	1	12	-1.779	1.779	4.765e-13	-1.4866	Predominantly_down	Module_4	Sustained repression with late rebound
A0A1S3NVS2	LOC106581666	Collagen alpha-3(VI) chain-like isoform X5	104	5	T1; T2; T4; T6; T12		T1; T2; T4; T6; T12	1	12	-1.0948	1.0948	4.765e-13	-0.945	Predominantly_down	Module_4	Sustained repression with late rebound
C0HBH7	FKB10	peptidylprolyl isomerase	17	5	T1; T2; T4; T6; T12		T1; T2; T4; T6; T12	1	12	-1.3699	1.3699	4.972e-13	-1.2142	Predominantly_down	Module_4	Sustained repression with late rebound
A0A1S3N6Y0	LOC106577506	Apolipoprotein Eb-like	29	5	T1; T2; T4; T6; T12	T1; T2; T4; T6; T12		1	12	1.5669	1.5669	7.29e-13	1.2641	Predominantly_up	Module_1	Sustained induction followed by late reversal
C0HBI3	SEPT7	Septin	25	5	T1; T2; T4; T6; T12		T1; T2; T4; T6; T12	1	12	-1.0404	1.0404	8.265e-13	-0.7642	Predominantly_down	Module_4	Sustained repression with late rebound
B5X331	PDLI1	PDZ and LIM domain protein 1	29	5	T1; T2; T4; T6; T12		T1; T2; T4; T6; T12	1	12	-1.392	1.392	8.323e-13	-1.0175	Predominantly_down	Module_4	Sustained repression with late rebound
C0HAA8	MA2B2	Alpha-mannosidase	22	5	T1; T2; T4; T6; T12	T1; T2; T4; T6; T12		1	12	1.5373000000000001	1.5373000000000001	9.683e-13	1.4855	Predominantly_up	Module_1	Sustained induction followed by late reversal
C0HAV9	FKB10	peptidylprolyl isomerase	26	5	T1; T2; T4; T6; T12		T1; T2; T4; T6; T12	1	12	-1.0951	1.0951	1.089e-12	-0.896	Predominantly_down	Module_4	Sustained repression with late rebound
A0A1S3NTG6	LOC106581278	Serpin H1	37	5	T1; T2; T4; T6; T12		T1; T2; T4; T6; T12	1	12	-1.2342	1.2342	2.418e-12	-0.9645	Predominantly_down	Module_4	Sustained repression with late rebound
B9ELG2	CNN1	Calponin	13	5	T1; T2; T4; T6; T12		T1; T2; T4; T6; T12	1	12	-1.3464	1.3464	2.609e-12	-1.0148	Predominantly_down	Module_4	Sustained repression with late rebound
A0A1S3SH82	LOC106609416	PRKC apoptosis WT1 regulator protein-like isoform X2	15	5	T1; T2; T4; T6; T12		T1; T2; T4; T6; T12	1	12	-1.2402	1.2402	2.609e-12	-1.0229	Predominantly_down	Module_4	Sustained repression with late rebound
B5X1V0	STOM	Erythrocyte band 7 integral membrane protein	14	5	T1; T2; T4; T6; T12	T1; T2; T4; T6; T12		1	12	1.0791	1.0791	2.609e-12	0.7502	Predominantly_up	Module_1	Sustained induction followed by late reversal
A0A1S3PL20	sdpr	Serum deprivation-response protein	13	5	T1; T2; T4; T6; T12		T1; T2; T4; T6; T12	1	12	-1.5374	1.5374	2.66e-12	-1.3974	Predominantly_down	Module_4	Sustained repression with late rebound
B5X5E7	CRIP1	Cysteine-rich protein 1	9	5	T1; T2; T4; T6; T12		T1; T2; T4; T6; T12	1	12	-1.732	1.732	2.826e-12	-1.1572	Predominantly_down	Module_2	Early repression followed by recovery/induction
B9EMK9	CSRP1	Cysteine and glycine-rich protein 1	19	5	T1; T2; T4; T12; T48		T1; T2; T4; T12; T48	1	48	-1.8972	1.8972	3.036e-12	-1.0785	Predominantly_down	Module_2	Early repression followed by recovery/induction
A0A1S3QWQ7	LOC106597167	Transferrin receptor protein 1	21	5	T1; T2; T4; T6; T12	T1; T2; T4; T6; T12		1	12	1.0853	1.0853	3.05e-12	0.9632	Predominantly_up	Module_1	Sustained induction followed by late reversal
A0A1S3T348	LOC106613377	EH domain-containing protein 2-like	46	5	T1; T2; T4; T6; T12		T1; T2; T4; T6; T12	1	12	-1.273	1.273	4.089e-12	-0.9737	Predominantly_down	Module_4	Sustained repression with late rebound
A0A1S3QV60	LOC106597294	Collagen alpha-1(VI) chain-like	30	5	T1; T2; T4; T6; T12		T1; T2; T4; T6; T12	1	12	-1.1519	1.1519	4.148e-12	-0.919	Predominantly_down	Module_4	Sustained repression with late rebound
A0A1S3KTG6	LOC106561856	von Willebrand factor-like	23	5	T1; T2; T4; T6; T12		T1; T2; T4; T6; T12	1	12	-1.5455	1.5455	7.129e-12	-1.1047	Predominantly_down	Module_4	Sustained repression with late rebound
B5XD22	RL36	60S ribosomal protein L36	12	5	T1; T2; T4; T6; T12		T1; T2; T4; T6; T12	1	12	-2.4553	2.4553	8.115e-12	-1.7937	Predominantly_down	Module_4	Sustained repression with late rebound
A0A1S3SA53	LOC106608059	Spectrin beta chain	101	5	T1; T2; T4; T6; T12		T1; T2; T4; T6; T12	1	12	-1.0191	1.0191	9.447e-12	-0.849	Predominantly_down	Module_4	Sustained repression with late rebound
A0A1S3MY21	zyx	Zyxin	11	5	T1; T2; T4; T24; T48		T1; T2; T4; T24; T48	1	48	-1.5027	1.5027	1.012e-11	-1.022	Predominantly_down	Module_2	Early repression followed by recovery/induction
A0A1S3QRU4	LOC106595984	EMILIN-2-like	21	5	T1; T2; T4; T6; T12	T1; T2; T4; T6; T12		1	12	1.6497	1.6497	1.049e-11	1.5452	Predominantly_up	Module_1	Sustained induction followed by late reversal
A0A1S3MJA4	LOC106573119	Caveolin	9	5	T1; T2; T4; T6; T12		T1; T2; T4; T6; T12	1	12	-1.819	1.819	1.452e-11	-1.6639	Predominantly_down	Module_4	Sustained repression with late rebound
A0A1S3QF01	LOC106591834	Collagen alpha-2(VI) chain-like	15	5	T1; T2; T4; T6; T12		T1; T2; T4; T6; T12	1	12	-1.4368	1.4368	1.769e-11	-1.2013	Predominantly_down	Module_4	Sustained repression with late rebound
B5XBP6	PPT1	Palmitoyl-protein thioesterase 1	17	5	T1; T2; T4; T6; T12	T1; T2; T4; T6; T12		1	12	1.2544	1.2544	2.082e-11	1.004	Predominantly_up	Module_1	Sustained induction followed by late reversal
A0A1S3SAS4	LOC106608163	Thrombospondin-1-like	29	5	T1; T6; T12; T24; T48	T1; T6; T12; T24; T48		1	48	1.3128	1.3128	3.221e-11	0.8679	Predominantly_up	Module_2	Early repression followed by recovery/induction
A0A1S3QLD1	LOC106593938	Glycine-rich cell wall structural protein 1.0-like isoform X1	14	5	T1; T2; T4; T6; T12		T1; T2; T4; T6; T12	1	12	-2.0818	2.0818	3.249e-11	-1.2625	Predominantly_down	Module_2	Early repression followed by recovery/induction
A0A1S3QF30	LOC106591858	N-acetylglucosamine-6-sulfatase-like	3	5	T1; T2; T4; T6; T12	T1; T2; T4; T6; T12		1	12	1.6977	1.6977	3.401e-11	1.6305	Predominantly_up	Module_1	Sustained induction followed by late reversal
A0A1S3QMI0	LOC106594338	Uncharacterized protein LOC106594338 isoform X1	29	5	T1; T2; T4; T6; T12		T1; T2; T4; T6; T12	1	12	-1.2798	1.2798	3.678e-11	-1.0152	Predominantly_down	Module_4	Sustained repression with late rebound
A0A1S3MMM8	LOC106573712	Protein-glutamine gamma-glutamyltransferase 2-like	35	5	T1; T2; T4; T6; T12		T1; T2; T4; T6; T12	1	12	-1.4729	1.4729	3.701e-11	-1.1438	Predominantly_down	Module_4	Sustained repression with late rebound
A0A1S3QFR4	LOC106592067	Serum deprivation-response protein-like	26	5	T1; T2; T4; T6; T12		T1; T2; T4; T6; T12	1	12	-0.9736	0.9736	4.259e-11	-0.8359	Predominantly_down	Module_4	Sustained repression with late rebound
B5X835	TIMP3	Metalloproteinase inhibitor 3	10	5	T1; T2; T6; T12; T24	T1; T2; T6; T12; T24		1	24	1.8725	1.8725	5.612e-11	1.1621	Predominantly_up	Module_3	Transient induction followed by late negative phase
P13645	KRT10	Keratin, type I cytoskeletal 10	11	5	T1; T6; T12; T24; T48	T1; T6; T12; T24; T48		1	48	2.1936	2.1936	8.148e-11	1.6712	Predominantly_up	Module_2	Early repression followed by recovery/induction
A0A1S3PUJ2	LOC106587471	Tetraspanin	6	5	T1; T2; T4; T6; T12		T1; T2; T4; T6; T12	1	12	-1.3336	1.3336	8.211e-11	-0.9518	Predominantly_down	Module_2	Early repression followed by recovery/induction
A0A1S3PM68	LOC106586229	Integrin alpha-6-like isoform X2	8	5	T1; T2; T4; T6; T12		T1; T2; T4; T6; T12	1	12	-2.1817	2.1817	1.074e-10	-1.5096	Predominantly_down	Module_4	Sustained repression with late rebound
A0A1S3QL04	LOC106593883	Extracellular matrix protein 1-like	29	5	T1; T2; T4; T6; T12		T1; T2; T4; T6; T12	1	12	-1.0096	1.0096	1.109e-10	-0.8183	Predominantly_down	Module_4	Sustained repression with late rebound
B5X3V4	CATS	Cathepsin S	12	5	T1; T2; T4; T6; T12	T1; T2; T4; T6; T12		1	12	1.1722	1.1722	1.18e-10	0.9589	Predominantly_up	Module_1	Sustained induction followed by late reversal
A0A1S3KRW1	LOC106561737	Reelin	21	5	T1; T2; T4; T6; T12		T1; T2; T4; T6; T12	1	12	-1.1174	1.1174	1.218e-10	-0.8619	Predominantly_down	Module_4	Sustained repression with late rebound
A0A1S3PD14	LOC106584496	Fibulin-1	9	5	T1; T2; T4; T6; T12		T1; T2; T4; T6; T12	1	12	-1.1876	1.1876	1.372e-10	-1.077	Predominantly_down	Module_4	Sustained repression with late rebound
A0A1S3L0M2	LOC106563388	Procollagen C-endopeptidase enhancer 2-like	17	5	T1; T2; T4; T6; T12		T1; T2; T4; T6; T12	1	12	-1.2421	1.2421	1.391e-10	-1.0626	Predominantly_down	Module_4	Sustained repression with late rebound
A0A1S3Q6G0	LOC106589748	Gamma-adducin-like	19	5	T1; T2; T4; T6; T12		T1; T2; T4; T6; T12	1	12	-0.8388	0.8388	1.391e-10	-0.6991	Predominantly_down	Module_4	Sustained repression with late rebound
A0A1S3QIG8	LOC106592334	Lipoma-preferred partner homolog	4	5	T1; T2; T4; T24; T48		T1; T2; T4; T24; T48	1	48	-1.474	1.474	1.453e-10	-1.0766	Predominantly_down	Module_2	Early repression followed by recovery/induction
A0A1S3SDY0	aadat	Kynurenine/alpha-aminoadipate aminotransferase, mitochondrial	10	5	T1; T2; T4; T6; T12	T1; T2; T4; T6; T12		1	12	0.9865	0.9865	1.553e-10	0.782	Predominantly_up	Module_1	Sustained induction followed by late reversal
B5X6W0	LIPO	Lipocalin	6	5	T1; T2; T4; T24; T48		T1; T2; T4; T24; T48	1	48	-2.043	2.043	1.595e-10	-1.4008	Predominantly_down	Module_2	Early repression followed by recovery/induction
A0A1S3LKV4	renbp	N-acylglucosamine 2-epimerase	9	5	T1; T4; T6; T12; T24	T1; T4; T6; T12	T24	1	24	1.2484	1.2484	1.636e-10	0.696	Predominantly_up	Module_1	Sustained induction followed by late reversal
B5X3Y4	FPPS	Farnesyl pyrophosphate synthase	15	5	T1; T2; T4; T6; T12	T1; T2; T4; T6; T12		1	12	0.9864	0.9864	1.766e-10	0.8232	Predominantly_up	Module_1	Sustained induction followed by late reversal
Q68S98	LOC100136446	C type lectin receptor A	6	5	T1; T2; T4; T6; T12		T1; T2; T4; T6; T12	1	12	-2.1466	2.1466	2.21e-10	-1.5644	Predominantly_down	Module_4	Sustained repression with late rebound
B5DGA2	fkbp1b	peptidylprolyl isomerase	6	5	T1; T2; T4; T6; T12		T1; T2; T4; T6; T12	1	12	-1.2988	1.2988	3.614e-10	-1.1939	Predominantly_down	Module_4	Sustained repression with late rebound
A0A1S3SHK5	LOC106609471	V-type proton ATPase subunit E 1-like	19	5	T1; T2; T4; T6; T12	T1; T2; T4; T6; T12		1	12	1.0026	1.0026	3.614e-10	0.7927	Predominantly_up	Module_1	Sustained induction followed by late reversal
B5X1F9	TGM2	Protein-glutamine gamma-glutamyltransferase 2	45	5	T1; T2; T4; T6; T12		T1; T2; T4; T6; T12	1	12	-1.0425	1.0425	3.906e-10	-0.9431	Predominantly_down	Module_4	Sustained repression with late rebound
A0A1S3SR36	LOC106611283	Cysteine-rich protein 2	10	5	T1; T2; T4; T6; T12		T1; T2; T4; T6; T12	1	12	-1.7805	1.7805	5.057e-10	-1.2658	Predominantly_down	Module_4	Sustained repression with late rebound
A0A1S3RTF2	LOC106604933	Slit homolog 3 protein-like isoform X2	21	5	T1; T2; T4; T6; T12		T1; T2; T4; T6; T12	1	12	-1.0274	1.0274	6.913e-10	-0.834	Predominantly_down	Module_4	Sustained repression with late rebound
A0A1S3QMK9	LOC106594444	Chloride channel protein	3	5	T1; T2; T4; T6; T12	T1; T2; T4; T6; T12		1	12	1.5724	1.5724	9.861e-10	1.337	Predominantly_up	Module_1	Sustained induction followed by late reversal
A0A1S3P0V6	col6a2	Collagen alpha-2(VI) chain	13	5	T1; T2; T4; T6; T12		T1; T2; T4; T6; T12	1	12	-1.6154	1.6154	1.035e-9	-1.2979	Predominantly_down	Module_4	Sustained repression with late rebound
A0A1S3M4U3	LOC106570315	Scinderin	5	5	T1; T2; T4; T6; T12	T1; T2; T4; T6; T12		1	12	1.962	1.962	1.092e-9	1.6208	Predominantly_up	Module_1	Sustained induction followed by late reversal
A0A1S3SRP2	LOC106611378	EMILIN-1-like	16	5	T1; T2; T4; T6; T12		T1; T2; T4; T6; T12	1	12	-1.4418	1.4418	1.355e-9	-1.0661	Predominantly_down	Module_4	Sustained repression with late rebound
A0A1S3QEE9	LOC106591640	Small ribosomal subunit protein mS29	4	5	T1; T2; T4; T6; T12	T1; T2; T4; T6; T12		1	12	0.9131	0.9131	1.358e-9	0.7524	Predominantly_up	Module_3	Transient induction followed by late negative phase
A0A1S3LME1	vkorc1l1	vitamin-K-epoxide reductase (warfarin-sensitive)	1	5	T1; T2; T4; T24; T48		T1; T2; T4; T24; T48	1	48	-1.3731	1.3731	1.373e-9	-0.97	Predominantly_down	Module_2	Early repression followed by recovery/induction
A0A1S3MC75	LOC106571703	Protein Z-dependent protease inhibitor-like	8	5	T1; T2; T4; T6; T12		T1; T2; T4; T6; T12	1	12	-0.8731	0.8731	1.53e-9	-0.7664	Predominantly_down	Module_4	Sustained repression with late rebound
A0A1S3T4P9	LOC106613620	Uncharacterized protein LOC106613620	7	5	T1; T2; T4; T6; T12		T1; T2; T4; T6; T12	1	12	-1.4152	1.4152	1.655e-9	-1.2319	Predominantly_down	Module_4	Sustained repression with late rebound
A0A1S3PTF2	galns	N-acetylgalactosamine-6-sulfatase isoform X2	7	5	T1; T2; T4; T6; T12	T1; T2; T4; T6; T12		1	12	1.5165	1.5165	1.763e-9	1.3048	Predominantly_up	Module_1	Sustained induction followed by late reversal
A0A1S3R3S4	LOC106600218	Protein-glutamine gamma-glutamyltransferase K	22	5	T1; T2; T4; T6; T12		T1; T2; T4; T6; T12	1	12	-0.9583	0.9583	1.877e-9	-0.8092	Predominantly_down	Module_4	Sustained repression with late rebound
A0A1S3SFG0	LOC106609130	Calumenin-A-like isoform X1	20	5	T1; T2; T4; T6; T12		T1; T2; T4; T6; T12	1	12	-1.037	1.037	1.957e-9	-0.7926	Predominantly_down	Module_4	Sustained repression with late rebound
A0A1S3LK75	LOC106567056	Extended synaptotagmin-1-like isoform X1	81	5	T1; T2; T4; T6; T12	T1; T2; T4; T6; T12		1	12	0.8172	0.8172	2.031e-9	0.6892	Predominantly_up	Module_1	Sustained induction followed by late reversal
A0A1S3NCI9	LOC106578543	Collagen triple helix repeat-containing protein 1-like isoform X2	5	5	T1; T2; T4; T6; T12		T1; T2; T4; T6; T12	1	12	-1.5438	1.5438	2.21e-9	-1.3316	Predominantly_down	Module_4	Sustained repression with late rebound
A0A1S3PZP9	LOC106588568	Lanosterol 14-alpha demethylase	15	5	T1; T2; T4; T6; T12	T1; T2; T4; T6; T12		1	12	0.9919	0.9919	2.484e-9	0.8951	Predominantly_up	Module_1	Sustained induction followed by late reversal
A0A1S3SWD4	LOC106612212	BTB/POZ domain-containing protein KCTD12-like	14	5	T1; T2; T4; T6; T12		T1; T2; T4; T6; T12	1	12	-1.4075	1.4075	2.585e-9	-1.1502	Predominantly_down	Module_4	Sustained repression with late rebound
A0A1S3SM10	LOC106610502	Collagen alpha-1(I) chain-like	37	5	T1; T2; T4; T6; T12		T1; T2; T4; T6; T12	1	12	-1.7429	1.7429	2.745e-9	-1.5984	Predominantly_down	Module_4	Sustained repression with late rebound
A0A1S3RK35	LOC106603456	Protein-serine/threonine kinase	7	5	T1; T2; T4; T6; T12	T1; T2; T4; T6; T12		1	12	0.909	0.909	3.985e-9	0.8113	Predominantly_up	Module_1	Sustained induction followed by late reversal
A0A1S3Q2N3	LOC106589071	Myosin-11	13	5	T1; T2; T4; T12; T24		T1; T2; T4; T12; T24	1	24	-2.1545	2.1545	4.277e-9	-1.157	Predominantly_down	Module_2	Early repression followed by recovery/induction
A0A1S3Q997	pck2	phosphoenolpyruvate carboxykinase (GTP)	16	5	T1; T2; T4; T6; T12	T1; T2; T4; T6; T12		1	12	0.8987	0.8987	7.424e-9	0.8452	Predominantly_up	Module_1	Sustained induction followed by late reversal
A0A1S3N8U2	LOC106577952	Astrocytic phosphoprotein PEA-15	2	5	T2; T4; T6; T12; T24		T2; T4; T6; T12; T24	2	24	-2.4801	2.4801	7.804e-9	-1.2231	Predominantly_down	NA	NA
A0A1S3NHH7	LOC106579454	Transferrin receptor protein 1	18	5	T1; T2; T4; T6; T12	T1; T2; T4; T6; T12		1	12	1.472	1.472	1.136e-8	1.3638	Predominantly_up	Module_1	Sustained induction followed by late reversal
A0A1S3QMB1	LOC101448032	Alpha-mannosidase	14	5	T1; T2; T4; T6; T12	T1; T2; T4; T6; T12		1	12	1.0626	1.0626	1.255e-8	0.9618	Predominantly_up	Module_1	Sustained induction followed by late reversal
A0A1S3NTN9	LOC106581227	Sialate O-acetylesterase-like	11	5	T1; T2; T4; T6; T12	T1; T2; T4; T6; T12		1	12	0.8167	0.8167	1.572e-8	0.7323	Predominantly_up	Module_1	Sustained induction followed by late reversal
A0A1S3QZC2	LOC106598950	N-acetylglucosamine-6-sulfatase-like	5	5	T1; T2; T4; T6; T12	T1; T2; T4; T6; T12		1	12	1.7902	1.7902	1.653e-8	1.5308	Predominantly_up	Module_1	Sustained induction followed by late reversal
A0A1S3RRG7	LOC106604591	Fibroblast growth factor	1	5	T1; T2; T4; T6; T12		T1; T2; T4; T6; T12	1	12	-2.0073	2.0073	1.744e-8	-1.3219	Predominantly_down	Module_4	Sustained repression with late rebound
A0A1S3R8F9	LOC106600852	Collagen alpha-1(I) chain-like	39	5	T1; T2; T4; T6; T12		T1; T2; T4; T6; T12	1	12	-1.4222	1.4222	1.771e-8	-1.2964	Predominantly_down	Module_4	Sustained repression with late rebound
A0A1S3Q1Z3	col1a2	Collagen alpha-2(I) chain isoform X4	34	5	T1; T2; T4; T6; T12		T1; T2; T4; T6; T12	1	12	-1.1203	1.1203	1.941e-8	-0.9303	Predominantly_down	Module_4	Sustained repression with late rebound
B5X3L8	PGS2	Decorin	11	5	T1; T2; T4; T6; T12		T1; T2; T4; T6; T12	1	12	-1.2926	1.2926	2.26e-8	-1.0352	Predominantly_down	Module_4	Sustained repression with late rebound
A0A1S3LDN0	agtrap	Type-1 angiotensin II receptor-associated protein isoform X4	4	5	T1; T2; T4; T6; T12	T1; T2; T4; T6; T12		1	12	1.5958	1.5958	2.337e-8	1.2735	Predominantly_up	Module_1	Sustained induction followed by late reversal
A0A1S3MAG6	LOC106571543	Hydroxymethylglutaryl-CoA synthase	19	5	T1; T2; T4; T6; T12	T1; T2; T4; T6; T12		1	12	0.9507	0.9507	2.773e-8	0.8234	Predominantly_up	Module_1	Sustained induction followed by late reversal
B5X161	VATA	H(+)-transporting two-sector ATPase	31	5	T1; T2; T4; T6; T12	T1; T2; T4; T6; T12		1	12	1.1562	1.1562	3.425e-8	0.9605	Predominantly_up	Module_1	Sustained induction followed by late reversal
B9EPK8	H1X	Histone H1x	14	5	T1; T4; T12; T24; T48		T1; T4; T12; T24; T48	1	48	-0.9912	0.9912	3.543e-8	-0.779	Predominantly_down	Module_1	Sustained induction followed by late reversal
A0A1S3KUY7	LOC106562275	Diphosphomevalonate decarboxylase	16	5	T1; T2; T4; T6; T12	T1; T2; T4; T6; T12		1	12	1.1321	1.1321	3.897e-8	1.0191	Predominantly_up	Module_1	Sustained induction followed by late reversal
A0A1S3MEJ7	plod1	Procollagen-lysine,2-oxoglutarate 5-dioxygenase 1	11	5	T1; T2; T4; T6; T12		T1; T2; T4; T6; T12	1	12	-0.8706	0.8706	4.383e-8	-0.8079	Predominantly_down	Module_4	Sustained repression with late rebound
A0A1S3KSH7	LOC106561796	Protein quaking-A isoform X1	17	5	T1; T2; T4; T6; T12		T1; T2; T4; T6; T12	1	12	-0.7493	0.7493	4.431e-8	-0.6622	Predominantly_down	Module_4	Sustained repression with late rebound
A0A1S3Q0I7	LOC106588684	Uncharacterized protein LOC106588684 isoform X1	1	5	T1; T2; T12; T24; T48		T1; T2; T12; T24; T48	1	48	-2.0758	2.0758	4.47e-8	-1.3989	Predominantly_down	Module_1	Sustained induction followed by late reversal
A0A1S3N0X4	LOC106576454	Lumican	8	5	T1; T2; T4; T6; T12		T1; T2; T4; T6; T12	1	12	-1.6914	1.6914	5.024e-8	-1.1385	Predominantly_down	Module_4	Sustained repression with late rebound
B5XBV5	CSRP2	Cysteine and glycine-rich protein 2	13	5	T1; T2; T4; T12; T48		T1; T2; T4; T12; T48	1	48	-1.5716	1.5716	5.036e-8	-1.1485	Predominantly_down	Module_2	Early repression followed by recovery/induction
B5DGL2	UBIQ	Ubiquitin-ribosomal protein eL40 fusion protein	11	5	T1; T2; T4; T24; T48		T1; T2; T4; T24; T48	1	48	-1.6011	1.6011	5.365e-8	-1.0344	Predominantly_down	Module_2	Early repression followed by recovery/induction
B5XBI7	CTL2B	CTLA-2-beta	6	5	T1; T2; T4; T6; T12		T1; T2; T4; T6; T12	1	12	-2.2877	2.2877	5.462e-8	-1.4865	Predominantly_down	Module_2	Early repression followed by recovery/induction
A0A1S3SDT0	LOC106608848	Matrix metalloproteinase-14-like	14	5	T1; T2; T4; T6; T12		T1; T2; T4; T6; T12	1	12	-1.0966	1.0966	6.507e-8	-0.9331	Predominantly_down	Module_4	Sustained repression with late rebound
B5X5H1	NPC2	NPC intracellular cholesterol transporter 2	8	5	T1; T2; T4; T6; T12	T1; T2; T4; T6; T12		1	12	1.3011	1.3011	7.441e-8	0.9688	Predominantly_up	Module_1	Sustained induction followed by late reversal
B5X219	GLRK	Glutamate receptor	4	5	T1; T2; T4; T24; T48		T1; T2; T4; T24; T48	1	48	-1.0666	1.0666	8.634e-8	-0.887	Predominantly_down	Module_2	Early repression followed by recovery/induction
A0A1S3S978	ctsb	Cathepsin B	6	5	T1; T2; T4; T6; T12	T1; T2; T4; T6; T12		1	12	1.901	1.901	8.642e-8	1.616	Predominantly_up	Module_1	Sustained induction followed by late reversal
B5X9P7	GILT	Gamma-interferon-inducible lysosomal thiol reductase	4	5	T1; T2; T4; T6; T12	T1; T2; T4; T6; T12		1	12	1.6799	1.6799	9.954e-8	1.4001	Predominantly_up	Module_1	Sustained induction followed by late reversal
C0H911	PCY2	ethanolamine-phosphate cytidylyltransferase	5	5	T1; T2; T4; T6; T12	T1; T2; T4; T6; T12		1	12	1.0977	1.0977	9.966e-8	0.8817	Predominantly_up	Module_1	Sustained induction followed by late reversal
A0A1S3P0H1	LOC106582438	1-acyl-sn-glycerol-3-phosphate acyltransferase gamma-like isoform X2	3	5	T1; T2; T4; T24; T48		T1; T2; T4; T24; T48	1	48	-1.2978	1.2978	1.087e-7	-0.98740000000000006	Predominantly_down	Module_2	Early repression followed by recovery/induction
A0A1S3R945	LOC106600981	LIM and SH3 domain protein 1	18	5	T1; T2; T12; T24; T48		T1; T2; T12; T24; T48	1	48	-3.4963	3.4963	1.155e-7	-1.4625	Predominantly_down	Module_1	Sustained induction followed by late reversal
A0A1S3MI58	LOC106572860	Guanine nucleotide-binding protein G(I) subunit alpha-1-like isoform X1	9	5	T1; T2; T4; T6; T12		T1; T2; T4; T6; T12	1	12	-1.1939	1.1939	1.382e-7	-0.8827	Predominantly_down	Module_2	Early repression followed by recovery/induction
A0A1S3SHZ3	LOC106609550	Angiopoietin-related protein 5-like	6	5	T1; T2; T4; T6; T12		T1; T2; T4; T6; T12	1	12	-1.4057	1.4057	1.718e-7	-1.0344	Predominantly_down	Module_4	Sustained repression with late rebound
A0A1S3MJN4	LOC106573117	Testin	20	5	T1; T2; T4; T6; T12		T1; T2; T4; T6; T12	1	12	-1.3113	1.3113	1.723e-7	-1.0902	Predominantly_down	Module_4	Sustained repression with late rebound
B5X6M7	THIO	Thioredoxin	9	5	T1; T2; T4; T12; T24		T1; T2; T4; T12; T24	1	24	-1.3879	1.3879	1.777e-7	-0.9335	Predominantly_down	Module_2	Early repression followed by recovery/induction
A0A1S3N4U6	LOC106577192	Disks large homolog 5-like isoform X2	4	5	T1; T2; T4; T6; T24	T1; T2; T4; T6; T24		1	24	1.7711	1.7711	1.804e-7	1.1283	Predominantly_up	Module_3	Transient induction followed by late negative phase
A0A1S3NKZ6	LOC106580029	Integrin alpha-8-like isoform X2	5	5	T1; T2; T4; T6; T12	T1; T2; T4; T6; T12		1	12	1.131	1.131	2.273e-7	1.0095	Predominantly_up	Module_1	Sustained induction followed by late reversal
A0A1S3NB96	LOC106578452	Protein-serine/threonine kinase	1	5	T1; T2; T4; T6; T12	T1; T2; T4; T6; T12		1	12	2.3624	2.3624	2.317e-7	1.9301	Predominantly_up	Module_1	Sustained induction followed by late reversal
A0A1S3S9V7	LOC106608020	Cytochrome P450 2K1-like isoform X3	10	5	T1; T2; T4; T6; T12	T1; T2; T4; T6; T12		1	12	0.759	0.759	2.558e-7	0.6891	Predominantly_up	Module_1	Sustained induction followed by late reversal
A0A1S3R727	LOC106600918	Pre-B-cell leukemia transcription factor 1-like isoform X2	7	5	T1; T2; T4; T6; T12		T1; T2; T4; T6; T12	1	12	-1.0169	1.0169	2.565e-7	-0.8483	Predominantly_down	Module_4	Sustained repression with late rebound
B5X186	calua	Calumenin-A	20	5	T1; T2; T4; T6; T12		T1; T2; T4; T6; T12	1	12	-1.1793	1.1793	2.733e-7	-0.9475	Predominantly_down	Module_4	Sustained repression with late rebound
A0A1S3R7G7	LOC106600998	Integrin beta	3	5	T1; T2; T4; T6; T12		T1; T2; T4; T6; T12	1	12	-1.0007	1.0007	2.89e-7	-0.7524	Predominantly_down	Module_4	Sustained repression with late rebound
A0A1S3SWV6	LOC106612302	PDZ and LIM domain protein 7-like	8	5	T1; T6; T12; T24; T48		T1; T6; T12; T24; T48	1	48	-3.2142	3.2142	3.36e-7	-1.5262	Predominantly_down	Module_1	Sustained induction followed by late reversal
A0A1S3LGT9	samhd1	Deoxynucleoside triphosphate triphosphohydrolase SAMHD1	3	5	T1; T2; T4; T6; T12	T1; T2; T4; T6; T12		1	12	1.35	1.35	3.389e-7	1.0379	Predominantly_up	Module_1	Sustained induction followed by late reversal
A0A1S3N828	LOC100380740	Perilipin	6	5	T1; T2; T4; T6; T12	T1; T2; T4; T6; T12		1	12	1.1652	1.1652	4.426e-7	0.8466	Predominantly_up	Module_1	Sustained induction followed by late reversal
A0A1S3S415	LOC106606975	Na(+)/H(+) exchange regulatory cofactor NHE-RF	11	5	T1; T2; T4; T6; T12		T1; T2; T4; T6; T12	1	12	-1.1559	1.1559	5.115e-7	-0.9466	Predominantly_down	Module_4	Sustained repression with late rebound
A0A1S3MUX3	LOC106575202	CD99 antigen-like protein 2 isoform X5	3	5	T1; T2; T4; T6; T12		T1; T2; T4; T6; T12	1	12	-2.0363	2.0363	5.324e-7	-1.4107	Predominantly_down	Module_4	Sustained repression with late rebound
A0A1S3KSI4	LOC106561860	von Willebrand factor-like	10	5	T1; T2; T4; T6; T12		T1; T2; T4; T6; T12	1	12	-1.5678	1.5678	5.36e-7	-1.2011	Predominantly_down	Module_4	Sustained repression with late rebound
A0A1S3SF78	LOC106609106	Cysteine-rich with EGF-like domain protein 2 isoform X4	4	5	T1; T2; T4; T12; T24		T1; T2; T4; T12; T24	1	24	-2.0132	2.0132	6.522e-7	-1.4168	Predominantly_down	Module_2	Early repression followed by recovery/induction
B5X4M1	C1QT5	Complement C1q tumor necrosis factor-related protein 5	3	5	T1; T2; T4; T6; T12		T1; T2; T4; T6; T12	1	12	-2.2346	2.2346	6.611e-7	-1.7444	Predominantly_down	Module_4	Sustained repression with late rebound
A0A1S3T1P0	LOC106613093	Zinc finger protein 883-like	8	5	T1; T2; T4; T24; T48		T1; T2; T4; T24; T48	1	48	-2.9824	2.9824	6.963e-7	-1.4899	Predominantly_down	Module_1	Sustained induction followed by late reversal
A0A1S3M3G8	LOC106570124	Basic salivary proline-rich protein 4-like	8	5	T1; T2; T4; T6; T12		T1; T2; T4; T6; T12	1	12	-2.0166	2.0166	7.088e-7	-1.2081	Predominantly_down	Module_2	Early repression followed by recovery/induction
A0A1S3MS25	LOC106574568	Methanethiol oxidase	6	5	T1; T2; T4; T6; T12		T1; T2; T4; T6; T12	1	12	-1.1321	1.1321	7.256e-7	-0.9728	Predominantly_down	Module_4	Sustained repression with late rebound
A0A1S3NIK1	LOC106579666	Uncharacterized protein LOC106579666	2	5	T1; T2; T4; T6; T12		T1; T2; T4; T6; T12	1	12	-1.8863	1.8863	7.647e-7	-1.0431	Predominantly_down	Module_2	Early repression followed by recovery/induction
A0A1S3M5V7	LOC106570622	CD5 antigen-like isoform X1	11	5	T1; T2; T4; T6; T12		T1; T2; T4; T6; T12	1	12	-1.6341	1.6341	7.787e-7	-1.2786	Predominantly_down	Module_4	Sustained repression with late rebound
A0A1S3MJ36	LOC106573078	Non-muscle caldesmon-like isoform X3	10	5	T1; T2; T4; T6; T12		T1; T2; T4; T6; T12	1	12	-1.2804	1.2804	8.736e-7	-0.9778	Predominantly_down	Module_4	Sustained repression with late rebound
A0A1S3T5V8	LOC106613839	Long-chain-fatty-acid--CoA ligase ACSBG2	10	5	T1; T2; T4; T6; T12	T1; T2; T4; T6; T12		1	12	0.7866	0.7866	1.043e-6	0.666	Predominantly_up	Module_1	Sustained induction followed by late reversal
A0A1S3M0Y8	LOC106569777	Nuclear factor of activated T-cells, cytoplasmic 1-like isoform X2	5	5	T1; T2; T4; T6; T12	T1; T2; T4; T6; T12		1	12	2.3004	2.3004	1.06e-6	1.5624	Predominantly_up	Module_3	Transient induction followed by late negative phase
A0A1S3KZK7	LOC106563257	Protein PRRC2B-like isoform X2	4	5	T1; T2; T4; T24; T48	T1; T2; T4; T24; T48		1	48	1.4793	1.4793	1.18e-6	0.9611	Predominantly_up	Module_3	Transient induction followed by late negative phase
B5X4J4	RNF13	E3 ubiquitin-protein ligase RNF13	4	5	T1; T2; T4; T6; T12	T1; T2; T4; T6; T12		1	12	1.7157	1.7157	1.188e-6	1.484	Predominantly_up	Module_1	Sustained induction followed by late reversal
A0A1S3QG66	LOC106592181	Collagen alpha-2(VI) chain-like	11	5	T1; T2; T4; T6; T12		T1; T2; T4; T6; T12	1	12	-1.4129	1.4129	1.219e-6	-1.0634	Predominantly_down	Module_4	Sustained repression with late rebound
B5DG76	HN1	Hematological and neurological expressed 1 protein	3	5	T1; T2; T4; T6; T12		T1; T2; T4; T6; T12	1	12	-1.2293	1.2293	1.506e-6	-1.0746	Predominantly_down	Module_4	Sustained repression with late rebound
A0A1S3R9A4	LOC106601011	peptidylprolyl isomerase	22	5	T1; T2; T4; T6; T12		T1; T2; T4; T6; T12	1	12	-1.0379	1.0379	1.539e-6	-0.8967	Predominantly_down	Module_4	Sustained repression with late rebound
A0A1S3S326	LOC106606880	TBC1 domain family member 17-like	25	5	T1; T2; T4; T24; T48		T1; T2; T4; T24; T48	1	48	-1.5081	1.5081	1.549e-6	-1.1266	Predominantly_down	Module_1	Sustained induction followed by late reversal
A0A1S3MAI3	LOC106571543	Hydroxymethylglutaryl-CoA synthase	18	5	T1; T2; T4; T6; T12	T1; T2; T4; T6; T12		1	12	1.3856	1.3856	1.633e-6	1.1974	Predominantly_up	Module_1	Sustained induction followed by late reversal
B5DFZ9	glo1	Lactoylglutathione lyase	3	5	T1; T2; T4; T6; T12		T1; T2; T4; T6; T12	1	12	-1.1362	1.1362	1.834e-6	-0.923	Predominantly_down	Module_4	Sustained repression with late rebound
Q801J8	LOC100136432	Prion protein	4	5	T1; T2; T4; T6; T12		T1; T2; T4; T6; T12	1	12	-1.8688	1.8688	1.847e-6	-1.624	Predominantly_down	Module_4	Sustained repression with late rebound
A0A1S3N8K8	LOC106577641	Placenta-specific gene 8 protein-like isoform X3	2	5	T1; T2; T4; T6; T12		T1; T2; T4; T6; T12	1	12	-1.4375	1.4375	1.93e-6	-1.1857	Predominantly_down	Module_4	Sustained repression with late rebound
A0A1S3Q6S4	LOC106589819	Ribonuclease T2-like isoform X2	3	5	T1; T2; T4; T6; T12	T1; T2; T4; T6; T12		1	12	1.0079	1.0079	1.984e-6	0.9094	Predominantly_up	Module_1	Sustained induction followed by late reversal
A0A1S3NKK9	LOC106579920	Filamin-interacting protein FAM101A-like	6	5	T1; T2; T4; T6; T12		T1; T2; T4; T6; T12	1	12	-1.3937	1.3937	2.001e-6	-1.1313	Predominantly_down	Module_4	Sustained repression with late rebound
B5DGF9	sparc	SPARC	4	5	T1; T2; T4; T6; T12		T1; T2; T4; T6; T12	1	12	-1.5928	1.5928	2.018e-6	-1.2508	Predominantly_down	Module_4	Sustained repression with late rebound
B5X3C1	galc	Galactocerebrosidase	3	5	T1; T2; T4; T6; T12	T1; T2; T4; T6; T12		1	12	1.062	1.062	2.09e-6	0.8407	Predominantly_up	Module_1	Sustained induction followed by late reversal
A0A1S3SXY4	LOC106612524	Ribonuclease T2-like	2	5	T1; T2; T4; T6; T12	T1; T2; T4; T6; T12		1	12	1.3249	1.3249	2.142e-6	1.1939	Predominantly_up	Module_1	Sustained induction followed by late reversal
A0A1S3P2D1	LOC106582829	Parathymosin-like	4	5	T1; T2; T4; T6; T12		T1; T2; T4; T6; T12	1	12	-1.8018	1.8018	2.17e-6	-1.3324	Predominantly_down	Module_4	Sustained repression with late rebound
A0A1S3M4E4	LOC106570380	Succinate dehydrogenase [ubiquinone] flavoprotein subunit, mitochondrial	17	5	T1; T2; T4; T6; T12	T1; T2; T4; T6; T12		1	12	1.0802	1.0802	2.22e-6	0.8409	Predominantly_up	Module_3	Transient induction followed by late negative phase
A0A1S3M5B8	LOC106570401	non-specific protein-tyrosine kinase	6	5	T1; T2; T4; T6; T12		T1; T2; T4; T6; T12	1	12	-0.9571	0.9571	2.31e-6	-0.8643	Predominantly_down	Module_4	Sustained repression with late rebound
A0A1S3Q144	LOC106588788	Uncharacterized protein LOC106588788	1	5	T1; T2; T4; T6; T12	T1; T2; T4; T6; T12		1	12	2.2655	2.2655	2.347e-6	1.9125	Predominantly_up	NA	NA
A0A1S3LG32	LOC106566340	Kinase D-interacting substrate of 220 kDa-like isoform X1	2	5	T1; T2; T4; T6; T12	T1; T2; T4; T6; T12		1	12	1.6913	1.6913	2.649e-6	1.5004	Predominantly_up	Module_1	Sustained induction followed by late reversal
C0H9C5	LGMN	Legumain	4	5	T1; T2; T4; T24; T48		T1; T2; T4; T24; T48	1	48	-1.0649	1.0649	2.854e-6	-0.8372	Predominantly_down	Module_2	Early repression followed by recovery/induction
A0A1S3MH49	LOC106572599	SAP domain-containing ribonucleoprotein-like isoform X1	1	5	T1; T2; T4; T6; T12		T1; T2; T4; T6; T12	1	12	-3.7823	3.7823	2.873e-6	-2.3966	Predominantly_down	Module_2	Early repression followed by recovery/induction
A0A1S3M6T4	LOC106570718	Alpha-L-fucosidase	5	5	T1; T2; T4; T6; T12	T1; T2; T4; T6; T12		1	12	1.221	1.221	2.907e-6	1	Predominantly_up	Module_1	Sustained induction followed by late reversal
A0A1S3SC54	LOC106608500	stearoyl-CoA 9-desaturase	3	5	T1; T2; T4; T6; T12	T1; T2; T4; T6; T12		1	12	1.9365	1.9365	2.945e-6	1.6076	Predominantly_up	Module_1	Sustained induction followed by late reversal
A0A1S3R6D8	LOC106600793	All-trans-retinol 13,14-reductase	8	5	T1; T2; T4; T6; T12	T1; T2; T4; T6; T12		1	12	1.2638	1.2638	2.963e-6	0.9774	Predominantly_up	Module_1	Sustained induction followed by late reversal
A0A1S3T0D2	mfsd1	Major facilitator superfamily domain-containing protein 1	1	5	T1; T2; T4; T6; T12	T1; T2; T4; T6; T12		1	12	0.9007	0.9007	3.075e-6	0.7699	Predominantly_up	Module_1	Sustained induction followed by late reversal
A0A1S3PYE2	LOC106588354	Tumor necrosis factor alpha-induced protein 8-like protein 2	2	5	T1; T2; T4; T6; T12		T1; T2; T4; T6; T12	1	12	-1.1084	1.1084	3.345e-6	-0.8865	Predominantly_down	Module_4	Sustained repression with late rebound
A0A1S3PJQ8	arsk	Arylsulfatase K isoform X1	3	5	T1; T2; T4; T6; T12	T1; T2; T4; T6; T12		1	12	1.6296	1.6296	3.437e-6	1.4087	Predominantly_up	Module_1	Sustained induction followed by late reversal
C0HB88	PSL2	Signal peptide peptidase-like 2A	2	5	T1; T2; T4; T6; T12	T1; T2; T4; T6; T12		1	12	3.4508	3.4508	4.145e-6	2.8052	Predominantly_up	Module_1	Sustained induction followed by late reversal
A0A1S3S8N2	LOC106607831	EH domain-containing protein 3 isoform X3	34	5	T1; T2; T4; T6; T12		T1; T2; T4; T6; T12	1	12	-1.1364	1.1364	4.691e-6	-0.8574	Predominantly_down	Module_4	Sustained repression with late rebound
A0A1S3L3W3	LOC106563847	Sister chromatid cohesion protein PDS5 homolog B-like	2	5	T1; T2; T4; T6; T12		T1; T2; T4; T6; T12	1	12	-2.3924	2.3924	4.75e-6	-1.4334	Predominantly_down	Module_4	Sustained repression with late rebound
A0A1S3Q369	LOC106588872	Transformer-2 protein homolog alpha-like	7	5	T1; T2; T4; T6; T12		T1; T2; T4; T6; T12	1	12	-0.8161	0.8161	5.417e-6	-0.6949	Predominantly_down	Module_4	Sustained repression with late rebound
B9ELE4	SFRS3	Serine/arginine-rich splicing factor 3 isoform X1	9	5	T1; T2; T4; T24; T48		T1; T2; T4; T24; T48	1	48	-2.4559	2.4559	6.504e-6	-1.6244	Predominantly_down	Module_2	Early repression followed by recovery/induction
A0A1S3KPF0	LOC106561308	CD44 antigen	4	5	T2; T4; T6; T24; T48		T2; T4; T6; T24; T48	2	48	-1.1785	1.1785	6.879e-6	-0.8935	Predominantly_down	Module_1	Sustained induction followed by late reversal
A0A1S3MPG1	LOC106574088	Leucine-rich repeat-containing protein 15-like	2	5	T1; T4; T6; T12; T24		T1; T4; T6; T12; T24	1	24	-1.2268	1.2268	7.993e-6	-1.0115	Predominantly_down	NA	NA
A0A1S3LE09	LOC106565982	Hyaluronidase	7	5	T1; T2; T4; T6; T12	T1; T2; T4; T6; T12		1	12	0.7751	0.7751	8.379e-6	0.7089	Predominantly_up	Module_1	Sustained induction followed by late reversal
A0A1S3P551	LOC106583265	Natural resistance-associated macrophage protein 2-like isoform X2	1	5	T1; T2; T4; T6; T12	T1; T2; T4; T6; T12		1	12	1.3312	1.3312	9.68e-6	1.0712	Predominantly_up	Module_1	Sustained induction followed by late reversal
A0A1S3MRJ0	LOC106574474	Tetraspanin-3-like isoform X1	1	5	T1; T2; T4; T6; T12	T1; T2; T4; T6; T12		1	12	1.8363	1.8363	9.918e-6	1.4529	Predominantly_up	Module_1	Sustained induction followed by late reversal
A0A1S3M3Y0	LOC106570209	Lanosterol 14-alpha demethylase	15	5	T1; T2; T4; T6; T12	T1; T2; T4; T6; T12		1	12	1.2555	1.2555	1.119e-5	1.0236	Predominantly_up	Module_1	Sustained induction followed by late reversal
A0A1S3NMP0	LOC106580328	RNA-binding protein EWS-like isoform X2	4	5	T1; T2; T4; T6; T12		T1; T2; T4; T6; T12	1	12	-0.8699	0.8699	1.232e-5	-0.748	Predominantly_down	Module_2	Early repression followed by recovery/induction
A0A1S3LIF9	LOC106566814	Short-chain dehydrogenase/reductase 3-like	1	5	T1; T2; T4; T6; T12		T1; T2; T4; T6; T12	1	12	-1.9793	1.9793	1.351e-5	-1.2257	Predominantly_down	Module_4	Sustained repression with late rebound
A0A1S3LI02	LOC106566746	Bone morphogenetic protein 7-like isoform X2	1	5	T1; T6; T12; T24; T48	T1; T6; T12	T24; T48	1	48	1.2411	1.2411	1.374e-5	0.263	Predominantly_up	Module_1	Sustained induction followed by late reversal
A0A1S3PLG7	LOC106586130	Sterol 26-hydroxylase, mitochondrial-like	9	5	T1; T2; T4; T12; T24	T1; T2; T4; T12; T24		1	24	1.0283	1.0283	1.407e-5	0.8279	Predominantly_up	Module_3	Transient induction followed by late negative phase
A0A1S3S6G4	LOC100286406	Alpha-1 type I collagen	41	5	T1; T2; T4; T6; T12		T1; T2; T4; T6; T12	1	12	-1.2775	1.2775	1.437e-5	-0.9362	Predominantly_down	Module_4	Sustained repression with late rebound
A0A1S3LB33	LOC106565436	SAP domain-containing ribonucleoprotein-like isoform X2	11	5	T2; T4; T12; T24; T48		T2; T4; T12; T24; T48	2	48	-0.9864	0.9864	1.534e-5	-0.8268	Predominantly_down	Module_1	Sustained induction followed by late reversal
B5X3E5	NAGAB	Alpha-galactosidase	2	5	T1; T2; T4; T6; T12	T1; T2; T4; T6; T12		1	12	1.2753	1.2753	1.709e-5	0.8987	Predominantly_up	Module_1	Sustained induction followed by late reversal
A0A1S3SVR4	LOC106612102	Cathepsin F-like isoform X1	5	5	T1; T2; T4; T6; T12		T1; T2; T4; T6; T12	1	12	-1.3596	1.3596	1.775e-5	-1.073	Predominantly_down	Module_4	Sustained repression with late rebound
A0A1S3NA50	LOC106577998	Protein NDRG2	5	5	T1; T2; T4; T6; T12		T1; T2; T4; T6; T12	1	12	-0.9401	0.9401	1.866e-5	-0.7685	Predominantly_down	Module_4	Sustained repression with late rebound
A0A1S3M234	LOC106569974	Sodium/potassium-transporting ATPase subunit alpha	28	5	T2; T4; T6; T12; T48	T2; T4; T6; T12; T48		2	48	1.0543	1.0543	2.638e-5	0.8098	Predominantly_up	Module_1	Sustained induction followed by late reversal
A0A1S3PBU8	LOC106584355	vesicle-fusing ATPase	15	5	T1; T2; T4; T12; T24	T1; T2; T4; T12; T24		1	24	1.749	1.749	2.766e-5	1.2882	Predominantly_up	Module_3	Transient induction followed by late negative phase
C0H938	UBE2H	E2 ubiquitin-conjugating enzyme	1	5	T1; T2; T4; T6; T12		T1; T2; T4; T6; T12	1	12	-1.5129	1.5129	2.888e-5	-1.1333	Predominantly_down	Module_4	Sustained repression with late rebound
A0A1S3MED7	LOC106572112	Bcl-2-like protein 1	2	5	T1; T2; T4; T12; T48	T1; T2; T4; T12; T48		1	48	1.1833	1.1833	3.472e-5	0.8708	Predominantly_up	Module_3	Transient induction followed by late negative phase
B5X6U1	LSM7	LSM7 homolog, U6 small nuclear RNA associated	2	5	T1; T2; T4; T12; T24	T1; T2; T4; T12; T24		1	24	1.6325	1.6325	3.476e-5	1.2832	Predominantly_up	Module_3	Transient induction followed by late negative phase
A0A1S3SCQ4	LOC106608612	Synaptopodin-2-like isoform X1	3	5	T1; T2; T4; T6; T12		T1; T2; T4; T6; T12	1	12	-1.0384	1.0384	3.51e-5	-0.7653	Predominantly_down	Module_4	Sustained repression with late rebound
B5XG51	PHS1	Very-long-chain (3R)-3-hydroxyacyl-CoA dehydratase	2	5	T1; T2; T4; T6; T12	T1; T2; T4; T6; T12		1	12	0.9499	0.9499	4.101e-5	0.7335	Predominantly_up	Module_1	Sustained induction followed by late reversal
A0A1S3M3Y9	LOC106570218	Protein FAM135B-like	2	5	T1; T4; T6; T12; T24	T1; T4; T6; T12; T24		1	24	2.302	2.302	4.77e-5	1.5921	Predominantly_up	NA	NA
A0A1S3PNR8	LOC106586477	non-specific serine/threonine protein kinase	6	5	T1; T2; T4; T6; T12		T1; T2; T4; T6; T12	1	12	-1.2809	1.2809	4.788e-5	-0.9581	Predominantly_down	Module_2	Early repression followed by recovery/induction
A0A1S3R4F8	LOC106600427	Niemann-Pick C1 protein-like	3	5	T1; T2; T4; T6; T12	T1; T2; T4; T6; T12		1	12	1.0768	1.0768	5.195e-5	0.9443	Predominantly_up	Module_1	Sustained induction followed by late reversal
A0A1S3MMM9	LOC106573688	Gigaxonin-like isoform X3	4	5	T1; T2; T4; T6; T12		T1; T2; T4; T6; T12	1	12	-1.059	1.059	5.435e-5	-0.8343	Predominantly_down	Module_4	Sustained repression with late rebound
A0A1S3KWQ0	spg21	Maspardin	3	5	T1; T2; T4; T6; T12	T1; T2; T4; T6; T12		1	12	1.2287	1.2287	8.691e-5	1.0835	Predominantly_up	Module_1	Sustained induction followed by late reversal
A0A1S3MKG2	LOC106573299	Liprin-beta-1-like isoform X4	13	5	T1; T2; T4; T6; T12		T1; T2; T4; T6; T12	1	12	-0.9252	0.9252	8.951e-5	-0.7609	Predominantly_down	Module_4	Sustained repression with late rebound
A0A1S3PT96	LOC106587244	Tight junction protein ZO-1-like isoform X4	55	5	T1; T2; T4; T6; T12		T1; T2; T4; T6; T12	1	12	-1.2124	1.2124	1.054e-4	-0.8586	Predominantly_down	Module_2	Early repression followed by recovery/induction
A0A1S3Q219	LOC106588946	Cyclin-dependent kinase 6-like	3	5	T1; T2; T4; T24; T48	T1; T2; T4	T24; T48	1	48	1.1249	1.1249	1.064e-4	0.3108	Predominantly_up	Module_3	Transient induction followed by late negative phase
A0A1S3M7V1	LOC106571041	Dihydrolipoyllysine-residue succinyltransferase component of 2-oxoglutarate dehydrogenase complex, mitochondrial	11	5	T1; T2; T4; T12; T24	T1; T2; T4; T12; T24		1	24	1.258	1.258	1.074e-4	1.095	Predominantly_up	Module_3	Transient induction followed by late negative phase
A0A1S3S0N2	LOC106606097	RNA-binding protein cabeza-like	3	5	T4; T6; T12; T24; T48	T4; T6; T12; T24; T48		4	48	1.1996	1.1996	1.161e-4	0.9139	Predominantly_up	Module_2	Early repression followed by recovery/induction
A0A1S3LNM8	LOC106567553	Tumor necrosis factor receptor superfamily member 10A-like	1	5	T1; T2; T4; T6; T12	T1; T2; T4; T6; T12		1	12	1.7551	1.7551	1.17e-4	1.4943	Predominantly_up	Module_1	Sustained induction followed by late reversal
B5X2N5	PLCC	1-acyl-sn-glycerol-3-phosphate acyltransferase gamma	6	5	T1; T2; T4; T24; T48		T1; T2; T4; T24; T48	1	48	-0.7969	0.7969	1.228e-4	-0.7458	Predominantly_down	Module_2	Early repression followed by recovery/induction
A0A1S3NHW8	LOC106579409	Pituitary tumor-transforming gene 1 protein-interacting protein-like	2	5	T1; T2; T4; T24; T48		T1; T2; T4; T24; T48	1	48	-1.0659	1.0659	1.368e-4	-0.8103	Predominantly_down	Module_1	Sustained induction followed by late reversal
B9EPU6	CC115	Coiled-coil domain-containing protein 115	7	5	T1; T2; T4; T6; T12	T1; T2; T4; T6; T12		1	12	0.7351	0.7351	1.417e-4	0.6822	Predominantly_up	Module_1	Sustained induction followed by late reversal
A0A1S3QXS8	LOC106597612	Pleckstrin homology domain-containing family O member 1	6	5	T1; T6; T12; T24; T48	T1; T6; T12	T24; T48	1	48	-0.9257	0.9257	1.665e-4	0.1127	Predominantly_up	Module_1	Sustained induction followed by late reversal
B5X3N0	FBLN1	Fibulin-1	9	5	T1; T2; T4; T6; T12		T1; T2; T4; T6; T12	1	12	-1.9138	1.9138	1.75e-4	-1.5266	Predominantly_down	Module_4	Sustained repression with late rebound
A0A1S3S1P0	LOC106606483	Dynein assembly factor 5, axonemal-like	1	5	T1; T2; T4; T6; T12		T1; T2; T4; T6; T12	1	12	-1.2675	1.2675	1.915e-4	-0.9566	Predominantly_down	Module_4	Sustained repression with late rebound
B5XGI5	TSN7	Tetraspanin	3	5	T1; T2; T4; T6; T12	T1; T2; T4; T6; T12		1	12	1.2472	1.2472	2.053e-4	0.9289	Predominantly_up	Module_1	Sustained induction followed by late reversal
A0A1S3PVL6	LOC106587678	Zinc transporter 4-like	1	5	T1; T2; T4; T6; T12	T1; T2; T4; T6; T12		1	12	1.5679	1.5679	2.091e-4	1.2254	Predominantly_up	Module_1	Sustained induction followed by late reversal
A0A1S3N3E5	znf318	Zinc finger protein 318	1	5	T1; T2; T4; T12; T24	T1; T2; T4; T12; T24		1	24	1.2203	1.2203	2.572e-4	0.883	Predominantly_up	Module_3	Transient induction followed by late negative phase
A0A1S3R5V1	LOC106600420	B-cell lymphoma/leukemia 10-like	2	5	T1; T2; T4; T6; T12	T1; T2; T4; T6; T12		1	12	1.2125	1.2125	2.638e-4	0.9	Predominantly_up	Module_1	Sustained induction followed by late reversal
A0A1S3PGF9	LOC106585229	Scavenger receptor class F member 2-like isoform X1	2	5	T4; T6; T12; T24; T48	T4; T6; T12; T24; T48		4	48	1.1312	1.1312	2.938e-4	1.0246	Predominantly_up	NA	NA
A0A1S3Q0X6	LOC106588520	Sialidase-1	5	5	T1; T2; T6; T12; T24	T1; T2; T6; T12	T24	1	24	0.6572	0.6572	3.107e-4	0.3809	Predominantly_up	Module_1	Sustained induction followed by late reversal
B5X9F3	TOM20	Mitochondrial import receptor subunit TOM20 homolog	1	5	T1; T2; T6; T12; T48	T1; T2; T6; T12; T48		1	48	0.922	0.922	3.316e-4	0.7864	Predominantly_up	Module_1	Sustained induction followed by late reversal
A0A1S3NI85	pck2	phosphoenolpyruvate carboxykinase (GTP)	16	5	T1; T2; T4; T12; T24	T1; T2; T4; T12; T24		1	24	1.0421	1.0421	4.208e-4	0.8783	Predominantly_up	Module_3	Transient induction followed by late negative phase
A0A1S3S5E3	LOC106607281	ATP-citrate synthase	85	5	T1; T2; T4; T6; T12	T1; T2; T4; T6; T12		1	12	0.7771	0.7771	4.372e-4	0.7005	Predominantly_up	Module_1	Sustained induction followed by late reversal
A0A1S3LBQ1	thnsl2	Threonine synthase-like 2	2	5	T2; T4; T12; T24; T48	T2; T4; T12; T24; T48		2	48	1.1303	1.1303	5.739e-4	0.8923	Predominantly_up	Module_4	Sustained repression with late rebound
A0A1S3QI57	LOC106592882	cAMP-regulated phosphoprotein 19-like isoform X2	5	5	T1; T2; T6; T12; T48		T1; T2; T6; T12; T48	1	48	-1.1411	1.1411	5.797e-4	-0.931	Predominantly_down	Module_2	Early repression followed by recovery/induction
A0A1S3MHS7	LOC106572621	V-type proton ATPase subunit S1-like	2	5	T4; T6; T12; T24; T48	T4; T6; T12; T24; T48		4	48	1.0529	1.0529	5.804e-4	0.9213	Predominantly_up	NA	NA
A0A1S3MN45	LOC106573821	Tyrosine-protein kinase	3	5	T1; T2; T4; T6; T12	T1; T2; T4; T6; T12		1	12	1.5738	1.5738	6.272e-4	1.3682	Predominantly_up	Module_1	Sustained induction followed by late reversal
A0A1S3RBM8	LOC106601861	Nuclear GTPase SLIP-GC-like isoform X2	13	5	T1; T2; T4; T6; T12		T1; T2; T4; T6; T12	1	12	-0.8057	0.8057	6.289e-4	-0.7078	Predominantly_down	Module_4	Sustained repression with late rebound
A0A1S3NZF6	LOC106582281	Sorting nexin-4-like isoform X1	9	5	T4; T6; T12; T24; T48		T4; T6; T12; T24; T48	4	48	-2.5311	2.5311	6.68e-4	-1.9203	Predominantly_down	Module_3	Transient induction followed by late negative phase
A0A1S3NEB6	lyric	LYRIC protein isoform X1	4	5	T2; T4; T6; T12; T48		T2; T4; T6; T12; T48	2	48	-1.8167	1.8167	8.357e-4	-1.3439	Predominantly_down	Module_4	Sustained repression with late rebound
A0A1S3Q721	LOC106589890	Golgi apparatus membrane protein TVP23 homolog	4	5	T1; T2; T4; T6; T12	T1; T2; T4; T6; T12		1	12	1.5109	1.5109	9.082e-4	1.2416	Predominantly_up	Module_1	Sustained induction followed by late reversal
A0A1S3L2M8	LOC106563613	U3 small nucleolar RNA-associated protein 14 homolog A-like	4	5	T4; T6; T12; T24; T48	T4; T6; T12; T24; T48		4	48	0.6965	0.6965	9.245e-4	0.655	Predominantly_up	Module_2	Early repression followed by recovery/induction
A0A1S3NSY8	LOC106581166	non-specific serine/threonine protein kinase	5	5	T2; T4; T6; T12; T24	T2; T4; T6; T12; T24		2	24	1.2227	1.2227	0.001036	0.9071	Predominantly_up	Module_1	Sustained induction followed by late reversal
A0A1S3R7P9	LOC106600909	procollagen galactosyltransferase	9	5	T1; T2; T4; T6; T12		T1; T2; T4; T6; T12	1	12	-0.7875	0.7875	0.001122	-0.6889	Predominantly_down	Module_4	Sustained repression with late rebound
B5XCR0	U334	Probable UPF0334 kinase-like protein C1orf57	1	5	T1; T2; T4; T12; T24	T1; T2; T4; T12; T24		1	24	1.0691	1.0691	0.001271	0.8785	Predominantly_up	Module_3	Transient induction followed by late negative phase
A0A1S3L7S7	acyp2	Acylphosphatase 2 isoform X1	2	5	T1; T2; T4; T6; T12		T1; T2; T4; T6; T12	1	12	-1.0364	1.0364	0.00162	-0.8328	Predominantly_down	Module_4	Sustained repression with late rebound
A0A1S3RIS0	LOC106603272	Deoxyribonuclease TATDN3 isoform X1	2	5	T2; T4; T12; T24; T48		T2; T4; T12; T24; T48	2	48	-0.9809	0.9809	0.001712	-0.8822	Predominantly_down	Module_1	Sustained induction followed by late reversal
B5DGZ1	slc25a4	ADP/ATP translocase	13	5	T1; T2; T4; T24; T48	T1; T2; T4; T24; T48		1	48	3.9324	3.9324	0.00239	3.3501	Predominantly_up	NA	NA
A0A1S3QE26	LOC106591034	glycogenin glucosyltransferase	2	5	T1; T2; T4; T6; T12	T1; T2; T4; T6; T12		1	12	1.0186	1.0186	0.002433	0.9158	Predominantly_up	Module_1	Sustained induction followed by late reversal
A0A1S3LC55	LOC100136577	H-2 class II histocompatibility antigen, I-E beta chain	2	5	T2; T4; T6; T12; T24	T2; T4; T6; T12; T24		2	24	1.7871	1.7871	0.003052	1.5023	Predominantly_up	NA	NA
A0A1S3P9J8	LOC106584002	Influenza virus NS1A-binding protein homolog A-like	3	5	T1; T2; T4; T6; T12	T1; T2; T4; T6; T12		1	12	0.9179	0.9179	0.003205	0.7692	Predominantly_up	Module_1	Sustained induction followed by late reversal
A0A1S3P4R1	rhebl1	GTPase RhebL1	5	5	T2; T4; T12; T24; T48	T2; T4; T12; T24; T48		2	48	1.419	1.419	0.005561	1.1904	Predominantly_up	Module_2	Early repression followed by recovery/induction
B5X6U0	RB22A	Ras-related protein Rab-22A	6	5	T1; T2; T4; T12; T24	T1; T2; T4; T12; T24		1	24	1.3586	1.3586	0.005561	1.2165	Predominantly_up	Module_3	Transient induction followed by late negative phase
A0A1S3L3W5	LOC106564159	Bromodomain-containing protein 4-like	2	5	T2; T4; T12; T24; T48	T2; T4; T12; T24; T48		2	48	1.5974	1.5974	0.02448	1.3901	Predominantly_up	NA	NA
A0A1S3QSD1	LOC106596195	Heat shock 70 kDa protein	27	4	T1; T4; T6; T12	T1; T4; T6; T12		1	12	1.1517	1.1517	5.758e-14	0.9502	Predominantly_up	Module_1	Sustained induction followed by late reversal
P84408	NA	Histone H1 (Fragment)	7	4	T1; T2; T4; T6		T1; T2; T4; T6	1	6	-1.8797	1.8797	8.486e-13	-1.4092	Predominantly_down	Module_4	Sustained repression with late rebound
A0A1S3RP58	LOC106603838	procollagen-proline 4-dioxygenase	33	4	T1; T4; T6; T12		T1; T4; T6; T12	1	12	-0.9616	0.9616	2.609e-12	-0.8594	Predominantly_down	Module_4	Sustained repression with late rebound
A0A1S3S4L4	LOC106607171	Hsc70-interacting protein-like isoform X1	14	4	T1; T2; T4; T12		T1; T2; T4; T12	1	12	-1.0744	1.0744	3.484e-12	-0.8501	Predominantly_down	Module_2	Early repression followed by recovery/induction
A0A1S3L0B7	pkp3	Plakophilin 3 isoform X2	48	4	T1; T4; T6; T12		T1; T4; T6; T12	1	12	-0.7587	0.7587	3.887e-12	-0.6972	Predominantly_down	Module_4	Sustained repression with late rebound
A0A1S3KWC1	LOC106562540	Myelin expression factor 2-like isoform X3	32	4	T1; T2; T4; T12		T1; T2; T4; T12	1	12	-2.0643	2.0643	2.239e-11	-1.3148	Predominantly_down	Module_2	Early repression followed by recovery/induction
A0A1S3RIV6	LOC106603269	Alpha-L-fucosidase	9	4	T1; T4; T6; T12	T1; T4; T6; T12		1	12	1.1094	1.1094	2.354e-11	0.9502	Predominantly_up	Module_1	Sustained induction followed by late reversal
B5X2K1	RBPMS	RNA-binding protein with multiple splicing	6	4	T1; T2; T4; T12		T1; T2; T4; T12	1	12	-1.1303	1.1303	2.961e-11	-0.8799	Predominantly_down	Module_2	Early repression followed by recovery/induction
B5X1F8	FBLI1	Filamin-binding LIM protein 1	17	4	T1; T2; T4; T12		T1; T2; T4; T12	1	12	-1.4334	1.4334	8.103e-11	-1.0366	Predominantly_down	Module_4	Sustained repression with late rebound
B5XAK0	RSMB	Small nuclear ribonucleoprotein-associated protein	4	4	T1; T2; T4; T24		T1; T2; T4; T24	1	24	-1.0642	1.0642	8.912e-11	-0.8634	Predominantly_down	Module_2	Early repression followed by recovery/induction
A0A1S3KXI2	gstt2b	glutathione transferase	10	4	T1; T4; T6; T12		T1; T4; T6; T12	1	12	-1.0871	1.0871	1.919e-10	-0.9821	Predominantly_down	Module_4	Sustained repression with late rebound
A0A1S3SXC2	if4h	Eukaryotic translation initiation factor 4H	6	4	T1; T2; T4; T12		T1; T2; T4; T12	1	12	-2.04	2.04	2.778e-10	-1.2041	Predominantly_down	Module_2	Early repression followed by recovery/induction
B5X9X7	STMN1	Stathmin	9	4	T1; T2; T4; T12		T1; T2; T4; T12	1	12	-1.3899	1.3899	2.778e-10	-1.0901	Predominantly_down	Module_2	Early repression followed by recovery/induction
A0A1S3M207	LOC106569886	Chromatin target of PRMT1 protein-like	8	4	T1; T2; T4; T6		T1; T2; T4; T6	1	6	-1.3287	1.3287	3.967e-10	-0.9363	Predominantly_down	Module_2	Early repression followed by recovery/induction
A0A1S3R5X8	rcn3	Reticulocalbin-3 isoform X2	16	4	T1; T4; T6; T12		T1; T4; T6; T12	1	12	-0.9977	0.9977	4.363e-10	-0.7498	Predominantly_down	Module_4	Sustained repression with late rebound
A0A1S3PNZ9	LOC106586532	LIM domain-containing protein	15	4	T1; T2; T4; T48		T1; T2; T4; T48	1	48	-1.0988	1.0988	7.092e-10	-0.91	Predominantly_down	Module_2	Early repression followed by recovery/induction
A0A1S3QB34	hgd	Homogentisate 1,2-dioxygenase	10	4	T1; T2; T4; T12		T1; T2; T4; T12	1	12	-1.1266	1.1266	1.071e-9	-0.9252	Predominantly_down	Module_2	Early repression followed by recovery/induction
A0A1S3N6L4	LOC106577511	Apolipoprotein C-I-like	11	4	T1; T4; T6; T12	T1; T4; T6; T12		1	12	1.2503	1.2503	2.064e-9	1.0703	Predominantly_up	Module_1	Sustained induction followed by late reversal
A0A1S3Q325	p4ha1	Prolyl 4-hydroxylase subunit alpha-1	36	4	T1; T4; T6; T12		T1; T4; T6; T12	1	12	-0.8151	0.8151	2.23e-9	-0.7142	Predominantly_down	Module_4	Sustained repression with late rebound
B5XCG2	CD59	CD59 glycoprotein	5	4	T1; T2; T24; T48		T1; T2; T24; T48	1	48	-0.9221	0.9221	3.136e-9	-0.7126	Predominantly_down	Module_2	Early repression followed by recovery/induction
A0A1S3M9P5	LOC106571395	Cation-independent mannose-6-phosphate receptor-like isoform X1	35	4	T1; T4; T6; T12	T1; T4; T6; T12		1	12	0.9057	0.9057	4.22e-9	0.7857	Predominantly_up	Module_1	Sustained induction followed by late reversal
A0A1S3L015	LOC106563325	Intracellular hyaluronan-binding protein 4-like isoform X1	13	4	T1; T2; T6; T12		T1; T2; T6; T12	1	12	-1.305	1.305	4.273e-9	-0.9444	Predominantly_down	Module_2	Early repression followed by recovery/induction
A0A1S3L929	LOC106564958	Keratin, type I cytoskeletal 13-like	57	4	T1; T2; T4; T12		T1; T2; T4; T12	1	12	-1.1608	1.1608	7.171e-9	-0.883	Predominantly_down	Module_2	Early repression followed by recovery/induction
A0A1S3SM64	LOC106610576	Thioredoxin	3	4	T1; T2; T4; T12		T1; T2; T4; T12	1	12	-1.6226	1.6226	8.107e-9	-1.2091	Predominantly_down	Module_2	Early repression followed by recovery/induction
A0A1S3M5Z1	uap1l1	UDP-N-acetylhexosamine pyrophosphorylase-like protein 1 isoform X1	34	4	T1; T4; T6; T12	T1; T4; T6; T12		1	12	0.7251	0.7251	1.771e-8	0.6775	Predominantly_up	Module_1	Sustained induction followed by late reversal
B5X1W1	H1B	Heterochromatin protein 1-binding protein 3	21	4	T1; T2; T4; T6		T1; T2; T4; T6	1	6	-0.8037	0.8037	1.816e-8	-0.7416	Predominantly_down	Module_4	Sustained repression with late rebound
A0A1S3KU79	LOC106562141	CD276 antigen-like isoform X1	3	4	T1; T2; T4; T12		T1; T2; T4; T12	1	12	-1.1981	1.1981	1.932e-8	-1.0346	Predominantly_down	Module_2	Early repression followed by recovery/induction
A0A1S3P1Q9	LOC106582712	Cysteine and glycine-rich protein 1-like	18	4	T1; T2; T4; T48		T1; T2; T4; T48	1	48	-1.5638	1.5638	2.144e-8	-1.1231	Predominantly_down	Module_2	Early repression followed by recovery/induction
A0A1S3MG34	nudt3	diphosphoinositol-polyphosphate diphosphatase	3	4	T1; T2; T4; T24		T1; T2; T4; T24	1	24	-1.4113	1.4113	2.178e-8	-0.9417	Predominantly_down	Module_2	Early repression followed by recovery/induction
A0A1S3MBU2	LOC106571644	Homeobox protein Meis2-like	4	4	T1; T2; T4; T12		T1; T2; T4; T12	1	12	-2.2072	2.2072	2.516e-8	-1.5381	Predominantly_down	Module_2	Early repression followed by recovery/induction
A0A1S3MLN4	LOC106573536	Fibronectin	15	4	T1; T2; T4; T48		T1; T2; T4; T48	1	48	-1.4837	1.4837	2.937e-8	-0.9916	Predominantly_down	Module_2	Early repression followed by recovery/induction
A0A1S3P3M2	glt8d1	Glycosyltransferase 8 domain-containing protein 1	7	4	T1; T2; T4; T6		T1; T2; T4; T6	1	6	-1.0393	1.0393	4.248e-8	-0.7816	Predominantly_down	Module_4	Sustained repression with late rebound
A0A1S3PN26	LOC106586391	Integrin beta	6	4	T1; T2; T4; T6		T1; T2; T4; T6	1	6	-0.7951	0.7951	9.205e-8	-0.7086	Predominantly_down	Module_4	Sustained repression with late rebound
B5X3U8	LAP2	Lamina-associated polypeptide 2 isoform beta	7	4	T1; T2; T6; T12		T1; T2; T6; T12	1	12	-0.9728	0.9728	1.073e-7	-0.8019	Predominantly_down	Module_4	Sustained repression with late rebound
A0A1S3PZV1	LOC106588555	Translocon-associated protein subunit beta	2	4	T1; T2; T4; T24	T1; T2; T4; T24		1	24	1.4331	1.4331	1.119e-7	1.0082	Predominantly_up	Module_3	Transient induction followed by late negative phase
A0A1S3LAN0	LOC106565424	Caspase recruitment domain-containing protein 8-like	5	4	T1; T2; T4; T12		T1; T2; T4; T12	1	12	-1.2514	1.2514	1.536e-7	-0.9533	Predominantly_down	Module_2	Early repression followed by recovery/induction
A0A1S3SFC7	LOC106609124	Lamina-associated polypeptide 2, isoforms beta/delta/epsilon/gamma-like isoform X3	5	4	T1; T2; T6; T12		T1; T2; T6; T12	1	12	-2.3064	2.3064	1.81e-7	-1.5129	Predominantly_down	Module_4	Sustained repression with late rebound
B5XF86	CYT	Cystatin	2	4	T1; T2; T12; T24	T1; T2; T12; T24		1	24	1.074	1.074	1.841e-7	0.8846	Predominantly_up	Module_3	Transient induction followed by late negative phase
A0A1S3LMB4	LOC106567421	Heterogeneous nuclear ribonucleoprotein H-like isoform X1	12	4	T1; T2; T4; T24		T1; T2; T4; T24	1	24	-1.0379	1.0379	2.132e-7	-0.7755	Predominantly_down	Module_2	Early repression followed by recovery/induction
Q15843	NEDD8	NEDD8	2	4	T1; T2; T4; T12		T1; T2; T4; T12	1	12	-0.919	0.919	2.16e-7	-0.7463	Predominantly_down	Module_2	Early repression followed by recovery/induction
A0A1S2X522	LOC100196671	Beta-enolase	31	4	T1; T4; T6; T12	T1; T4; T6; T12		1	12	0.6936	0.6936	2.353e-7	0.667	Predominantly_up	Module_1	Sustained induction followed by late reversal
A0A1S3LJ96	mcp	Membrane cofactor protein isoform X4	10	4	T1; T2; T4; T6		T1; T2; T4; T6	1	6	-1.1572	1.1572	2.699e-7	-0.8882	Predominantly_down	Module_4	Sustained repression with late rebound
A0A1S3PI49	LOC106585418	Prostaglandin G/H synthase 1	9	4	T1; T4; T6; T12		T1; T4; T6; T12	1	12	-0.9635	0.9635	2.803e-7	-0.8128	Predominantly_down	Module_4	Sustained repression with late rebound
A0A1S3QNK1	LOC106594676	Pre-mRNA 3'-end-processing factor FIP1-like	1	4	T1; T2; T12; T48		T1; T2; T12; T48	1	48	-2.6502	2.6502	2.99e-7	-1.4656	Predominantly_down	Module_1	Sustained induction followed by late reversal
A0A1S3P4X8	LOC106583261	cathepsin X	11	4	T6; T12; T24; T48	T6; T12	T24; T48	6	48	0.8318	0.8318	3.062e-7	-0.008	Predominantly_down	Module_1	Sustained induction followed by late reversal
A0A1S3R0U0	LOC106599169	Histone H3-like	5	4	T1; T2; T4; T6		T1; T2; T4; T6	1	6	-2.9816	2.9816	3.5e-7	-2.7895	Predominantly_down	Module_4	Sustained repression with late rebound
B9EQ40	HABP4	Intracellular hyaluronan-binding protein 4	11	4	T1; T2; T6; T12		T1; T2; T6; T12	1	12	-1.1709	1.1709	3.576e-7	-0.8559	Predominantly_down	Module_4	Sustained repression with late rebound
A0A1S3P3B7	LOC106582986	receptor protein-tyrosine kinase	17	4	T2; T4; T6; T12		T2; T4; T6; T12	2	12	-0.7972	0.7972	3.636e-7	-0.7381	Predominantly_down	Module_4	Sustained repression with late rebound
B5X4M7	RIOK3	Serine/threonine-protein kinase RIO3	12	4	T1; T2; T6; T12		T1; T2; T6; T12	1	12	-1.3396	1.3396	3.771e-7	-0.9037	Predominantly_down	Module_2	Early repression followed by recovery/induction
A0A1S3L0A9	LOC106563394	55 kDa erythrocyte membrane protein-like isoform X1	2	4	T1; T4; T6; T48	T1; T4; T6; T48		1	48	1.7929	1.7929	4.415e-7	1.2049	Predominantly_up	NA	NA
A0A1S3L4V8	LOC106564307	ABC transporter F family member 4-like	2	4	T1; T2; T4; T6	T1; T2; T4; T6		1	6	0.9968	0.9968	4.478e-7	0.818	Predominantly_up	Module_3	Transient induction followed by late negative phase
A0A1S3MDF4	lzic	Protein LZIC	4	4	T1; T2; T4; T12		T1; T2; T4; T12	1	12	-1.0427	1.0427	4.994e-7	-0.8222	Predominantly_down	Module_2	Early repression followed by recovery/induction
A0A1S3LXQ6	LOC106569169	Cadherin-4-like	6	4	T1; T2; T4; T12		T1; T2; T4; T12	1	12	-1.2804	1.2804	5.637e-7	-1.0729	Predominantly_down	Module_2	Early repression followed by recovery/induction
A0A1S3MMI3	kiaa0513	Uncharacterized protein KIAA0513 homolog isoform X2	3	4	T1; T2; T4; T6	T1; T2; T4	T6	1	6	2.6449	2.6449	8.439e-7	1.5592	Predominantly_up	NA	NA
A0A1S3R886	LOC106601018	Heat shock 70 kDa protein-like	28	4	T1; T4; T6; T12	T1; T4; T6; T12		1	12	1.0918	1.0918	1.003e-6	0.8332	Predominantly_up	Module_1	Sustained induction followed by late reversal
B5XB52	RDH12	Retinol dehydrogenase 12	6	4	T1; T2; T4; T12	T1; T2; T4; T12		1	12	0.7584	0.7584	1.163e-6	0.6904	Predominantly_up	Module_1	Sustained induction followed by late reversal
A0A1S3RW11	LOC106605133	Four and a half LIM domains protein 3-like	9	4	T1; T2; T4; T48		T1; T2; T4; T48	1	48	-1.1532	1.1532	1.464e-6	-0.8483	Predominantly_down	Module_2	Early repression followed by recovery/induction
B5X1X2	CTGF	CCN family member 2	3	4	T2; T4; T6; T12	T2; T4; T6; T12		2	12	2.1081	2.1081	1.499e-6	1.5519	Predominantly_up	Module_1	Sustained induction followed by late reversal
A0A1S3M2Y5	LOC106570026	Elongin-A	2	4	T1; T2; T24; T48		T1; T2; T24; T48	1	48	-1.5423	1.5423	1.73e-6	-0.9595	Predominantly_down	Module_2	Early repression followed by recovery/induction
A0A1S3NRS7	LOC106581002	Complement C4-B-like	8	4	T4; T6; T12; T24	T24	T4; T6; T12	4	24	-1.3637	1.3637	1.794e-6	-0.5749	Predominantly_down	NA	NA
A0A1S3QM65	LOC106593628	Fibronectin	32	4	T1; T2; T4; T6		T1; T2; T4; T6	1	6	-1.2913	1.2913	2.009e-6	-0.9815	Predominantly_down	Module_4	Sustained repression with late rebound
A0A1S3T4G4	LOC100526765	LOW QUALITY PROTEIN: vascular cell adhesion protein 1	3	4	T1; T2; T4; T6	T1; T2; T4	T6	1	6	-2.6562	2.6562	2.283e-6	0.669	Predominantly_up	NA	NA
A0A1S3T4U9	ndufa7	NADH dehydrogenase [ubiquinone] 1 alpha subcomplex subunit 7	3	4	T1; T4; T6; T48	T1; T4; T6; T48		1	48	1.1519	1.1519	2.694e-6	0.8199	Predominantly_up	Module_1	Sustained induction followed by late reversal
A0A1S3T2H8	LOC106613249	Pentraxin-related protein PTX3-like	3	4	T4; T6; T12; T24	T4; T6; T12; T24		4	24	1.8167	1.8167	2.907e-6	1.1773	Predominantly_up	Module_1	Sustained induction followed by late reversal
C0HAL4	P4K2A	Phosphatidylinositol 4-kinase type 2	9	4	T1; T4; T6; T12	T1; T4; T6; T12		1	12	0.7458	0.7458	3.062e-6	0.6962	Predominantly_up	Module_1	Sustained induction followed by late reversal
A0A1S3NJY8	LOC106579838	PDZ and LIM domain protein 2	5	4	T1; T2; T24; T48		T1; T2; T24; T48	1	48	-1.9385	1.9385	3.076e-6	-1.2894	Predominantly_down	Module_1	Sustained induction followed by late reversal
A0A1S3S5A4	LOC106607264	C-type mannose receptor 2-like	18	4	T1; T4; T6; T12		T1; T4; T6; T12	1	12	-1.514	1.514	3.278e-6	-1.3704	Predominantly_down	Module_4	Sustained repression with late rebound
A0A1S3LWZ1	LOC106569067	Laminin subunit gamma-1-like	5	4	T1; T2; T4; T6		T1; T2; T4; T6	1	6	-2.0571	2.0571	3.617e-6	-1.2908	Predominantly_down	Module_2	Early repression followed by recovery/induction
A0A1S3N4N2	fam98a	Protein FAM98A	4	4	T1; T2; T4; T24		T1; T2; T4; T24	1	24	-1.043	1.043	4.351e-6	-0.816	Predominantly_down	Module_2	Early repression followed by recovery/induction
C0HAV1	CATA	Catalase	16	4	T1; T4; T6; T12		T1; T4; T6; T12	1	12	-0.9158	0.9158	4.409e-6	-0.8081	Predominantly_down	Module_4	Sustained repression with late rebound
A0A1S3RJC5	LOC106603326	SH3 domain-binding glutamic acid-rich-like protein	3	4	T1; T2; T4; T12		T1; T2; T4; T12	1	12	-1.0117	1.0117	4.533e-6	-0.8484	Predominantly_down	Module_2	Early repression followed by recovery/induction
B5DGQ1	4EBP	Eukaryotic translation initiation factor 4E binding protein 3-1	2	4	T1; T2; T24; T48		T1; T2; T24; T48	1	48	-1.5561	1.5561	4.662e-6	-1.053	Predominantly_down	Module_2	Early repression followed by recovery/induction
A0A1S3P3N6	LOC106582995	Four and a half LIM domains protein 3-like isoform X1	9	4	T1; T2; T4; T48		T1; T2; T4; T48	1	48	-1.1499	1.1499	4.678e-6	-0.8936	Predominantly_down	Module_2	Early repression followed by recovery/induction
A0A1S3RHY7	LOC106602915	non-specific serine/threonine protein kinase	10	4	T1; T2; T6; T12		T1; T2; T6; T12	1	12	-0.7539	0.7539	5.402e-6	-0.7146	Predominantly_down	Module_4	Sustained repression with late rebound
A0A1S3NCU2	LOC106578672	Uncharacterized protein LOC106578672 isoform X3	2	4	T1; T2; T4; T12		T1; T2; T4; T12	1	12	-3.2121	3.2121	5.464e-6	-2.6686	Predominantly_down	Module_2	Early repression followed by recovery/induction
C0HAJ8	DHRS3	Short-chain dehydrogenase/reductase 3	3	4	T1; T2; T4; T48	T1; T2; T4; T48		1	48	0.9989	0.9989	5.665e-6	0.887	Predominantly_up	Module_3	Transient induction followed by late negative phase
B9ELZ9	PQBP1	Polyglutamine-binding protein 1	1	4	T6; T12; T24; T48	T24; T48	T6; T12	6	48	-1.6661	1.6661	5.669e-6	-0.4276	Predominantly_down	NA	NA
A0A1S3RRH9	LOC106604595	Nucleophosmin	5	4	T1; T4; T6; T12		T1; T4; T6; T12	1	12	-0.6935	0.6935	6.155e-6	-0.679	Predominantly_down	Module_4	Sustained repression with late rebound
A0A1S3PTA1	LOC106587066	Src substrate cortactin-like isoform X3	18	4	T1; T2; T24; T48		T1; T2; T24; T48	1	48	-1.2068	1.2068	6.415e-6	-0.8676	Predominantly_down	Module_1	Sustained induction followed by late reversal
A0A1S3PD57	LOC106584644	Microtubule-associated protein 1B-like isoform X2	12	4	T1; T4; T6; T12	T1; T4; T6; T12		1	12	0.8461	0.8461	6.668e-6	0.7223	Predominantly_up	Module_1	Sustained induction followed by late reversal
A0A1S3LFL0	LOC106566338	Deoxyribonuclease	11	4	T1; T4; T6; T12		T1; T4; T6; T12	1	12	-0.9165	0.9165	8.35e-6	-0.8033	Predominantly_down	Module_4	Sustained repression with late rebound
B5X283	ERH	Enhancer of rudimentary homolog	7	4	T1; T2; T4; T24		T1; T2; T4; T24	1	24	-1.0964	1.0964	8.632e-6	-0.8968	Predominantly_down	Module_2	Early repression followed by recovery/induction
A0A1S3MAL4	LOC106571480	WD repeat-containing protein 26	6	4	T1; T2; T4; T24		T1; T2; T4; T24	1	24	-1.5838	1.5838	1.062e-5	-0.9746	Predominantly_down	NA	NA
B5XAG7	ZN706	Zinc finger protein 706	1	4	T1; T2; T4; T12		T1; T2; T4; T12	1	12	-1.4046	1.4046	1.166e-5	-0.824	Predominantly_down	Module_2	Early repression followed by recovery/induction
A0A1S3N825	LOC106577776	Transmembrane protein 88-like	3	4	T2; T4; T6; T12		T2; T4; T6; T12	2	12	-0.9452	0.9452	1.486e-5	-0.7547	Predominantly_down	Module_4	Sustained repression with late rebound
A0A1S3S2D4	LOC106606648	Protein YIPF	1	4	T1; T2; T4; T6		T1; T2; T4; T6	1	6	-0.9895	0.9895	1.577e-5	-0.8141	Predominantly_down	Module_2	Early repression followed by recovery/induction
A0A1S3S8G5	LOC106607799	Cation-independent mannose-6-phosphate receptor-like	31	4	T1; T2; T6; T12	T1; T2; T6; T12		1	12	0.837	0.837	1.618e-5	0.7372	Predominantly_up	Module_1	Sustained induction followed by late reversal
C0HA79	ZDH13	Palmitoyltransferase	6	4	T1; T4; T6; T12		T1; T4; T6; T12	1	12	-1.0429	1.0429	1.635e-5	-0.7427	Predominantly_down	Module_4	Sustained repression with late rebound
A0A1S3QNE3	LOC106594715	Reelin	3	4	T1; T4; T6; T12		T1; T4; T6; T12	1	12	-1.1188	1.1188	1.676e-5	-0.8335	Predominantly_down	Module_4	Sustained repression with late rebound
A0A1S3MD72	LOC106571937	RNA-binding protein 38	4	4	T1; T4; T6; T12	T1; T4; T6; T12		1	12	0.8126	0.8126	1.695e-5	0.6795	Predominantly_up	Module_1	Sustained induction followed by late reversal
A0A1S3LKQ2	LOC106567106	Rab GDP dissociation inhibitor	34	4	T1; T2; T4; T48		T1; T2; T4; T48	1	48	-1.7784	1.7784	1.715e-5	-1.1501	Predominantly_down	Module_2	Early repression followed by recovery/induction
A0A1S3QJS5	LOC106592796	NAD(P)(+)--arginine ADP-ribosyltransferase	16	4	T1; T4; T6; T12		T1; T4; T6; T12	1	12	-0.8851	0.8851	1.858e-5	-0.7208	Predominantly_down	Module_4	Sustained repression with late rebound
A0A1S3LWN9	LOC106568831	Presequence protease, mitochondrial	16	4	T1; T2; T4; T12	T1; T2; T4; T12		1	12	0.8763	0.8763	1.879e-5	0.7965	Predominantly_up	Module_3	Transient induction followed by late negative phase
B3SRQ2	myd88	Myeloid differentiation primary response protein MyD88	2	4	T6; T12; T24; T48		T6; T12; T24; T48	6	48	-2.7523	2.7523	1.977e-5	-2.5478	Predominantly_down	NA	NA
C0HBK4	CASP3	Caspase-3	9	4	T1; T2; T4; T48		T1; T2; T4; T48	1	48	-1.0341	1.0341	2.14e-5	-0.8794	Predominantly_down	Module_2	Early repression followed by recovery/induction
B5X2W8	PYRD	Dihydroorotate dehydrogenase (quinone), mitochondrial	5	4	T1; T2; T4; T12	T1; T2; T4; T12		1	12	0.6744	0.6744	2.43e-5	0.6563	Predominantly_up	Module_1	Sustained induction followed by late reversal
A0A1S3LP04	LOC106567675	Rab GTPase-binding effector protein 1-like isoform X4	9	4	T1; T2; T4; T12	T1; T2; T4; T12		1	12	1.7743	1.7743	2.608e-5	1.2977	Predominantly_up	Module_3	Transient induction followed by late negative phase
A0A1S3PSW9	LOC106587180	Cytochrome b5-like	4	4	T4; T6; T12; T48	T4; T6; T12; T48		4	48	0.8022	0.8022	2.68e-5	0.7187	Predominantly_up	Module_1	Sustained induction followed by late reversal
A0A1S3RQB3	LOC106604436	Lysosome-associated membrane glycoprotein 2-like isoform X3	2	4	T1; T4; T6; T12	T1; T4; T6; T12		1	12	1.1403	1.1403	2.791e-5	0.9313	Predominantly_up	Module_1	Sustained induction followed by late reversal
A0A1S3NFH3	ptrf	Polymerase I and transcript release factor	35	4	T1; T4; T6; T12		T1; T4; T6; T12	1	12	-0.8389	0.8389	2.859e-5	-0.7281	Predominantly_down	Module_4	Sustained repression with late rebound
A0A1S3MYY2	gtpbp10	GTP-binding protein 10	2	4	T1; T2; T6; T12	T1; T2; T6; T12		1	12	0.943	0.943	3.074e-5	0.8178	Predominantly_up	Module_1	Sustained induction followed by late reversal
A0A1S3SBS3	LOC106608403	High mobility group protein B2-like	13	4	T1; T2; T4; T12		T1; T2; T4; T12	1	12	-0.7746	0.7746	3.074e-5	-0.73	Predominantly_down	Module_4	Sustained repression with late rebound
A0A1S3N5H3	cssa18h10orf11	Leucine-rich repeat-containing protein C10orf11 homolog isoform X1	2	4	T1; T2; T4; T6	T1; T2; T4; T6		1	6	1.1574	1.1574	3.086e-5	0.8632	Predominantly_up	Module_1	Sustained induction followed by late reversal
B5X4F1	PCOC1	Procollagen C-endopeptidase enhancer 1	11	4	T6; T12; T24; T48	T24; T48	T6; T12	6	48	-1.1792	1.1792	3.096e-5	0.0069	Predominantly_up	NA	NA
A0A1S3P3M7	LOC106583015	Calcium/calmodulin-dependent protein kinase type 1-like isoform X1	7	4	T1; T4; T6; T12		T1; T4; T6; T12	1	12	-0.8954	0.8954	3.339e-5	-0.7925	Predominantly_down	Module_4	Sustained repression with late rebound
A0A1S3LGZ3	LOC106566373	ATP synthase subunit b	26	4	T1; T2; T4; T12	T1; T2; T4; T12		1	12	1.1871	1.1871	3.547e-5	0.9138	Predominantly_up	Module_3	Transient induction followed by late negative phase
A0A1S3KS94	LOC106561791	cAMP-regulated phosphoprotein 19-like	1	4	T1; T2; T12; T48		T1; T2; T12; T48	1	48	-0.8916	0.8916	3.688e-5	-0.7908	Predominantly_down	Module_2	Early repression followed by recovery/induction
A0A1S3RT78	cb055	CB055 protein isoform X4	9	4	T2; T4; T6; T12		T2; T4; T6; T12	2	12	-1.039	1.039	3.76e-5	-0.8083	Predominantly_down	Module_4	Sustained repression with late rebound
B5X130	NPL	N-acetylneuraminate lyase	9	4	T1; T4; T6; T12	T1; T4; T6; T12		1	12	0.9774	0.9774	4.639e-5	0.8273	Predominantly_up	Module_1	Sustained induction followed by late reversal
B9EM78	RPAB3	DNA-directed RNA polymerases I, II, and III subunit RPABC3	2	4	T1; T2; T4; T12		T1; T2; T4; T12	1	12	-1.4891	1.4891	4.797e-5	-1.0517	Predominantly_down	Module_2	Early repression followed by recovery/induction
B9ENR5	ERG28	Probable ergosterol biosynthetic protein 28	1	4	T4; T6; T12; T24	T4; T6; T12	T24	4	24	1.0408	1.0408	4.86e-5	0.4149	Predominantly_up	Module_1	Sustained induction followed by late reversal
A0A1S3LG74	LOC106566440	peptidylprolyl isomerase	7	4	T1; T2; T4; T24		T1; T2; T4; T24	1	24	-1.1587	1.1587	5.308e-5	-0.846	Predominantly_down	Module_2	Early repression followed by recovery/induction
A0A1S3Q9R3	LOC106590340	Vesicle-associated membrane protein-associated protein A	4	4	T1; T2; T4; T48		T1; T2; T4; T48	1	48	-1.0045	1.0045	6.595e-5	-0.8129	Predominantly_down	Module_2	Early repression followed by recovery/induction
A0A1S3MM44	LOC106573597	Cold-inducible RNA-binding protein B-like isoform X4	12	4	T1; T2; T4; T48		T1; T2; T4; T48	1	48	-1.2532	1.2532	6.741e-5	-0.9582	Predominantly_down	Module_2	Early repression followed by recovery/induction
A0A1S3SQZ9	LOC106611266	Protein PALS1	12	4	T1; T4; T6; T12		T1; T4; T6; T12	1	12	-0.8487	0.8487	7.181e-5	-0.7688	Predominantly_down	Module_4	Sustained repression with late rebound
A0A1S3PCS9	LOC106584524	Non-muscle caldesmon-like isoform X4	17	4	T1; T2; T6; T12		T1; T2; T6; T12	1	12	-0.8015	0.8015	7.263e-5	-0.6763	Predominantly_down	Module_4	Sustained repression with late rebound
A0A1S3PXX9	sfpq	Splicing factor, proline- and glutamine-rich isoform X2	32	4	T1; T2; T4; T12		T1; T2; T4; T12	1	12	-0.9161	0.9161	7.301e-5	-0.8309	Predominantly_down	Module_2	Early repression followed by recovery/induction
B5DG84	sdr39u1	Epimerase family protein SDR39U1	3	4	T1; T4; T6; T12	T1; T4; T6; T12		1	12	1.0681	1.0681	7.445e-5	0.7384	Predominantly_up	Module_1	Sustained induction followed by late reversal
A0A1S3PAY0	dhcr24	Delta(24)-sterol reductase	6	4	T2; T4; T6; T12	T2; T4; T6; T12		2	12	0.9143	0.9143	7.595e-5	0.7912	Predominantly_up	Module_1	Sustained induction followed by late reversal
A0A1S3L362	smad9	Mothers against decapentaplegic homolog	4	4	T1; T2; T6; T12		T1; T2; T6; T12	1	12	-0.8356	0.8356	7.897e-5	-0.7178	Predominantly_down	Module_4	Sustained repression with late rebound
A0A1S3R023	LOC106598727	Ankyrin-3-like	6	4	T1; T2; T4; T12		T1; T2; T4; T12	1	12	-1.2035	1.2035	8.447e-5	-0.9597	Predominantly_down	NA	NA
A0A1S3MRW5	LOC106574497	Lipid phosphate phosphohydrolase 2-like isoform X1	2	4	T1; T2; T4; T6		T1; T2; T4; T6	1	6	-2.444	2.444	1.038e-4	-1.946	Predominantly_down	Module_2	Early repression followed by recovery/induction
A0A1S3SGG6	LOC106609299	Filamin-C-like isoform X2	24	4	T1; T2; T4; T12		T1; T2; T4; T12	1	12	-1.1419	1.1419	1.13e-4	-0.8768	Predominantly_down	Module_4	Sustained repression with late rebound
A0A1S3T3C0	ctbs	Di-N-acetylchitobiase isoform X1	2	4	T1; T4; T6; T12	T1; T4; T6; T12		1	12	1.0757	1.0757	1.191e-4	0.8728	Predominantly_up	NA	NA
A0A1S3KJV8	LOC106560331	Glutamine synthetase	5	4	T1; T2; T4; T48		T1; T2; T4; T48	1	48	-1.8918	1.8918	1.212e-4	-1.3525	Predominantly_down	Module_2	Early repression followed by recovery/induction
Q8QG64	rbx1	RING-box protein 1	4	4	T1; T4; T6; T12		T1; T4; T6; T12	1	12	-1.1339	1.1339	1.255e-4	-0.7861	Predominantly_down	Module_4	Sustained repression with late rebound
C0HBN8	E2IG5	E2-induced gene 5 protein homolog	2	4	T1; T2; T4; T12	T1; T2; T4; T12		1	12	0.8259	0.8259	1.286e-4	0.681	Predominantly_up	Module_1	Sustained induction followed by late reversal
A0A1S3RH25	LOC106603011	EMILIN-1-like isoform X2	12	4	T1; T2; T6; T12		T1; T2; T6; T12	1	12	-1.8776	1.8776	1.311e-4	-1.3283	Predominantly_down	NA	NA
A0A1S3KQ60	LOC106561246	DnaJ homolog subfamily A member 2-like	10	4	T6; T12; T24; T48	T6; T12; T24; T48		6	48	1.1676	1.1676	1.41e-4	0.9902	Predominantly_up	Module_2	Early repression followed by recovery/induction
A0A1S3Q1Y3	sgce	Epsilon-sarcoglycan	4	4	T1; T4; T6; T12		T1; T4; T6; T12	1	12	-1.1325	1.1325	1.42e-4	-0.8281	Predominantly_down	Module_4	Sustained repression with late rebound
A0A1S3M5S2	LOC106570595	Protein SET-like	11	4	T1; T2; T4; T12		T1; T2; T4; T12	1	12	-1.1393	1.1393	1.494e-4	-0.9125	Predominantly_down	Module_2	Early repression followed by recovery/induction
A0A1S3R1U1	LOC106599131	Plectin-like	48	4	T1; T4; T6; T12		T1; T4; T6; T12	1	12	-1.2261	1.2261	1.507e-4	-1.0639	Predominantly_down	Module_4	Sustained repression with late rebound
A0A1S3KJI1	lmbrd1	Lysosomal cobalamin transport escort protein LMBD1	2	4	T1; T2; T4; T12	T1; T2; T4; T12		1	12	0.8974	0.8974	1.606e-4	0.8358	Predominantly_up	Module_1	Sustained induction followed by late reversal
A0A1S3L0B6	LOC106563193	Vitamin K-dependent gamma-carboxylase	4	4	T1; T2; T6; T12	T1; T2	T6; T12	1	12	0.7211	0.7211	1.728e-4	0.0118	Predominantly_up	Module_3	Transient induction followed by late negative phase
A0A1S3L7T2	aars2	Alanine--tRNA ligase	5	4	T1; T2; T4; T12	T1; T2; T4; T12		1	12	0.9274	0.9274	1.742e-4	0.7678	Predominantly_up	Module_3	Transient induction followed by late negative phase
A0A1S3NZT3	LOC106582367	DnaJ homolog subfamily B member 11	3	4	T1; T4; T6; T12		T1; T4; T6; T12	1	12	-2.2582	2.2582	1.806e-4	-1.3928	Predominantly_down	NA	NA
A0A1S3LAT2	LOC106565443	Matrix metalloproteinase-19-like	5	4	T1; T4; T6; T12		T1; T4; T6; T12	1	12	-2.0263	2.0263	1.988e-4	-1.4166	Predominantly_down	Module_4	Sustained repression with late rebound
A0A1S3Q213	LOC106588950	Granulins-like isoform X2	2	4	T4; T6; T12; T24	T4; T6; T12	T24	4	24	-1.0124	1.0124	2.211e-4	0.356	Predominantly_up	Module_1	Sustained induction followed by late reversal
A0A1S3M1A5	nelfe	Negative elongation factor E	3	4	T1; T2; T4; T12		T1; T2; T4; T12	1	12	-1.1323	1.1323	2.428e-4	-0.8958	Predominantly_down	Module_4	Sustained repression with late rebound
A0A1S3Q9A9	ngdn	Neuroguidin	2	4	T6; T12; T24; T48		T6; T12; T24; T48	6	48	-2.4893	2.4893	2.477e-4	-2.3152	Predominantly_down	NA	NA
A0A1S3PN60	LOC106586222	Plasma membrane ascorbate-dependent reductase CYBRD1	3	4	T1; T2; T4; T24		T1; T2; T4; T24	1	24	-1.3152	1.3152	2.668e-4	-0.9649	Predominantly_down	Module_2	Early repression followed by recovery/induction
A0A1S3PJ17	LOC106585666	Mevalonate kinase	4	4	T1; T2; T4; T12	T1; T2; T4; T12		1	12	1.0712	1.0712	2.85e-4	0.9011	Predominantly_up	Module_1	Sustained induction followed by late reversal
A0A1S3PMY7	LOC106586374	1-phosphatidylinositol-3-phosphate 5-kinase	4	4	T2; T4; T6; T12	T2; T4; T6; T12		2	12	0.9537	0.9537	2.969e-4	0.7721	Predominantly_up	Module_1	Sustained induction followed by late reversal
A0A1S3N0R1	LOC106576316	PRKC apoptosis WT1 regulator protein-like isoform X1	8	4	T6; T12; T24; T48	T24; T48	T6; T12	6	48	-1.3869	1.3869	3.033e-4	-0.235	Predominantly_down	NA	NA
A0A1S3PG11	LOC106585174	Lipid phosphate phosphohydrolase 1-like	2	4	T1; T2; T6; T12	T1; T2; T6; T12		1	12	1.8149	1.8149	3.234e-4	1.4193	Predominantly_up	Module_1	Sustained induction followed by late reversal
A0A1S3KXC6	LOC106562779	Secretory carrier-associated membrane protein	1	4	T2; T4; T6; T12	T4; T6; T12	T2	2	12	1.6299	1.6299	3.422e-4	0.8621	Predominantly_up	Module_2	Early repression followed by recovery/induction
A0A1S3LT11	dab2	Disabled homolog 2 isoform X1	3	4	T1; T2; T12; T24		T1; T2; T12; T24	1	24	-1.1634	1.1634	3.621e-4	-0.7484	Predominantly_down	Module_1	Sustained induction followed by late reversal
A0A1S3L3K8	LOC106564061	ADP-ribosylation factor-binding protein GGA2-like	4	4	T1; T4; T6; T12	T1; T4; T6; T12		1	12	1.149	1.149	3.624e-4	1.0047	Predominantly_up	Module_1	Sustained induction followed by late reversal
A0A1S3S4Y0	LOC106607215	Intercellular adhesion molecule 2-like	4	4	T1; T2; T4; T6		T1; T2; T4; T6	1	6	-1.5971	1.5971	3.735e-4	-1.1732	Predominantly_down	Module_4	Sustained repression with late rebound
A0A1S3P0G2	LOC106582441	L-dopachrome tautomerase	1	4	T1; T4; T6; T12	T1; T4; T6; T12		1	12	3.2819	3.2819	3.915e-4	2.661	Predominantly_up	NA	NA
A0A1S3NQZ7	LOC106580861	non-specific serine/threonine protein kinase	2	4	T4; T6; T12; T24		T4; T6; T12; T24	4	24	-1.1314	1.1314	4.176e-4	-0.9823	Predominantly_down	NA	NA
A0A1S3LVC1	LOC106568727	3-keto-steroid reductase-like isoform X1	8	4	T1; T2; T6; T12	T1; T2; T6; T12		1	12	0.7548	0.7548	4.208e-4	0.6996	Predominantly_up	Module_1	Sustained induction followed by late reversal
A0A1S3QKF4	LOC106593434	Forkhead box protein K1-like	5	4	T1; T2; T4; T48		T1; T2; T4; T48	1	48	-1.7402	1.7402	4.235e-4	-1.1418	Predominantly_down	Module_2	Early repression followed by recovery/induction
A0A1S3PBQ6	LOC106584374	Long-chain-fatty-acid--CoA ligase ACSBG2	9	4	T2; T4; T6; T12	T2; T4; T6; T12		2	12	1.034	1.034	4.339e-4	0.9194	Predominantly_up	Module_1	Sustained induction followed by late reversal
A0A1S3QY14	LOC106598480	Desmoplakin-like	20	4	T6; T12; T24; T48		T6; T12; T24; T48	6	48	-1.3852	1.3852	4.494e-4	-1.1798	Predominantly_down	NA	NA
A0A1S3N2C3	LOC106576725	Cullin-9-like isoform X3	17	4	T4; T6; T12; T24	T4; T6; T12; T24		4	24	0.9389	0.9389	5.16e-4	0.7985	Predominantly_up	NA	NA
A0A1S3KKZ1	map1a	Microtubule-associated protein 1A isoform X2	7	4	T1; T2; T12; T48		T1; T2; T12; T48	1	48	-0.9633	0.9633	5.411e-4	-0.7968	Predominantly_down	Module_2	Early repression followed by recovery/induction
A0A1S3RC34	clcn7	Chloride channel protein	4	4	T1; T2; T6; T12	T1; T2; T6; T12		1	12	0.7946	0.7946	5.426e-4	0.7367	Predominantly_up	Module_1	Sustained induction followed by late reversal
A0A1S3M5Z5	LOC106570725	Uncharacterized protein KIAA1522 homolog isoform X2	3	4	T1; T2; T4; T6	T1; T2; T4; T6		1	6	1.7204	1.7204	5.728e-4	1.0243	Predominantly_up	Module_3	Transient induction followed by late negative phase
A0A1S3T3T5	LOC106613492	26S proteasome non-ATPase regulatory subunit 1	39	4	T1; T2; T4; T12		T1; T2; T4; T12	1	12	-1.279	1.279	5.841e-4	-0.8873	Predominantly_down	Module_2	Early repression followed by recovery/induction
C0H9V3	STX5	Syntaxin-5	5	4	T1; T2; T6; T48		T1; T2; T6; T48	1	48	-1.1489	1.1489	6.175e-4	-0.9263	Predominantly_down	Module_2	Early repression followed by recovery/induction
A0A1S3P0Z6	LOC106582605	Voltage-dependent calcium channel subunit alpha-2/delta-2-like	4	4	T1; T2; T6; T12		T1; T2; T6; T12	1	12	-0.904	0.904	6.341e-4	-0.8388	Predominantly_down	Module_4	Sustained repression with late rebound
A0A1S3SDF3	LOC106608773	Segment polarity protein dishevelled homolog DVL-2-like	4	4	T1; T4; T6; T12		T1; T4; T6; T12	1	12	-0.9838	0.9838	7.426e-4	-0.8466	Predominantly_down	NA	NA
B5X471	PRS23	Serine protease 23	6	4	T2; T6; T12; T48	T2; T6; T12	T48	2	48	0.7714	0.7714	7.655e-4	0.4033	Predominantly_up	Module_1	Sustained induction followed by late reversal
A0A1S3KPW5	kiaa1147	DENN domain-containing protein 11	2	4	T1; T2; T4; T12	T1; T2; T4; T12		1	12	1.1919	1.1919	8.137e-4	1.0952	Predominantly_up	Module_1	Sustained induction followed by late reversal
C0H7J1	CJ125	L-fucose mutarotase	6	4	T1; T4; T6; T12	T1; T4; T6; T12		1	12	1.0311	1.0311	8.164e-4	0.8915	Predominantly_up	Module_1	Sustained induction followed by late reversal
A0A1S3NV77	LOC106581656	Uncharacterized protein LOC106581656 isoform X4	3	4	T2; T4; T6; T12	T4; T6; T12	T2	2	12	1.1027	1.1027	8.205e-4	0.5065	Predominantly_up	Module_2	Early repression followed by recovery/induction
A0A1S3RQB1	LOC106604139	Matrin-3-like	3	4	T1; T2; T4; T6	T1; T2; T4; T6		1	6	3.2382	3.2382	8.218e-4	2.8316	Predominantly_up	Module_3	Transient induction followed by late negative phase
A0A1S3MIP7	LOC106573002	Filamin-A-like	11	4	T1; T2; T4; T12	T1; T2; T4; T12		1	12	1.3378	1.3378	8.462e-4	1.0312	Predominantly_up	Module_1	Sustained induction followed by late reversal
A0A1S3Q0E8	srd5a1	3-oxo-5alpha-steroid 4-dehydrogenase (NADP(+))	1	4	T2; T4; T6; T12	T2; T4; T6; T12		2	12	1.5195	1.5195	0.001099	1.2231	Predominantly_up	Module_1	Sustained induction followed by late reversal
A0A1S3SDU1	LOC106608858	Sushi, von Willebrand factor type A, EGF and pentraxin domain-containing protein 1-like isoform X1	16	4	T1; T2; T6; T12	T1; T2	T6; T12	1	12	-1.0137	1.0137	0.001101	-0.0103	Predominantly_down	Module_3	Transient induction followed by late negative phase
A0A1S3KVF0	LOC106562355	Switch-associated protein 70-like isoform X2	1	4	T1; T2; T12; T24	T1; T2; T12; T24		1	24	0.9886	0.9886	0.001101	0.8439	Predominantly_up	Module_3	Transient induction followed by late negative phase
A0A1S3SDD3	LOC106608759	Diamine acetyltransferase 2-like	3	4	T2; T12; T24; T48		T2; T12; T24; T48	2	48	-0.8408	0.8408	0.001134	-0.7364	Predominantly_down	Module_1	Sustained induction followed by late reversal
A0A1S3RKK6	LOC106603327	Non-histone chromosomal protein HMG-14A-like	2	4	T6; T12; T24; T48		T6; T12; T24; T48	6	48	-1.2536	1.2536	0.001164	-0.9016	Predominantly_down	NA	NA
A0A1S3ML89	armc10	Armadillo repeat-containing protein 10 isoform X1	3	4	T1; T4; T6; T12	T1; T4; T6; T12		1	12	1.3964	1.3964	0.00117	1.0621	Predominantly_up	Module_2	Early repression followed by recovery/induction
A0A1S3LRQ9	LOC106568029	Large ribosomal subunit protein eL42	7	4	T1; T2; T4; T48		T1; T2; T4; T48	1	48	-0.8355	0.8355	0.001303	-0.7479	Predominantly_down	Module_2	Early repression followed by recovery/induction
A0A1S3L3G7	LOC106563924	Phosphatidylinositol 3,4,5-trisphosphate 3-phosphatase TPTE2-like isoform X2	6	4	T1; T6; T12; T24	T1; T6; T12	T24	1	24	-0.7116	0.7116	0.001306	0.3323	Predominantly_up	Module_1	Sustained induction followed by late reversal
A0A1S3QT96	LOC106596517	NADH-ubiquinone oxidoreductase 75 kDa subunit, mitochondrial	12	4	T2; T4; T12; T24	T2; T4; T12; T24		2	24	0.8265	0.8265	0.001307	0.7213	Predominantly_up	Module_3	Transient induction followed by late negative phase
A0A1S3RR93	pigg	GPI ethanolamine phosphate transferase 2	1	4	T4; T6; T12; T24	T4; T6; T12; T24		4	24	1.2456	1.2456	0.001347	0.9853	Predominantly_up	NA	NA
A0A1S3RNY7	LOC106604149	TNFAIP3-interacting protein 1-like isoform X4	4	4	T1; T2; T4; T48		T1; T2; T4; T48	1	48	-1.0317	1.0317	0.001382	-0.8342	Predominantly_down	Module_2	Early repression followed by recovery/induction
A0A1S3SN81	tssc1	Protein TSSC1 isoform X1	3	4	T1; T2; T4; T12		T1; T2; T4; T12	1	12	-1.0309	1.0309	0.001481	-0.7758	Predominantly_down	Module_4	Sustained repression with late rebound
A0A1S3RKA7	LOC106603483	Drebrin-like isoform X2	19	4	T1; T2; T4; T6		T1; T2; T4; T6	1	6	-0.7078	0.7078	0.001533	-0.6736	Predominantly_down	Module_4	Sustained repression with late rebound
A0A1S3LZ33	LOC106569352	Arf-GAP with GTPase, ANK repeat and PH domain-containing protein 3-like isoform X4	2	4	T6; T12; T24; T48	T6; T12; T24; T48		6	48	4.3753	4.3753	0.002065	3.784	Predominantly_up	NA	NA
A0A1S3NPH2	LOC106580584	Glycerol-3-phosphate acyltransferase 3-like	3	4	T1; T4; T6; T12		T1; T4; T6; T12	1	12	-1.054	1.054	0.00209	-0.9096	Predominantly_down	Module_4	Sustained repression with late rebound
A0A1S3RAT6	LOC106601282	Suppressor of SWI4 1 homolog	2	4	T1; T2; T6; T24	T24	T1; T2; T6	1	24	-0.878	0.878	0.002408	-0.3893	Predominantly_down	Module_4	Sustained repression with late rebound
A0A1S3S977	fdft1	Squalene synthase	1	4	T1; T2; T4; T12	T1; T2; T4; T12		1	12	1.4608	1.4608	0.002483	1.2664	Predominantly_up	Module_1	Sustained induction followed by late reversal
A0A1S3MDQ0	LOC106572020	ATPase family AAA domain-containing protein 3-like	9	4	T1; T2; T4; T12	T1; T2; T4; T12		1	12	0.8906	0.8906	0.002628	0.7952	Predominantly_up	Module_3	Transient induction followed by late negative phase
A0A1S3LGJ1	cdk16	Cyclin-dependent kinase 16 isoform X2	3	4	T4; T6; T12; T24	T4; T6; T12; T24		4	24	1.6217	1.6217	0.002684	1.3246	Predominantly_up	Module_2	Early repression followed by recovery/induction
A0A1S3PMT8	creb1	Cyclic AMP-responsive element-binding protein 1 isoform X3	2	4	T1; T4; T6; T12		T1; T4; T6; T12	1	12	-0.9026	0.9026	0.002694	-0.8224	Predominantly_down	NA	NA
A0A1S3KV08	LOC106562268	COP9 signalosome complex subunit 4	16	4	T1; T2; T6; T12		T1; T2; T6; T12	1	12	-1.3824	1.3824	0.002706	-1.2348	Predominantly_down	Module_4	Sustained repression with late rebound
A0A1S3RGK3	slc25a15	Mitochondrial ornithine transporter 1	1	4	T1; T4; T24; T48		T1; T4; T24; T48	1	48	-1.1416	1.1416	0.002968	-0.9415	Predominantly_down	Module_1	Sustained induction followed by late reversal
A0A1S3NN39	LOC106580376	Phosphatidylinositol transfer protein beta isoform	6	4	T4; T12; T24; T48		T4; T12; T24; T48	4	48	-1.0425	1.0425	0.003035	-0.8442	Predominantly_down	Module_3	Transient induction followed by late negative phase
A0A1S3LP45	LOC106567693	Nuclear envelope pore membrane protein POM 121-like isoform X3	2	4	T1; T2; T6; T12		T1; T2; T6; T12	1	12	-0.8652	0.8652	0.003592	-0.7983	Predominantly_down	Module_4	Sustained repression with late rebound
A0A1S3RGW8	LOC106602974	Ras-related protein Rab-1A	22	4	T1; T2; T12; T48	T1; T2; T12; T48		1	48	0.6843	0.6843	0.003803	0.6327	Predominantly_up	Module_3	Transient induction followed by late negative phase
C0H939	ARP2A	Actin-related protein 2-A	23	4	T4; T6; T12; T24	T4; T6; T12; T24		4	24	1.1201	1.1201	0.003963	0.9837	Predominantly_up	Module_2	Early repression followed by recovery/induction
A0A1S3T4L2	LOC106613615	Membralin-like isoform X1	3	4	T1; T2; T4; T12		T1; T2; T4; T12	1	12	-4.6722	4.6722	0.004032	-3.8644	Predominantly_down	NA	NA
A0A1S3QF54	LOC106591778	isocitrate dehydrogenase (NADP(+))	3	4	T1; T2; T4; T12	T1; T2; T4; T12		1	12	0.802	0.802	0.004168	0.7321	Predominantly_up	Module_3	Transient induction followed by late negative phase
A0A1S3L3N7	LOC106564108	Bifunctional apoptosis regulator-like	1	4	T1; T2; T12; T24	T1; T2; T12; T24		1	24	1.165	1.165	0.00445	0.9578	Predominantly_up	Module_4	Sustained repression with late rebound
Q78BU2	LOC106589658	Actin alpha 1-1	43	4	T4; T12; T24; T48	T4; T12; T24; T48		4	48	1.3218	1.3218	0.004657	1.0479	Predominantly_up	Module_4	Sustained repression with late rebound
A0A1S3KMG2	LOC106560961	A-kinase anchor protein 13-like isoform X2	3	4	T1; T2; T6; T12	T1; T2; T6; T12		1	12	0.8157	0.8157	0.00469	0.7173	Predominantly_up	Module_1	Sustained induction followed by late reversal
A0A1S3N9Q2	LOC106577997	Heterogeneous nuclear ribonucleoprotein C-like isoform X3	10	4	T4; T6; T24; T48		T4; T6; T24; T48	4	48	-0.8513	0.8513	0.00484	-0.716	Predominantly_down	Module_3	Transient induction followed by late negative phase
A0A1S3PYI3	LOC106588379	Mucolipin-1-like	2	4	T1; T4; T6; T12	T1; T4; T6; T12		1	12	0.7925	0.7925	0.004948	0.7319	Predominantly_up	Module_1	Sustained induction followed by late reversal
A0A1S3KTJ0	LOC106561980	Dynein light intermediate chain	21	4	T4; T6; T24; T48	T4; T6; T24; T48		4	48	0.9181	0.9181	0.005424	0.7724	Predominantly_up	Module_2	Early repression followed by recovery/induction
A0A1S3N3H4	slc17a5	Sialin isoform X1	1	4	T1; T4; T6; T12	T1; T4; T6; T12		1	12	1.2092	1.2092	0.005588	1.0885	Predominantly_up	Module_1	Sustained induction followed by late reversal
B5XGW5	GNPTG	N-acetylglucosamine-1-phosphotransferase subunit gamma	1	4	T1; T2; T4; T12	T1; T2; T4; T12		1	12	0.7275	0.7275	0.005743	0.6886	Predominantly_up	Module_3	Transient induction followed by late negative phase
A0A1S3NVI9	mettl5	Methyltransferase-like protein 5	1	4	T4; T6; T24; T48	T4; T6; T24; T48		4	48	0.7596	0.7596	0.006717	0.6889	Predominantly_up	Module_4	Sustained repression with late rebound
A0A1S3LCS3	LOC106565731	Serine/threonine-protein phosphatase 4 regulatory subunit 2-B-like isoform X2	4	4	T1; T4; T6; T12		T1; T4; T6; T12	1	12	-0.9022	0.9022	0.00829	-0.6982	Predominantly_down	Module_3	Transient induction followed by late negative phase
A0A1S3RKM4	c2cd2	C2 domain-containing protein 2	1	4	T1; T4; T6; T12	T1; T4; T6; T12		1	12	1.1205	1.1205	0.01028	0.9722	Predominantly_up	NA	NA
A0A1S3SBN0	LOC106608364	Neuroblastoma-amplified sequence-like	2	4	T1; T6; T24; T48		T1; T6; T24; T48	1	48	-2.1408	2.1408	0.01092	-1.8397	Predominantly_down	NA	NA
A0A1S3LQR8	LOC106567881	Solute carrier family 12 member 9	1	4	T1; T4; T6; T12	T1; T4; T6; T12		1	12	1.2094	1.2094	0.01121	1.0909	Predominantly_up	NA	NA
A0A1S3NV07	aldh3a2	Aldehyde dehydrogenase	5	4	T4; T6; T12; T24		T4; T6; T12; T24	4	24	-0.6436	0.6436	0.01195	-0.6137	Predominantly_down	Module_3	Transient induction followed by late negative phase
A0A1S3RMU8	LOC106603641	Microtubule-associated protein RP/EB family member 3-like isoform X2	6	4	T1; T4; T6; T12		T1; T4; T6; T12	1	12	-0.8802	0.8802	0.01276	-0.7236	Predominantly_down	NA	NA
A0A1S3RTX1	LOC106605038	Ubiquinone biosynthesis O-methyltransferase, mitochondrial	2	4	T4; T6; T12; T48	T4; T6; T12; T48		4	48	1.6201	1.6201	0.01961	1.2357	Predominantly_up	Module_2	Early repression followed by recovery/induction
A0A1S3NSL7	LOC106581047	Lissencephaly-1 homolog	13	4	T4; T6; T12; T24		T4; T6; T12; T24	4	24	-1.4282	1.4282	0.02576	-1.2462	Predominantly_down	NA	NA
A0A1S3NQ43	LOC106580607	E3 ubiquitin-protein ligase TRIM11-like	4	4	T1; T2; T4; T12	T1; T2; T4; T12		1	12	1.5696	1.5696	0.03023	1.3724	Predominantly_up	Module_1	Sustained induction followed by late reversal
C0HBC4	MYEF2	Myelin expression factor 2	33	3	T1; T2; T4		T1; T2; T4	1	4	-0.9025	0.9025	3.092e-13	-0.8144	Predominantly_down	Module_2	Early repression followed by recovery/induction
A0A1S3R872	LOC106600942	Alpha-actinin-1	95	3	T1; T2; T4		T1; T2; T4	1	4	-0.923	0.923	4.11e-13	-0.8039	Predominantly_down	Module_2	Early repression followed by recovery/induction
A0A1S3PH10	LOC106585310	Mucin-17-like	10	3	T1; T2; T4		T1; T2; T4	1	4	-1.4702	1.4702	5.289e-13	-1.0293	Predominantly_down	Module_2	Early repression followed by recovery/induction
B9EQ03	FABP7	Fatty acid-binding protein, brain	11	3	T1; T2; T24		T1; T2; T24	1	24	-1.0388	1.0388	5.379e-13	-0.8362	Predominantly_down	Module_2	Early repression followed by recovery/induction
B5XF92	THIO	Thioredoxin	9	3	T1; T2; T24		T1; T2; T24	1	24	-1.3923	1.3923	1.179e-12	-1.0893	Predominantly_down	Module_2	Early repression followed by recovery/induction
A0A1S3Q5U3	LOC106589612	Fatty acid synthase	133	3	T4; T6; T12	T4; T6; T12		4	12	0.7079	0.7079	2.342e-12	0.6636	Predominantly_up	Module_1	Sustained induction followed by late reversal
A0A1S3L3K9	LOC106564086	A-kinase anchor protein 8-like isoform X1	27	3	T1; T2; T4		T1; T2; T4	1	4	-1.0489	1.0489	3.572e-12	-0.8499	Predominantly_down	Module_2	Early repression followed by recovery/induction
A0A1S3P0Q0	LOC106582526	Fibronectin	67	3	T1; T2; T4		T1; T2; T4	1	4	-0.9712	0.9712	7.153e-12	-0.7613	Predominantly_down	Module_4	Sustained repression with late rebound
B5DGG8	rps12	40S ribosomal protein S12	19	3	T1; T2; T4		T1; T2; T4	1	4	-1.2938	1.2938	1.177e-11	-1.0563	Predominantly_down	Module_2	Early repression followed by recovery/induction
A0A1S3LBU1	LOC106565634	Nuclear ubiquitous casein and cyclin-dependent kinase substrate 1-like isoform X1	2	3	T1; T2; T12		T1; T2; T12	1	12	-2.1382	2.1382	1.387e-11	-1.2242	Predominantly_down	Module_2	Early repression followed by recovery/induction
A0A088N6K8	LOC106586855	IFNGR2	1	3	T1; T4; T12	T1; T4; T12		1	12	1.9608	1.9608	1.749e-11	1.2636	Predominantly_up	Module_1	Sustained induction followed by late reversal
A0A1S3NKD2	ppp1cc	Serine/threonine-protein phosphatase	20	3	T1; T2; T4		T1; T2; T4	1	4	-1.0215	1.0215	1.863e-11	-0.8822	Predominantly_down	Module_2	Early repression followed by recovery/induction
A0A1S3PW89	LOC106587533	Coatomer subunit beta	24	3	T1; T2; T4		T1; T2; T4	1	4	-1.3859	1.3859	1.886e-11	-1.1466	Predominantly_down	Module_2	Early repression followed by recovery/induction
A0A1S3NSF9	LOC106581119	Non-histone chromosomal protein HMG-14-like	4	3	T1; T2; T12		T1; T2; T12	1	12	-2.0533	2.0533	2.267e-11	-1.264	Predominantly_down	Module_2	Early repression followed by recovery/induction
A0A1S3LFC9	LOC106566294	Tumor protein D54-like isoform X1	9	3	T1; T2; T12		T1; T2; T12	1	12	-0.8472	0.8472	6.009e-11	-0.7292	Predominantly_down	Module_2	Early repression followed by recovery/induction
A0A1S3NEU8	tgfi1	Transforming growth factor beta-1-induced transcript 1 protein isoform X1	10	3	T1; T2; T4		T1; T2; T4	1	4	-1.212	1.212	1.267e-10	-0.926	Predominantly_down	Module_2	Early repression followed by recovery/induction
A0A1S3QCP1	LOC106591099	Uncharacterized protein LOC106591099 isoform X1	9	3	T1; T2; T4		T1; T2; T4	1	4	-1.211	1.211	1.797e-10	-1.043	Predominantly_down	Module_2	Early repression followed by recovery/induction
A0A1S3SIX4	cpsf6	Cleavage and polyadenylation specificity factor subunit 6	12	3	T1; T2; T4		T1; T2; T4	1	4	-0.9905	0.9905	1.823e-10	-0.8556	Predominantly_down	Module_2	Early repression followed by recovery/induction
A0A1S3SDI9	LOC106608788	Multiple PDZ domain protein-like isoform X3	39	3	T1; T4; T12		T1; T4; T12	1	12	-0.719	0.719	1.91e-10	-0.6883	Predominantly_down	Module_4	Sustained repression with late rebound
P02769	ALB	Albumin	17	3	T1; T2; T24	T1; T2; T24		1	24	1.1123	1.1123	2.015e-10	0.849	Predominantly_up	Module_3	Transient induction followed by late negative phase
A0A1S3QI17	LOC106592621	Calcium-regulated heat stable protein 1-like	7	3	T1; T2; T12		T1; T2; T12	1	12	-1.7619	1.7619	3.506e-10	-1.3117	Predominantly_down	Module_2	Early repression followed by recovery/induction
A0A1S3R432	LOC106600082	Histone H4	23	3	T1; T2; T4		T1; T2; T4	1	4	-0.7916	0.7916	4.877e-10	-0.7211	Predominantly_down	Module_2	Early repression followed by recovery/induction
A0A1S3LNH9	LOC106567579	14-3-3 protein epsilon	12	3	T1; T2; T4		T1; T2; T4	1	4	-0.9746	0.9746	5.537e-10	-0.8535	Predominantly_down	Module_2	Early repression followed by recovery/induction
A0A1S3R8I5	LOC106601199	Myosin-10-like isoform X2	131	3	T1; T2; T4		T1; T2; T4	1	4	-0.6963	0.6963	1.165e-9	-0.6617	Predominantly_down	Module_4	Sustained repression with late rebound
A0A1S3SL00	anp32b	Acidic leucine-rich nuclear phosphoprotein 32 family member	8	3	T1; T2; T4		T1; T2; T4	1	4	-1.2522	1.2522	1.226e-9	-1.1011	Predominantly_down	Module_2	Early repression followed by recovery/induction
B5XFW4	FABP7	Fatty acid-binding protein, brain	13	3	T1; T2; T24		T1; T2; T24	1	24	-1.1966	1.1966	1.459e-9	-0.9796	Predominantly_down	Module_2	Early repression followed by recovery/induction
C0H7M7	RL23	Large ribosomal subunit protein uL14	13	3	T1; T2; T6		T1; T2; T6	1	6	-0.7693	0.7693	1.504e-9	-0.7125	Predominantly_down	Module_4	Sustained repression with late rebound
B5X5Y8	RU1C	U1 small nuclear ribonucleoprotein C	3	3	T1; T2; T4		T1; T2; T4	1	4	-1.0918	1.0918	1.514e-9	-0.9801	Predominantly_down	Module_2	Early repression followed by recovery/induction
A0A1S3N4A6	LOC100380625	Spectrin beta chain	98	3	T1; T2; T12		T1; T2; T12	1	12	-0.7896	0.7896	1.579e-9	-0.6715	Predominantly_down	Module_4	Sustained repression with late rebound
A0A1S3NTK5	LOC106581311	long-chain-fatty-acid--CoA ligase	14	3	T1; T2; T12	T1; T2; T12		1	12	0.6724	0.6724	2.21e-9	0.6503	Predominantly_up	Module_1	Sustained induction followed by late reversal
A0A1S3M7L2	LOC106571081	EMILIN-1-like isoform X1	28	3	T4; T6; T12		T4; T6; T12	4	12	-1.0629	1.0629	2.23e-9	-1.0054	Predominantly_down	Module_4	Sustained repression with late rebound
B5X5H6	ATOX1	Copper transport protein ATOX1	6	3	T1; T2; T12		T1; T2; T12	1	12	-1.4344	1.4344	2.277e-9	-1.1338	Predominantly_down	Module_2	Early repression followed by recovery/induction
B5XE87	SC61B	Protein transport protein Sec61 subunit beta	5	3	T1; T2; T6		T1; T2; T6	1	6	-0.9982	0.9982	3.226e-9	-0.8645	Predominantly_down	Module_4	Sustained repression with late rebound
B5XBB1	SMD3	Small nuclear ribonucleoprotein Sm D3	9	3	T1; T2; T4		T1; T2; T4	1	4	-0.8863	0.8863	3.789e-9	-0.7289	Predominantly_down	Module_2	Early repression followed by recovery/induction
A0A1S3KKX1	LOC106560733	Pyruvate carboxylase, mitochondrial-like	1	3	T1; T2; T4	T1; T2; T4		1	4	2.0001	2.0001	5.724e-9	1.7114	Predominantly_up	Module_3	Transient induction followed by late negative phase
A0A1S3RLP6	LOC106603483	Drebrin-like isoform X3	19	3	T1; T2; T4		T1; T2; T4	1	4	-0.6825	0.6825	8.008e-9	-0.65	Predominantly_down	Module_4	Sustained repression with late rebound
B5X9X0	S10A1	Protein S100	7	3	T1; T2; T4		T1; T2; T4	1	4	-1.2337	1.2337	1.081e-8	-1.0383	Predominantly_down	Module_2	Early repression followed by recovery/induction
B9ELK2	FKB1A	peptidylprolyl isomerase	10	3	T1; T2; T4		T1; T2; T4	1	4	-1.0487	1.0487	1.172e-8	-0.9265	Predominantly_down	Module_2	Early repression followed by recovery/induction
A0A1S3RWJ3	LOC106605297	Uncharacterized protein LOC106605297	8	3	T1; T2; T4		T1; T2; T4	1	4	-0.8231	0.8231	1.303e-8	-0.7038	Predominantly_down	Module_2	Early repression followed by recovery/induction
B5DGP7	LOC106586966	Endothelial differentiation-related factor 1 homolog	6	3	T2; T6; T12		T2; T6; T12	2	12	-1.1156	1.1156	1.843e-8	-0.788	Predominantly_down	Module_2	Early repression followed by recovery/induction
A0A1S3MGG2	LOC106572544	Membrane cofactor protein-like isoform X3	13	3	T1; T2; T4		T1; T2; T4	1	4	-1.0434	1.0434	2.093e-8	-0.944	Predominantly_down	Module_2	Early repression followed by recovery/induction
A0A1S3L3A7	LOC106564005	Actin, cytoplasmic 1-like	65	3	T1; T2; T4		T1; T2; T4	1	4	-0.7424	0.7424	2.727e-8	-0.7029	Predominantly_down	Module_2	Early repression followed by recovery/induction
B5XGL3	QCR6	Cytochrome b-c1 complex subunit 6	4	3	T1; T2; T4		T1; T2; T4	1	4	-0.9051	0.9051	2.746e-8	-0.783	Predominantly_down	Module_2	Early repression followed by recovery/induction
A0A1S3N0W7	LOC106576424	Myotrophin	12	3	T1; T2; T24		T1; T2; T24	1	24	-0.8822	0.8822	3.298e-8	-0.7565	Predominantly_down	Module_2	Early repression followed by recovery/induction
A0A1S3R881	LOC106601015	ATP-citrate synthase	85	3	T4; T6; T12	T4; T6; T12		4	12	0.6385	0.6385	3.74e-8	0.6169	Predominantly_up	Module_1	Sustained induction followed by late reversal
A0A1S3L8R7	LOC106564899	Nascent polypeptide-associated complex subunit alpha, muscle-specific form-like	9	3	T1; T2; T12		T1; T2; T12	1	12	-1.0378	1.0378	4.152e-8	-0.7674	Predominantly_down	Module_2	Early repression followed by recovery/induction
A0A1S3L3K3	LOC106564051	PDZ and LIM domain protein 5-like isoform X1	14	3	T4; T6; T12	T4; T6; T12		4	12	0.8471	0.8471	6.821e-8	0.8017	Predominantly_up	Module_1	Sustained induction followed by late reversal
B5X4P4	CATB	Cathepsin B	16	3	T1; T6; T12	T1; T6; T12		1	12	0.8367	0.8367	7.224e-8	0.7184	Predominantly_up	Module_1	Sustained induction followed by late reversal
A0A1S3M4U0	LOC106570366	Glutathione S-transferase A-like	10	3	T1; T2; T12		T1; T2; T12	1	12	-0.7346	0.7346	8.115e-8	-0.6863	Predominantly_down	Module_4	Sustained repression with late rebound
A0A1S3QDT8	LOC106590937	Tetraspanin-18-like	2	3	T1; T2; T4		T1; T2; T4	1	4	-1.158	1.158	8.214e-8	-1.0235	Predominantly_down	Module_2	Early repression followed by recovery/induction
A0A1S3T1F1	LOC106613061	ES1 protein homolog, mitochondrial-like	13	3	T1; T2; T4		T1; T2; T4	1	4	-1.0007	1.0007	9.707e-8	-0.8593	Predominantly_down	Module_2	Early repression followed by recovery/induction
A0A1S3R9Z9	LOC106601138	Protein FAM134C-like	2	3	T1; T2; T4		T1; T2; T4	1	4	-1.6217	1.6217	1.305e-7	-1.2682	Predominantly_down	Module_2	Early repression followed by recovery/induction
A0A1S3NIB0	LOC106579615	Polyadenylate-binding protein 2-like isoform X3	7	3	T1; T2; T4		T1; T2; T4	1	4	-0.7388	0.7388	1.353e-7	-0.6708	Predominantly_down	Module_2	Early repression followed by recovery/induction
A0A1S3LIQ8	cnbp	CCHC-type zinc finger nucleic acid binding protein	12	3	T2; T4; T48		T2; T4; T48	2	48	-1.2955	1.2955	1.591e-7	-0.856	Predominantly_down	Module_2	Early repression followed by recovery/induction
A0A1S3LA21	LOC106565114	Transmembrane protein 263-like	5	3	T1; T2; T24	T24	T1; T2	1	24	-1.4769	1.4769	1.669e-7	-0.4552	Predominantly_down	Module_2	Early repression followed by recovery/induction
A0A1S3MH24	LOC106572586	Chromobox protein homolog 5-like	12	3	T1; T2; T4		T1; T2; T4	1	4	-0.8661	0.8661	1.756e-7	-0.7402	Predominantly_down	Module_4	Sustained repression with late rebound
A0A1S3MGA6	LOC106572444	Proteolipid protein 2	1	3	T1; T4; T6		T1; T4; T6	1	6	-1.3452	1.3452	2.059e-7	-1.0502	Predominantly_down	Module_4	Sustained repression with late rebound
A0A1S3LC88	LOC106565702	Nuclear pore complex protein Nup214-like isoform X3	9	3	T1; T2; T48		T1; T2; T48	1	48	-0.9201	0.9201	2.281e-7	-0.752	Predominantly_down	Module_2	Early repression followed by recovery/induction
A0A1S3MMS3	LOC106573518	Maestro heat-like repeat-containing protein family member 1	8	3	T1; T6; T12	T1; T6; T12		1	12	0.8285	0.8285	2.442e-7	0.7307	Predominantly_up	Module_1	Sustained induction followed by late reversal
A0A1S3NEK6	LOC106578992	Prolyl 4-hydroxylase subunit alpha-1	25	3	T4; T6; T12		T4; T6; T12	4	12	-0.6308	0.6308	2.506e-7	-0.6292	Predominantly_down	Module_4	Sustained repression with late rebound
A0A1S3RYS0	LOC106605631	Transmembrane protein 91-like	2	3	T1; T2; T4		T1; T2; T4	1	4	-1.6026	1.6026	2.67e-7	-1.1878	Predominantly_down	Module_2	Early repression followed by recovery/induction
B5X5S9	RL36	60S ribosomal protein L36	14	3	T1; T2; T4		T1; T2; T4	1	4	-0.9661	0.9661	2.859e-7	-0.9353	Predominantly_down	Module_2	Early repression followed by recovery/induction
A0A1S3S575	LOC106607249	LIM and SH3 domain protein 1	20	3	T1; T2; T48		T1; T2; T48	1	48	-0.9555	0.9555	2.91e-7	-0.7697	Predominantly_down	Module_2	Early repression followed by recovery/induction
A0A1S3STN2	LOC106611724	RNA-binding motif protein, X chromosome-like isoform X1	20	3	T1; T2; T4		T1; T2; T4	1	4	-1.0292	1.0292	3.47e-7	-0.8065	Predominantly_down	Module_2	Early repression followed by recovery/induction
B5X2I1	GABT	4-aminobutyrate aminotransferase, mitochondrial	21	3	T2; T4; T6		T2; T4; T6	2	6	-1.8135	1.8135	3.949e-7	-1.4049	Predominantly_down	NA	NA
A0A1S3PRL3	adam9	Disintegrin and metalloproteinase domain-containing protein 9 isoform X3	4	3	T1; T2; T4		T1; T2; T4	1	4	-1.3225	1.3225	4.041e-7	-1.1237	Predominantly_down	Module_2	Early repression followed by recovery/induction
A0A1S3LW27	LOC106568726	Plasminogen activator inhibitor 1 RNA-binding protein-like isoform X2	3	3	T1; T2; T6		T1; T2; T6	1	6	-1.2564	1.2564	4.091e-7	-0.8432	Predominantly_down	Module_2	Early repression followed by recovery/induction
M4V2F4	rs26	40S ribosomal protein S26	4	3	T1; T2; T4		T1; T2; T4	1	4	-0.9952	0.9952	6.201e-7	-0.8991	Predominantly_down	Module_2	Early repression followed by recovery/induction
A0A1S3SFU3	LOC106609206	Synaptophysin-like protein 1	1	3	T1; T12; T24		T1; T12; T24	1	24	-1.0334	1.0334	7.216e-7	-0.8409	Predominantly_down	Module_2	Early repression followed by recovery/induction
A0A1S3P9K9	LOC106584039	proline--tRNA ligase	3	3	T1; T2; T4		T1; T2; T4	1	4	-2.7071	2.7071	7.634e-7	-2.482	Predominantly_down	NA	NA
A0A1S3S0V0	LOC106606250	39S ribosomal protein L12, mitochondrial-like isoform X1	7	3	T1; T6; T12	T1; T6; T12		1	12	0.8215	0.8215	7.659e-7	0.7647	Predominantly_up	Module_1	Sustained induction followed by late reversal
B9ENC7	H1	Histone H1	2	3	T1; T4; T6		T1; T4; T6	1	6	-1.846	1.846	7.796e-7	-1.5203	Predominantly_down	Module_4	Sustained repression with late rebound
B5X953	STMN1	Stathmin	9	3	T1; T2; T12		T1; T2; T12	1	12	-0.8572	0.8572	8.313e-7	-0.7025	Predominantly_down	Module_4	Sustained repression with late rebound
A0A1S3P9M7	LOC106584054	Histone-binding protein N1/N2-like isoform X2	5	3	T1; T2; T4		T1; T2; T4	1	4	-1.5148	1.5148	8.733e-7	-1.1879	Predominantly_down	Module_2	Early repression followed by recovery/induction
P68871	HBB	Hemoglobin subunit beta	1	3	T1; T2; T48	T1; T2; T48		1	48	1.3826	1.3826	8.954e-7	0.9104	Predominantly_up	Module_3	Transient induction followed by late negative phase
A0A1S3MIN6	LOC106573007	cholestenol Delta-isomerase	5	3	T1; T2; T6	T1; T2; T6		1	6	0.7615	0.7615	9.491e-7	0.725	Predominantly_up	Module_1	Sustained induction followed by late reversal
A0A1S3SN63	pxdn	Peroxidasin homolog isoform X2	7	3	T1; T4; T6		T1; T4; T6	1	6	-1.258	1.258	9.737e-7	-1.2192	Predominantly_down	Module_4	Sustained repression with late rebound
B5XBH7	RO32	Heterogeneous nuclear ribonucleoprotein A3 homolog 2	8	3	T1; T2; T6		T1; T2; T6	1	6	-0.7884	0.7884	1.004e-6	-0.7129	Predominantly_down	Module_2	Early repression followed by recovery/induction
B9EN56	ELOC	Elongin-C	9	3	T1; T2; T4		T1; T2; T4	1	4	-1.7878	1.7878	1.188e-6	-1.4184	Predominantly_down	Module_2	Early repression followed by recovery/induction
A0A1S3R756	amdhd2	N-acetylglucosamine-6-phosphate deacetylase	8	3	T4; T6; T12	T4; T6; T12		4	12	0.7271	0.7271	1.349e-6	0.6646	Predominantly_up	Module_1	Sustained induction followed by late reversal
B5X6Q9	IF1AX	Eukaryotic translation initiation factor 4C	7	3	T1; T2; T24		T1; T2; T24	1	24	-0.6645	0.6645	1.506e-6	-0.6222	Predominantly_down	Module_2	Early repression followed by recovery/induction
B5DFV6	ctsd	Cathepsin D	10	3	T1; T4; T12	T1; T4; T12		1	12	0.908	0.908	1.667e-6	0.8576	Predominantly_up	Module_1	Sustained induction followed by late reversal
Q6R758	fabp3	Fatty acid-binding protein, heart	13	3	T1; T24; T48	T24; T48	T1	1	48	1.2345	1.2345	1.741e-6	0.4059	Predominantly_up	Module_4	Sustained repression with late rebound
A0A1S3LK79	LOC106567061	Sentrin-specific protease 1-like	4	3	T1; T2; T24	T1; T2; T24		1	24	1.2347	1.2347	1.773e-6	1.1066	Predominantly_up	Module_3	Transient induction followed by late negative phase
B5X4N6	CCND2	G1/S-specific cyclin-D2	5	3	T1; T2; T6	T1; T2; T6		1	6	1.2701	1.2701	1.939e-6	0.9087	Predominantly_up	Module_3	Transient induction followed by late negative phase
M4V2E4	LOC101448046	Serine protease-like protein	5	3	T6; T12; T24	T24	T6; T12	6	24	-2.629	2.629	2.03e-6	-1.1895	Predominantly_down	NA	NA
A0A1S3RRE8	hnrpg	Heterogeneous nuclear ribonucleoprotein G isoform X2	12	3	T1; T2; T4		T1; T2; T4	1	4	-1.3772	1.3772	2.22e-6	-0.9454	Predominantly_down	Module_2	Early repression followed by recovery/induction
A0A1S3L330	LOC106563910	Hephaestin-like protein 1	16	3	T1; T2; T4		T1; T2; T4	1	4	-0.8015	0.8015	2.291e-6	-0.7663	Predominantly_down	Module_4	Sustained repression with late rebound
A0A1S3RZR8	LOC106605968	Maestro heat-like repeat-containing protein family member 1	7	3	T1; T6; T12	T1; T6; T12		1	12	0.7909	0.7909	2.465e-6	0.7412	Predominantly_up	Module_1	Sustained induction followed by late reversal
B5X9S6	I14K	14 kDa transmembrane protein	3	3	T1; T12; T24	T1; T12; T24		1	24	2.4722	2.4722	2.467e-6	1.5189	Predominantly_up	Module_2	Early repression followed by recovery/induction
A0A1S3NZD5	LOC106582314	MOB-like protein phocein	3	3	T1; T2; T4		T1; T2; T4	1	4	-0.812	0.812	2.573e-6	-0.7075	Predominantly_down	Module_2	Early repression followed by recovery/induction
A0A1S3SJ27	LOC106609848	Cullin-associated NEDD8-dissociated protein 1-like	4	3	T1; T2; T4		T1; T2; T4	1	4	-1.2071	1.2071	2.688e-6	-0.9654	Predominantly_down	Module_2	Early repression followed by recovery/induction
C0H7U5	ZN706	Zinc finger protein 706	2	3	T1; T2; T4		T1; T2; T4	1	4	-1.8678	1.8678	2.925e-6	-1.3399	Predominantly_down	Module_2	Early repression followed by recovery/induction
B5X6R2	RL35	Large ribosomal subunit protein uL29	9	3	T2; T24; T48		T2; T24; T48	2	48	-0.8861	0.8861	3.159e-6	-0.7059	Predominantly_down	Module_2	Early repression followed by recovery/induction
B5XFP1	BAF	Barrier-to-autointegration factor	9	3	T1; T2; T6		T1; T2; T6	1	6	-0.9495	0.9495	3.164e-6	-0.7656	Predominantly_down	Module_2	Early repression followed by recovery/induction
C0HAN8	CNPY4	Canopy 4	4	3	T1; T2; T4		T1; T2; T4	1	4	-0.8328	0.8328	3.189e-6	-0.7437	Predominantly_down	Module_2	Early repression followed by recovery/induction
A0A1S3PU95	LOC106587416	Transcriptional repressor CTCF-like isoform X2	13	3	T1; T2; T4		T1; T2; T4	1	4	-0.8494	0.8494	3.348e-6	-0.7916	Predominantly_down	Module_2	Early repression followed by recovery/induction
Q06830	PRDX1	Peroxiredoxin-1	4	3	T1; T2; T24		T1; T2; T24	1	24	-1.642	1.642	3.802e-6	-1.0642	Predominantly_down	Module_2	Early repression followed by recovery/induction
A0A1S3STR0	LOC106611723	Transmembrane 9 superfamily member	7	3	T1; T2; T4		T1; T2; T4	1	4	-0.9283	0.9283	3.942e-6	-0.8885	Predominantly_down	Module_2	Early repression followed by recovery/induction
A0A1S3PAY6	prrc2c	Protein PRRC2C isoform X3	1	3	T1; T2; T4		T1; T2; T4	1	4	-2.8638	2.8638	4.518e-6	-1.8506	Predominantly_down	Module_2	Early repression followed by recovery/induction
A0A1S3MIJ3	LOC106572881	A-kinase anchor protein 2-like	14	3	T1; T2; T48		T1; T2; T48	1	48	-1.0901	1.0901	5.463e-6	-0.8522	Predominantly_down	Module_2	Early repression followed by recovery/induction
A0A1S3N6L5	entpd1	Ectonucleoside triphosphate diphosphohydrolase 1	5	3	T4; T6; T12		T4; T6; T12	4	12	-0.8114	0.8114	5.924e-6	-0.7425	Predominantly_down	Module_4	Sustained repression with late rebound
A0A1S3PX24	LOC106587683	Large ribosomal subunit protein mL45	6	3	T1; T2; T4	T1; T2; T4		1	4	0.7279	0.7279	6.667e-6	0.6438	Predominantly_up	Module_3	Transient induction followed by late negative phase
A0A1S3Q687	perp	P53 apoptosis effector related to PMP-22	1	3	T1; T2; T4		T1; T2; T4	1	4	-0.9397	0.9397	6.784e-6	-0.8554	Predominantly_down	Module_2	Early repression followed by recovery/induction
A0A1S3M6P9	LOC106570898	BMP-2-inducible protein kinase-like isoform X1	2	3	T2; T6; T48	T6	T2; T48	2	48	-0.979	0.979	7.014e-6	-0.4014	Predominantly_down	Module_1	Sustained induction followed by late reversal
A0A1S3PBY9	LOC106584400	UBX domain-containing protein 6-like	3	3	T1; T2; T4	T1; T2; T4		1	4	1.8709	1.8709	7.696e-6	1.7625	Predominantly_up	NA	NA
A0A1S3P972	LOC106583949	Apoptosis regulator BAX-like isoform X1	1	3	T1; T2; T4		T1; T2; T4	1	4	-0.8116	0.8116	8.328e-6	-0.7566	Predominantly_down	Module_2	Early repression followed by recovery/induction
A0A1S3MYF0	LOC106575667	Importin-5-like	19	3	T1; T2; T4		T1; T2; T4	1	4	-0.9653	0.9653	8.379e-6	-0.8397	Predominantly_down	Module_2	Early repression followed by recovery/induction
A0A1S3KL11	LOC106560694	Junctional adhesion molecule A	4	3	T4; T6; T12		T4; T6; T12	4	12	-0.8453	0.8453	8.442e-6	-0.7051	Predominantly_down	Module_4	Sustained repression with late rebound
A0A1S3SVA1	pdlim3	PDZ and LIM domain protein 3	10	3	T1; T2; T12		T1; T2; T12	1	12	-0.8731	0.8731	8.81e-6	-0.7703	Predominantly_down	Module_2	Early repression followed by recovery/induction
A0A1S3KNL3	LOC106561083	Tripartite motif-containing protein 16-like	6	3	T1; T2; T4		T1; T2; T4	1	4	-1.3093	1.3093	8.891e-6	-1.18	Predominantly_down	Module_2	Early repression followed by recovery/induction
A0A1S3QL22	LOC106593905	Eukaryotic translation initiation factor 3 subunit B	40	3	T1; T2; T4		T1; T2; T4	1	4	-0.8286	0.8286	8.978e-6	-0.7509	Predominantly_down	Module_2	Early repression followed by recovery/induction
A0A1S3QZ62	LOC106598901	Selenoprotein F	1	3	T1; T2; T4		T1; T2; T4	1	4	-1.2483	1.2483	9.306e-6	-0.9927	Predominantly_down	Module_2	Early repression followed by recovery/induction
B5X9J2	MGST3	Microsomal glutathione S-transferase 3	2	3	T1; T2; T4		T1; T2; T4	1	4	-0.8416	0.8416	9.371e-6	-0.7206	Predominantly_down	Module_2	Early repression followed by recovery/induction
A0A1S3PEN0	LOC106584976	RNA-binding protein EWS-like isoform X4	8	3	T1; T2; T4		T1; T2; T4	1	4	-1.1102	1.1102	9.808e-6	-0.9304	Predominantly_down	Module_2	Early repression followed by recovery/induction
B5X224	FUBP3	Far upstream element-binding protein 3	28	3	T1; T2; T6		T1; T2; T6	1	6	-1.5127	1.5127	1.01e-5	-1.1984	Predominantly_down	Module_4	Sustained repression with late rebound
A0A1S3M9G4	LOC106571359	Band 4.1-like protein 2 isoform X1	15	3	T1; T4; T6		T1; T4; T6	1	6	-1.3334	1.3334	1.181e-5	-0.9914	Predominantly_down	Module_4	Sustained repression with late rebound
A0A1S3NEH1	ima5	Importin subunit alpha	5	3	T1; T2; T4		T1; T2; T4	1	4	-1.0874	1.0874	1.245e-5	-0.8691	Predominantly_down	Module_2	Early repression followed by recovery/induction
A0A1S3NJG7	hps4	Light ear protein isoform X1	1	3	T4; T6; T12	T4; T6; T12		4	12	1.4047	1.4047	1.36e-5	1.293	Predominantly_up	NA	NA
A0A1S3T1Q4	LOC106613113	28S ribosomal protein S22, mitochondrial-like	4	3	T1; T6; T12	T1; T6; T12		1	12	0.6496	0.6496	1.38e-5	0.6169	Predominantly_up	Module_1	Sustained induction followed by late reversal
A0A1S3SN45	LOC106610753	Tyrosine-protein kinase receptor	5	3	T1; T2; T4		T1; T2; T4	1	4	-1.2044	1.2044	1.419e-5	-1.0935	Predominantly_down	Module_4	Sustained repression with late rebound
B5XFJ4	APOO	MICOS complex subunit	5	3	T2; T4; T12	T2; T4; T12		2	12	0.7983	0.7983	1.443e-5	0.6843	Predominantly_up	Module_1	Sustained induction followed by late reversal
B5XBP9	TM14C	Transmembrane protein 14C	2	3	T2; T12; T24	T2; T12; T24		2	24	0.9382	0.9382	1.774e-5	0.8056	Predominantly_up	Module_4	Sustained repression with late rebound
A0A1S3M604	LOC106570662	tRNA selenocysteine-associated protein 1	4	3	T1; T2; T4		T1; T2; T4	1	4	-0.9433	0.9433	1.813e-5	-0.8854	Predominantly_down	Module_2	Early repression followed by recovery/induction
B5DGY4	RS3	DNA-(apurinic or apyrimidinic site) lyase	35	3	T2; T4; T6		T2; T4; T6	2	6	-1.039	1.039	1.827e-5	-0.7936	Predominantly_down	Module_4	Sustained repression with late rebound
A0A1S3LAL8	LOC106565422	Guanine nucleotide exchange factor MSS4-like	3	3	T1; T2; T12		T1; T2; T12	1	12	-1.3942	1.3942	1.896e-5	-0.9661	Predominantly_down	Module_2	Early repression followed by recovery/induction
A0A1S3NUL3	LOC106581407	Ragulator complex protein LAMTOR1	7	3	T1; T4; T12	T1; T4; T12		1	12	0.7619	0.7619	1.997e-5	0.6903	Predominantly_up	Module_1	Sustained induction followed by late reversal
A0A1S3R8D6	f10a1	Hsc70-interacting protein isoform X1	11	3	T1; T2; T4		T1; T2; T4	1	4	-0.7712	0.7712	2.013e-5	-0.7095	Predominantly_down	Module_2	Early repression followed by recovery/induction
A0A1S3QA11	LOC106590364	Serine/threonine-protein kinase RIO3	10	3	T1; T2; T48		T1; T2; T48	1	48	-1.9756	1.9756	2.09e-5	-1.654	Predominantly_down	Module_1	Sustained induction followed by late reversal
Q91473	hbb	Hemoglobin subunit beta	6	3	T6; T24; T48		T6; T24; T48	6	48	-3.5838	3.5838	2.216e-5	-3.4711	Predominantly_down	NA	NA
A0A1S3LSH9	LOC106568278	Phosphatidylinositol transfer protein beta isoform	4	3	T1; T2; T4		T1; T2; T4	1	4	-0.8507	0.8507	2.294e-5	-0.7441	Predominantly_down	Module_2	Early repression followed by recovery/induction
A0A1S3N4M0	LOC106577156	Uncharacterized protein LOC106577156	2	3	T1; T2; T12		T1; T2; T12	1	12	-1.1182	1.1182	2.297e-5	-1.0124	Predominantly_down	Module_2	Early repression followed by recovery/induction
A0A1S3PWL3	LOC106587953	RBR-type E3 ubiquitin transferase	5	3	T1; T2; T4		T1; T2; T4	1	4	-1.0853	1.0853	2.412e-5	-0.9264	Predominantly_down	Module_2	Early repression followed by recovery/induction
A0A1S3KZY7	LOC106563280	Exportin-7-like	5	3	T1; T2; T4		T1; T2; T4	1	4	-1.0062	1.0062	2.846e-5	-0.8028	Predominantly_down	Module_2	Early repression followed by recovery/induction
B5DGZ0	ADT2	ADP/ATP translocase	36	3	T12; T24; T48	T12; T24; T48		12	48	2.0466	2.0466	3.348e-5	2.0073	Predominantly_up	Module_4	Sustained repression with late rebound
A0A1S3NMG2	LOC106580293	Transforming acidic coiled-coil-containing protein 1-like isoform X1	3	3	T1; T4; T12	T1; T4; T12		1	12	1.1576	1.1576	3.372e-5	0.9371	Predominantly_up	Module_1	Sustained induction followed by late reversal
A0A1S3LCG6	LOC106565735	Eukaryotic translation initiation factor 4E type 3 isoform X2	1	3	T1; T2; T4		T1; T2; T4	1	4	-1.5115	1.5115	3.508e-5	-1.1141	Predominantly_down	Module_2	Early repression followed by recovery/induction
A0A1S3LHD8	cc032	CC032 protein isoform X2	3	3	T2; T6; T12	T2; T6; T12		2	12	0.6657	0.6657	3.758e-5	0.6342	Predominantly_up	Module_1	Sustained induction followed by late reversal
A0A1S3R9R3	LOC106601165	Myosin-10-like	112	3	T1; T2; T4		T1; T2; T4	1	4	-0.7933	0.7933	3.816e-5	-0.6882	Predominantly_down	Module_2	Early repression followed by recovery/induction
A0A1S3SSC9	LOC106611507	Protein diaphanous homolog 2-like isoform X2	10	3	T1; T2; T4		T1; T2; T4	1	4	-1.005	1.005	3.887e-5	-0.8634	Predominantly_down	Module_2	Early repression followed by recovery/induction
A0A1S3S0A9	LOC106606025	Maestro heat-like repeat-containing protein family member 1	3	3	T1; T6; T12	T1; T6; T12		1	12	1.0112	1.0112	3.9e-5	0.734	Predominantly_up	Module_1	Sustained induction followed by late reversal
A0A1S3SYW0	LOC106612660	14-3-3 protein epsilon	13	3	T1; T2; T4		T1; T2; T4	1	4	-0.9466	0.9466	4.225e-5	-0.868	Predominantly_down	Module_2	Early repression followed by recovery/induction
A0A1S3MHG0	LOC106572666	Extended synaptotagmin-1-like	33	3	T4; T6; T12	T4; T6; T12		4	12	0.8345	0.8345	4.323e-5	0.7271	Predominantly_up	Module_1	Sustained induction followed by late reversal
A0A1S3SIV9	LOC106609785	Nuclear-interacting partner of ALK-like	4	3	T4; T6; T12	T4; T6; T12		4	12	1.0606	1.0606	4.36e-5	0.8386	Predominantly_up	Module_2	Early repression followed by recovery/induction
C0H9A4	MTPN	Myotrophin	10	3	T1; T2; T24		T1; T2; T24	1	24	-0.7687	0.7687	4.692e-5	-0.7526	Predominantly_down	Module_2	Early repression followed by recovery/induction
A0A1S3PBU0	LOC106584334	Deoxynucleotidyltransferase terminal-interacting protein 2-like	2	3	T1; T2; T4		T1; T2; T4	1	4	-1.9849	1.9849	4.896e-5	-1.5048	Predominantly_down	Module_2	Early repression followed by recovery/induction
B5DGA9	snap29	Synaptosomal-associated protein 29	6	3	T2; T24; T48		T2; T24; T48	2	48	-1.058	1.058	5.113e-5	-0.8734	Predominantly_down	Module_1	Sustained induction followed by late reversal
B5XH75	HN1L	HN1-like protein	5	3	T6; T12; T48	T48	T6; T12	6	48	0.9791	0.9791	5.432e-5	-0.2366	Predominantly_down	NA	NA
A0A1S3LFQ5	LOC106566282	Cytospin-A	2	3	T1; T2; T4	T1; T2; T4		1	4	2.5539	2.5539	5.508e-5	2.3381	Predominantly_up	NA	NA
A0A1S3SEB1	LOC106608959	Tudor domain-containing protein 7B-like isoform X1	8	3	T1; T6; T12		T1; T6; T12	1	12	-0.7136	0.7136	6.502e-5	-0.6711	Predominantly_down	Module_4	Sustained repression with late rebound
A0A1S3T405	LOC106613511	Dynamin-like 120 kDa protein, mitochondrial	25	3	T1; T2; T12	T1; T2; T12		1	12	0.6853	0.6853	6.741e-5	0.647	Predominantly_up	Module_3	Transient induction followed by late negative phase
A0A1S3L026	slc30a5	Zinc transporter	1	3	T1; T4; T48		T1; T4; T48	1	48	-2.0123	2.0123	7.502e-5	-1.342	Predominantly_down	Module_1	Sustained induction followed by late reversal
A0A1S3Q684	LOC106589443	Guanine nucleotide-binding protein subunit alpha-13-like	5	3	T1; T2; T4	T1; T2; T4		1	4	1.201	1.201	8.881e-5	0.8919	Predominantly_up	NA	NA
A0A1S3KP65	arsa	Arylsulfatase A	6	3	T2; T4; T12	T2; T4; T12		2	12	0.7487	0.7487	9.003e-5	0.7085	Predominantly_up	Module_3	Transient induction followed by late negative phase
A0A1S3NFG7	coasy	Bifunctional coenzyme A synthase isoform X1	2	3	T1; T2; T24	T1; T2; T24		1	24	1.3145	1.3145	9.878e-5	0.9431	Predominantly_up	NA	NA
A0A1S3LZV5	LOC106569506	Golgi reassembly-stacking protein 2-like isoform X2	3	3	T1; T2; T6		T1; T2; T6	1	6	-1.0454	1.0454	9.892e-5	-0.8761	Predominantly_down	Module_2	Early repression followed by recovery/induction
A0A1S3NS17	LOC106580964	Importin subunit alpha	8	3	T1; T2; T4		T1; T2; T4	1	4	-1.9221	1.9221	1.045e-4	-1.4149	Predominantly_down	Module_2	Early repression followed by recovery/induction
A0A1S3PHM5	LOC106585458	SWI/SNF-related matrix-associated actin-dependent regulator of chromatin subfamily B member 1	1	3	T1; T2; T4		T1; T2; T4	1	4	-1.0449	1.0449	1.075e-4	-0.8982	Predominantly_down	Module_2	Early repression followed by recovery/induction
A0A1S3LIE9	mrps25	Small ribosomal subunit protein mS25	3	3	T1; T2; T12	T1; T2; T12		1	12	0.8143	0.8143	1.131e-4	0.7441	Predominantly_up	Module_3	Transient induction followed by late negative phase
B5X886	RBSK	Ribokinase	4	3	T1; T2; T12		T1; T2; T12	1	12	-0.9141	0.9141	1.167e-4	-0.7527	Predominantly_down	Module_4	Sustained repression with late rebound
A0A1S3KUY6	LOC106562223	Ras-related protein Rab-27A	6	3	T1; T4; T12		T1; T4; T12	1	12	-1.0659	1.0659	1.208e-4	-0.8306	Predominantly_down	Module_4	Sustained repression with late rebound
B5XDD3	pym1a	Partner of Y14 and mago A	2	3	T1; T4; T6		T1; T4; T6	1	6	-1.4953	1.4953	1.229e-4	-1.096	Predominantly_down	NA	NA
A0A1S3NBT4	idi1	isopentenyl-diphosphate Delta-isomerase	5	3	T4; T6; T12	T4; T6; T12		4	12	1.1407	1.1407	1.229e-4	1.0731	Predominantly_up	Module_2	Early repression followed by recovery/induction
A0A1S3S7W7	mdn1	Midasin	8	3	T1; T2; T4		T1; T2; T4	1	4	-1.7916	1.7916	1.289e-4	-1.6244	Predominantly_down	Module_2	Early repression followed by recovery/induction
A0A1S3NYD9	LOC106582145	GA-binding protein alpha chain-like	4	3	T1; T2; T48		T1; T2; T48	1	48	-1.3788	1.3788	1.398e-4	-1.1073	Predominantly_down	Module_2	Early repression followed by recovery/induction
A0A1S3RZE6	LOC106606044	Non-syndromic hearing impairment protein 5-like	6	3	T1; T2; T4		T1; T2; T4	1	4	-0.6775	0.6775	1.604e-4	-0.6554	Predominantly_down	Module_4	Sustained repression with late rebound
A0A1S3T1P6	LOC106613112	long-chain-fatty-acid--CoA ligase	3	3	T2; T4; T12	T2; T4; T12		2	12	0.7255	0.7255	1.63e-4	0.665	Predominantly_up	Module_1	Sustained induction followed by late reversal
A0A1S3NR10	LOC106580871	Tyrosine-protein kinase BAZ1B-like isoform X2	2	3	T1; T2; T4	T1; T2; T4		1	4	1.5758	1.5758	1.802e-4	1.5663	Predominantly_up	NA	NA
A0A1S3REU4	LOC106602526	Choline transporter-like protein	1	3	T1; T2; T4		T1; T2; T4	1	4	-1.8012	1.8012	1.839e-4	-1.3494	Predominantly_down	Module_2	Early repression followed by recovery/induction
A0A1S3RJK4	LOC106603372	Protein CWC15 homolog	2	3	T12; T24; T48		T12; T24; T48	12	48	-1.6341	1.6341	1.91e-4	-1.3695	Predominantly_down	NA	NA
A0A1S3S5A8	LOC106607248	Gamma-adducin-like isoform X2	3	3	T1; T2; T4		T1; T2; T4	1	4	-0.8521	0.8521	2.385e-4	-0.7122	Predominantly_down	NA	NA
A0A1S3LCW1	LOC106565575	Testis-expressed sequence 264 protein-like	3	3	T1; T2; T48		T1; T2; T48	1	48	-1.0319	1.0319	2.387e-4	-0.8189	Predominantly_down	Module_2	Early repression followed by recovery/induction
B5XEM5	SNX3	Sorting nexin-3	19	3	T1; T4; T12	T1; T4; T12		1	12	0.8474	0.8474	2.465e-4	0.7045	Predominantly_up	Module_1	Sustained induction followed by late reversal
A0A1S3LDJ5	LOC106565894	receptor protein-tyrosine kinase	17	3	T6; T24; T48		T6; T24; T48	6	48	-2.2554	2.2554	2.54e-4	-1.5541	Predominantly_down	NA	NA
P02668	CSN3	Kappa-casein	1	3	T6; T24; T48		T6; T24; T48	6	48	-3.2827	3.2827	2.661e-4	-2.8509	Predominantly_down	NA	NA
B5XAK8	PECR	Peroxisomal trans-2-enoyl-CoA reductase	3	3	T1; T6; T12	T1; T6; T12		1	12	0.7089	0.7089	2.935e-4	0.6847	Predominantly_up	Module_1	Sustained induction followed by late reversal
A0A1S3N2L7	LOC106576818	Sorbin and SH3 domain-containing protein 1-like	1	3	T6; T12; T24	T24	T6; T12	6	24	-1.3598	1.3598	2.966e-4	-0.4746	Predominantly_down	NA	NA
A0A1S3KMN1	LOC106560994	Protein MON2 homolog	4	3	T1; T2; T24	T1; T2	T24	1	24	0.8057	0.8057	3.068e-4	0.2529	Predominantly_up	Module_3	Transient induction followed by late negative phase
B9ELG9	MED30	Mediator of RNA polymerase II transcription subunit 30	1	3	T1; T2; T24		T1; T2; T24	1	24	-1.0949	1.0949	3.1e-4	-0.8242	Predominantly_down	NA	NA
A0A1S3R977	LOC106601319	HMG box-containing protein 4-like	3	3	T1; T2; T4	T1; T2; T4		1	4	2.7838	2.7838	3.137e-4	2.681	Predominantly_up	Module_3	Transient induction followed by late negative phase
A0A1S3LXZ8	LOC106569196	Hypoxanthine-guanine phosphoribosyltransferase-like isoform X2	4	3	T1; T2; T4		T1; T2; T4	1	4	-0.7972	0.7972	3.187e-4	-0.69	Predominantly_down	Module_2	Early repression followed by recovery/induction
A0A1S3SM75	LOC106610563	Cdc42 effector protein 4-like	3	3	T1; T6; T12		T1; T6; T12	1	12	-1.0508	1.0508	3.206e-4	-0.7576	Predominantly_down	NA	NA
A0A1S3KP34	arl15	ADP-ribosylation factor-like 15 isoform X1	3	3	T1; T2; T4		T1; T2; T4	1	4	-0.7383	0.7383	3.651e-4	-0.6753	Predominantly_down	Module_2	Early repression followed by recovery/induction
A0A1S3MN05	LOC106573567	Fibrillin-2-like	5	3	T6; T12; T24	T24	T6; T12	6	24	-2.5034	2.5034	3.688e-4	-1.2162	Predominantly_down	NA	NA
A0A1S3NZB0	LOC106582298	Ankyrin repeat and MYND domain-containing protein 2-like	5	3	T1; T2; T4		T1; T2; T4	1	4	-1.2117	1.2117	3.969e-4	-1.1462	Predominantly_down	Module_2	Early repression followed by recovery/induction
A0A1S3T0G9	wdr81	WD repeat-containing protein 81	7	3	T1; T2; T6	T1; T2; T6		1	6	0.6948	0.6948	3.999e-4	0.6842	Predominantly_up	Module_1	Sustained induction followed by late reversal
B5DGW2	RL37A	60S ribosomal protein L37a	6	3	T1; T2; T4		T1; T2; T4	1	4	-0.8284	0.8284	4.287e-4	-0.8049	Predominantly_down	Module_2	Early repression followed by recovery/induction
A0A1S3NP98	LOC106580580	Synaptobrevin homolog YKT6	7	3	T1; T2; T4		T1; T2; T4	1	4	-0.9907	0.9907	4.485e-4	-0.8554	Predominantly_down	Module_2	Early repression followed by recovery/induction
A0A1S3KXA0	neo1	Neogenin	5	3	T1; T2; T6		T1; T2; T6	1	6	-1.3681	1.3681	4.648e-4	-1.1972	Predominantly_down	Module_4	Sustained repression with late rebound
A0A1S3SS49	LOC106611468	Lysyl oxidase homolog	3	3	T1; T6; T12		T1; T6; T12	1	12	-1.0731	1.0731	4.685e-4	-0.9273	Predominantly_down	NA	NA
B5X7X7	PRDX1	Peroxiredoxin-2	13	3	T2; T6; T12		T2; T6; T12	2	12	-1.8168	1.8168	4.944e-4	-1.3402	Predominantly_down	NA	NA
B5X7Y2	CXL14	C-X-C motif chemokine 14	1	3	T1; T2; T24	T2; T24	T1	1	24	1.505	1.505	5.501e-4	0.3695	Predominantly_up	NA	NA
B5RI64	BAF	Barrier-to-autointegration factor	5	3	T1; T24; T48	T1; T24; T48		1	48	1.1012	1.1012	5.794e-4	0.9983	Predominantly_up	Module_4	Sustained repression with late rebound
A0A1S3RRT8	LOC106604669	Uncharacterized protein LOC106604669	1	3	T2; T4; T24	T2; T4; T24		2	24	2.2661	2.2661	5.809e-4	2.0749	Predominantly_up	NA	NA
A0A1S3MQJ4	LOC106574260	CLIP-associating protein 1-like isoform X1	4	3	T1; T12; T24		T1; T12; T24	1	24	-0.7916	0.7916	6.741e-4	-0.691	Predominantly_down	Module_2	Early repression followed by recovery/induction
A0A1S3LS53	LOC106568185	PDZ and LIM domain protein 5-like isoform X3	3	3	T6; T24; T48	T6; T24; T48		6	48	1.292	1.292	6.959e-4	1.0379	Predominantly_up	Module_2	Early repression followed by recovery/induction
A0A1S3SAT3	LOC106608184	3'(2'),5'-bisphosphate nucleotidase 1	10	3	T1; T2; T4		T1; T2; T4	1	4	-0.6781	0.6781	6.967e-4	-0.6321	Predominantly_down	Module_2	Early repression followed by recovery/induction
A0A1S3M4X1	LOC106570460	Collagen alpha-2(I) chain isoform X2	30	3	T4; T6; T12		T4; T6; T12	4	12	-1.9451	1.9451	7.15e-4	-1.6222	Predominantly_down	NA	NA
A0A1S3PRY0	LOC106587066	Src substrate protein p85-like isoform X2	19	3	T2; T12; T48		T2; T12; T48	2	48	-0.9476	0.9476	7.231e-4	-0.8283	Predominantly_down	Module_2	Early repression followed by recovery/induction
A0A1S3SSA1	vti1b	Vesicle transport through interaction with t-SNAREs homolog 1B	8	3	T4; T6; T12	T4; T6; T12		4	12	0.6559	0.6559	7.48e-4	0.6294	Predominantly_up	Module_1	Sustained induction followed by late reversal
A0A1S3P0C5	LOC106582464	Oxysterol-binding protein	3	3	T6; T24; T48	T6; T24; T48		6	48	2.6925	2.6925	8.012e-4	2.271	Predominantly_up	NA	NA
A0A1S3RK50	tex14	Inactive serine/threonine-protein kinase TEX14	3	3	T1; T2; T48	T1; T2; T48		1	48	1.06	1.06	8.299e-4	0.8635	Predominantly_up	Module_3	Transient induction followed by late negative phase
A0A1S3SRY6	ap5s1	AP-5 complex subunit sigma-1	4	3	T4; T6; T12	T4; T6; T12		4	12	0.7508	0.7508	8.916e-4	0.6688	Predominantly_up	Module_1	Sustained induction followed by late reversal
B5XGC7	MIF	Macrophage migration inhibitory factor	9	3	T1; T2; T6		T1; T2; T6	1	6	-0.9435	0.9435	9.777e-4	-0.7879	Predominantly_down	Module_4	Sustained repression with late rebound
A0A1S3PS70	LOC106587095	Large ribosomal subunit protein bL21m	3	3	T2; T12; T24	T2; T12; T24		2	24	0.7963	0.7963	0.001004	0.7566	Predominantly_up	Module_3	Transient induction followed by late negative phase
B5X7X4	lamtor2	Ragulator complex protein LAMTOR2	6	3	T4; T6; T12	T4; T6; T12		4	12	0.8968	0.8968	0.00104	0.8315	Predominantly_up	Module_1	Sustained induction followed by late reversal
A0A1S3QQA7	LOC106595288	asparaginase	3	3	T1; T2; T4		T1; T2; T4	1	4	-1.015	1.015	0.001053	-0.9064	Predominantly_down	Module_2	Early repression followed by recovery/induction
A0A1S3NW88	LOC106581816	Uncharacterized protein C7orf57-like isoform X2	3	3	T1; T6; T24	T24	T1; T6	1	24	-1.0056	1.0056	0.00116	-0.3321	Predominantly_down	Module_4	Sustained repression with late rebound
A0A1S3P548	LOC106583276	SAP domain-containing ribonucleoprotein-like isoform X1	5	3	T2; T24; T48		T2; T24; T48	2	48	-0.855	0.855	0.001182	-0.8138	Predominantly_down	Module_1	Sustained induction followed by late reversal
B5XET6	CD81	Tetraspanin	6	3	T1; T2; T4		T1; T2; T4	1	4	-1.4959	1.4959	0.001265	-1.2482	Predominantly_down	Module_4	Sustained repression with late rebound
A0A1S3QUI6	afg3l2	AFG3-like protein 2	6	3	T1; T2; T12	T1; T2; T12		1	12	0.7419	0.7419	0.001374	0.6743	Predominantly_up	Module_3	Transient induction followed by late negative phase
A0A1S3S0K1	LOC106606344	Protein NLRC3-like isoform X1	6	3	T1; T2; T4		T1; T2; T4	1	4	-1.554	1.554	0.001393	-1.5147	Predominantly_down	Module_2	Early repression followed by recovery/induction
A0A1S3MZF7	ttll12	Tubulin--tyrosine ligase-like protein 12 isoform X1	3	3	T4; T24; T48	T4; T24; T48		4	48	1.3007	1.3007	0.001437	1.1094	Predominantly_up	Module_4	Sustained repression with late rebound
A0A1S3PR84	LOC106586971	Bromodomain-containing protein 3-like isoform X1	4	3	T1; T2; T4		T1; T2; T4	1	4	-1.1639	1.1639	0.001472	-0.9281	Predominantly_down	Module_4	Sustained repression with late rebound
A0A1S3PE97	LOC106584850	DnaJ homolog subfamily A member 4-like	4	3	T2; T6; T12	T2; T6; T12		2	12	1.2247	1.2247	0.001494	1.083	Predominantly_up	Module_2	Early repression followed by recovery/induction
A0A1S3MM18	LOC106573535	Beta-chimaerin-like	2	3	T1; T2; T4		T1; T2; T4	1	4	-1.0682	1.0682	0.001524	-0.8586	Predominantly_down	Module_2	Early repression followed by recovery/induction
B5DGE1	eif4ebp2	Eukaryotic translation initiation factor 4E-binding protein 2	3	3	T1; T24; T48	T24; T48	T1	1	48	-1.5871	1.5871	0.001525	0.018	Predominantly_up	NA	NA
A0A1S3NY85	fstl1	Follistatin-related protein 1	3	3	T1; T2; T4		T1; T2; T4	1	4	-0.8837	0.8837	0.001565	-0.8374	Predominantly_down	Module_2	Early repression followed by recovery/induction
A0A1S3L255	LOC106563727	Pre-mRNA-splicing factor RBM22	3	3	T1; T2; T12	T1; T2; T12		1	12	0.7785	0.7785	0.001677	0.6995	Predominantly_up	NA	NA
A0A1S3L2A5	LOC106563679	Wiskott-Aldrich syndrome protein family member	1	3	T1; T2; T12	T1; T2; T12		1	12	0.8542	0.8542	0.001721	0.6908	Predominantly_up	Module_3	Transient induction followed by late negative phase
A0A1S3KQI8	LOC106561484	Spondin-1	1	3	T4; T6; T12		T4; T6; T12	4	12	-0.9415	0.9415	0.001745	-0.7953	Predominantly_down	Module_4	Sustained repression with late rebound
A0A1S3P5P5	LOC106583349	Protein canopy homolog 2-like	7	3	T2; T24; T48	T2; T24; T48		2	48	1.0777	1.0777	0.001751	0.887	Predominantly_up	Module_4	Sustained repression with late rebound
A0A1S3KJC2	LOC106560365	Desmoplakin-like isoform X1	4	3	T1; T2; T4		T1; T2; T4	1	4	-1.2421	1.2421	0.001766	-1.029	Predominantly_down	Module_4	Sustained repression with late rebound
A0A1S3LRH3	acaca	acetyl-CoA carboxylase	41	3	T4; T6; T12	T4; T6; T12		4	12	0.7448	0.7448	0.001917	0.6936	Predominantly_up	Module_1	Sustained induction followed by late reversal
A0A1S3NKF7	LOC106579878	Serine/threonine-protein phosphatase 2A 55 kDa regulatory subunit B	12	3	T1; T2; T4		T1; T2; T4	1	4	-0.9665	0.9665	0.001952	-0.8409	Predominantly_down	Module_4	Sustained repression with late rebound
A0A1S3ML74	LOC106573449	Protein piccolo-like isoform X3	5	3	T1; T2; T4		T1; T2; T4	1	4	-1.7422	1.7422	0.001972	-1.4043	Predominantly_down	Module_4	Sustained repression with late rebound
C0H9Y2	CLUS	Clusterin	5	3	T4; T6; T12		T4; T6; T12	4	12	-1.2381	1.2381	0.001991	-0.8652	Predominantly_down	NA	NA
Q0KFR9	mcl-1	Myeloid leukemia differentiation protein homologue	3	3	T12; T24; T48	T12; T24; T48		12	48	0.8194	0.8194	0.002062	0.7334	Predominantly_up	Module_4	Sustained repression with late rebound
B5X5Y3	T2AG	Transcription initiation factor IIA subunit 2	1	3	T1; T2; T4		T1; T2; T4	1	4	-0.7021	0.7021	0.002103	-0.6793	Predominantly_down	Module_4	Sustained repression with late rebound
C0H928	LRC8D	Leucine-rich repeat-containing protein 8D	3	3	T1; T2; T4	T1; T2; T4		1	4	2.9789	2.9789	0.002113	2.6729	Predominantly_up	Module_3	Transient induction followed by late negative phase
A0A1S3T0X4	atm	non-specific serine/threonine protein kinase	2	3	T1; T2; T12	T1; T2; T12		1	12	1.272	1.272	0.002117	1.0541	Predominantly_up	Module_1	Sustained induction followed by late reversal
B5DGS0	LOC106579217	H1 histone family, member 0 like 1	15	3	T2; T4; T6	T2	T4; T6	2	6	-0.889	0.889	0.002131	-0.3645	Predominantly_down	Module_3	Transient induction followed by late negative phase
A0A1S3LEU3	LOC106566152	Protein phosphatase 1 regulatory subunit 1A	3	3	T1; T6; T12		T1; T6; T12	1	12	-0.7632	0.7632	0.002488	-0.73	Predominantly_down	NA	NA
A0A1S3KRS1	LOC106561658	2-oxoadipate dehydrogenase complex component E1	1	3	T1; T2; T4	T1; T2; T4		1	4	0.7659	0.7659	0.002753	0.6926	Predominantly_up	Module_3	Transient induction followed by late negative phase
A0A1S3RXE3	LOC106605608	Sialoadhesin-like	3	3	T1; T2; T4		T1; T2; T4	1	4	-1.0498	1.0498	0.002941	-0.9219	Predominantly_down	Module_4	Sustained repression with late rebound
A0A1S3SDM1	haus3	HAUS augmin-like complex subunit 3	2	3	T1; T2; T24	T1; T2; T24		1	24	1.0596	1.0596	0.003042	0.976	Predominantly_up	Module_3	Transient induction followed by late negative phase
A0A1S3NI32	LOC106579492	Transferrin receptor protein 1	9	3	T1; T2; T24	T1; T2; T24		1	24	0.9394	0.9394	0.003048	0.7962	Predominantly_up	Module_3	Transient induction followed by late negative phase
A0A1S3MV58	ecm1	Extracellular matrix protein 1 isoform X2	12	3	T6; T12; T48		T6; T12; T48	6	48	-0.9237	0.9237	0.003096	-0.8137	Predominantly_down	NA	NA
B5XC78	FABPI	Fatty acid-binding protein, intestinal	1	3	T4; T6; T12	T4; T6; T12		4	12	2.1851	2.1851	0.003132	2.0828	Predominantly_up	NA	NA
A0A1S3RG57	fis1	Mitochondrial fission 1 protein	4	3	T4; T6; T12	T4; T6; T12		4	12	0.9728	0.9728	0.003259	0.8747	Predominantly_up	Module_1	Sustained induction followed by late reversal
A0A1S3PSE3	LOC106586921	Tubulin alpha chain	40	3	T1; T24; T48	T24; T48	T1	1	48	-0.8495	0.8495	0.003676	0.2542	Predominantly_up	Module_4	Sustained repression with late rebound
A0A1S3KLI2	psma4	Proteasome subunit alpha type	15	3	T2; T12; T24	T2; T12; T24		2	24	1.3131	1.3131	0.003801	1.053	Predominantly_up	Module_4	Sustained repression with late rebound
A0A1S3SS24	LOC106611457	Protein salvador homolog 1-like	1	3	T12; T24; T48	T12; T24; T48		12	48	0.9161	0.9161	0.003818	0.79990000000000006	Predominantly_up	NA	NA
A0A1S3SGG3	LOC106609296	Protein SCO2 homolog, mitochondrial-like	5	3	T1; T2; T6	T1; T2; T6		1	6	0.7143	0.7143	0.003955	0.6827	Predominantly_up	Module_1	Sustained induction followed by late reversal
A0A1S3KYB7	LOC106562996	Uncharacterized protein LOC106562996	3	3	T2; T6; T12		T2; T6; T12	2	12	-0.7786	0.7786	0.004323	-0.7175	Predominantly_down	Module_4	Sustained repression with late rebound
A0A1S3N7H0	LOC106577628	Thyroid receptor-interacting protein 6-like	3	3	T4; T12; T24		T4; T12; T24	4	24	-1.1943	1.1943	0.004432	-0.9595	Predominantly_down	NA	NA
A0A1S3PQ40	LOC106586710	Renin receptor	1	3	T1; T2; T12	T1; T2; T12		1	12	2.3028	2.3028	0.004441	1.932	Predominantly_up	Module_3	Transient induction followed by late negative phase
A0A1S3T0D1	kpna4	Importin subunit alpha	8	3	T6; T12; T48	T48	T6; T12	6	48	-0.8435	0.8435	0.004757	-0.3122	Predominantly_down	NA	NA
A0A1S3PCL0	LOC106584534	Golgi apparatus protein 1	35	3	T6; T12; T24		T6; T12; T24	6	24	-3.1371000000000002	3.1371000000000002	0.004771	-2.5431	Predominantly_down	NA	NA
A0A1S3PQK9	LOC106586822	Tensin-1-like isoform X4	4	3	T2; T4; T6		T2; T4; T6	2	6	-1.1824	1.1824	0.004796	-0.9538	Predominantly_down	NA	NA
A0A1S3P8P3	thoc6	THO complex subunit 6 homolog isoform X2	3	3	T1; T2; T4		T1; T2; T4	1	4	-1.1317	1.1317	0.004809	-1.0673	Predominantly_down	Module_4	Sustained repression with late rebound
B5X0V6	VP26A	Vacuolar protein sorting-associated protein 26A	4	3	T1; T4; T6	T1; T4; T6		1	6	0.7843	0.7843	0.004856	0.7296	Predominantly_up	Module_1	Sustained induction followed by late reversal
A0A1S3Q7M9	LOC106590001	Dihydrolipoyllysine-residue succinyltransferase component of 2-oxoglutarate dehydrogenase complex, mitochondrial	6	3	T2; T12; T24	T2; T12; T24		2	24	0.6684	0.6684	0.004919	0.6273	Predominantly_up	Module_3	Transient induction followed by late negative phase
A0A1S3LZB8	LOC106569443	Matrix metalloproteinase-14-like	8	3	T4; T12; T24	T4; T12; T24		4	24	0.9935	0.9935	0.005153	0.8467	Predominantly_up	NA	NA
A0A1S3M0Z2	plec	Plectin isoform X1	80	3	T1; T2; T12	T1; T2; T12		1	12	1.1819	1.1819	0.005233	1.0684	Predominantly_up	Module_3	Transient induction followed by late negative phase
A0A1S3RKG3	LOC106603491	Protein FAM114A2-like isoform X2	3	3	T4; T6; T12	T4; T6; T12		4	12	0.7421	0.7421	0.006207	0.6919	Predominantly_up	Module_1	Sustained induction followed by late reversal
B5XER6	SACA4	Sperm acrosome membrane-associated protein 4	2	3	T4; T6; T24		T4; T6; T24	4	24	-1.2615	1.2615	0.006538	-1.0955	Predominantly_down	NA	NA
A0A1S3LEC0	LOC106565813	MAP kinase-activated protein kinase 3-like	3	3	T2; T4; T24	T2; T4; T24		2	24	0.9575	0.9575	0.006795	0.8144	Predominantly_up	Module_4	Sustained repression with late rebound
A0A1S3LDE8	LOC106565877	Uncharacterized protein LOC106565877 isoform X2	2	3	T4; T6; T48		T4; T6; T48	4	48	-2.3665	2.3665	0.006853	-2.0223	Predominantly_down	NA	NA
A0A1S3PXT6	atp9b	Phospholipid-transporting ATPase	4	3	T2; T4; T12	T2; T4; T12		2	12	0.7822	0.7822	0.006853	0.7264	Predominantly_up	Module_1	Sustained induction followed by late reversal
A0A1S3PKG8	LOC106585917	Ras-related protein Rab-1A	27	3	T4; T12; T24	T4; T12; T24		4	24	0.6977	0.6977	0.00686	0.6338	Predominantly_up	Module_4	Sustained repression with late rebound
P06396	GSN	Gelsolin	4	3	T12; T24; T48	T12; T24; T48		12	48	1.5689	1.5689	0.007468	1.1468	Predominantly_up	NA	NA
A0A1S3R7H9	LOC106601006	F-box/LRR-repeat protein 20	2	3	T4; T6; T48		T4; T6; T48	4	48	-0.9225	0.9225	0.007667	-0.7846	Predominantly_down	Module_3	Transient induction followed by late negative phase
A0A1S3PPT8	LOC106586691	Cystathionine beta-synthase	5	3	T1; T2; T4	T1; T2; T4		1	4	1.3436	1.3436	0.00848	1.2935	Predominantly_up	Module_1	Sustained induction followed by late reversal
A0A1S3L639	LOC106564701	Ras and Rab interactor 2-like isoform X2	2	3	T4; T6; T24		T4; T6; T24	4	24	-3.778	3.778	0.008502	-2.9801	Predominantly_down	NA	NA
A0A1S3PEG0	LOC106584891	Tight junction protein ZO-2-like isoform X5	10	3	T12; T24; T48	T12; T24; T48		12	48	1.2569	1.2569	0.008606	1.1348	Predominantly_up	NA	NA
A0A1S3L2J7	LOC106563802	Leukemia inhibitory factor receptor-like isoform X2	2	3	T2; T24; T48	T2; T24; T48		2	48	1.0079	1.0079	0.008606	0.8792	Predominantly_up	Module_4	Sustained repression with late rebound
A0A1S3KXM5	mfap1	Microfibrillar-associated protein 1	2	3	T4; T6; T12		T4; T6; T12	4	12	-0.7329	0.7329	0.009557	-0.6482	Predominantly_down	Module_4	Sustained repression with late rebound
A0A1S3RVI3	LOC106605328	Cathepsin S	7	3	T1; T2; T12	T1; T2; T12		1	12	1.3656	1.3656	0.01033	1.2443	Predominantly_up	Module_3	Transient induction followed by late negative phase
A0A1S3RT29	LOC106604876	Protocadherin beta-16-like isoform X10	7	3	T2; T12; T24	T2; T12; T24		2	24	0.8488	0.8488	0.01044	0.7625	Predominantly_up	Module_4	Sustained repression with late rebound
A0A1S3RTG1	LOC106604711	Protein YIF1	3	3	T2; T12; T48		T2; T12; T48	2	48	-0.7421	0.7421	0.0107	-0.6676	Predominantly_down	Module_1	Sustained induction followed by late reversal
A0A1S3MQC6	cd99	CD99 molecule isoform X3	3	3	T2; T6; T12		T2; T6; T12	2	12	-0.7387	0.7387	0.01119	-0.669	Predominantly_down	Module_4	Sustained repression with late rebound
A0A1S3KZY2	ciz1	Cip1-interacting zinc finger protein	7	3	T1; T2; T4		T1; T2; T4	1	4	-0.7634	0.7634	0.01139	-0.7469	Predominantly_down	Module_2	Early repression followed by recovery/induction
A0A1S3MQ35	LOC106573983	TBC1 domain family member 23-like	1	3	T12; T24; T48	T12; T24; T48		12	48	0.7454	0.7454	0.01147	0.7275	Predominantly_up	Module_4	Sustained repression with late rebound
A0A1S3NKU6	LOC106580017	Mitochondrial-processing peptidase subunit alpha	3	3	T1; T6; T48	T1; T6; T48		1	48	0.7562	0.7562	0.01169	0.7208	Predominantly_up	Module_1	Sustained induction followed by late reversal
A0A1S3MZY5	LOC106576221	Carbohydrate sulfotransferase	1	3	T12; T24; T48	T12; T24; T48		12	48	0.826	0.826	0.01187	0.7448	Predominantly_up	NA	NA
A0A1S3KTL3	itfg1	T-cell immunomodulatory protein	5	3	T1; T4; T12	T1; T4; T12		1	12	0.786	0.786	0.01195	0.717	Predominantly_up	Module_1	Sustained induction followed by late reversal
C0HBT4	EFHD2	EF-hand domain-containing protein D2	4	3	T1; T2; T4	T1; T2; T4		1	4	0.8209	0.8209	0.0124	0.8099	Predominantly_up	Module_3	Transient induction followed by late negative phase
A0A1S3M6X9	LOC106570902	Anthrax toxin receptor 2-like	3	3	T2; T4; T6		T2; T4; T6	2	6	-1.0269	1.0269	0.01259	-0.9806	Predominantly_down	Module_4	Sustained repression with late rebound
A0A1S3PKE6	LOC106585905	Protein HIRA	1	3	T1; T2; T4		T1; T2; T4	1	4	-1.4111	1.4111	0.01267	-1.2981	Predominantly_down	NA	NA
A0A1S3LIH6	LOC106566777	cAMP-dependent protein kinase type II-alpha regulatory subunit	17	3	T4; T24; T48	T4; T24; T48		4	48	0.9393	0.9393	0.01279	0.8929	Predominantly_up	Module_4	Sustained repression with late rebound
A0A1S3NSG8	LOC106581117	Mitochondrial intermediate peptidase-like isoform X1	4	3	T4; T12; T24	T4; T12; T24		4	24	0.7911	0.7911	0.01588	0.6655	Predominantly_up	Module_4	Sustained repression with late rebound
A0A1S3N926	mettl3	mRNA m(6)A methyltransferase	2	3	T6; T24; T48	T6; T24; T48		6	48	1.0821	1.0821	0.01672	1.0438	Predominantly_up	Module_2	Early repression followed by recovery/induction
B5X604	CD59	CD59 glycoprotein	2	3	T6; T24; T48		T6; T24; T48	6	48	-0.9967	0.9967	0.01701	-0.943	Predominantly_down	NA	NA
A0A1S3LJK6	LOC106566970	Eukaryotic translation initiation factor 4B-like isoform X1	2	3	T1; T4; T12		T1; T4; T12	1	12	-0.9617	0.9617	0.01725	-0.903	Predominantly_down	Module_4	Sustained repression with late rebound
A0A1S3RDE0	LOC106602321	Ras GTPase-activating protein-binding protein 2-like isoform X7	20	3	T12; T24; T48	T24; T48	T12	12	48	1.1216	1.1216	0.01906	0.3897	Predominantly_up	NA	NA
A0A1S3SY95	LOC106612565	Large ribosomal subunit protein mL44	4	3	T12; T24; T48	T12; T24; T48		12	48	0.691	0.691	0.01927	0.633	Predominantly_up	Module_4	Sustained repression with late rebound
C0HAL0	HNRDL	Heterogeneous nuclear ribonucleoprotein D-like	5	3	T1; T2; T48		T1; T2; T48	1	48	-1.018	1.018	0.01953	-0.8951	Predominantly_down	Module_1	Sustained induction followed by late reversal
A0A1S3RZH2	LOC106606056	Protein prune homolog	1	3	T4; T6; T12	T4; T6; T12		4	12	0.7251	0.7251	0.01991	0.6822	Predominantly_up	NA	NA
A0A1S3LW87	LOC106568933	choline-phosphate cytidylyltransferase	7	3	T1; T2; T6	T1; T2; T6		1	6	1.0739	1.0739	0.02086	1.0534	Predominantly_up	Module_1	Sustained induction followed by late reversal
A0A1S3SEY0	hdac8	Histone deacetylase	1	3	T4; T24; T48	T4; T24; T48		4	48	0.8283	0.8283	0.02314	0.779	Predominantly_up	Module_2	Early repression followed by recovery/induction
A0A1S3MZC1	LOC106576152	10-formyltetrahydrofolate dehydrogenase	2	3	T2; T4; T12	T2; T4; T12		2	12	1.1756	1.1756	0.02471	1.0655	Predominantly_up	NA	NA
A0A1S3NN83	LOC106580406	28S ribosomal protein S36, mitochondrial-like isoform X1	1	3	T2; T6; T12	T2; T6; T12		2	12	1.2638	1.2638	0.02687	1.1679	Predominantly_up	NA	NA
A0A1S3KK89	LOC106560559	Phospholipase A2	1	3	T4; T12; T24	T4; T12; T24		4	24	1.1059	1.1059	0.03565	0.9794	Predominantly_up	Module_2	Early repression followed by recovery/induction
A0A1S3Q900	LOC100380682	Protein CDV3 homolog	13	2	T1; T2		T1; T2	1	2	-1.4932	1.4932	1.938e-14	-1.3124	Predominantly_down	Module_2	Early repression followed by recovery/induction
B9ENC8	TAGL	Transgelin	26	2	T1; T2		T1; T2	1	2	-1.109	1.109	4.059e-13	-0.9876	Predominantly_down	Module_2	Early repression followed by recovery/induction
B5DGQ3	LOC101448018	Eukaryotic translation initiation factor 5A	12	2	T1; T2		T1; T2	1	2	-1.3271	1.3271	9.09e-13	-1.2172	Predominantly_down	Module_2	Early repression followed by recovery/induction
A0A1S3Q9J0	LOC106590292	Serpin B6	47	2	T1; T2		T1; T2	1	2	-0.8714	0.8714	6.145e-12	-0.7578	Predominantly_down	Module_2	Early repression followed by recovery/induction
B9ELH2	COF2	Cofilin-2	26	2	T1; T2		T1; T2	1	2	-0.8885	0.8885	7.657e-12	-0.884	Predominantly_down	Module_2	Early repression followed by recovery/induction
A0A1S3MLP2	LOC106573462	Uncharacterized protein LOC106573462	12	2	T1; T2		T1; T2	1	2	-0.9262	0.9262	1.118e-11	-0.8903	Predominantly_down	Module_2	Early repression followed by recovery/induction
A0A1S3Q438	myof	Myoferlin isoform X2	52	2	T1; T4		T1; T4	1	4	-0.7432	0.7432	1.286e-11	-0.693	Predominantly_down	Module_4	Sustained repression with late rebound
B5DGL6	rps3a	Small ribosomal subunit protein eS1	36	2	T1; T2		T1; T2	1	2	-0.8102	0.8102	3.249e-11	-0.7584	Predominantly_down	Module_2	Early repression followed by recovery/induction
B5X8M6	TAGL	Transgelin	21	2	T1; T2		T1; T2	1	2	-1.12	1.12	3.411e-11	-1.0428	Predominantly_down	Module_2	Early repression followed by recovery/induction
A0A1S3L5X5	LOC106564681	Myosin-10-like isoform X2	171	2	T1; T4		T1; T4	1	4	-0.7156	0.7156	3.678e-11	-0.6504	Predominantly_down	Module_4	Sustained repression with late rebound
B5X856	CPNS1	Calpain small subunit 1	21	2	T1; T2		T1; T2	1	2	-0.8994	0.8994	6.197e-11	-0.8191	Predominantly_down	Module_2	Early repression followed by recovery/induction
A0A1S3LUG5	LOC106568580	A-kinase anchor protein 2-like	17	2	T1; T2		T1; T2	1	2	-1.0184	1.0184	1.026e-10	-0.831	Predominantly_down	Module_2	Early repression followed by recovery/induction
B5X3S5	COPB	Coatomer subunit beta	37	2	T1; T2		T1; T2	1	2	-0.6649	0.6649	1.797e-10	-0.6587	Predominantly_down	Module_2	Early repression followed by recovery/induction
B9EP59	GMFB	Glia maturation factor	11	2	T1; T2		T1; T2	1	2	-0.9675	0.9675	1.987e-10	-0.8743	Predominantly_down	Module_2	Early repression followed by recovery/induction
C0H9N6	PLOD3	procollagen-lysine 5-dioxygenase	35	2	T1; T12		T1; T12	1	12	-0.7282	0.7282	2.212e-10	-0.6624	Predominantly_down	Module_4	Sustained repression with late rebound
B5X1K8	MLRN	Myosin regulatory light chain 2, smooth muscle isoform	13	2	T1; T2		T1; T2	1	2	-0.9746	0.9746	2.778e-10	-0.9239	Predominantly_down	Module_2	Early repression followed by recovery/induction
A0A1S3PBC6	LOC106584278	Peroxiredoxin-6	20	2	T1; T2		T1; T2	1	2	-1.2649	1.2649	4.403e-10	-1.258	Predominantly_down	Module_2	Early repression followed by recovery/induction
B5DGJ3	rpl38	Large ribosomal subunit protein eL38	8	2	T1; T2		T1; T2	1	2	-1.1381	1.1381	4.517e-10	-1.0218	Predominantly_down	Module_2	Early repression followed by recovery/induction
A0A1S3Q719	LOC106589883	Metavinculin	92	2	T1; T2		T1; T2	1	2	-0.6086	0.6086	4.617e-10	-0.6079	Predominantly_down	Module_2	Early repression followed by recovery/induction
A0A1S3SYN5	LOC106612633	Transgelin	29	2	T1; T2		T1; T2	1	2	-1.0312	1.0312	5.154e-10	-0.9385	Predominantly_down	Module_2	Early repression followed by recovery/induction
A0A1S3T3N1	hnrpm	Heterogeneous nuclear ribonucleoprotein M isoform X1	40	2	T1; T2		T1; T2	1	2	-2.6029	2.6029	5.581e-10	-2.0176	Predominantly_down	Module_2	Early repression followed by recovery/induction
B5X115	GLYG	glycogenin glucosyltransferase	11	2	T1; T2		T1; T2	1	2	-0.9155	0.9155	5.989e-10	-0.8287	Predominantly_down	Module_2	Early repression followed by recovery/induction
A0A1S3RDW8	LOC106602033	Cofilin-2-like	18	2	T1; T2		T1; T2	1	2	-0.8477	0.8477	7.11e-10	-0.822	Predominantly_down	Module_2	Early repression followed by recovery/induction
B9EMB8	SORCN	Sorcin	12	2	T1; T2		T1; T2	1	2	-1.0087	1.0087	7.507e-10	-0.988	Predominantly_down	Module_2	Early repression followed by recovery/induction
Q8QHK5	dj-1	protein deglycase	12	2	T1; T2		T1; T2	1	2	-0.9314	0.9314	7.981e-10	-0.8075	Predominantly_down	Module_2	Early repression followed by recovery/induction
B9EPW1	PSME1	Proteasome activator complex subunit 1	20	2	T1; T2		T1; T2	1	2	-0.616	0.616	7.981e-10	-0.6067	Predominantly_down	Module_2	Early repression followed by recovery/induction
B5XCY4	143B1	14-3-3 protein beta/alpha-1	31	2	T1; T2		T1; T2	1	2	-0.9302	0.9302	1.152e-9	-0.9008	Predominantly_down	Module_2	Early repression followed by recovery/induction
Q0ZBS0	MIF	Macrophage migration inhibitory factor	12	2	T1; T2		T1; T2	1	2	-1.1325	1.1325	1.226e-9	-0.9922	Predominantly_down	Module_2	Early repression followed by recovery/induction
A0A1S3LD62	p3h1	procollagen-proline 3-dioxygenase	22	2	T1; T6		T1; T6	1	6	-0.6738	0.6738	1.241e-9	-0.6704	Predominantly_down	Module_4	Sustained repression with late rebound
A0A1S3KNX4	LOC106561013	Non-muscle caldesmon-like isoform X2	27	2	T1; T2		T1; T2	1	2	-0.6183	0.6183	1.567e-9	-0.6156	Predominantly_down	Module_4	Sustained repression with late rebound
B5DGB9	ywhab2	14-3-3 protein beta/alpha-2	27	2	T1; T2		T1; T2	1	2	-0.7835	0.7835	1.609e-9	-0.7193	Predominantly_down	Module_2	Early repression followed by recovery/induction
B9EMT3	UBE2N	Ubiquitin-conjugating enzyme E2 N	10	2	T1; T2		T1; T2	1	2	-0.8923	0.8923	1.632e-9	-0.8222	Predominantly_down	Module_2	Early repression followed by recovery/induction
A0A1S3SVI9	LOC106612066	Coagulation factor VIII-like isoform X2	12	2	T24; T48	T24; T48		24	48	1.681	1.681	1.667e-9	1.1456	Predominantly_up	Module_4	Sustained repression with late rebound
A0A1S3P6H6	LOC106583492	Transmembrane protein 263-like isoform X3	3	2	T1; T2		T1; T2	1	2	-2.3757	2.3757	1.847e-9	-1.694	Predominantly_down	Module_2	Early repression followed by recovery/induction
B5XDE4	1433B	14-3-3 protein theta	30	2	T1; T2		T1; T2	1	2	-0.7405	0.7405	1.907e-9	-0.68	Predominantly_down	Module_2	Early repression followed by recovery/induction
B9EQJ4	PSME1	Proteasome activator complex subunit 1	17	2	T1; T2		T1; T2	1	2	-0.7467	0.7467	2.084e-9	-0.6882	Predominantly_down	Module_2	Early repression followed by recovery/induction
A0A1S3Q065	LOC106588419	Carcinoembryonic antigen-related cell adhesion molecule 2-like	15	2	T1; T4		T1; T4	1	4	-0.6963	0.6963	2.113e-9	-0.6549	Predominantly_down	Module_4	Sustained repression with late rebound
A0A1S3MID9	LOC106572918	Host cell factor 1-like isoform X3	19	2	T1; T2		T1; T2	1	2	-1.528	1.528	2.162e-9	-1.1247	Predominantly_down	Module_2	Early repression followed by recovery/induction
A0A1S3P5U3	LOC101448033	Calpastatin	18	2	T1; T2		T1; T2	1	2	-1.0819	1.0819	2.237e-9	-0.9019	Predominantly_down	Module_2	Early repression followed by recovery/induction
A0A1S3S5Q1	LOC106607331	Sorting nexin-8-like isoform X1	16	2	T6; T12	T6; T12		6	12	0.67	0.67	2.25e-9	0.6304	Predominantly_up	Module_1	Sustained induction followed by late reversal
A0A1S3N896	LOC106577720	Sulfotransferase	15	2	T1; T2		T1; T2	1	2	-0.8113	0.8113	2.736e-9	-0.7599	Predominantly_down	Module_2	Early repression followed by recovery/induction
A0A1S3SWQ6	LOC106612274	LOW QUALITY PROTEIN: neuroblast differentiation-associated protein AHNAK-like	263	2	T1; T2		T1; T2	1	2	-0.9749	0.9749	3.938e-9	-0.7937	Predominantly_down	Module_2	Early repression followed by recovery/induction
A0A1S3L794	LOC106564882	Protein kinase C	44	2	T1; T2		T1; T2	1	2	-0.6904	0.6904	4.343e-9	-0.6511	Predominantly_down	Module_2	Early repression followed by recovery/induction
A0A1S3R3M1	LOC106599557	E3 ubiquitin/ISG15 ligase TRIM25-like	15	2	T1; T2		T1; T2	1	2	-0.826	0.826	4.587e-9	-0.706	Predominantly_down	Module_2	Early repression followed by recovery/induction
M4VHS4	lsm12	Lsm12 homolog	4	2	T1; T2		T1; T2	1	2	-1.1506	1.1506	4.646e-9	-0.8849	Predominantly_down	Module_2	Early repression followed by recovery/induction
A0A1S3MD55	LOC106571940	Prostaglandin E synthase 3	8	2	T1; T2		T1; T2	1	2	-0.7679	0.7679	4.646e-9	-0.6858	Predominantly_down	Module_2	Early repression followed by recovery/induction
A0A1S3MDF3	LOC106572042	Transforming protein RhoA-like isoform X1	15	2	T1; T2		T1; T2	1	2	-0.8139	0.8139	4.647e-9	-0.7273	Predominantly_down	Module_2	Early repression followed by recovery/induction
A0A1S3R3P2	sugt1	Protein SGT1 homolog isoform X1	11	2	T1; T2		T1; T2	1	2	-0.8677	0.8677	4.767e-9	-0.7539	Predominantly_down	Module_4	Sustained repression with late rebound
B5X4D6	SAP	Proactivator polypeptide	20	2	T6; T12	T6; T12		6	12	0.8102	0.8102	5.448e-9	0.8081	Predominantly_up	Module_1	Sustained induction followed by late reversal
A0A1S3SVI7	LOC106612067	MORC family CW-type zinc finger protein 3-like isoform X2	10	2	T1; T2		T1; T2	1	2	-0.787	0.787	6.265e-9	-0.7615	Predominantly_down	Module_2	Early repression followed by recovery/induction
A0A1S3NBJ0	LOC106578491	Calponin	14	2	T1; T2		T1; T2	1	2	-0.7348	0.7348	6.265e-9	-0.6703	Predominantly_down	Module_2	Early repression followed by recovery/induction
B5X1D2	PP2AB	Serine/threonine-protein phosphatase	18	2	T1; T2		T1; T2	1	2	-0.8117	0.8117	7.26e-9	-0.7014	Predominantly_down	Module_2	Early repression followed by recovery/induction
A0A1S3PT98	eif3j	Eukaryotic translation initiation factor 3 subunit J	8	2	T1; T2		T1; T2	1	2	-0.8729	0.8729	7.586e-9	-0.7584	Predominantly_down	Module_2	Early repression followed by recovery/induction
B5DGS1	h1f0	H1 histone family member 0 like protein	16	2	T4; T6		T4; T6	4	6	-1.4535	1.4535	8.823e-9	-1.2025	Predominantly_down	Module_3	Transient induction followed by late negative phase
B5X671	STX7	Syntaxin-7	8	2	T1; T2	T1; T2		1	2	0.7569	0.7569	9.732e-9	0.6794	Predominantly_up	Module_1	Sustained induction followed by late reversal
A0A1S3P866	sec13	Protein SEC13 homolog	11	2	T1; T2		T1; T2	1	2	-1.1618	1.1618	1.039e-8	-1.1545	Predominantly_down	Module_2	Early repression followed by recovery/induction
A0A1S3RAH8	LOC106601579	Serine/threonine-protein phosphatase	22	2	T1; T2		T1; T2	1	2	-0.7597	0.7597	1.081e-8	-0.688	Predominantly_down	Module_2	Early repression followed by recovery/induction
A0A1S3S4M2	LOC106607175	Protein LSM12 homolog A	1	2	T1; T2		T1; T2	1	2	-1.927	1.927	1.223e-8	-1.387	Predominantly_down	Module_2	Early repression followed by recovery/induction
A0A1S3KJ33	LOC106560389	Desmocollin-2-like isoform X1	29	2	T1; T4		T1; T4	1	4	-0.8639	0.8639	1.242e-8	-0.7357	Predominantly_down	Module_4	Sustained repression with late rebound
B5XCZ9	VPS25	Vacuolar protein-sorting-associated protein 25	3	2	T2; T4		T2; T4	2	4	-6.6994	6.6994	1.298e-8	-6.527	Predominantly_down	NA	NA
A0A1S3Q0M6	clasp2	CLIP-associating protein 2 isoform X20	18	2	T1; T4		T1; T4	1	4	-0.9175	0.9175	1.32e-8	-0.904	Predominantly_down	Module_4	Sustained repression with late rebound
B5X2M4	PTPA	Serine/threonine-protein phosphatase 2A activator	8	2	T1; T2		T1; T2	1	2	-0.8069	0.8069	1.484e-8	-0.7883	Predominantly_down	Module_2	Early repression followed by recovery/induction
B5X4N7	DGOD	L-fuconate dehydratase	10	2	T24; T48		T24; T48	24	48	-0.8653	0.8653	1.554e-8	-0.739	Predominantly_down	Module_1	Sustained induction followed by late reversal
A0A1S3SKZ6	LOC106610271	Fatty acid synthase	123	2	T6; T12	T6; T12		6	12	0.6743	0.6743	1.941e-8	0.6642	Predominantly_up	Module_1	Sustained induction followed by late reversal
B5DH01	tba	Tubulin alpha chain	46	2	T1; T2		T1; T2	1	2	-0.6584	0.6584	2.159e-8	-0.6258	Predominantly_down	Module_2	Early repression followed by recovery/induction
B5DGC6	nme1	Nucleoside diphosphate kinase	9	2	T1; T2		T1; T2	1	2	-0.8278	0.8278	2.244e-8	-0.7976	Predominantly_down	Module_2	Early repression followed by recovery/induction
A0A1S3Q9B2	LOC106590274	Microtubule-associated protein	12	2	T1; T2		T1; T2	1	2	-1.0201	1.0201	2.342e-8	-0.8027	Predominantly_down	Module_2	Early repression followed by recovery/induction
A0A1S3SLQ2	LOC106610436	Zinc finger protein 638-like isoform X2	14	2	T1; T2		T1; T2	1	2	-0.6791	0.6791	2.686e-8	-0.6609	Predominantly_down	Module_2	Early repression followed by recovery/induction
A0A1S3LJY3	LOC106566972	Keratin, type I cytoskeletal 18-like isoform X1	80	2	T1; T2		T1; T2	1	2	-0.9877	0.9877	2.727e-8	-0.9242	Predominantly_down	Module_2	Early repression followed by recovery/induction
A0A1S3QEN5	LOC106591200	Cullin-associated NEDD8-dissociated protein 1	21	2	T1; T2		T1; T2	1	2	-0.6299	0.6299	3.712e-8	-0.6181	Predominantly_down	Module_2	Early repression followed by recovery/induction
A0A1S3LCQ7	LOC106565771	Host cell factor 1-like isoform X1	29	2	T1; T2		T1; T2	1	2	-1.1871	1.1871	3.776e-8	-0.9807	Predominantly_down	Module_2	Early repression followed by recovery/induction
B5DG32	gdi2	Rab GDP dissociation inhibitor	27	2	T1; T2		T1; T2	1	2	-0.7212	0.7212	4.966e-8	-0.6947	Predominantly_down	Module_2	Early repression followed by recovery/induction
A0A1S3NGG3	LOC106579149	Integrin beta	15	2	T2; T24		T2; T24	2	24	-0.7878	0.7878	5.313e-8	-0.7008	Predominantly_down	Module_1	Sustained induction followed by late reversal
A0A1S3MWB9	LOC106575430	ELAV-like protein	12	2	T1; T2		T1; T2	1	2	-0.6315	0.6315	5.778e-8	-0.6168	Predominantly_down	Module_2	Early repression followed by recovery/induction
B5X7A4	S10I	Protein S100	14	2	T2; T24		T2; T24	2	24	-1.0206	1.0206	6.242e-8	-0.8445	Predominantly_down	Module_2	Early repression followed by recovery/induction
A0A1S3PYH6	LOC106588372	Nascent polypeptide-associated complex subunit alpha, muscle-specific form-like	12	2	T1; T2		T1; T2	1	2	-1.1849	1.1849	6.392e-8	-0.9245	Predominantly_down	Module_2	Early repression followed by recovery/induction
A0A1S3R5R2	LOC100196681	Far upstream element-binding protein 3 isoform X2	28	2	T1; T2		T1; T2	1	2	-0.6733	0.6733	6.392e-8	-0.6313	Predominantly_down	Module_2	Early repression followed by recovery/induction
A0A1S3L0Y0	LOC106563481	Peroxiredoxin-5	21	2	T1; T2		T1; T2	1	2	-0.7246	0.7246	6.475e-8	-0.707	Predominantly_down	Module_2	Early repression followed by recovery/induction
B5X3M0	BCCIP	Protein BCCIP homolog	13	2	T1; T2		T1; T2	1	2	-0.7666	0.7666	7.186e-8	-0.7083	Predominantly_down	Module_4	Sustained repression with late rebound
A0A1S3LEW2	LOC106566161	Phosphodiesterase	11	2	T1; T4		T1; T4	1	4	-0.7074	0.7074	7.843e-8	-0.6554	Predominantly_down	Module_4	Sustained repression with late rebound
B5X2E5	GDIR	Rho GDP-dissociation inhibitor 1	19	2	T1; T2		T1; T2	1	2	-0.9086	0.9086	7.953e-8	-0.8906	Predominantly_down	Module_2	Early repression followed by recovery/induction
A0A1S3M8M5	LOC106571252	14-3-3 protein zeta	32	2	T1; T2		T1; T2	1	2	-0.7187	0.7187	8.033e-8	-0.668	Predominantly_down	Module_2	Early repression followed by recovery/induction
B5XDN4	NTF2	Nuclear transport factor 2	6	2	T1; T2		T1; T2	1	2	-1.1248	1.1248	8.65e-8	-0.9815	Predominantly_down	Module_2	Early repression followed by recovery/induction
A0A1S3QFX2	LOC106592110	Far upstream element-binding protein 2-like isoform X3	33	2	T1; T2		T1; T2	1	2	-0.7772	0.7772	8.708e-8	-0.7511	Predominantly_down	Module_2	Early repression followed by recovery/induction
A0A1S3LY77	blvra	Biliverdin reductase A	15	2	T1; T2		T1; T2	1	2	-0.8899	0.8899	9.044e-8	-0.8408	Predominantly_down	Module_2	Early repression followed by recovery/induction
A0A1S3LCY0	LOC106565588	Exportin-2	20	2	T1; T2		T1; T2	1	2	-1.1159	1.1159	9.275e-8	-0.9657	Predominantly_down	Module_2	Early repression followed by recovery/induction
A0A1S3R905	LOC106600952	Ferritin	12	2	T24; T48		T24; T48	24	48	-0.9435	0.9435	9.981e-8	-0.767	Predominantly_down	Module_1	Sustained induction followed by late reversal
B5XGT2	RPE	Ribulose-phosphate 3-epimerase	2	2	T1; T2		T1; T2	1	2	-0.9693	0.9693	1.044e-7	-0.8247	Predominantly_down	Module_2	Early repression followed by recovery/induction
A0A1S3KQU8	LOC106561533	Protein LSM14 homolog A-like isoform X4	4	2	T2; T12		T2; T12	2	12	-1.2184	1.2184	1.069e-7	-0.9181	Predominantly_down	Module_2	Early repression followed by recovery/induction
A0A1S3SCG4	LOC106608565	Cysteine-rich protein 2-like isoform X2	8	2	T1; T2		T1; T2	1	2	-0.8163	0.8163	1.119e-7	-0.712	Predominantly_down	Module_2	Early repression followed by recovery/induction
A0A1S3QPS8	pgm2	Phosphoglucomutase-2	6	2	T1; T2		T1; T2	1	2	-0.9155	0.9155	1.134e-7	-0.8263	Predominantly_down	Module_2	Early repression followed by recovery/induction
A0A1S3S9M9	mthfd1l	formate--tetrahydrofolate ligase	17	2	T1; T2	T1; T2		1	2	0.6867	0.6867	1.134e-7	0.6836	Predominantly_up	Module_1	Sustained induction followed by late reversal
B9EM04	ufc1	Ubiquitin-fold modifier-conjugating enzyme 1	5	2	T1; T2		T1; T2	1	2	-0.9063	0.9063	1.151e-7	-0.7966	Predominantly_down	Module_2	Early repression followed by recovery/induction
A0A1S3NDV8	LOC106578751	1-alkyl-2-acetylglycerophosphocholine esterase	8	2	T1; T2		T1; T2	1	2	-1.1172	1.1172	1.227e-7	-0.975	Predominantly_down	Module_2	Early repression followed by recovery/induction
A0A1S3PFN8	LOC106585115	Nucleolysin TIA-1 isoform p40-like	11	2	T1; T2		T1; T2	1	2	-1.8934	1.8934	1.283e-7	-1.3063	Predominantly_down	Module_2	Early repression followed by recovery/induction
A0A1S3KNU0	LOC106561186	E3 ubiquitin/ISG15 ligase TRIM25-like isoform X1	4	2	T1; T2		T1; T2	1	2	-1.8135	1.8135	1.459e-7	-1.6751	Predominantly_down	Module_2	Early repression followed by recovery/induction
A0A1S3QGB6	chordc1	Cysteine and histidine-rich domain-containing protein 1 isoform X1	5	2	T1; T2		T1; T2	1	2	-0.9491	0.9491	1.471e-7	-0.8767	Predominantly_down	Module_2	Early repression followed by recovery/induction
B5XAQ1	XIP	Ragulator complex protein LAMTOR5	4	2	T6; T12	T6; T12		6	12	0.8965	0.8965	1.521e-7	0.8227	Predominantly_up	Module_1	Sustained induction followed by late reversal
A0A1S3QVI1	LOC106597208	Proteasome-associated protein ECM29 homolog	5	2	T1; T24	T24	T1	1	24	-3.0358	3.0358	1.577e-7	-1.1955	Predominantly_down	Module_2	Early repression followed by recovery/induction
A0A1S3KJQ3	LOC106560508	Zinc finger protein 638-like	22	2	T1; T2		T1; T2	1	2	-0.8334	0.8334	1.619e-7	-0.7857	Predominantly_down	Module_2	Early repression followed by recovery/induction
B5XBY3	PRDX1	Peroxiredoxin-2	13	2	T1; T2		T1; T2	1	2	-0.9853	0.9853	1.673e-7	-0.9495	Predominantly_down	Module_2	Early repression followed by recovery/induction
B5XAC9	PSD10	26S proteasome non-ATPase regulatory subunit 10	5	2	T1; T2		T1; T2	1	2	-0.8694	0.8694	1.673e-7	-0.7952	Predominantly_down	Module_2	Early repression followed by recovery/induction
A0A1S3QNS7	LOC106594233	Kinectin-like isoform X5	80	2	T1; T2		T1; T2	1	2	-0.8595	0.8595	1.747e-7	-0.7951	Predominantly_down	Module_2	Early repression followed by recovery/induction
B9ELX2	NDUA4	Cytochrome c oxidase subunit NDUFA4-like	6	2	T24; T48		T24; T48	24	48	-0.7207	0.7207	2.055e-7	-0.6949	Predominantly_down	Module_1	Sustained induction followed by late reversal
A0A1S3MH19	LOC106572585	Heterogeneous nuclear ribonucleoprotein A1-like isoform X1	31	2	T1; T2		T1; T2	1	2	-0.6602	0.6602	2.143e-7	-0.6472	Predominantly_down	Module_2	Early repression followed by recovery/induction
A0A1S3L706	rrbp1	Ribosome-binding protein 1 isoform X2	46	2	T1; T6		T1; T6	1	6	-0.6646	0.6646	2.233e-7	-0.6321	Predominantly_down	Module_4	Sustained repression with late rebound
B5X1M6	THIC	acetyl-CoA C-acetyltransferase	28	2	T4; T6	T4; T6		4	6	0.65	0.65	2.565e-7	0.6221	Predominantly_up	Module_1	Sustained induction followed by late reversal
C0HBB4	TCPE	T-complex protein 1 subunit epsilon	47	2	T1; T2		T1; T2	1	2	-0.7987	0.7987	2.627e-7	-0.7677	Predominantly_down	Module_2	Early repression followed by recovery/induction
A0A1S3SJN6	LOC106609984	Cytochrome b-c1 complex subunit 2, mitochondrial-like	22	2	T1; T2	T1; T2		1	2	0.6414	0.6414	2.689e-7	0.6389	Predominantly_up	Module_3	Transient induction followed by late negative phase
B9EPI5	CH10	10 kDa heat shock protein, mitochondrial	11	2	T1; T2	T1; T2		1	2	0.6429	0.6429	2.761e-7	0.6282	Predominantly_up	Module_3	Transient induction followed by late negative phase
B5X6I1	ATP5J	ATP synthase-coupling factor 6, mitochondrial	9	2	T2; T12	T2; T12		2	12	0.6826	0.6826	2.856e-7	0.6492	Predominantly_up	Module_1	Sustained induction followed by late reversal
A0A1S3LER8	LOC106565886	Heterochromatin protein 1-binding protein 3	27	2	T1; T4		T1; T4	1	4	-0.7819	0.7819	3.366e-7	-0.7045	Predominantly_down	Module_4	Sustained repression with late rebound
B9EMM0	TEBP	Prostaglandin E synthase 3	3	2	T1; T2		T1; T2	1	2	-1.3945	1.3945	3.981e-7	-1.2782	Predominantly_down	Module_2	Early repression followed by recovery/induction
A0A1S3RZ87	LOC106606009	Protein S100	10	2	T1; T2		T1; T2	1	2	-0.9235	0.9235	4.014e-7	-0.8644	Predominantly_down	Module_2	Early repression followed by recovery/induction
A0A1S3MEQ8	LOC106572208	Nuclease-sensitive element-binding protein 1-like isoform X4	12	2	T1; T2		T1; T2	1	2	-0.9211	0.9211	4.166e-7	-0.7759	Predominantly_down	Module_2	Early repression followed by recovery/induction
A0A1S3PWT1	LOC106588021	V-type proton ATPase subunit	12	2	T6; T12	T6; T12		6	12	0.7553	0.7553	4.323e-7	0.6884	Predominantly_up	Module_1	Sustained induction followed by late reversal
A0A1S3R4D5	LOC106600207	Caspase-8-like	10	2	T1; T2		T1; T2	1	2	-0.7764	0.7764	4.484e-7	-0.6931	Predominantly_down	Module_2	Early repression followed by recovery/induction
A0A1S3SZ07	LOC106612687	Calpain small subunit 1-like	16	2	T1; T2		T1; T2	1	2	-0.9201	0.9201	4.567e-7	-0.9072	Predominantly_down	Module_2	Early repression followed by recovery/induction
A0A1S3NG75	LOC106579103	Supervillin-like isoform X2	11	2	T1; T2		T1; T2	1	2	-1.164	1.164	4.64e-7	-0.9499	Predominantly_down	Module_2	Early repression followed by recovery/induction
B5X4J1	CDC37	Hsp90 co-chaperone Cdc37	14	2	T1; T2		T1; T2	1	2	-0.9273	0.9273	5.053e-7	-0.8303	Predominantly_down	Module_2	Early repression followed by recovery/induction
B5XA95	S10A1	Protein S100	10	2	T1; T2		T1; T2	1	2	-1.0545	1.0545	5.181e-7	-1.0085	Predominantly_down	Module_2	Early repression followed by recovery/induction
A0A1S3S0Z2	LOC106606436	Pyrroline-5-carboxylate reductase	12	2	T1; T2	T1; T2		1	2	0.764	0.764	5.279e-7	0.7116	Predominantly_up	Module_1	Sustained induction followed by late reversal
A0A1S3S4B7	LOC106607122	Polymerase delta-interacting protein 3-like	12	2	T1; T2		T1; T2	1	2	-0.8719	0.8719	6.065e-7	-0.7559	Predominantly_down	Module_2	Early repression followed by recovery/induction
A0A1S3MGB4	LOC106572530	Diacylglycerol kinase	10	2	T1; T2		T1; T2	1	2	-0.7247	0.7247	6.085e-7	-0.7168	Predominantly_down	Module_2	Early repression followed by recovery/induction
B5X0W7	DDAH2	N(G),N(G)-dimethylarginine dimethylaminohydrolase 2	10	2	T1; T2		T1; T2	1	2	-0.7375	0.7375	6.249e-7	-0.7339	Predominantly_down	Module_2	Early repression followed by recovery/induction
A0A1S3MWB6	LOC106575510	Calcium-binding protein 39-like	4	2	T1; T2		T1; T2	1	2	-0.9528	0.9528	6.268e-7	-0.8045	Predominantly_down	Module_2	Early repression followed by recovery/induction
A0A1S3R533	LOC106600554	Glycine-rich RNA-binding protein-like isoform X1	18	2	T1; T2		T1; T2	1	2	-0.8356	0.8356	6.637e-7	-0.711	Predominantly_down	Module_2	Early repression followed by recovery/induction
B5X257	VATL	V-type proton ATPase proteolipid subunit	1	2	T1; T2	T1; T2		1	2	0.7696	0.7696	7.457e-7	0.7066	Predominantly_up	Module_3	Transient induction followed by late negative phase
A0A1S3N703	LOC106577574	Coronin	20	2	T1; T2		T1; T2	1	2	-1.2234	1.2234	7.726e-7	-1.1253	Predominantly_down	Module_2	Early repression followed by recovery/induction
A0A1S3MET4	LOC106572118	NSFL1 cofactor p47	17	2	T2; T48		T2; T48	2	48	-0.8158	0.8158	7.726e-7	-0.7812	Predominantly_down	Module_1	Sustained induction followed by late reversal
C0H968	MEMO1	Protein MEMO1	14	2	T1; T2		T1; T2	1	2	-0.892	0.892	7.925e-7	-0.8357	Predominantly_down	Module_2	Early repression followed by recovery/induction
A0A1S3QRD5	arpc1a	Actin-related protein 2/3 complex subunit	14	2	T1; T2		T1; T2	1	2	-0.6479	0.6479	7.935e-7	-0.6185	Predominantly_down	Module_2	Early repression followed by recovery/induction
A0A1S3M4B4	map7d1	MAP7 domain-containing protein 1 isoform X1	6	2	T1; T4		T1; T4	1	4	-0.7278	0.7278	8.009e-7	-0.6745	Predominantly_down	Module_4	Sustained repression with late rebound
B5DGL0	cops3	COP9 signalosome complex subunit 3	11	2	T1; T2		T1; T2	1	2	-0.6858	0.6858	8.016e-7	-0.6384	Predominantly_down	Module_2	Early repression followed by recovery/induction
A0A1S3PZK3	LOC106588491	Prolyl endopeptidase	23	2	T1; T2		T1; T2	1	2	-0.8081	0.8081	9.457e-7	-0.7294	Predominantly_down	Module_2	Early repression followed by recovery/induction
A0A1S3NQH2	LOC106580784	14-3-3 protein epsilon	13	2	T1; T2		T1; T2	1	2	-0.8641	0.8641	9.491e-7	-0.8218	Predominantly_down	Module_2	Early repression followed by recovery/induction
A0A1S3QLK8	lrpap1	Alpha-2-macroglobulin receptor-associated protein isoform X1	20	2	T1; T4		T1; T4	1	4	-0.9455	0.9455	9.747e-7	-0.8204	Predominantly_down	Module_4	Sustained repression with late rebound
A0A1S3SUT9	LOC106611940	Heterogeneous nuclear ribonucleoprotein A/B-like isoform X2	21	2	T1; T2		T1; T2	1	2	-0.765	0.765	1.114e-6	-0.7487	Predominantly_down	Module_2	Early repression followed by recovery/induction
B5XG79	Y3374	Methyltransferase DDB_G0268948	7	2	T1; T2		T1; T2	1	2	-0.7606	0.7606	1.18e-6	-0.7509	Predominantly_down	Module_2	Early repression followed by recovery/induction
A0A1S3RXJ6	LOC106605457	Zinc transporter ZIP1-like	2	2	T1; T2		T1; T2	1	2	-0.8099	0.8099	1.219e-6	-0.808	Predominantly_down	Module_4	Sustained repression with late rebound
A0A1S3PKQ1	LOC106585993	Protein RUFY3-like	12	2	T1; T2		T1; T2	1	2	-0.7022	0.7022	1.417e-6	-0.6679	Predominantly_down	Module_2	Early repression followed by recovery/induction
A0A1S3QQ82	LOC106595370	Fascin	14	2	T1; T2		T1; T2	1	2	-0.7474	0.7474	1.445e-6	-0.6948	Predominantly_down	Module_2	Early repression followed by recovery/induction
A0A1S3LG34	LOC106566155	Biogenesis of lysosome-related organelles complex 1 subunit 1	3	2	T1; T2		T1; T2	1	2	-1.6566	1.6566	1.503e-6	-1.426	Predominantly_down	Module_2	Early repression followed by recovery/induction
A0A1S3SU59	LOC106611807	Metavinculin	67	2	T1; T2		T1; T2	1	2	-0.7408	0.7408	1.676e-6	-0.7334	Predominantly_down	Module_2	Early repression followed by recovery/induction
A0A1S3S196	LOC106606490	Heat shock 70 kDa protein 12A-like isoform X2	12	2	T1; T4		T1; T4	1	4	-0.8217	0.8217	1.712e-6	-0.7224	Predominantly_down	Module_4	Sustained repression with late rebound
A0A1S3R2C4	LOC106599735	Receptor-interacting serine/threonine-protein kinase 1-like isoform X1	11	2	T1; T2		T1; T2	1	2	-0.7438	0.7438	1.727e-6	-0.6765	Predominantly_down	Module_2	Early repression followed by recovery/induction
B5X2D7	IFM5	Dispanin subfamily A member 2b-like	3	2	T6; T12	T6; T12		6	12	1.7339	1.7339	1.783e-6	1.2016	Predominantly_up	Module_1	Sustained induction followed by late reversal
B5X3D1	GFPT1	glutamine--fructose-6-phosphate transaminase (isomerizing)	7	2	T4; T6	T4; T6		4	6	0.6237	0.6237	1.854e-6	0.6197	Predominantly_up	Module_2	Early repression followed by recovery/induction
A0A1S3MMW5	LOC106573547	Tropomyosin alpha-4 chain	27	2	T1; T4		T1; T4	1	4	-0.6603	0.6603	1.979e-6	-0.635	Predominantly_down	Module_2	Early repression followed by recovery/induction
A0A1S3LM35	LOC106567384	N-acetylaspartylglutamate synthase	5	2	T1; T2		T1; T2	1	2	-1.0717	1.0717	1.998e-6	-1.0545	Predominantly_down	Module_2	Early repression followed by recovery/induction
B5XF34	UBIQ	Ubiquitin-ribosomal protein eS31 fusion protein	14	2	T1; T2		T1; T2	1	2	-0.9277	0.9277	2.269e-6	-0.8554	Predominantly_down	Module_2	Early repression followed by recovery/induction
B5XF08	143B1	14-3-3 protein theta	29	2	T1; T2		T1; T2	1	2	-0.876	0.876	2.497e-6	-0.7683	Predominantly_down	Module_2	Early repression followed by recovery/induction
A0A1S3KUJ3	cgnl1	Cingulin-like protein 1	38	2	T1; T4		T1; T4	1	4	-0.6205	0.6205	2.561e-6	-0.6095	Predominantly_down	Module_4	Sustained repression with late rebound
A0A1S3SCD7	smim20	Small integral membrane protein 20	2	2	T1; T2	T1; T2		1	2	0.8708	0.8708	2.688e-6	0.8419	Predominantly_up	Module_3	Transient induction followed by late negative phase
A0A1S3QPQ7	LOC106595188	Heat shock 70 kDa protein 14-like	3	2	T1; T2		T1; T2	1	2	-0.9573	0.9573	2.816e-6	-0.7781	Predominantly_down	Module_2	Early repression followed by recovery/induction
B9EPF6	PEA15	Astrocytic phosphoprotein PEA-15	7	2	T1; T2		T1; T2	1	2	-0.9095	0.9095	2.833e-6	-0.8074	Predominantly_down	Module_2	Early repression followed by recovery/induction
A0A1S3MYU3	LOC106576070	Non-muscle caldesmon-like isoform X3	41	2	T1; T2		T1; T2	1	2	-0.8523	0.8523	2.873e-6	-0.7958	Predominantly_down	Module_2	Early repression followed by recovery/induction
A0A1S3N6A6	LOC106577478	Mitochondrial import receptor subunit TOM40 homolog	2	2	T1; T2	T1; T2		1	2	1.4141	1.4141	3.066e-6	1.1824	Predominantly_up	Module_3	Transient induction followed by late negative phase
A0A1S3SSG8	LOC106611523	Chloride intracellular channel protein	22	2	T1; T2		T1; T2	1	2	-0.6811	0.6811	3.123e-6	-0.6457	Predominantly_down	Module_4	Sustained repression with late rebound
A0A1S3MPV7	LOC106574096	Lipoma-preferred partner homolog	7	2	T1; T2		T1; T2	1	2	-0.7782	0.7782	3.238e-6	-0.6954	Predominantly_down	Module_2	Early repression followed by recovery/induction
B5X2W5	PPGB	Carboxypeptidase	10	2	T6; T12	T6; T12		6	12	0.7975	0.7975	3.274e-6	0.7069	Predominantly_up	Module_1	Sustained induction followed by late reversal
A0A1S3P0A8	LOC106582390	Signal recognition particle 14 kDa protein	3	2	T1; T2		T1; T2	1	2	-0.7397	0.7397	3.342e-6	-0.71	Predominantly_down	Module_2	Early repression followed by recovery/induction
A0A1S3NJ32	LOC106579767	Phosphoinositide phospholipase C	2	2	T1; T2	T1; T2		1	2	0.7973	0.7973	3.345e-6	0.7152	Predominantly_up	Module_3	Transient induction followed by late negative phase
B5X4N1	RIR1	Ribonucleoside-diphosphate reductase	17	2	T1; T6	T1; T6		1	6	0.6078	0.6078	3.508e-6	0.6071	Predominantly_up	Module_1	Sustained induction followed by late reversal
A0A1S3LG93	LOC106566436	Crk-like protein	4	2	T1; T2		T1; T2	1	2	-0.7167	0.7167	3.59e-6	-0.6513	Predominantly_down	Module_2	Early repression followed by recovery/induction
A0A1S3PIL4	dbnl	Drebrin-like protein isoform X3	18	2	T1; T2		T1; T2	1	2	-0.7678	0.7678	3.874e-6	-0.7383	Predominantly_down	Module_2	Early repression followed by recovery/induction
B5X4H5	LASS2	LAG1 homolog, ceramide synthase 2	10	2	T1; T2		T1; T2	1	2	-0.7864	0.7864	4.08e-6	-0.7345	Predominantly_down	Module_2	Early repression followed by recovery/induction
A0A1S3M5V5	LOC106570533	Insulin-like growth factor 2 mRNA-binding protein 3 isoform X1	6	2	T1; T2		T1; T2	1	2	-1.031	1.031	4.344e-6	-0.9558	Predominantly_down	Module_2	Early repression followed by recovery/induction
A0A1S3RZT0	LOC106606107	Multimerin-2-like isoform X1	1	2	T24; T48	T24; T48		24	48	2.7782	2.7782	4.479e-6	2.5634	Predominantly_up	NA	NA
B5XB84	COF2	Cofilin-2	24	2	T1; T2		T1; T2	1	2	-0.8594	0.8594	4.506e-6	-0.81	Predominantly_down	Module_2	Early repression followed by recovery/induction
A0A1S3L484	LOC106564255	Far upstream element-binding protein 3-like isoform X2	39	2	T1; T2		T1; T2	1	2	-0.7938	0.7938	4.533e-6	-0.7937	Predominantly_down	Module_2	Early repression followed by recovery/induction
A0A1S3MA53	LOC106571457	CD2-associated protein-like isoform X3	15	2	T1; T2		T1; T2	1	2	-0.7881	0.7881	4.647e-6	-0.7244	Predominantly_down	Module_2	Early repression followed by recovery/induction
B9EL90	PDCD5	Programmed cell death protein 5	9	2	T1; T2		T1; T2	1	2	-0.6785	0.6785	5.324e-6	-0.6614	Predominantly_down	Module_4	Sustained repression with late rebound
B5X5X0	EIF3K	Eukaryotic translation initiation factor 3 subunit K	8	2	T1; T2		T1; T2	1	2	-0.7631	0.7631	5.541e-6	-0.7437	Predominantly_down	Module_2	Early repression followed by recovery/induction
A0A1S3NLG5	mmab	Cob(I)yrinic acid a,c-diamide adenosyltransferase, mitochondrial	3	2	T1; T6	T1; T6		1	6	0.7547	0.7547	5.665e-6	0.6862	Predominantly_up	Module_1	Sustained induction followed by late reversal
A0A1S3PX33	LOC106588119	Transmembrane emp24 domain-containing protein 3-like	6	2	T1; T2		T1; T2	1	2	-0.7271	0.7271	5.899e-6	-0.7025	Predominantly_down	Module_2	Early repression followed by recovery/induction
A0A1S3S6J2	LOC106607494	Insulin-like growth factor 2 mRNA-binding protein 1 isoform X2	7	2	T1; T2		T1; T2	1	2	-0.7224	0.7224	5.914e-6	-0.6897	Predominantly_down	Module_2	Early repression followed by recovery/induction
A0A1S3LTY0	lman1	Protein ERGIC-53 isoform X2	15	2	T1; T4		T1; T4	1	4	-0.7207	0.7207	6.103e-6	-0.696	Predominantly_down	Module_4	Sustained repression with late rebound
A0A1S3M6W6	LOC106570939	Atrial natriuretic peptide receptor 3-like	3	2	T6; T12		T6; T12	6	12	-1.8025	1.8025	6.118e-6	-1.7355	Predominantly_down	NA	NA
A0A1S3SY85	LOC106612563	Glutathione S-transferase	3	2	T2; T24	T2	T24	2	24	-1.395	1.395	6.135e-6	-0.2501	Predominantly_down	Module_1	Sustained induction followed by late reversal
A0A1S3N5C6	LOC106577248	Zinc finger protein 883-like	8	2	T4; T6		T4; T6	4	6	-1.0529	1.0529	6.191e-6	-0.919	Predominantly_down	Module_4	Sustained repression with late rebound
B5X0W2	GDIR	Rho GDP-dissociation inhibitor 1	24	2	T1; T2		T1; T2	1	2	-1.0147	1.0147	6.308e-6	-0.9564	Predominantly_down	Module_2	Early repression followed by recovery/induction
A0A1S3NBD9	LOC106578374	non-specific serine/threonine protein kinase	4	2	T1; T2	T1; T2		1	2	1.2781	1.2781	6.456e-6	1.1781	Predominantly_up	Module_3	Transient induction followed by late negative phase
A0A1S3LHR7	LOC106566664	Ceramide synthase 5-like	2	2	T1; T2	T1; T2		1	2	0.867	0.867	6.657e-6	0.7841	Predominantly_up	NA	NA
B5X8P9	AB14B	Putative protein-lysine deacylase ABHD14B	6	2	T1; T2		T1; T2	1	2	-0.6982	0.6982	6.965e-6	-0.6844	Predominantly_down	Module_2	Early repression followed by recovery/induction
A0A1S3Q669	LOC106589437	Mitochondrial import inner membrane translocase subunit TIM23	2	2	T2; T12	T2; T12		2	12	0.703	0.703	7.039e-6	0.6565	Predominantly_up	Module_3	Transient induction followed by late negative phase
B5X8A5	NA	Costars family protein ABRACL	5	2	T1; T2		T1; T2	1	2	-1.1966	1.1966	7.591e-6	-1.0233	Predominantly_down	Module_2	Early repression followed by recovery/induction
B5X3F7	TYPH	Thymidine phosphorylase	48	2	T1; T2		T1; T2	1	2	-0.7107	0.7107	7.976e-6	-0.6608	Predominantly_down	Module_4	Sustained repression with late rebound
A0A1S3SFX2	LOC106609224	Non-muscle caldesmon-like isoform X2	34	2	T1; T2		T1; T2	1	2	-0.8403	0.8403	8.368e-6	-0.7424	Predominantly_down	Module_2	Early repression followed by recovery/induction
B5X5M2	FABPH	Fatty acid-binding protein, heart	1	2	T24; T48		T24; T48	24	48	-1.0176	1.0176	8.495e-6	-0.8106	Predominantly_down	Module_1	Sustained induction followed by late reversal
A0A1S3NVS4	LOC106581666	Collagen alpha-3(VI) chain-like isoform X4	78	2	T6; T12		T6; T12	6	12	-1.5152	1.5152	8.521e-6	-1.4274	Predominantly_down	NA	NA
A0A1S3RN35	LOC106603967	Core histone macro-H2A.1 isoform X4	6	2	T1; T4		T1; T4	1	4	-0.9328	0.9328	8.527e-6	-0.793	Predominantly_down	Module_4	Sustained repression with late rebound
A0A1S3S669	LOC106607427	procollagen galactosyltransferase	11	2	T1; T4		T1; T4	1	4	-0.6656	0.6656	8.735e-6	-0.6547	Predominantly_down	Module_4	Sustained repression with late rebound
A0A1S3MTJ9	LOC106574849	Glutathione S-transferase LANCL1	7	2	T1; T2		T1; T2	1	2	-0.9146	0.9146	8.81e-6	-0.8705	Predominantly_down	Module_2	Early repression followed by recovery/induction
B9EPN7	IF2B	Eukaryotic translation initiation factor 2 subunit 2	10	2	T2; T48		T2; T48	2	48	-0.7529	0.7529	9.451e-6	-0.726	Predominantly_down	Module_2	Early repression followed by recovery/induction
Q7ZYV6	LOC100136385	Hyperosmotic glycine rich protein	9	2	T1; T2		T1; T2	1	2	-0.8775	0.8775	1.023e-5	-0.7582	Predominantly_down	Module_2	Early repression followed by recovery/induction
A0A1S3Q5J5	gps1	COP9 signalosome complex subunit 1 isoform X2	6	2	T1; T2		T1; T2	1	2	-0.9318	0.9318	1.041e-5	-0.8855	Predominantly_down	Module_2	Early repression followed by recovery/induction
B9ENM6	ufm1	Ubiquitin-fold modifier 1	2	2	T2; T24		T2; T24	2	24	-0.9785	0.9785	1.127e-5	-0.9079	Predominantly_down	Module_1	Sustained induction followed by late reversal
A0A1S3NS05	LOC106581046	Clustered mitochondria protein homolog	8	2	T1; T2	T1; T2		1	2	0.6259	0.6259	1.172e-5	0.6062	Predominantly_up	Module_3	Transient induction followed by late negative phase
A0A1S3PWD8	LOC106587883	LRP chaperone MESD	3	2	T1; T2		T1; T2	1	2	-0.9589	0.9589	1.26e-5	-0.8962	Predominantly_down	Module_4	Sustained repression with late rebound
A0A1S3NHV6	LOC106579447	N-alpha-acetyltransferase 50	15	2	T2; T4		T2; T4	2	4	-3.8934	3.8934	1.283e-5	-2.5733	Predominantly_down	Module_2	Early repression followed by recovery/induction
A0A1S3PBW1	LOC106584361	Nuclear factor 1	7	2	T1; T2		T1; T2	1	2	-1.2064	1.2064	1.287e-5	-0.9002	Predominantly_down	Module_4	Sustained repression with late rebound
A0A1S3SWH9	ccdc69	Coiled-coil domain-containing protein 69 isoform X1	3	2	T24; T48		T24; T48	24	48	-1.4393	1.4393	1.298e-5	-1.3175	Predominantly_down	Module_1	Sustained induction followed by late reversal
B5X427	CNN2	Calponin	16	2	T1; T2		T1; T2	1	2	-0.9989	0.9989	1.389e-5	-0.8738	Predominantly_down	Module_2	Early repression followed by recovery/induction
B5DGK6	LOC106573170	Protein C19orf12 homolog isoform X1	1	2	T1; T2		T1; T2	1	2	-2.0039	2.0039	1.396e-5	-1.4908	Predominantly_down	Module_2	Early repression followed by recovery/induction
A0A1S3P8Z7	LOC106583923	U1 small nuclear ribonucleoprotein 70 kDa	14	2	T6; T12		T6; T12	6	12	-1.4116	1.4116	1.41e-5	-1.1888	Predominantly_down	NA	NA
A0A1S3QFS8	rbm26	RNA-binding protein 26	1	2	T1; T2		T1; T2	1	2	-2.1875	2.1875	1.496e-5	-1.3894	Predominantly_down	Module_2	Early repression followed by recovery/induction
A0A1S3NNA3	LOC106580380	Death-associated protein kinase 2-like isoform X1	6	2	T1; T2		T1; T2	1	2	-0.6705	0.6705	1.619e-5	-0.6616	Predominantly_down	Module_2	Early repression followed by recovery/induction
A0A1S3SD89	LOC106608730	RNA-binding protein 4.1-like	24	2	T1; T2		T1; T2	1	2	-0.7139	0.7139	1.722e-5	-0.6866	Predominantly_down	Module_2	Early repression followed by recovery/induction
B5XC26	RRAGA	Ras-related GTP-binding protein	2	2	T2; T12	T2; T12		2	12	0.6932	0.6932	1.792e-5	0.6607	Predominantly_up	Module_1	Sustained induction followed by late reversal
A0A1S3KJA9	LOC106560442	Protein FAM102B-like isoform X1	1	2	T6; T12		T6; T12	6	12	-1.2899	1.2899	1.817e-5	-1.0141	Predominantly_down	Module_4	Sustained repression with late rebound
A0A1S3S3L0	LOC106606967	Rho GDP-dissociation inhibitor 1	24	2	T1; T2		T1; T2	1	2	-0.8159	0.8159	2.14e-5	-0.7734	Predominantly_down	Module_2	Early repression followed by recovery/induction
A0A1S3LK69	LOC106567056	Extended synaptotagmin-1-like isoform X2	77	2	T6; T12	T6; T12		6	12	1.2384	1.2384	2.249e-5	1.1768	Predominantly_up	Module_1	Sustained induction followed by late reversal
A0A1S3NBL6	LOC106578421	Death-associated protein 1-like	1	2	T2; T12		T2; T12	2	12	-1.1017	1.1017	2.269e-5	-0.9035	Predominantly_down	Module_2	Early repression followed by recovery/induction
A0A1S3LLE3	LOC106567206	small monomeric GTPase	14	2	T2; T4		T2; T4	2	4	-0.7158	0.7158	2.299e-5	-0.6671	Predominantly_down	Module_2	Early repression followed by recovery/induction
B5XAF3	MTND	Acireductone dioxygenase	2	2	T2; T12		T2; T12	2	12	-0.8691	0.8691	2.514e-5	-0.7289	Predominantly_down	Module_2	Early repression followed by recovery/induction
A0A1S3NMK2	LOC106580283	BSD domain-containing protein 1-like	1	2	T1; T2		T1; T2	1	2	-0.8458	0.8458	2.575e-5	-0.8223	Predominantly_down	Module_2	Early repression followed by recovery/induction
A0A1S3LA67	LOC106565131	SUZ domain-containing protein 1	2	2	T1; T2		T1; T2	1	2	-2.17	2.17	2.649e-5	-1.9991	Predominantly_down	Module_2	Early repression followed by recovery/induction
A0A1S3T1J1	LOC106613083	A-kinase anchor protein 1, mitochondrial-like isoform X1	3	2	T1; T2		T1; T2	1	2	-2.0702	2.0702	2.795e-5	-1.6587	Predominantly_down	Module_2	Early repression followed by recovery/induction
A0A1S3KQF8	LOC106561475	Tripartite motif-containing protein 16-like	11	2	T1; T2		T1; T2	1	2	-0.6698	0.6698	2.814e-5	-0.6513	Predominantly_down	Module_4	Sustained repression with late rebound
A0A1S3PHK8	LOC106585454	Protein SET-like	11	2	T1; T2		T1; T2	1	2	-0.7354	0.7354	2.823e-5	-0.7265	Predominantly_down	Module_2	Early repression followed by recovery/induction
B5XET4	RM39	39S ribosomal protein L39, mitochondrial-like	3	2	T1; T2	T1; T2		1	2	0.9379	0.9379	2.954e-5	0.897	Predominantly_up	Module_3	Transient induction followed by late negative phase
A0A1S3SVZ1	LOC106612133	Heterogeneous nuclear ribonucleoprotein H-like isoform X2	13	2	T2; T4		T2; T4	2	4	-0.8841	0.8841	3.255e-5	-0.7514	Predominantly_down	Module_2	Early repression followed by recovery/induction
A0A1S3L5U2	LOC106564348	Tether containing UBX domain for GLUT4-like	6	2	T1; T2		T1; T2	1	2	-1.1556	1.1556	3.295e-5	-1.1038	Predominantly_down	Module_2	Early repression followed by recovery/induction
B5X912	CYTB	Cystatin-B	7	2	T24; T48		T24; T48	24	48	-0.8017	0.8017	3.338e-5	-0.7168	Predominantly_down	Module_1	Sustained induction followed by late reversal
A0A1S3L0C2	LOC106563406	Protein FAM98B-like isoform X1	3	2	T2; T4		T2; T4	2	4	-1.2415	1.2415	3.544e-5	-1.0008	Predominantly_down	NA	NA
A0A1S3MTR3	LOC106574945	Cyclic AMP-responsive element-binding protein 1-like	2	2	T1; T2		T1; T2	1	2	-0.9883	0.9883	3.789e-5	-0.9155	Predominantly_down	Module_4	Sustained repression with late rebound
A0A1S3R8H5	LOC106601193	UV excision repair protein RAD23	3	2	T1; T2		T1; T2	1	2	-0.983	0.983	3.794e-5	-0.9676	Predominantly_down	Module_2	Early repression followed by recovery/induction
B5XDR9	TMED7	Transmembrane emp24 domain-containing protein 7	6	2	T1; T4		T1; T4	1	4	-0.7877	0.7877	3.816e-5	-0.7822	Predominantly_down	Module_2	Early repression followed by recovery/induction
B5XAY2	UCRI	Cytochrome b-c1 complex subunit Rieske, mitochondrial	11	2	T2; T12	T2; T12		2	12	0.7011	0.7011	3.864e-5	0.6814	Predominantly_up	Module_3	Transient induction followed by late negative phase
A0A1S3MVD5	LOC106575261	Actin-related protein 3 isoform X1	30	2	T1; T2		T1; T2	1	2	-0.8379	0.8379	4.005e-5	-0.7971	Predominantly_down	Module_2	Early repression followed by recovery/induction
A0A1S3T554	LOC106613700	Tax1-binding protein 3-like	3	2	T1; T2		T1; T2	1	2	-0.7934	0.7934	4.163e-5	-0.7113	Predominantly_down	Module_2	Early repression followed by recovery/induction
B5XFA1	RL5	60S ribosomal protein L5	15	2	T1; T12		T1; T12	1	12	-0.5964	0.5964	4.65e-5	-0.5919	Predominantly_down	Module_3	Transient induction followed by late negative phase
B5X0Y3	MP2K2	Dual specificity mitogen-activated protein kinase kinase 2	17	2	T1; T2		T1; T2	1	2	-0.8044	0.8044	4.743e-5	-0.7689	Predominantly_down	Module_2	Early repression followed by recovery/induction
A0A1S3SI01	LOC106609560	ADP-ribosylation factor GTPase-activating protein 3	16	2	T1; T2		T1; T2	1	2	-0.7056	0.7056	4.845e-5	-0.6679	Predominantly_down	Module_2	Early repression followed by recovery/induction
A0A1S3MKS1	LOC106573365	non-specific serine/threonine protein kinase	7	2	T1; T2		T1; T2	1	2	-0.8831	0.8831	5.099e-5	-0.7732	Predominantly_down	Module_2	Early repression followed by recovery/induction
A0A1S3RQ22	LOC106604382	Pre-mRNA-processing factor 39-like isoform X1	10	2	T1; T4		T1; T4	1	4	-0.6221	0.6221	5.109e-5	-0.6089	Predominantly_down	Module_4	Sustained repression with late rebound
B5RID1	Ef-1g	Elongation factor 1 gamma	28	2	T2; T24		T2; T24	2	24	-0.7938	0.7938	5.288e-5	-0.7366	Predominantly_down	Module_1	Sustained induction followed by late reversal
A0A1S3M624	LOC106570752	ubiquitinyl hydrolase 1	3	2	T1; T4	T1; T4		1	4	0.6508	0.6508	5.322e-5	0.6183	Predominantly_up	Module_1	Sustained induction followed by late reversal
A0A1S3RTG2	LOC106604941	Heterogeneous nuclear ribonucleoprotein A0-like	14	2	T1; T2		T1; T2	1	2	-0.8192	0.8192	5.824e-5	-0.7498	Predominantly_down	Module_2	Early repression followed by recovery/induction
A0A1S3L478	LOC106564209	Dynamin-1-like	11	2	T4; T12	T4; T12		4	12	0.7076	0.7076	6.025e-5	0.6479	Predominantly_up	Module_1	Sustained induction followed by late reversal
A0A1S3SEY5	LOC106609060	Rho GTPase-activating protein 6-like isoform X1	1	2	T24; T48		T24; T48	24	48	-1.0439	1.0439	6.058e-5	-0.8582	Predominantly_down	Module_1	Sustained induction followed by late reversal
A0A1S3MZI7	LOC106576190	Splicing factor 45	5	2	T1; T2		T1; T2	1	2	-0.8751	0.8751	6.066e-5	-0.8417	Predominantly_down	Module_2	Early repression followed by recovery/induction
A0A1S3SV08	LOC100136535	Heterogeneous nuclear ribonucleoprotein A0	16	2	T1; T2		T1; T2	1	2	-0.6814	0.6814	6.536e-5	-0.6368	Predominantly_down	Module_2	Early repression followed by recovery/induction
A0A1S3SB89	LOC106608275	Zinc finger CCCH domain-containing protein 14	11	2	T1; T2		T1; T2	1	2	-0.86	0.86	6.604e-5	-0.7967	Predominantly_down	Module_2	Early repression followed by recovery/induction
C0HBB2	glmp	Glycosylated lysosomal membrane protein	2	2	T1; T24	T1	T24	1	24	0.6873	0.6873	6.635e-5	0.0128	Predominantly_up	Module_1	Sustained induction followed by late reversal
A0A1S3N572	mboat7	Lysophospholipid acyltransferase 7	1	2	T1; T2		T1; T2	1	2	-0.7413	0.7413	7.046e-5	-0.6719	Predominantly_down	Module_2	Early repression followed by recovery/induction
B5X4K8	RD23A	UV excision repair protein RAD23	2	2	T1; T2		T1; T2	1	2	-1.842	1.842	7.25e-5	-1.7937	Predominantly_down	Module_2	Early repression followed by recovery/induction
A0A1S3PDT6	LOC106584787	Protein phosphatase 1 regulatory subunit 12A-like isoform X4	7	2	T1; T2		T1; T2	1	2	-0.9467	0.9467	7.301e-5	-0.8923	Predominantly_down	Module_2	Early repression followed by recovery/induction
A0A1S3SCL2	LOC106608585	Echinoderm microtubule-associated protein-like 3 isoform X1	11	2	T1; T2		T1; T2	1	2	-0.6649	0.6649	7.923e-5	-0.6335	Predominantly_down	Module_2	Early repression followed by recovery/induction
A0A1S3S917	rmdn3	Regulator of microtubule dynamics protein 3	2	2	T1; T2		T1; T2	1	2	-1.4552	1.4552	8.065e-5	-1.1639	Predominantly_down	Module_2	Early repression followed by recovery/induction
A0A1S3NDU9	LOC106578914	Protein quaking-A-like isoform X2	8	2	T4; T12	T4; T12		4	12	0.8405	0.8405	8.192e-5	0.7482	Predominantly_up	Module_2	Early repression followed by recovery/induction
A0A1S3P133	ube2g2	E2 ubiquitin-conjugating enzyme	3	2	T1; T2		T1; T2	1	2	-0.9788	0.9788	8.225e-5	-0.9516	Predominantly_down	Module_2	Early repression followed by recovery/induction
B9ELV5	ARF4	ADP-ribosylation factor	11	2	T1; T2		T1; T2	1	2	-0.7847	0.7847	8.859e-5	-0.7571	Predominantly_down	Module_2	Early repression followed by recovery/induction
A0A1S3RKG0	LOC106603510	Cytospin-B-like isoform X2	20	2	T1; T2		T1; T2	1	2	-0.6378	0.6378	9.301e-5	-0.6337	Predominantly_down	Module_4	Sustained repression with late rebound
A0A1S3PEM1	LOC106584973	AP complex subunit beta	21	2	T1; T2		T1; T2	1	2	-1.0158	1.0158	9.351e-5	-0.9548	Predominantly_down	Module_2	Early repression followed by recovery/induction
A0A1S3ML13	LOC106573350	CD44 antigen	6	2	T1; T12	T1; T12		1	12	0.7054	0.7054	9.95e-5	0.6828	Predominantly_up	Module_1	Sustained induction followed by late reversal
A0A1S3STL5	LOC106611711	Cleavage stimulation factor subunit 2-like isoform X1	4	2	T1; T2		T1; T2	1	2	-0.9312	0.9312	1.006e-4	-0.8793	Predominantly_down	Module_2	Early repression followed by recovery/induction
A0A1S3MXZ2	LOC106575899	Ribosomal RNA small subunit methyltransferase NEP1-like isoform X2	4	2	T1; T4		T1; T4	1	4	-0.7777	0.7777	1.012e-4	-0.7105	Predominantly_down	Module_4	Sustained repression with late rebound
M4V3J1	s10ag	Protein S100-A16-like	7	2	T1; T4		T1; T4	1	4	-0.8281	0.8281	1.013e-4	-0.7551	Predominantly_down	Module_4	Sustained repression with late rebound
A7KII5	PSMB10	Proteasome subunit beta	3	2	T2; T4		T2; T4	2	4	-0.9816	0.9816	1.016e-4	-0.8293	Predominantly_down	Module_2	Early repression followed by recovery/induction
B5X3E3	FLOT1	Flotillin	41	2	T1; T2		T1; T2	1	2	-0.7221	0.7221	1.028e-4	-0.6548	Predominantly_down	Module_2	Early repression followed by recovery/induction
B5XC88	ETHE1	ETHE1 protein, mitochondrial	5	2	T1; T4		T1; T4	1	4	-1.5482	1.5482	1.084e-4	-1.0808	Predominantly_down	Module_4	Sustained repression with late rebound
B5XEV4	DUS23	protein-tyrosine-phosphatase	3	2	T24; T48	T24; T48		24	48	1.035	1.035	1.138e-4	0.8949	Predominantly_up	Module_4	Sustained repression with late rebound
A0A1S3L4A9	LOC106563938	Serine/arginine-rich splicing factor 1B-like	19	2	T1; T2		T1; T2	1	2	-0.6417	0.6417	1.236e-4	-0.6318	Predominantly_down	Module_2	Early repression followed by recovery/induction
A0A1S3L7X4	LOC106565016	RNA-binding protein 39-like isoform X3	9	2	T1; T2		T1; T2	1	2	-0.7975	0.7975	1.295e-4	-0.6942	Predominantly_down	Module_4	Sustained repression with late rebound
B5XEH4	TXD17	Thioredoxin domain-containing protein 17	3	2	T1; T2		T1; T2	1	2	-0.7273	0.7273	1.321e-4	-0.6604	Predominantly_down	Module_2	Early repression followed by recovery/induction
A0A1S3NTG4	LOC106581260	Ribosome biogenesis protein BMS1 homolog	2	2	T4; T6		T4; T6	4	6	-1.1284	1.1284	1.342e-4	-0.8674	Predominantly_down	Module_4	Sustained repression with late rebound
A0A1S3RHE6	LOC106603048	Matrin-3-like	15	2	T1; T2	T1; T2		1	2	1.0912	1.0912	1.344e-4	0.8852	Predominantly_up	Module_3	Transient induction followed by late negative phase
B5X3H9	MLKL	Mixed lineage kinase domain-like protein	9	2	T1; T12		T1; T12	1	12	-0.6854	0.6854	1.356e-4	-0.6463	Predominantly_down	Module_4	Sustained repression with late rebound
I7LSU2	hn1	HN1 protein	5	2	T6; T12		T6; T12	6	12	-0.9148	0.9148	1.47e-4	-0.8582	Predominantly_down	NA	NA
B5DGC5	CIRBP	Cold-inducible RNA-binding protein	10	2	T1; T2		T1; T2	1	2	-0.7381	0.7381	1.499e-4	-0.6748	Predominantly_down	Module_2	Early repression followed by recovery/induction
A0A1S3MM55	LOC106573600	Cold-inducible RNA-binding protein B-like isoform X3	4	2	T1; T4		T1; T4	1	4	-2.4418	2.4418	1.509e-4	-1.7659	Predominantly_down	Module_4	Sustained repression with late rebound
B9EMG3	DCTN5	Dynactin subunit 5	4	2	T1; T2		T1; T2	1	2	-0.7273	0.7273	1.53e-4	-0.6627	Predominantly_down	Module_2	Early repression followed by recovery/induction
A0A1S3R0T9	LOC106599329	Fish-egg lectin-like	8	2	T6; T12		T6; T12	6	12	-2.5045	2.5045	1.592e-4	-2.4675	Predominantly_down	NA	NA
A0A1S3MAJ5	LOC106571452	Delta(14)-sterol reductase LBR	6	2	T1; T2		T1; T2	1	2	-1.19	1.19	1.593e-4	-0.9956	Predominantly_down	Module_2	Early repression followed by recovery/induction
A0A1S3KX24	LOC106562742	Ubiquitin-conjugating enzyme E2 L3-like	6	2	T1; T2		T1; T2	1	2	-0.8004	0.8004	1.613e-4	-0.7136	Predominantly_down	Module_2	Early repression followed by recovery/induction
A0A1S3PDR4	LOC106584735	Cingulin-like protein 1	1	2	T1; T4		T1; T4	1	4	-1.1622	1.1622	1.628e-4	-0.9033	Predominantly_down	Module_4	Sustained repression with late rebound
A0A1S3QL69	cpsf4	Cleavage and polyadenylation specificity factor subunit 4	2	2	T2; T6		T2; T6	2	6	-1.2992	1.2992	1.654e-4	-1.0946	Predominantly_down	Module_2	Early repression followed by recovery/induction
A0A1S3KNE5	api5	Apoptosis inhibitor 5	7	2	T1; T4		T1; T4	1	4	-0.7067	0.7067	1.687e-4	-0.7051	Predominantly_down	NA	NA
B9EM45	CHMP5	Charged multivesicular body protein 5	6	2	T1; T2		T1; T2	1	2	-0.7238	0.7238	1.838e-4	-0.6791	Predominantly_down	Module_2	Early repression followed by recovery/induction
A0A1S3SR00	LOC106611269	Calmin-like isoform X1	6	2	T6; T12		T6; T12	6	12	-1.4038	1.4038	1.988e-4	-1.3588	Predominantly_down	NA	NA
A0A1S3RI22	fhl1	Four and a half LIM domains protein 1	5	2	T6; T12		T6; T12	6	12	-1.7901	1.7901	2.015e-4	-1.5076	Predominantly_down	NA	NA
A0A1S3MKA0	LOC106573217	Transcriptional enhancer factor TEF-1-like isoform X1	3	2	T6; T12		T6; T12	6	12	-0.9587	0.9587	2.024e-4	-0.9029	Predominantly_down	NA	NA
A0A1S3SH06	LOC106609370	Uncharacterized protein LOC106609370	1	2	T12; T24	T24	T12	12	24	-2.0879	2.0879	2.036e-4	-0.7207	Predominantly_down	NA	NA
A0A1S3KTF8	vps35	Vacuolar protein sorting-associated protein 35	23	2	T4; T24	T4; T24		4	24	1.1697	1.1697	2.047e-4	0.8938	Predominantly_up	Module_2	Early repression followed by recovery/induction
A0A1S3PXD9	LOC106588176	Protein S100	9	2	T1; T2		T1; T2	1	2	-1.2746	1.2746	2.065e-4	-1.2376	Predominantly_down	Module_2	Early repression followed by recovery/induction
A0A1S3NXA0	LOC106581956	Deoxyribonuclease-2-alpha	3	2	T1; T24	T1	T24	1	24	-0.7444	0.7444	2.14e-4	-0.011	Predominantly_down	Module_1	Sustained induction followed by late reversal
A0A1S3RKP1	LOC106603541	Uncharacterized protein LOC106603541 isoform X1	6	2	T1; T2		T1; T2	1	2	-1.4974	1.4974	2.262e-4	-1.3331	Predominantly_down	Module_2	Early repression followed by recovery/induction
A0A1S3MX86	LOC106575698	Importin-5-like	8	2	T1; T2		T1; T2	1	2	-0.945	0.945	2.327e-4	-0.9011	Predominantly_down	Module_2	Early repression followed by recovery/induction
A0A1S3NZC2	LOC106582300	Basic leucine zipper and W2 domain-containing protein 1-A-like	6	2	T24; T48	T24; T48		24	48	0.7218	0.7218	2.384e-4	0.6577	Predominantly_up	Module_4	Sustained repression with late rebound
A0A1S3N6C9	LOC106577487	RNA helicase	11	2	T1; T2		T1; T2	1	2	-1.0983	1.0983	2.686e-4	-0.896	Predominantly_down	Module_2	Early repression followed by recovery/induction
A0A1S3KSD0	LOC106561784	Sorting nexin	4	2	T6; T12		T6; T12	6	12	-0.7041	0.7041	2.777e-4	-0.6523	Predominantly_down	Module_3	Transient induction followed by late negative phase
A0A1S3RQ41	vamp7	Vesicle-associated membrane protein 7	3	2	T1; T12	T1; T12		1	12	0.8512	0.8512	2.811e-4	0.742	Predominantly_up	Module_3	Transient induction followed by late negative phase
A0A1S3MCG1	cnbp	CCHC-type zinc finger nucleic acid binding protein	12	2	T1; T2		T1; T2	1	2	-1.6122	1.6122	2.978e-4	-1.2045	Predominantly_down	Module_2	Early repression followed by recovery/induction
A0A1S3L6D8	LOC106564476	Leucine-rich repeat protein SHOC-2-like	2	2	T1; T2		T1; T2	1	2	-0.918	0.918	2.987e-4	-0.8456	Predominantly_down	Module_2	Early repression followed by recovery/induction
B5X2J4	DCOR1	ornithine decarboxylase	1	2	T6; T12	T6; T12		6	12	2.3251	2.3251	3.004e-4	2.2555	Predominantly_up	Module_2	Early repression followed by recovery/induction
A0A1S3S216	LOC106606510	Heat shock protein 75 kDa, mitochondrial-like	16	2	T1; T2	T1; T2		1	2	0.6815	0.6815	3.202e-4	0.6625	Predominantly_up	Module_3	Transient induction followed by late negative phase
A0A1S3LFQ2	LOC106566364	Nuclear transcription factor Y subunit	1	2	T1; T2		T1; T2	1	2	-1.3555	1.3555	3.258e-4	-1.2692	Predominantly_down	Module_2	Early repression followed by recovery/induction
A0A1S3MX65	LOC106575686	Calcitonin gene-related peptide type 1 receptor	1	2	T6; T12		T6; T12	6	12	-1.6733	1.6733	3.525e-4	-1.3913	Predominantly_down	NA	NA
A0A1S3SC67	rbpms	RNA-binding protein with multiple splicing	4	2	T6; T24	T6	T24	6	24	0.8056	0.8056	3.644e-4	0.0356	Predominantly_up	Module_1	Sustained induction followed by late reversal
B5X851	H2A	Histone H2A	16	2	T12; T24	T12; T24		12	24	0.7296	0.7296	3.682e-4	0.6986	Predominantly_up	Module_4	Sustained repression with late rebound
A0A1S3PEG9	LOC106584895	Histone H2A	9	2	T1; T6		T1; T6	1	6	-0.7957	0.7957	3.71e-4	-0.7447	Predominantly_down	Module_4	Sustained repression with late rebound
A0A1S3MCW9	gnas	Guanine nucleotide-binding protein G(s) subunit alpha	10	2	T1; T12	T1; T12		1	12	0.662	0.662	3.788e-4	0.6273	Predominantly_up	Module_1	Sustained induction followed by late reversal
A0A1S3S9J9	LOC106607983	polyribonucleotide nucleotidyltransferase	16	2	T1; T2	T1; T2		1	2	0.7759	0.7759	3.849e-4	0.7166	Predominantly_up	Module_1	Sustained induction followed by late reversal
A0A1S3PVC9	LOC106587610	Dipeptidase	3	2	T1; T4		T1; T4	1	4	-0.9337	0.9337	3.872e-4	-0.8254	Predominantly_down	Module_4	Sustained repression with late rebound
B5X805	LEG	Galectin	2	2	T4; T24	T4	T24	4	24	-0.7183	0.7183	3.899e-4	-0.0253	Predominantly_down	Module_1	Sustained induction followed by late reversal
A0A1S3SDQ7	LOC106608832	Tetratricopeptide repeat protein 5-like isoform X1	2	2	T1; T2		T1; T2	1	2	-1.0115	1.0115	3.903e-4	-0.9218	Predominantly_down	Module_2	Early repression followed by recovery/induction
B5XA49	QCR9	Complex III subunit 9	4	2	T2; T12	T2; T12		2	12	0.6317	0.6317	3.97e-4	0.6308	Predominantly_up	Module_3	Transient induction followed by late negative phase
B5X7T5	EIF1B	Eukaryotic translation initiation factor 1	10	2	T1; T2		T1; T2	1	2	-0.912	0.912	3.996e-4	-0.843	Predominantly_down	Module_2	Early repression followed by recovery/induction
B5X5B2	H2AX	Histone H2A	14	2	T24; T48	T24; T48		24	48	1.2178	1.2178	4.017e-4	0.9779	Predominantly_up	Module_4	Sustained repression with late rebound
A0A1S3NPL9	LOC106580633	Protein IWS1 homolog isoform X4	1	2	T2; T24	T2; T24		2	24	0.6607	0.6607	4.152e-4	0.6541	Predominantly_up	Module_4	Sustained repression with late rebound
A0A1S3LW48	LOC106568895	Ribosome biogenesis protein NSA2 homolog	4	2	T1; T2		T1; T2	1	2	-1.3477	1.3477	4.416e-4	-1.1312	Predominantly_down	Module_2	Early repression followed by recovery/induction
B5XBS2	CYT	Cystatin	2	2	T2; T12	T2; T12		2	12	0.7176	0.7176	4.562e-4	0.6675	Predominantly_up	Module_1	Sustained induction followed by late reversal
A0A1S3KWQ8	LOC106562632	Transmembrane emp24 domain-containing protein 2-like isoform X2	3	2	T2; T24		T2; T24	2	24	-0.6569	0.6569	4.63e-4	-0.6332	Predominantly_down	Module_1	Sustained induction followed by late reversal
A0A1S3LKL8	LOC106567059	dynamin GTPase	5	2	T1; T2	T1; T2		1	2	0.7613	0.7613	4.725e-4	0.6978	Predominantly_up	Module_1	Sustained induction followed by late reversal
A0A1S3NIX5	LOC106579627	Programmed cell death protein 6-like	6	2	T1; T2		T1; T2	1	2	-0.9338	0.9338	4.793e-4	-0.9038	Predominantly_down	Module_2	Early repression followed by recovery/induction
A0A1S3M3Z1	LOC106570123	Chromosomal protein D1-like	6	2	T6; T12		T6; T12	6	12	-1.2505	1.2505	4.798e-4	-1.115	Predominantly_down	NA	NA
A0A1S3LCU9	LOC106565741	Uncharacterized protein LOC106565741	3	2	T4; T24	T4; T24		4	24	0.8085	0.8085	4.84e-4	0.7193	Predominantly_up	Module_2	Early repression followed by recovery/induction
B5X6Z1	RBX2	RING-box protein 2	1	2	T2; T24		T2; T24	2	24	-0.7607	0.7607	4.906e-4	-0.7183	Predominantly_down	Module_2	Early repression followed by recovery/induction
A0A1S3NMJ3	LOC106580304	MORC family CW-type zinc finger protein 2A-like isoform X1	4	2	T1; T2		T1; T2	1	2	-0.7077	0.7077	4.947e-4	-0.7018	Predominantly_down	Module_2	Early repression followed by recovery/induction
B5DGM7	NA	Fructose-bisphosphate aldolase A	9	2	T24; T48		T24; T48	24	48	-1.4963	1.4963	5.041e-4	-1.2732	Predominantly_down	NA	NA
A0A1S3MIN7	LOC106572992	NF-kappa-B essential modulator	6	2	T2; T4		T2; T4	2	4	-0.9263	0.9263	5.146e-4	-0.7791	Predominantly_down	Module_2	Early repression followed by recovery/induction
A0A1S3R2L6	LOC106599322	Transmembrane protein 70, mitochondrial-like	1	2	T1; T2	T1; T2		1	2	0.7449	0.7449	5.227e-4	0.6691	Predominantly_up	Module_3	Transient induction followed by late negative phase
A0A1S3PEL9	ykt6	Synaptobrevin homolog YKT6 isoform X1	5	2	T1; T2		T1; T2	1	2	-0.7533	0.7533	5.228e-4	-0.7502	Predominantly_down	Module_2	Early repression followed by recovery/induction
A0A1S3M7Z7	LOC106571146	SMEK homolog 1	3	2	T1; T2	T1; T2		1	2	0.937	0.937	5.349e-4	0.8494	Predominantly_up	Module_3	Transient induction followed by late negative phase
A0A1S3SG42	LOC106609252	Apoptosis facilitator Bcl-2-like protein 14 isoform X2	5	2	T6; T12	T6; T12		6	12	0.8302	0.8302	5.507e-4	0.7737	Predominantly_up	Module_1	Sustained induction followed by late reversal
A0A1S3RVN8	LOC106605109	Replication factor A protein 2	6	2	T1; T2		T1; T2	1	2	-0.9297	0.9297	5.622e-4	-0.7928	Predominantly_down	Module_2	Early repression followed by recovery/induction
B9ELJ4	CD166	CD166 antigen homolog	12	2	T4; T6		T4; T6	4	6	-0.6323	0.6323	5.694e-4	-0.6097	Predominantly_down	Module_4	Sustained repression with late rebound
C0H9X1	VATA	H(+)-transporting two-sector ATPase	39	2	T6; T12	T6; T12		6	12	0.7312	0.7312	5.71e-4	0.6802	Predominantly_up	Module_1	Sustained induction followed by late reversal
A0A1S3PEZ2	LOC106585037	Ceramide transfer protein	7	2	T6; T12	T6; T12		6	12	0.8714	0.8714	6.047e-4	0.8441	Predominantly_up	NA	NA
C0H8H7	SAKS1	SAPK substrate protein 1	9	2	T1; T2		T1; T2	1	2	-1.2995	1.2995	6.185e-4	-1.1203	Predominantly_down	Module_2	Early repression followed by recovery/induction
A0A1S3L9M8	LOC106565273	Ral GTPase-activating protein subunit beta-like isoform X1	3	2	T24; T48	T24; T48		24	48	4.421	4.421	6.191e-4	4.0563	Predominantly_up	NA	NA
A0A1S3KSC6	LOC106561866	von Willebrand factor-like	10	2	T6; T12		T6; T12	6	12	-0.9101	0.9101	6.401e-4	-0.8522	Predominantly_down	NA	NA
A0A1S3PCK0	LOC106584527	Ferritin	2	2	T1; T4		T1; T4	1	4	-0.8693	0.8693	6.494e-4	-0.7995	Predominantly_down	Module_4	Sustained repression with late rebound
A0A1S3QKG1	LOC106593672	Programmed cell death 6-interacting protein-like	8	2	T1; T6	T1; T6		1	6	0.7703	0.7703	6.544e-4	0.6871	Predominantly_up	Module_1	Sustained induction followed by late reversal
A0A1S3NUU3	LOC106581572	CapZ-interacting protein-like	1	2	T1; T2		T1; T2	1	2	-0.8345	0.8345	6.758e-4	-0.7757	Predominantly_down	Module_4	Sustained repression with late rebound
A0A1S3N7F9	LOC106577492	GrpE protein homolog	7	2	T2; T6	T2; T6		2	6	0.6104	0.6104	6.825e-4	0.5979	Predominantly_up	Module_1	Sustained induction followed by late reversal
A0A1S3MMQ7	gnao1	Guanine nucleotide-binding protein G(O) subunit alpha isoform X1	8	2	T1; T4		T1; T4	1	4	-0.7819	0.7819	6.952e-4	-0.7742	Predominantly_down	Module_4	Sustained repression with late rebound
B5X8M4	brcc3	Lys-63-specific deubiquitinase BRCC36	4	2	T1; T2		T1; T2	1	2	-0.7125	0.7125	7.35e-4	-0.7012	Predominantly_down	Module_2	Early repression followed by recovery/induction
A0A1S3MPE9	LOC106574055	Rab GTPase-activating protein 1-like isoform X2	2	2	T4; T24	T4; T24		4	24	0.8061	0.8061	7.825e-4	0.7327	Predominantly_up	Module_4	Sustained repression with late rebound
A0A1S3KNP0	LOC106561152	Talin-2-like isoform X2	40	2	T4; T12		T4; T12	4	12	-0.6145	0.6145	8.509e-4	-0.6131	Predominantly_down	Module_4	Sustained repression with late rebound
A0A1S3MKT9	LOC106573305	Ubiquitin-conjugating enzyme E2 N	11	2	T1; T2		T1; T2	1	2	-0.7659	0.7659	8.662e-4	-0.6998	Predominantly_down	Module_2	Early repression followed by recovery/induction
A0A1S3NI11	ssr1	Translocon-associated protein subunit alpha	2	2	T1; T2		T1; T2	1	2	-0.7669	0.7669	8.799e-4	-0.6933	Predominantly_down	Module_4	Sustained repression with late rebound
A0A1S3P9F9	LOC106584026	Dedicator of cytokinesis protein 7 isoform X2	4	2	T1; T2		T1; T2	1	2	-1.648	1.648	9.098e-4	-1.4734	Predominantly_down	Module_2	Early repression followed by recovery/induction
A0A1S3MCG0	LOC106571796	Osteopetrosis-associated transmembrane protein 1-like isoform X1	2	2	T6; T12	T6; T12		6	12	0.9298	0.9298	9.476e-4	0.8741	Predominantly_up	Module_1	Sustained induction followed by late reversal
A0A1S3L0V8	LOC106563485	U4/U6.U5 tri-snRNP-associated protein 1-like	6	2	T1; T2		T1; T2	1	2	-0.9553	0.9553	9.635e-4	-0.7869	Predominantly_down	Module_2	Early repression followed by recovery/induction
A0A1S3M410	LOC106570314	Transmembrane protein 106B	1	2	T1; T2	T1; T2		1	2	0.9949	0.9949	0.001035	0.9375	Predominantly_up	Module_1	Sustained induction followed by late reversal
A0A1S3RG37	LOC106602815	Uncharacterized protein LOC106602815	1	2	T1; T24	T1	T24	1	24	0.8636	0.8636	0.001046	0.135	Predominantly_up	Module_1	Sustained induction followed by late reversal
A0A1S3NKB3	LOC106579947	Translational activator GCN1-like	62	2	T2; T12	T2; T12		2	12	0.8919	0.8919	0.001116	0.7526	Predominantly_up	Module_3	Transient induction followed by late negative phase
A0A1S3M642	LOC106570538	TBC1 domain family member 5-like	6	2	T1; T2		T1; T2	1	2	-1.0309	1.0309	0.001143	-0.9238	Predominantly_down	Module_2	Early repression followed by recovery/induction
B5X207	CALR	Calreticulin	3	2	T24; T48	T24; T48		24	48	0.877	0.877	0.001147	0.8685	Predominantly_up	Module_4	Sustained repression with late rebound
A0A1S3S4J1	LOC106607163	Zinc finger CCCH domain-containing protein 7B-like	4	2	T2; T48		T2; T48	2	48	-1.2493	1.2493	0.001183	-1.0697	Predominantly_down	Module_1	Sustained induction followed by late reversal
A0A1S3MVT8	LOC106575368	Transformer-2 protein homolog beta-like	8	2	T1; T2		T1; T2	1	2	-1.0908	1.0908	0.001211	-0.9783	Predominantly_down	Module_2	Early repression followed by recovery/induction
A0A1S3PF00	srsf9	Serine/arginine-rich splicing factor 9	5	2	T2; T6		T2; T6	2	6	-0.9061	0.9061	0.00123	-0.8541	Predominantly_down	Module_4	Sustained repression with late rebound
A0A1S3L8D9	ical	Calpastatin	47	2	T6; T48		T6; T48	6	48	-0.9401	0.9401	0.001279	-0.8403	Predominantly_down	Module_3	Transient induction followed by late negative phase
A0A1S3R3R0	LOC106599713	Tubulin beta chain	37	2	T2; T12		T2; T12	2	12	-0.8657	0.8657	0.001294	-0.8123	Predominantly_down	Module_4	Sustained repression with late rebound
A0A1S3MGL9	LOC106572416	Polypyrimidine tract-binding protein 3-like	4	2	T2; T4		T2; T4	2	4	-0.6877	0.6877	0.001303	-0.6393	Predominantly_down	Module_2	Early repression followed by recovery/induction
A0A1S3MZ64	LOC106575855	Ras GTPase-activating protein 3-like	3	2	T1; T6		T1; T6	1	6	-0.9976	0.9976	0.001364	-0.824	Predominantly_down	Module_4	Sustained repression with late rebound
A0A1S3KN62	LOC106560895	Uncharacterized protein LOC106560895 isoform X1	2	2	T6; T12		T6; T12	6	12	-1.5826	1.5826	0.001377	-1.2868	Predominantly_down	NA	NA
B5X3G4	RBBP7	Histone-binding protein RBBP7	9	2	T1; T2		T1; T2	1	2	-0.9069	0.9069	0.001383	-0.8819	Predominantly_down	Module_2	Early repression followed by recovery/induction
A0A1S3PI22	LOC106585510	Splicing factor 3A subunit 1-like isoform X2	16	2	T1; T2		T1; T2	1	2	-1.1462	1.1462	0.001513	-1.1181	Predominantly_down	Module_2	Early repression followed by recovery/induction
A0A1S3L331	ddx52	Probable ATP-dependent RNA helicase DDX52	2	2	T2; T24	T2; T24		2	24	0.6381	0.6381	0.001513	0.6296	Predominantly_up	Module_4	Sustained repression with late rebound
A0A1S3KIG1	LOC106560290	UDP-N-acetylhexosamine pyrophosphorylase-like isoform X2	6	2	T1; T12		T1; T12	1	12	-0.7304	0.7304	0.001583	-0.6654	Predominantly_down	Module_4	Sustained repression with late rebound
A0A1S3S1I4	LOC106606533	Transportin-2	8	2	T1; T2		T1; T2	1	2	-0.6757	0.6757	0.001595	-0.6705	Predominantly_down	Module_2	Early repression followed by recovery/induction
A0A1S3LBT8	LOC106565400	ADP-ribosylation factor GTPase-activating protein 1-like isoform X2	3	2	T6; T48		T6; T48	6	48	-0.7825	0.7825	0.001602	-0.6872	Predominantly_down	Module_3	Transient induction followed by late negative phase
A0A1S3PML8	LOC106586299	Methyltransferase DDB_G0268948 isoform X2	4	2	T1; T2		T1; T2	1	2	-0.8481	0.8481	0.001682	-0.7739	Predominantly_down	Module_2	Early repression followed by recovery/induction
A0A1S3R1Z0	mrpl37	Large ribosomal subunit protein mL37	2	2	T1; T2	T1; T2		1	2	0.6674	0.6674	0.001709	0.66	Predominantly_up	Module_3	Transient induction followed by late negative phase
B5XBC0	FKB11	peptidylprolyl isomerase	3	2	T6; T12		T6; T12	6	12	-0.9446	0.9446	0.001715	-0.8452	Predominantly_down	NA	NA
A0A1S3KNY7	chkb	ethanolamine kinase	3	2	T2; T4		T2; T4	2	4	-4.915	4.915	0.00173	-4.4732	Predominantly_down	Module_2	Early repression followed by recovery/induction
A0A1S3KX65	LOC106562814	RNA-binding protein NOB1	3	2	T2; T4	T2; T4		2	4	0.938	0.938	0.00173	0.7771	Predominantly_up	Module_1	Sustained induction followed by late reversal
A0A1S3SQP8	LOC106611209	Rho GTPase-activating protein 5-like	7	2	T1; T2	T1; T2		1	2	0.9974	0.9974	0.00176	0.9316	Predominantly_up	Module_3	Transient induction followed by late negative phase
C0HAW5	TM129	E3 ubiquitin-protein ligase TM129	1	2	T24; T48	T24; T48		24	48	1.1089	1.1089	0.00177	0.9741	Predominantly_up	NA	NA
A0A1S3L968	LOC106565185	5'-AMP-activated protein kinase subunit beta-1	2	2	T2; T4		T2; T4	2	4	-1.5639	1.5639	0.001857	-1.1742	Predominantly_down	NA	NA
B9EQ28	CLCB	Clathrin light chain	7	2	T1; T2		T1; T2	1	2	-0.9608	0.9608	0.001904	-0.8559	Predominantly_down	Module_4	Sustained repression with late rebound
A0A1S3RD88	LOC106601844	Pyrroline-5-carboxylate reductase 1, mitochondrial-like	4	2	T2; T4	T2; T4		2	4	0.8035	0.8035	0.001917	0.7411	Predominantly_up	Module_3	Transient induction followed by late negative phase
A0A1S3T480	LOC106613551	Cytochrome b-c1 complex subunit 6, mitochondrial	3	2	T1; T2		T1; T2	1	2	-0.9301	0.9301	0.002026	-0.8996	Predominantly_down	Module_2	Early repression followed by recovery/induction
A0A1S3QLL5	LOC106593792	Skin secretory protein xP2-like isoform X5	1	2	T1; T2	T1; T2		1	2	2.0497	2.0497	0.002162	1.8018	Predominantly_up	Module_3	Transient induction followed by late negative phase
A0A1S3RA65	LOC106601175	RNA binding protein fox-1 homolog	5	2	T1; T12		T1; T12	1	12	-0.7977	0.7977	0.002223	-0.7736	Predominantly_down	Module_4	Sustained repression with late rebound
A0A1S3MV37	LOC106575015	ADP-ribosylation factor-like protein 6	1	2	T24; T48	T24; T48		24	48	2.6292	2.6292	0.002295	2.0325	Predominantly_up	NA	NA
B5X8R6	ARPC3	Actin-related protein 2/3 complex subunit 3	7	2	T1; T2		T1; T2	1	2	-1.0198	1.0198	0.002299	-0.8564	Predominantly_down	Module_2	Early repression followed by recovery/induction
A0A1S3N8E8	LOC106577844	Phosphatidylinositol 3-kinase catalytic subunit type 3	1	2	T1; T6	T1; T6		1	6	0.6933	0.6933	0.002336	0.662	Predominantly_up	Module_1	Sustained induction followed by late reversal
B5X6D4	BR44L	Mitochondrial pyruvate carrier	1	2	T1; T2	T1; T2		1	2	1.2992	1.2992	0.002342	1.1986	Predominantly_up	Module_3	Transient induction followed by late negative phase
A0A1S3LC09	LOC106565426	cathepsin X	10	2	T1; T2	T1; T2		1	2	0.9166	0.9166	0.002419	0.7658	Predominantly_up	Module_3	Transient induction followed by late negative phase
B5X1G9	4EBP2	Eukaryotic translation initiation factor 4E-binding protein 2	1	2	T1; T2		T1; T2	1	2	-1.5896	1.5896	0.002435	-1.3299	Predominantly_down	Module_2	Early repression followed by recovery/induction
A0A1S3LMX1	LOC106567515	PDZ and LIM domain protein 4	6	2	T1; T2		T1; T2	1	2	-1.6831	1.6831	0.002442	-1.5455	Predominantly_down	Module_2	Early repression followed by recovery/induction
A0A1S3Q7Z7	LOC106590045	Uncharacterized protein LOC106590045	2	2	T1; T2		T1; T2	1	2	-0.9946	0.9946	0.002558	-0.8175	Predominantly_down	Module_2	Early repression followed by recovery/induction
A0A1S3L7C2	LOC106564897	Mucolipin-1-like	2	2	T6; T12	T6; T12		6	12	1.1381	1.1381	0.002583	0.9631	Predominantly_up	Module_1	Sustained induction followed by late reversal
A0A1S3S7I7	LOC106607654	Uridine diphosphate glucose pyrophosphatase-like	2	2	T2; T12		T2; T12	2	12	-0.7732	0.7732	0.002598	-0.7338	Predominantly_down	NA	NA
B5X977	GNA1	Glucosamine 6-phosphate N-acetyltransferase	2	2	T1; T2		T1; T2	1	2	-0.82	0.82	0.002613	-0.7721	Predominantly_down	Module_4	Sustained repression with late rebound
B5X3I9	ENPP4	bis(5'-adenosyl)-triphosphatase	3	2	T1; T12	T1; T12		1	12	0.6903	0.6903	0.002725	0.6384	Predominantly_up	Module_1	Sustained induction followed by late reversal
A0A1S3PF62	LOC106585031	28S ribosomal protein S36, mitochondrial-like isoform X1	2	2	T1; T2	T1; T2		1	2	0.7809	0.7809	0.002748	0.7017	Predominantly_up	Module_3	Transient induction followed by late negative phase
B5XA20	HDD1A	Haloacid dehalogenase-like hydrolase domain-containing protein 1A	9	2	T1; T2		T1; T2	1	2	-0.7355	0.7355	0.00276	-0.6638	Predominantly_down	Module_2	Early repression followed by recovery/induction
A0A1S3NWQ3	LOC106581904	NADH dehydrogenase [ubiquinone] flavoprotein 3, mitochondrial-like	1	2	T1; T4		T1; T4	1	4	-0.7219	0.7219	0.002814	-0.665	Predominantly_down	Module_2	Early repression followed by recovery/induction
A0A1S3N4E7	acoxl	Acyl-coenzyme A oxidase	2	2	T1; T4		T1; T4	1	4	-0.978	0.978	0.00291	-0.9407	Predominantly_down	Module_4	Sustained repression with late rebound
A0A1S3RA08	LOC106601205	Epithelial membrane protein 2-like	1	2	T1; T4		T1; T4	1	4	-0.7423	0.7423	0.002958	-0.6666	Predominantly_down	Module_4	Sustained repression with late rebound
A0A1S3PTE3	LOC106587257	Paraplegin-like isoform X2	3	2	T1; T2	T1; T2		1	2	0.8177	0.8177	0.003047	0.8092	Predominantly_up	Module_3	Transient induction followed by late negative phase
A0A1S3S0B8	LOC106606028	Focal adhesion kinase 1-like	3	2	T6; T12		T6; T12	6	12	-1.4409	1.4409	0.003057	-1.1483	Predominantly_down	NA	NA
A0A1S3P3T9	LOC106583050	Small ribosomal subunit protein bS16m	1	2	T2; T4	T2; T4		2	4	0.6649	0.6649	0.003117	0.637	Predominantly_up	Module_3	Transient induction followed by late negative phase
A0A1S3QLF5	LOC106593735	protein-tyrosine-phosphatase	1	2	T1; T2		T1; T2	1	2	-0.7261	0.7261	0.003145	-0.6705	Predominantly_down	Module_2	Early repression followed by recovery/induction
B5DGU5	PSA7	Proteasome subunit alpha type	23	2	T1; T2		T1; T2	1	2	-0.875	0.875	0.00322	-0.7919	Predominantly_down	Module_2	Early repression followed by recovery/induction
A0A1S3S5F7	LOC106607292	small monomeric GTPase	13	2	T12; T48	T12; T48		12	48	0.6949	0.6949	0.003289	0.6416	Predominantly_up	Module_4	Sustained repression with late rebound
A0A1S3MZX9	LOC106576022	Serine-threonine kinase receptor-associated protein	14	2	T1; T2		T1; T2	1	2	-0.748	0.748	0.003481	-0.7377	Predominantly_down	Module_2	Early repression followed by recovery/induction
Q9DE53	LMP7	Proteasome subunit beta	4	2	T4; T6		T4; T6	4	6	-0.6128	0.6128	0.003525	-0.5993	Predominantly_down	Module_4	Sustained repression with late rebound
A0A1S3SCE5	ablim2	Actin-binding LIM protein 2 isoform X2	5	2	T6; T12	T6; T12		6	12	0.6878	0.6878	0.003558	0.6787	Predominantly_up	Module_1	Sustained induction followed by late reversal
A0A1S3L8D7	ical	Calpastatin	42	2	T6; T24	T6	T24	6	24	-1.0962	1.0962	0.003581	-0.1869	Predominantly_down	NA	NA
A0A1S3Q3N4	LOC106589300	RNA helicase	4	2	T1; T2	T1; T2		1	2	0.6895	0.6895	0.003657	0.6708	Predominantly_up	Module_3	Transient induction followed by late negative phase
A0A1S3RJC4	LOC106603161	4F2 cell-surface antigen heavy chain-like	3	2	T2; T4	T2; T4		2	4	0.6633	0.6633	0.003783	0.6488	Predominantly_up	Module_3	Transient induction followed by late negative phase
A0A1S3Q590	gspt1	Eukaryotic peptide chain release factor GTP-binding subunit	14	2	T1; T2		T1; T2	1	2	-1.5373000000000001	1.5373000000000001	0.003793	-1.4196	Predominantly_down	Module_2	Early repression followed by recovery/induction
A0A1S3MNI7	LOC106573893	Mediator of RNA polymerase II transcription subunit 26	1	2	T1; T12		T1; T12	1	12	-1.0007	1.0007	0.003811	-0.9855	Predominantly_down	NA	NA
A0A1S3L9B5	LOC106565215	phosphatidate phosphatase	6	2	T1; T2		T1; T2	1	2	-0.7965	0.7965	0.003847	-0.7257	Predominantly_down	Module_2	Early repression followed by recovery/induction
A0A1S3P6B0	LOC106583463	NCK-interacting protein with SH3 domain-like isoform X1	7	2	T6; T12	T6; T12		6	12	0.804	0.804	0.00393	0.6982	Predominantly_up	Module_1	Sustained induction followed by late reversal
A0A1S3MIF8	LOC106572859	Guanine nucleotide-binding protein G(i) subunit alpha-3	9	2	T24; T48	T24; T48		24	48	1.205	1.205	0.003931	1.0044	Predominantly_up	Module_4	Sustained repression with late rebound
A0A1S3KL94	LOC106560745	Mannose-6-phosphate isomerase	4	2	T1; T2		T1; T2	1	2	-0.7823	0.7823	0.004016	-0.7194	Predominantly_down	Module_2	Early repression followed by recovery/induction
B5X3F5	HBS1L	HBS1-like protein	4	2	T24; T48	T24; T48		24	48	0.7018	0.7018	0.004083	0.6987	Predominantly_up	Module_4	Sustained repression with late rebound
A0A1S3PQ61	LOC106586760	Lysosome-associated membrane glycoprotein 1-like	2	2	T24; T48		T24; T48	24	48	-1.1239	1.1239	0.004287	-0.9702	Predominantly_down	Module_1	Sustained induction followed by late reversal
A0A1S3P1G5	eif6	Eukaryotic translation initiation factor 6	6	2	T24; T48	T24; T48		24	48	1.0711	1.0711	0.004375	1.0705	Predominantly_up	NA	NA
A0A1S3N2R0	lrrfip2	Leucine-rich repeat flightless-interacting protein 2	3	2	T1; T2		T1; T2	1	2	-1.0162	1.0162	0.004441	-0.9841	Predominantly_down	Module_2	Early repression followed by recovery/induction
A0A1S3PYJ0	LOC106588338	Proteasome subunit beta	9	2	T1; T2		T1; T2	1	2	-0.6718	0.6718	0.004471	-0.6457	Predominantly_down	Module_2	Early repression followed by recovery/induction
C0H9C0	TPM3	Tropomyosin alpha-3 chain	20	2	T24; T48	T24; T48		24	48	0.9903	0.9903	0.004607	0.9165	Predominantly_up	NA	NA
A0A1S3M635	LOC106570689	MARCKS-related protein-like	1	2	T6; T24		T6; T24	6	24	-1.3563	1.3563	0.004655	-1.2657	Predominantly_down	NA	NA
A0A1S3PW38	LOC106587506	Caprin-1-like isoform X2	5	2	T6; T48	T6; T48		6	48	0.6718	0.6718	0.004792	0.6571	Predominantly_up	Module_2	Early repression followed by recovery/induction
A0A1S3QRC6	LOC106595792	Stonustoxin subunit beta-like	28	2	T6; T12		T6; T12	6	12	-0.8179	0.8179	0.004863	-0.791	Predominantly_down	NA	NA
A0A1S3RWP6	LOC106605483	Uncharacterized protein LOC106605483 isoform X1	2	2	T2; T12	T2; T12		2	12	0.7032	0.7032	0.005025	0.67	Predominantly_up	Module_3	Transient induction followed by late negative phase
A0A1S3NAT4	LOC106578366	Zinc finger protein 518A-like isoform X1	2	2	T2; T4		T2; T4	2	4	-0.7479	0.7479	0.00514	-0.7139	Predominantly_down	NA	NA
A0A1S3MLA0	rabl2a	Rab-like protein 2A	1	2	T12; T24		T12; T24	12	24	-1.5772	1.5772	0.00521	-1.2852	Predominantly_down	NA	NA
B5XGM9	QIL1	MICOS complex subunit MIC13	1	2	T4; T12	T4; T12		4	12	0.9433	0.9433	0.005248	0.8195	Predominantly_up	Module_1	Sustained induction followed by late reversal
A0A1S3RQA1	rl39	Large ribosomal subunit protein eL39	2	2	T2; T4		T2; T4	2	4	-0.7663	0.7663	0.005354	-0.7193	Predominantly_down	Module_2	Early repression followed by recovery/induction
A0A1S3PIL0	LOC100195761	Titin isoform X1	8	2	T1; T2	T1; T2		1	2	0.7092	0.7092	0.005415	0.6886	Predominantly_up	Module_3	Transient induction followed by late negative phase
A0A1S3KUZ1	LOC106562229	Tumor necrosis factor receptor type 1-associated DEATH domain protein	2	2	T24; T48	T24; T48		24	48	1.262	1.262	0.005506	1.0589	Predominantly_up	Module_4	Sustained repression with late rebound
A0A1S3LPD5	LOC106567730	Cell adhesion molecule 1-like isoform X1	5	2	T24; T48		T24; T48	24	48	-0.7009	0.7009	0.005506	-0.6667	Predominantly_down	Module_1	Sustained induction followed by late reversal
A0A1S3P503	LOC106583266	HIG1 domain family member 1A, mitochondrial-like	1	2	T1; T2	T1; T2		1	2	0.7034	0.7034	0.005538	0.6894	Predominantly_up	Module_3	Transient induction followed by late negative phase
A0A1S3LKP3	LOC106567126	Cip1-interacting zinc finger protein-like isoform X1	8	2	T1; T2		T1; T2	1	2	-0.7081	0.7081	0.005545	-0.664	Predominantly_down	Module_2	Early repression followed by recovery/induction
A0A1S3NPA5	LOC106580576	U6 snRNA-associated Sm-like protein LSm1	2	2	T2; T48	T48	T2	2	48	-1.0331	1.0331	0.005638	-0.0388	Predominantly_down	Module_2	Early repression followed by recovery/induction
B5XAQ9	TSR2	Pre-rRNA-processing protein TSR2 homolog	2	2	T1; T2		T1; T2	1	2	-0.8533	0.8533	0.005644	-0.773	Predominantly_down	Module_2	Early repression followed by recovery/induction
A0A1S3RE09	LOC106602151	UPF0462 protein C4orf33 homolog	2	2	T1; T2		T1; T2	1	2	-1.1586	1.1586	0.005779	-1.158	Predominantly_down	Module_2	Early repression followed by recovery/induction
A0A1S3RZX5	LOC106606144	dolichyl-diphosphooligosaccharide--protein glycotransferase	7	2	T1; T2	T1; T2		1	2	0.6617	0.6617	0.005829	0.6414	Predominantly_up	Module_3	Transient induction followed by late negative phase
A0A1S3LDY4	LOC106565972	Vacuolar fusion protein MON1 homolog	1	2	T1; T2	T1; T2		1	2	0.7082	0.7082	0.005893	0.6865	Predominantly_up	Module_1	Sustained induction followed by late reversal
A0A1S3N1G3	LOC106576547	DnaJ homolog subfamily C member 2-like	2	2	T1; T2		T1; T2	1	2	-0.7343	0.7343	0.006047	-0.7275	Predominantly_down	Module_2	Early repression followed by recovery/induction
A0A1S3SCS5	LOC106608618	Uncharacterized protein LOC106608618 isoform X1	2	2	T2; T12	T2	T12	2	12	-0.6909	0.6909	0.00617	-0.0163	Predominantly_down	Module_4	Sustained repression with late rebound
A0A1S3SQ69	LOC106611132	Rho-associated protein kinase	18	2	T24; T48	T24; T48		24	48	1.3744	1.3744	0.006383	1.344	Predominantly_up	Module_4	Sustained repression with late rebound
A0A1S3KZ46	LOC106563131	alpha-1,2-Mannosidase	2	2	T4; T6		T4; T6	4	6	-0.9886	0.9886	0.006394	-0.9243	Predominantly_down	Module_4	Sustained repression with late rebound
A0A1S3PWN6	LOC106587979	Zinc finger protein 319-like	5	2	T1; T2		T1; T2	1	2	-1.1238	1.1238	0.006431	-1.0577	Predominantly_down	NA	NA
A0A1S3MD89	fbxw12	F-box/WD repeat-containing protein 12	2	2	T1; T2		T1; T2	1	2	-0.6548	0.6548	0.006717	-0.6468	Predominantly_down	NA	NA
A0A1S3LQ99	LOC106567694	Transducin beta-like protein 2	13	2	T6; T12		T6; T12	6	12	-0.8203	0.8203	0.007126	-0.7206	Predominantly_down	Module_4	Sustained repression with late rebound
C0H7F7	ATP5L	ATP synthase subunit	7	2	T24; T48		T24; T48	24	48	-0.7393	0.7393	0.007436	-0.7099	Predominantly_down	Module_1	Sustained induction followed by late reversal
A0A1S3Q6C6	thbs2	Thrombospondin-2 isoform X2	5	2	T2; T48	T2; T48		2	48	1.0466	1.0466	0.007659	0.9175	Predominantly_up	Module_4	Sustained repression with late rebound
A0A1S3KZP0	LOC106563261	Nucleus accumbens-associated protein 2-like	1	2	T12; T24	T12; T24		12	24	0.8095	0.8095	0.007761	0.7253	Predominantly_up	NA	NA
A0A1S3LIF5	wdr46	WD repeat-containing protein 46	2	2	T4; T12		T4; T12	4	12	-0.7867	0.7867	0.00777	-0.7282	Predominantly_down	Module_4	Sustained repression with late rebound
A0A1S3Q4Z4	LOC106589505	Uncharacterized protein LOC106589505 isoform X1	9	2	T1; T2	T1; T2		1	2	0.7339	0.7339	0.007819	0.6888	Predominantly_up	Module_3	Transient induction followed by late negative phase
A0A1S3MDY6	tardbp	TAR DNA-binding protein 43	12	2	T1; T2		T1; T2	1	2	-1.0071	1.0071	0.007843	-0.8857	Predominantly_down	Module_2	Early repression followed by recovery/induction
A0A1S3KUJ8	adam10	Disintegrin and metalloproteinase domain-containing protein 10	5	2	T6; T12		T6; T12	6	12	-0.7256	0.7256	0.007884	-0.6559	Predominantly_down	NA	NA
A0A1S3LSB9	f2r	Proteinase-activated receptor 1	3	2	T6; T48		T6; T48	6	48	-1.3413	1.3413	0.008011	-1.3038	Predominantly_down	NA	NA
A0A1S3QYS0	trove2	60 kDa SS-A/Ro ribonucleoprotein	1	2	T2; T4		T2; T4	2	4	-1.6869	1.6869	0.008024	-1.6376	Predominantly_down	NA	NA
B5X126	UBQL4	Ubiquilin-4	9	2	T1; T24	T24	T1	1	24	0.906	0.906	0.008293	0.1493	Predominantly_up	Module_4	Sustained repression with late rebound
A0A1S3L9Y1	LOC106565326	Prolargin-like isoform X1	2	2	T6; T12		T6; T12	6	12	-0.9422	0.9422	0.008491	-0.836	Predominantly_down	NA	NA
A0A1S3RQH6	LOC106604471	Histone-lysine N-trimethyltransferase SMYD5	2	2	T4; T12		T4; T12	4	12	-0.7183	0.7183	0.009115	-0.6842	Predominantly_down	NA	NA
B5X0X7	PPA6	Lysophosphatidic acid phosphatase type 6	4	2	T4; T24	T4; T24		4	24	0.8524	0.8524	0.009124	0.721	Predominantly_up	Module_4	Sustained repression with late rebound
A0A1S3T5P6	ubxn6	UBX domain-containing protein 6 isoform X1	2	2	T1; T24	T1; T24		1	24	0.9054	0.9054	0.009141	0.8734	Predominantly_up	Module_4	Sustained repression with late rebound
A0A1S3SAI7	LOC106608136	Heat shock protein HSP 90-alpha	56	2	T1; T4		T1; T4	1	4	-0.6107	0.6107	0.009568	-0.6055	Predominantly_down	Module_2	Early repression followed by recovery/induction
B5X4G2	SGTA	Small glutamine-rich tetratricopeptide repeat-containing protein A	6	2	T12; T24		T12; T24	12	24	-0.8166	0.8166	0.009939	-0.7541	Predominantly_down	Module_3	Transient induction followed by late negative phase
A0A1S3RGX2	LOC106602977	Dipeptidyl peptidase 3	9	2	T2; T48		T2; T48	2	48	-0.7601	0.7601	0.01038	-0.6881	Predominantly_down	Module_1	Sustained induction followed by late reversal
A0A1S3KJI3	LOC106560396	Tensin-3-like	5	2	T24; T48		T24; T48	24	48	-0.6121	0.6121	0.01041	-0.6045	Predominantly_down	Module_1	Sustained induction followed by late reversal
A0A1S3LWQ8	LOC106568941	Mitochondrial import inner membrane translocase subunit TIM44	1	2	T1; T2	T1; T2		1	2	1.2501	1.2501	0.01052	1.2272	Predominantly_up	Module_1	Sustained induction followed by late reversal
A0A1S3P3T7	LOC106583045	MAP7 domain-containing protein 1-like isoform X2	4	2	T1; T4		T1; T4	1	4	-1.373	1.373	0.01053	-1.2624	Predominantly_down	NA	NA
B5X132	FBX4	F-box only protein 4	2	2	T2; T4	T2; T4		2	4	0.5976	0.5976	0.01067	0.5962	Predominantly_up	Module_2	Early repression followed by recovery/induction
A0A1S3RAC6	LOC106601547	Nucleobindin-1	5	2	T1; T48	T48	T1	1	48	0.6035	0.6035	0.01083	0.0027	Predominantly_up	Module_4	Sustained repression with late rebound
A0A1S3LCQ4	gnl3l	Guanine nucleotide-binding protein-like 3-like protein	1	2	T24; T48	T24; T48		24	48	1.23	1.23	0.01099	1.2142	Predominantly_up	NA	NA
A0A1S3N3B1	LOC106576946	Baculoviral IAP repeat-containing protein 6-like isoform X5	15	2	T6; T48	T6	T48	6	48	-0.8288	0.8288	0.01119	-0.1191	Predominantly_down	Module_1	Sustained induction followed by late reversal
A0A1S3RGC6	rangrf	Ran guanine nucleotide release factor	1	2	T12; T48	T48	T12	12	48	0.8449	0.8449	0.01124	9e-4	Predominantly_up	NA	NA
A0A1S3LWB1	impad1	inositol-phosphate phosphatase	3	2	T2; T4	T2; T4		2	4	3.5192	3.5192	0.01125	3.4651	Predominantly_up	Module_3	Transient induction followed by late negative phase
B5X9B8	BCCIP	Protein BCCIP homolog	13	2	T24; T48	T24; T48		24	48	1.09	1.09	0.01161	0.9821	Predominantly_up	NA	NA
A0A1S3RPM5	LOC106604257	Rho-related GTP-binding protein RhoG-like	7	2	T4; T12	T4; T12		4	12	0.7567	0.7567	0.01163	0.7406	Predominantly_up	Module_2	Early repression followed by recovery/induction
A0A1S3Q9C9	LOC106590036	Zinc finger CCCH domain-containing protein 15	3	2	T24; T48	T24; T48		24	48	0.9002	0.9002	0.01165	0.794	Predominantly_up	Module_4	Sustained repression with late rebound
A0A1S3R9B0	LOC106601338	Thioredoxin, mitochondrial-like isoform X1	2	2	T12; T48	T12; T48		12	48	0.7594	0.7594	0.0118	0.6868	Predominantly_up	Module_4	Sustained repression with late rebound
A0A1S3MJS7	LOC106573022	Reelin	5	2	T6; T12		T6; T12	6	12	-0.9322	0.9322	0.01204	-0.8641	Predominantly_down	NA	NA
A0A1S3LCC2	LOC106565719	Nucleoside diphosphate kinase	5	2	T2; T48	T2	T48	2	48	-0.7486	0.7486	0.01222	-0.0392	Predominantly_down	Module_1	Sustained induction followed by late reversal
A0A1S3MYV1	LOC106575772	Polycomb protein eed	1	2	T24; T48	T24; T48		24	48	1.1047	1.1047	0.01273	1.0331	Predominantly_up	Module_4	Sustained repression with late rebound
M4V3K3	cof2	Cofilin-2	26	2	T24; T48	T24; T48		24	48	0.883	0.883	0.01302	0.8562	Predominantly_up	Module_4	Sustained repression with late rebound
A0A1S3RRI6	ikbkap	Elongator complex protein 1	4	2	T4; T48	T48	T4	4	48	1.3509	1.3509	0.01307	0.2192	Predominantly_up	Module_4	Sustained repression with late rebound
A0A1S3LBA8	LOC106565531	5'-AMP-activated protein kinase subunit gamma-1	5	2	T1; T2		T1; T2	1	2	-1.2421	1.2421	0.01308	-1.2349	Predominantly_down	Module_2	Early repression followed by recovery/induction
A0A1S3KSN7	LOC106561907	Src substrate cortactin-like isoform X2	20	2	T1; T2		T1; T2	1	2	-0.7964	0.7964	0.01361	-0.7589	Predominantly_down	Module_2	Early repression followed by recovery/induction
A0A1S3KIG9	LOC106560254	Palladin-like	13	2	T2; T12	T12	T2	2	12	0.6821	0.6821	0.014	0.0392	Predominantly_up	Module_2	Early repression followed by recovery/induction
C0H7I4	MGST3	Microsomal glutathione S-transferase 3	2	2	T2; T12	T2; T12		2	12	1.0769	1.0769	0.01408	0.9572	Predominantly_up	Module_3	Transient induction followed by late negative phase
A0A1S3PBB8	LOC106584305	F-box-like/WD repeat-containing protein TBL1XR1 isoform X1	3	2	T2; T4		T2; T4	2	4	-0.6693	0.6693	0.01414	-0.6462	Predominantly_down	Module_2	Early repression followed by recovery/induction
A0A1S3LMM5	LOC106567425	Tetratricopeptide repeat protein 1-like	1	2	T2; T6	T2; T6		2	6	0.9525	0.9525	0.01435	0.889	Predominantly_up	NA	NA
A0A1S3REX2	LOC106602549	Uncharacterized protein LOC106602549	1	2	T4; T24	T4; T24		4	24	0.6866	0.6866	0.01436	0.6545	Predominantly_up	Module_4	Sustained repression with late rebound
A0A1S3KY19	cnnm3	Metal transporter	2	2	T1; T2	T1; T2		1	2	0.8593	0.8593	0.01441	0.8076	Predominantly_up	Module_3	Transient induction followed by late negative phase
A0A1S3MIJ1	LOC106572951	ATP-binding cassette sub-family D member 1-like	1	2	T1; T48	T1; T48		1	48	0.6902	0.6902	0.01445	0.6764	Predominantly_up	NA	NA
A0A1S3NKA9	LOC106579946	Ankyrin repeat domain-containing protein 11-like	11	2	T1; T2		T1; T2	1	2	-0.6922	0.6922	0.01456	-0.6588	Predominantly_down	Module_2	Early repression followed by recovery/induction
A0A1S3M1B0	surf6	Surfeit locus protein 6	1	2	T24; T48	T24; T48		24	48	1.6026	1.6026	0.01461	1.5417	Predominantly_up	NA	NA
A0A1S3MAZ3	LOC106571617	Centrosomal protein 43	1	2	T1; T2	T1; T2		1	2	0.7456	0.7456	0.0148	0.6819	Predominantly_up	Module_1	Sustained induction followed by late reversal
A0A1S3KL27	LOC106560562	Actin-related protein 2/3 complex subunit 5	5	2	T1; T2		T1; T2	1	2	-0.7106	0.7106	0.01574	-0.7076	Predominantly_down	Module_2	Early repression followed by recovery/induction
A0A1S3S9Y7	rtn10	Reticulon	22	2	T1; T2		T1; T2	1	2	-1.1468	1.1468	0.01643	-1.1035	Predominantly_down	NA	NA
A0A1S3L1M5	zbtb20	Zinc finger and BTB domain-containing protein 20	3	2	T1; T6		T1; T6	1	6	-0.9413	0.9413	0.01655	-0.8914	Predominantly_down	NA	NA
A0A1S3RPK5	mat2b	Methionine adenosyltransferase 2 subunit beta	7	2	T4; T48	T4	T48	4	48	-1.0699	1.0699	0.01675	-0.218	Predominantly_down	Module_1	Sustained induction followed by late reversal
A0A1S3MYK6	LOC106575706	Uncharacterized protein LOC106575706	1	2	T1; T2	T1; T2		1	2	1.7849	1.7849	0.01688	1.6457	Predominantly_up	Module_3	Transient induction followed by late negative phase
B5XA33	COMD3	COMM domain-containing protein 3	1	2	T12; T48	T12; T48		12	48	1.2514	1.2514	0.017	1.2361	Predominantly_up	Module_4	Sustained repression with late rebound
A0A1S3T552	LOC106613715	Mitochondrial import inner membrane translocase subunit TIM44	2	2	T1; T2	T1; T2		1	2	1.2622	1.2622	0.01765	1.2149	Predominantly_up	Module_1	Sustained induction followed by late reversal
A0A1S3MUQ1	LOC106575164	Secretory phospholipase A2 receptor	4	2	T2; T4		T2; T4	2	4	-1.1724	1.1724	0.01808	-1.0941	Predominantly_down	Module_2	Early repression followed by recovery/induction
A0A1S3N0C6	LOC100380855	Nicotinamide phosphoribosyltransferase	29	2	T2; T6		T2; T6	2	6	-0.6832	0.6832	0.01842	-0.6453	Predominantly_down	Module_4	Sustained repression with late rebound
A0A1S3PB01	LOC106584281	Glycosaminoglycan xylosylkinase-like	3	2	T4; T12	T4; T12		4	12	0.7449	0.7449	0.01849	0.7104	Predominantly_up	Module_3	Transient induction followed by late negative phase
A0A1S3M2P9	LOC106570075	dolichyl-diphosphooligosaccharide--protein glycotransferase	8	2	T6; T12		T6; T12	6	12	-0.7068	0.7068	0.01888	-0.7005	Predominantly_down	NA	NA
B5X8P4	EF1B	Elongation factor 1-beta	10	2	T6; T12		T6; T12	6	12	-0.9106	0.9106	0.01898	-0.8913	Predominantly_down	NA	NA
A0A1S3R9B9	LOC106601341	Mucin-5AC-like isoform X2	4	2	T4; T12		T4; T12	4	12	-0.9707	0.9707	0.01963	-0.9131	Predominantly_down	Module_4	Sustained repression with late rebound
B9EQH0	PTA2	Midkine	1	2	T1; T48		T1; T48	1	48	-0.8119	0.8119	0.0197	-0.7403	Predominantly_down	Module_1	Sustained induction followed by late reversal
A0A1S3R0S5	LOC106598963	Plectin-like	47	2	T6; T12		T6; T12	6	12	-0.7528	0.7528	0.01985	-0.7091	Predominantly_down	NA	NA
A0A1S3MI73	LOC106572880	Tumor protein D54-like isoform X13	14	2	T24; T48	T24; T48		24	48	1.632	1.632	0.0199	1.6049	Predominantly_up	Module_2	Early repression followed by recovery/induction
A0A1S3QKR4	LOC106593769	F-box only protein 7-like isoform X1	3	2	T2; T48		T2; T48	2	48	-1.2856	1.2856	0.02013	-1.2017	Predominantly_down	Module_2	Early repression followed by recovery/induction
A0A1S3N3N5	LOC106576776	inositol-polyphosphate 5-phosphatase	4	2	T24; T48		T24; T48	24	48	-1.0391	1.0391	0.02018	-0.9678	Predominantly_down	NA	NA
A0A1S3Q3Y5	LOC106589358	SUN domain-containing protein 1-like isoform X4	3	2	T1; T2	T1; T2		1	2	1.325	1.325	0.02046	1.307	Predominantly_up	Module_3	Transient induction followed by late negative phase
A0A1S3MTM3	LOC106574862	Synapse-associated protein 1-like isoform X2	3	2	T24; T48	T24; T48		24	48	1.6266	1.6266	0.02121	1.607	Predominantly_up	NA	NA
A0A1S3SMM5	LOC106610674	Lysine-specific histone demethylase	4	2	T1; T2	T1; T2		1	2	1.0216	1.0216	0.02143	0.9995	Predominantly_up	Module_3	Transient induction followed by late negative phase
A0A1S3ST21	LOC106611620	Nucleophosmin	3	2	T6; T24	T24	T6	6	24	0.7264	0.7264	0.02278	0.0332	Predominantly_up	Module_4	Sustained repression with late rebound
A0A1S3Q775	LOC106589909	Ribosome-binding protein 1-like isoform X3	55	2	T24; T48	T24; T48		24	48	0.8581	0.8581	0.0231	0.8004	Predominantly_up	Module_4	Sustained repression with late rebound
A0A1S3LGI4	LOC106566433	Glycogen [starch] synthase	2	2	T24; T48	T24; T48		24	48	0.964	0.964	0.02316	0.9348	Predominantly_up	Module_4	Sustained repression with late rebound
A0A1S3LNU1	LOC106567632	Calcium uptake protein 2, mitochondrial-like	1	2	T1; T2	T1; T2		1	2	0.9724	0.9724	0.02319	0.9173	Predominantly_up	NA	NA
B5X5K3	ADX	Adrenodoxin, mitochondrial	1	2	T2; T6	T2; T6		2	6	1.2856	1.2856	0.02373	1.1444	Predominantly_up	Module_1	Sustained induction followed by late reversal
B9EMV4	IF5A1	Eukaryotic translation initiation factor 5A	11	2	T24; T48	T24; T48		24	48	1.0432	1.0432	0.0239	1.0213	Predominantly_up	Module_4	Sustained repression with late rebound
A0A1S3QKG7	LOC106593034	E3 ubiquitin-protein ligase CHIP	1	2	T1; T12		T1; T12	1	12	-1.0319	1.0319	0.02418	-0.9019	Predominantly_down	NA	NA
A0A1S3NSW4	LOC106581164	Glia maturation factor	4	2	T24; T48		T24; T48	24	48	-0.6907	0.6907	0.0242	-0.6501	Predominantly_down	NA	NA
B9EPX9	TM128	Transmembrane protein 128	1	2	T2; T48	T48	T2	2	48	1.0158	1.0158	0.02486	0.0666	Predominantly_up	Module_4	Sustained repression with late rebound
B5X5J5	CDC42	Cell division control protein 42 homolog	8	2	T4; T24	T4; T24		4	24	0.8823	0.8823	0.02528	0.8521	Predominantly_up	Module_4	Sustained repression with late rebound
A0A1S3SHH7	LOC106609466	Bcl-2-like protein 13	1	2	T6; T24	T6	T24	6	24	-1.5132	1.5132	0.02538	-0.124	Predominantly_down	NA	NA
A0A1S3LA19	LOC106565341	SLIT-ROBO Rho GTPase-activating protein 3-like isoform X1	6	2	T1; T2		T1; T2	1	2	-1.1065	1.1065	0.02673	-1.0636	Predominantly_down	Module_2	Early repression followed by recovery/induction
A0A1S3N5W4	LOC106577279	Prostaglandin reductase 1	3	2	T2; T4	T2; T4		2	4	0.7372	0.7372	0.02675	0.6924	Predominantly_up	Module_4	Sustained repression with late rebound
A0A1S3P854	LOC106583750	RNA-binding protein 15B	4	2	T24; T48	T24; T48		24	48	0.8089	0.8089	0.02946	0.7813	Predominantly_up	NA	NA
B9EPI2	RANG	Ran-specific GTPase-activating protein	10	2	T1; T2		T1; T2	1	2	-0.9687	0.9687	0.02985	-0.9254	Predominantly_down	Module_2	Early repression followed by recovery/induction
A0A1S3REU6	LOC106602305	LOW QUALITY PROTEIN: PC4 and SFRS1-interacting protein-like	5	2	T1; T12		T1; T12	1	12	-0.9898	0.9898	0.03078	-0.9859	Predominantly_down	Module_4	Sustained repression with late rebound
A9UK00	MKK6	mitogen-activated protein kinase kinase	3	2	T24; T48	T24; T48		24	48	0.7797	0.7797	0.03111	0.7619	Predominantly_up	Module_4	Sustained repression with late rebound
A0A1S3P4Q3	uroc1	urocanate hydratase	1	2	T4; T12		T4; T12	4	12	-0.7027	0.7027	0.03135	-0.6954	Predominantly_down	NA	NA
A0A1S3MTY5	LOC106574998	Galectin	1	2	T2; T12	T2; T12		2	12	1.624	1.624	0.03182	1.5657	Predominantly_up	Module_1	Sustained induction followed by late reversal
A0A1S3KRA4	sardh	Sarcosine dehydrogenase, mitochondrial	3	2	T1; T12	T1; T12		1	12	0.9415	0.9415	0.03189	0.8979	Predominantly_up	Module_3	Transient induction followed by late negative phase
A0A1S3NTJ5	LOC106581305	Solute carrier family 25 member 36-A-like	3	2	T24; T48		T24; T48	24	48	-1.0295	1.0295	0.03312	-0.9165	Predominantly_down	Module_1	Sustained induction followed by late reversal
A0A1S3M9Q6	LOC106571399	Protein FAM89A-like	1	2	T6; T48	T48	T6	6	48	0.6449	0.6449	0.03373	0.0181	Predominantly_up	NA	NA
A0A1S3KTL5	LOC106562044	MTSS1-like protein isoform X3	1	2	T6; T12	T6; T12		6	12	1.4226	1.4226	0.03413	1.3835	Predominantly_up	NA	NA
A0A1S3N8R6	LOC106577683	Uncharacterized protein LOC106577683 isoform X2	6	2	T1; T48	T48	T1	1	48	1.1071	1.1071	0.03426	0.1708	Predominantly_up	Module_2	Early repression followed by recovery/induction
A0A1S3RSN0	LOC106604779	Solute carrier family 25 member 51-like	1	2	T1; T4		T1; T4	1	4	-0.6832	0.6832	0.03439	-0.6722	Predominantly_down	Module_2	Early repression followed by recovery/induction
A0A1S3NAG4	snx15	Sorting nexin-15	2	2	T4; T6	T4; T6		4	6	1.9666	1.9666	0.03618	1.8613	Predominantly_up	Module_2	Early repression followed by recovery/induction
A0A1S3LU47	ptpn13	Tyrosine-protein phosphatase non-receptor type 13 isoform X1	3	2	T2; T24	T2; T24		2	24	0.8201	0.8201	0.03659	0.7353	Predominantly_up	Module_4	Sustained repression with late rebound
A0A1S3LD89	ptprg	protein-tyrosine-phosphatase	2	2	T1; T2	T1; T2		1	2	1.1656	1.1656	0.03734	1.1632	Predominantly_up	Module_3	Transient induction followed by late negative phase
A0A1S3KZ80	LOC106563144	Cytospin-A	2	2	T1; T6	T1; T6		1	6	0.7558	0.7558	0.03754	0.6984	Predominantly_up	Module_1	Sustained induction followed by late reversal
B5X1Y6	UPP	Uracil phosphoribosyltransferase homolog	3	2	T6; T24	T6; T24		6	24	0.6257	0.6257	0.03943	0.615	Predominantly_up	Module_2	Early repression followed by recovery/induction
A0A1S3LBM8	LOC106565526	N-acetylgalactosaminide beta-1,3-galactosyltransferase	7	2	T2; T12	T2; T12		2	12	0.7021	0.7021	0.04211	0.6801	Predominantly_up	Module_1	Sustained induction followed by late reversal
A0A1S3PXN4	LOC106588219	Protein PRRC2A-like isoform X1	4	2	T24; T48	T24; T48		24	48	0.7298	0.7298	0.04267	0.7214	Predominantly_up	NA	NA
A0A1S3RSF5	LOC106604515	Elongation of very long chain fatty acids protein 6	1	2	T1; T6	T1; T6		1	6	0.7583	0.7583	0.04483	0.7251	Predominantly_up	Module_1	Sustained induction followed by late reversal
A0A1S3NPQ8	LOC106580647	Ubiquilin-4-like	11	1	T1		T1	1	1	-0.8321	0.8321	1.218e-10	-0.8321	Predominantly_down	NA	NA
A0A1S3L8E0	LOC106565032	Copine-3-like isoform X1	48	1	T2		T2	2	2	-0.6474	0.6474	1.22e-10	-0.6474	Predominantly_down	NA	NA
B5XGZ2	GSTP1	Glutathione S-transferase	24	1	T2		T2	2	2	-0.7186	0.7186	1.308e-10	-0.7186	Predominantly_down	NA	NA
A0A1S3L8S8	ical	Calpastatin	40	1	T2		T2	2	2	-0.7868	0.7868	1.354e-10	-0.7868	Predominantly_down	NA	NA
C0H8L1	RL13A	Large ribosomal subunit protein uL13	18	1	T2		T2	2	2	-0.7833	0.7833	1.607e-10	-0.7833	Predominantly_down	NA	NA
A0A1S3KKW8	psmd5	26S proteasome non-ATPase regulatory subunit 5	14	1	T2		T2	2	2	-0.6291	0.6291	2.071e-10	-0.6291	Predominantly_down	NA	NA
A0A1S3NJH0	LOC106579831	Drebrin-like protein isoform X1	22	1	T2		T2	2	2	-0.6223	0.6223	3.044e-10	-0.6223	Predominantly_down	NA	NA
A0A1S3T143	LOC106613013	Heat shock cognate 70 kDa protein-like isoform X1	65	1	T2		T2	2	2	-0.6149	0.6149	3.13e-10	-0.6149	Predominantly_down	NA	NA
C0HBI8	PPCE	Prolyl endopeptidase	28	1	T2		T2	2	2	-0.6154	0.6154	3.213e-10	-0.6154	Predominantly_down	NA	NA
B5X6W2	CYTB	Cystatin-B	13	1	T2		T2	2	2	-0.7997	0.7997	4.311e-10	-0.7997	Predominantly_down	NA	NA
A0A1S3MAE0	LOC106571429	EH domain-containing protein 3-like isoform X3	35	1	T1		T1	1	1	-0.678	0.678	5.057e-10	-0.678	Predominantly_down	NA	NA
A0A1S3MNM7	cotl1	Coactosin-like protein	23	1	T2		T2	2	2	-0.7848	0.7848	5.586e-10	-0.7848	Predominantly_down	NA	NA
A0A1S3SI13	LOC106609562	Cytoskeleton-associated protein 4-like	45	1	T1		T1	1	1	-0.6072	0.6072	5.718e-10	-0.6072	Predominantly_down	NA	NA
A0A1S3M923	ezr	Ezrin	40	1	T1		T1	1	1	-0.6519	0.6519	6.093e-10	-0.6519	Predominantly_down	NA	NA
B5X1C6	GABT	4-aminobutyrate aminotransferase, mitochondrial	23	1	T4		T4	4	4	-0.5966	0.5966	8.09e-10	-0.5966	Predominantly_down	NA	NA
A0A1S3SZI5	LOC106612789	Serine/arginine-rich splicing factor 1B-like	23	1	T2		T2	2	2	-0.5853	0.5853	8.793e-10	-0.5853	Predominantly_down	NA	NA
A0A1S3LXV6	LOC106569165	Desmoplakin-like isoform X1	126	1	T4		T4	4	4	-0.5874	0.5874	9.746e-10	-0.5874	Predominantly_down	NA	NA
A0A1S3LS69	LOC106568192	Serine/arginine-rich splicing factor 9-like	11	1	T2		T2	2	2	-0.6804	0.6804	9.861e-10	-0.6804	Predominantly_down	NA	NA
A0A1S3S5W3	LOC100380767	Myoferlin	138	1	T4		T4	4	4	-0.638	0.638	1.035e-9	-0.638	Predominantly_down	NA	NA
B5XBK1	VATE1	V-type proton ATPase subunit E 1-like	24	1	T1	T1		1	1	0.6359	0.6359	1.588e-9	0.6359	Predominantly_up	NA	NA
A0A1S3RWS8	LOC106605301	Uncharacterized protein LOC106605301	17	1	T1		T1	1	1	-0.5867	0.5867	1.74e-9	-0.5867	Predominantly_down	NA	NA
B5XDA7	RL23A	Large ribosomal subunit protein uL23	17	1	T2		T2	2	2	-0.5877	0.5877	1.751e-9	-0.5877	Predominantly_down	NA	NA
A0A1S3LEH8	LOC106566065	Ubiquitin-like modifier-activating enzyme 1	19	1	T1		T1	1	1	-0.6819	0.6819	2.113e-9	-0.6819	Predominantly_down	NA	NA
A0A1S3MX85	LOC100380696	Fibronectin	127	1	T4		T4	4	4	-0.6523	0.6523	3.05e-9	-0.6523	Predominantly_down	NA	NA
B5X2H8	COPD	Coatomer subunit delta	31	1	T2		T2	2	2	-0.6139	0.6139	3.372e-9	-0.6139	Predominantly_down	NA	NA
A0A1S3Q0T4	LOC106588754	Cartilage-associated protein-like	12	1	T6		T6	6	6	-0.5943	0.5943	3.997e-9	-0.5943	Predominantly_down	NA	NA
A0A1S3MM80	LOC106573572	Heterogeneous nuclear ribonucleoprotein M-like isoform X1	61	1	T1		T1	1	1	-0.644	0.644	4.24e-9	-0.644	Predominantly_down	NA	NA
A0A1S3MIE4	LOC106572922	Host cell factor 1-like	40	1	T2		T2	2	2	-0.6513	0.6513	4.273e-9	-0.6513	Predominantly_down	NA	NA
A0A1S3S9X7	LOC106608028	Heme-binding protein 2-like	11	1	T2		T2	2	2	-0.7961	0.7961	4.481e-9	-0.7961	Predominantly_down	NA	NA
B5DFW1	LOC106582467	Cytochrome c	8	1	T1	T1		1	1	0.6168	0.6168	4.507e-9	0.6168	Predominantly_up	NA	NA
B5DGH7	rpl17	Large ribosomal subunit protein uL22	22	1	T2		T2	2	2	-0.6617	0.6617	5.348e-9	-0.6617	Predominantly_down	NA	NA
A0A1S3LQ61	LOC106567791	Moesin	59	1	T2		T2	2	2	-0.5972	0.5972	5.348e-9	-0.5972	Predominantly_down	NA	NA
B5X4L5	VPP3	V-type proton ATPase subunit a	15	1	T12	T12		12	12	0.6374	0.6374	5.448e-9	0.6374	Predominantly_up	NA	NA
A0A1S3SWS8	LOC106612286	Matrin-3-like isoform X1	33	1	T2		T2	2	2	-0.708	0.708	5.696e-9	-0.708	Predominantly_down	NA	NA
A0A1S3SD33	LOC106608675	Macrophage-capping protein-like isoform X2	30	1	T1		T1	1	1	-0.6336	0.6336	6.062e-9	-0.6336	Predominantly_down	NA	NA
A0A1S3PDV1	LOC106584649	EGF-like repeat and discoidin I-like domain-containing protein 3 isoform X2	15	1	T1	T1		1	1	0.8738	0.8738	6.813e-9	0.8738	Predominantly_up	NA	NA
A0A1S3NCS4	cpne3	Copine-3 isoform X2	12	1	T2		T2	2	2	-0.6431	0.6431	7.616e-9	-0.6431	Predominantly_down	NA	NA
B5X913	NDUA9	NADH dehydrogenase [ubiquinone] 1 alpha subcomplex subunit 9, mitochondrial	14	1	T1	T1		1	1	0.6786	0.6786	9.18e-9	0.6786	Predominantly_up	NA	NA
A0A1S3LFD2	LOC106566187	Translation machinery-associated protein 7	7	1	T2		T2	2	2	-1.2519	1.2519	1.078e-8	-1.2519	Predominantly_down	NA	NA
A0A1S3RBB5	LOC106601611	LIM domain-containing protein 2-like isoform X1	4	1	T2		T2	2	2	-0.7793	0.7793	1.235e-8	-0.7793	Predominantly_down	NA	NA
A0A1S3S1N7	trap1	Heat shock protein 75 kDa, mitochondrial	23	1	T2	T2		2	2	0.66	0.66	1.237e-8	0.66	Predominantly_up	NA	NA
B5XBV2	ACBP	Acyl-CoA-binding protein	11	1	T24		T24	24	24	-0.7867	0.7867	1.38e-8	-0.7867	Predominantly_down	NA	NA
A0A1S3LB47	LOC106565491	Inner centromere protein-like	11	1	T2		T2	2	2	-0.6846	0.6846	1.452e-8	-0.6846	Predominantly_down	NA	NA
A0A1S3MXD1	ipo5	Importin-5	33	1	T2		T2	2	2	-0.6556	0.6556	1.602e-8	-0.6556	Predominantly_down	NA	NA
C0H7Q4	RS16	40S ribosomal protein S16	16	1	T4		T4	4	4	-0.6348	0.6348	1.812e-8	-0.6348	Predominantly_down	NA	NA
A0A1S3M617	sptan1	Spectrin alpha chain, non-erythrocytic 1 isoform X3	118	1	T2		T2	2	2	-0.6486	0.6486	1.938e-8	-0.6486	Predominantly_down	NA	NA
A0A1S3SEL5	LOC106608993	Splicing factor 3B subunit 2-like isoform X2	18	1	T2		T2	2	2	-0.6652	0.6652	2.078e-8	-0.6652	Predominantly_down	NA	NA
B5XF42	UFD1	Ubiquitin fusion degradation protein 1 homolog	13	1	T24		T24	24	24	-2.2348	2.2348	2.484e-8	-2.2348	Predominantly_down	NA	NA
A0A1S3SVS5	LOC106612107	Glypican-4-like isoform X2	16	1	T2		T2	2	2	-0.5895	0.5895	3.266e-8	-0.5895	Predominantly_down	NA	NA
A0A1S3LL15	LOC106567176	Citrate synthase	22	1	T12	T12		12	12	0.6254	0.6254	3.374e-8	0.6254	Predominantly_up	NA	NA
A0A1S3SSX7	LOC106611593	TBC1 domain family member 9B-like isoform X1	23	1	T6	T6		6	6	0.6101	0.6101	3.596e-8	0.6101	Predominantly_up	NA	NA
B5X5W8	CDC37	Hsp90 co-chaperone Cdc37	15	1	T1		T1	1	1	-0.6232	0.6232	3.64e-8	-0.6232	Predominantly_down	NA	NA
A0A1S3KZD7	LOC106563226	Bromodomain-containing protein 3-like isoform X4	14	1	T2		T2	2	2	-0.8124	0.8124	3.958e-8	-0.8124	Predominantly_down	NA	NA
B5DGS9	MLRN	Myosin regulatory light chain 2, smooth muscle isoform	11	1	T2		T2	2	2	-0.9982	0.9982	4.067e-8	-0.9982	Predominantly_down	NA	NA
A0A1S3S8G1	mllt4	Afadin isoform X1	37	1	T1		T1	1	1	-0.6285	0.6285	4.427e-8	-0.6285	Predominantly_down	NA	NA
B9EPG3	PGDH	15-hydroxyprostaglandin dehydrogenase	9	1	T1		T1	1	1	-0.6991	0.6991	4.842e-8	-0.6991	Predominantly_down	NA	NA
B5X5I8	PROF2	Profilin	16	1	T2		T2	2	2	-0.7151	0.7151	6.378e-8	-0.7151	Predominantly_down	NA	NA
A0A1S3P770	LOC100380867	Eukaryotic translation initiation factor 4B isoform X2	8	1	T2		T2	2	2	-1.055	1.055	6.464e-8	-1.055	Predominantly_down	NA	NA
B5X2C9	LEG9	Galectin	22	1	T24		T24	24	24	-0.6362	0.6362	8.106e-8	-0.6362	Predominantly_down	NA	NA
C0H9Y5	PROF2	Profilin	24	1	T2		T2	2	2	-0.723	0.723	8.508e-8	-0.723	Predominantly_down	NA	NA
A0A1S3PX07	LOC106588075	Aminopeptidase	34	1	T24		T24	24	24	-0.7046	0.7046	9.406e-8	-0.7046	Predominantly_down	NA	NA
A0A1S3SA94	LOC106608082	peptidylprolyl isomerase	16	1	T2		T2	2	2	-0.611	0.611	9.764e-8	-0.611	Predominantly_down	NA	NA
A0A1S3NLT2	LOC106580156	Drebrin-like protein B	15	1	T2		T2	2	2	-0.6767	0.6767	1.087e-7	-0.6767	Predominantly_down	NA	NA
A0A1S3PK17	dmxl1	DmX-like protein 1 isoform X1	20	1	T1	T1		1	1	0.6575	0.6575	1.103e-7	0.6575	Predominantly_up	NA	NA
A0A1S3L974	LOC106565191	Glutaredoxin-1	7	1	T2		T2	2	2	-0.7045	0.7045	1.216e-7	-0.7045	Predominantly_down	NA	NA
B5X633	FABPH	Fatty acid-binding protein, heart	19	1	T2		T2	2	2	-0.7282	0.7282	1.236e-7	-0.7282	Predominantly_down	NA	NA
A0A1S3M052	LOC106569552	Cold-inducible RNA-binding protein B-like isoform X2	19	1	T1		T1	1	1	-0.6706	0.6706	1.266e-7	-0.6706	Predominantly_down	NA	NA
B5XFK1	RET1	Proto-oncogene tyrosine-protein kinase receptor Ret	12	1	T2		T2	2	2	-0.6591	0.6591	1.275e-7	-0.6591	Predominantly_down	NA	NA
A0A1S3P5H1	LOC106583316	Sodium/potassium-transporting ATPase subunit alpha	31	1	T12	T12		12	12	0.5906	0.5906	1.301e-7	0.5906	Predominantly_up	NA	NA
A0A1S3S9K0	LOC106607986	Uronyl 2-sulfotransferase-like	4	1	T4		T4	4	4	-1.0256	1.0256	1.406e-7	-1.0256	Predominantly_down	NA	NA
A0A1S3M0B4	LOC106569535	Dual specificity mitogen-activated protein kinase kinase 2	15	1	T2		T2	2	2	-0.7161	0.7161	1.441e-7	-0.7161	Predominantly_down	NA	NA
A0A1S3NKE3	atp2a2	Calcium-transporting ATPase	35	1	T12	T12		12	12	0.6605	0.6605	1.582e-7	0.6605	Predominantly_up	NA	NA
B5X4J0	ILEU	Leukocyte elastase inhibitor	7	1	T12		T12	12	12	-0.6092	0.6092	1.712e-7	-0.6092	Predominantly_down	NA	NA
A0A1S3LAT8	LOC106565453	LIM domain and actin-binding protein 1-like isoform X2	24	1	T2		T2	2	2	-0.7444	0.7444	1.784e-7	-0.7444	Predominantly_down	NA	NA
Q4ZHV0	casp3	Caspase-3	9	1	T2		T2	2	2	-0.642	0.642	1.932e-7	-0.642	Predominantly_down	NA	NA
A0A1S3KYI0	LOC106563031	Ceramide transfer protein	19	1	T4	T4		4	4	0.6172	0.6172	1.947e-7	0.6172	Predominantly_up	NA	NA
B5X1S6	GDIB	Rab GDP dissociation inhibitor	41	1	T1		T1	1	1	-0.5973	0.5973	1.987e-7	-0.5973	Predominantly_down	NA	NA
A0A1S3RL40	LOC106603640	Neural cell adhesion molecule 1-like isoform X1	9	1	T4		T4	4	4	-0.6985	0.6985	2.018e-7	-0.6985	Predominantly_down	NA	NA
A0A1S3MP94	LOC106573818	Calreticulin	28	1	T1		T1	1	1	-0.713	0.713	2.14e-7	-0.713	Predominantly_down	NA	NA
A0A1S3SCX2	LOC106608640	Rap1 GTPase-GDP dissociation stimulator 1-like isoform X2	19	1	T1		T1	1	1	-0.6081	0.6081	2.57e-7	-0.6081	Predominantly_down	NA	NA
A0A1S3PAL1	LOC106584198	Elongation factor 1-delta	18	1	T1		T1	1	1	-0.7146	0.7146	2.924e-7	-0.7146	Predominantly_down	NA	NA
B5X593	GRAN	Grancalcin	10	1	T2		T2	2	2	-0.6225	0.6225	2.939e-7	-0.6225	Predominantly_down	NA	NA
A0A1S3MA83	LOC106571473	Inverted formin-2-like isoform X3	38	1	T1		T1	1	1	-0.6357	0.6357	2.977e-7	-0.6357	Predominantly_down	NA	NA
A0A1S3R850	snx8	Sorting nexin-8 isoform X1	15	1	T6	T6		6	6	0.6033	0.6033	3.366e-7	0.6033	Predominantly_up	NA	NA
A0A1S3M5R0	cbx3	Chromobox protein homolog 3 isoform X1	11	1	T1		T1	1	1	-0.5903	0.5903	3.511e-7	-0.5903	Predominantly_down	NA	NA
A0A1S3SNZ3	ampm1	Methionine aminopeptidase	24	1	T2		T2	2	2	-0.6512	0.6512	4.393e-7	-0.6512	Predominantly_down	NA	NA
A0A1S3RQQ6	LOC106604153	LOW QUALITY PROTEIN: neuroblast differentiation-associated protein AHNAK-like	190	1	T2		T2	2	2	-0.6735	0.6735	4.567e-7	-0.6735	Predominantly_down	NA	NA
A0A1S3LJT0	LOC106566971	Far upstream element-binding protein 3-like isoform X2	28	1	T1		T1	1	1	-0.6549	0.6549	4.641e-7	-0.6549	Predominantly_down	NA	NA
A0A1S3KPI7	LOC106561290	Uncharacterized protein LOC106561290 isoform X1	4	1	T1		T1	1	1	-0.9927	0.9927	5.426e-7	-0.9927	Predominantly_down	NA	NA
A0A1S3MQN4	LOC106574278	Septin	22	1	T1		T1	1	1	-0.5907	0.5907	5.93e-7	-0.5907	Predominantly_down	NA	NA
A0A1S3QT13	LOC106596382	ubiquitinyl hydrolase 1	5	1	T2		T2	2	2	-0.773	0.773	6.268e-7	-0.773	Predominantly_down	NA	NA
A0A1S3KRA0	LOC106561556	Testin	22	1	T2		T2	2	2	-0.651	0.651	6.416e-7	-0.651	Predominantly_down	NA	NA
A0A1S3LT18	LOC106568347	Heterogeneous nuclear ribonucleoprotein K	18	1	T1		T1	1	1	-0.5939	0.5939	6.72e-7	-0.5939	Predominantly_down	NA	NA
B5X4E1	MAPK2	MAP kinase-activated protein kinase 2	4	1	T2		T2	2	2	-0.8045	0.8045	8.258e-7	-0.8045	Predominantly_down	NA	NA
A0A1S3RS46	LOC106604513	H/ACA ribonucleoprotein complex subunit	4	1	T6		T6	6	6	-0.9008	0.9008	8.262e-7	-0.9008	Predominantly_down	NA	NA
A0A1S3STM4	LOC106611719	Ensconsin-like isoform X1	6	1	T2		T2	2	2	-1.0205	1.0205	8.626e-7	-1.0205	Predominantly_down	NA	NA
A0A1S3S3N8	LOC106606979	THO complex subunit 4-like	7	1	T1		T1	1	1	-0.6148	0.6148	8.877e-7	-0.6148	Predominantly_down	NA	NA
A0A1S3SWU6	LOC106612300	ES1 protein homolog, mitochondrial-like	31	1	T2		T2	2	2	-0.6558	0.6558	9.673e-7	-0.6558	Predominantly_down	NA	NA
B5X8P6	GPX7	Glutathione peroxidase	2	1	T1		T1	1	1	-0.5923	0.5923	1.01e-6	-0.5923	Predominantly_down	NA	NA
B5DH07	LOC106577200	Voltage-dependent anion-selective channel protein 2	25	1	T1	T1		1	1	0.6291	0.6291	1.116e-6	0.6291	Predominantly_up	NA	NA
B5XFG4	DHB14	17-beta-hydroxysteroid dehydrogenase 14	10	1	T1	T1		1	1	0.6562	0.6562	1.168e-6	0.6562	Predominantly_up	NA	NA
A0A1S3N4P5	rtn4	Reticulon	31	1	T48		T48	48	48	-0.5906	0.5906	1.169e-6	-0.5906	Predominantly_down	NA	NA
A0A1S3M0U8	LOC106569753	Far upstream element-binding protein 1-like isoform X2	40	1	T2		T2	2	2	-0.616	0.616	1.18e-6	-0.616	Predominantly_down	NA	NA
B5DGW5	RL7A	60S ribosomal protein L7a	27	1	T1		T1	1	1	-0.5995	0.5995	1.212e-6	-0.5995	Predominantly_down	NA	NA
A0A1S3RHD9	LOC106602865	Tripartite motif-containing protein 16-like	15	1	T1		T1	1	1	-0.6034	0.6034	1.233e-6	-0.6034	Predominantly_down	NA	NA
B5DG97	rpl32	60S ribosomal protein L32	17	1	T2		T2	2	2	-0.6792	0.6792	1.456e-6	-0.6792	Predominantly_down	NA	NA
B5XC13	PSMD9	26S proteasome non-ATPase regulatory subunit 9	5	1	T2		T2	2	2	-0.6649	0.6649	1.547e-6	-0.6649	Predominantly_down	NA	NA
A0A1S3L8E9	ical	Calpastatin	41	1	T2		T2	2	2	-0.7592	0.7592	1.584e-6	-0.7592	Predominantly_down	NA	NA
A0A1S3N1H4	LOC106576618	Peptide-methionine (R)-S-oxide reductase	2	1	T48		T48	48	48	-1.1161	1.1161	1.741e-6	-1.1161	Predominantly_down	NA	NA
A0A1S3Q9B0	LOC106590025	Integrin beta	10	1	T2		T2	2	2	-0.7222	0.7222	1.809e-6	-0.7222	Predominantly_down	NA	NA
B5X200	FKB1A	peptidylprolyl isomerase	7	1	T2		T2	2	2	-0.6448	0.6448	2.056e-6	-0.6448	Predominantly_down	NA	NA
B9EM34	DHR13	Dehydrogenase/reductase SDR family member 13	8	1	T4		T4	4	4	-0.6881	0.6881	2.216e-6	-0.6881	Predominantly_down	NA	NA
A0A1S3RCQ1	LOC106601715	ATP-dependent Clp protease proteolytic subunit	7	1	T1	T1		1	1	0.6012	0.6012	2.22e-6	0.6012	Predominantly_up	NA	NA
B5DFZ3	bloc1s1	Biogenesis of lysosome-related organelles complex 1 subunit 1	4	1	T2		T2	2	2	-0.696	0.696	2.264e-6	-0.696	Predominantly_down	NA	NA
A0A1S3LRF4	LOC106568000	Delta-sarcoglycan-like isoform X2	8	1	T4		T4	4	4	-0.85	0.85	2.346e-6	-0.85	Predominantly_down	NA	NA
A0A1S3RAY3	LOC106601690	GTP-binding protein 1	11	1	T4	T4		4	4	0.6826	0.6826	2.416e-6	0.6826	Predominantly_up	NA	NA
A0A1S3LKA5	LOC106567067	Chromobox protein homolog 5-like	11	1	T1		T1	1	1	-0.6421	0.6421	2.726e-6	-0.6421	Predominantly_down	NA	NA
A0A1S3P135	LOC106582563	Beta-galactosidase-like	9	1	T2	T2		2	2	0.7233	0.7233	2.895e-6	0.7233	Predominantly_up	NA	NA
A0A1S3NTY1	LOC106581236	KH domain-containing, RNA-binding, signal transduction-associated protein 1-like isoform X1	19	1	T2		T2	2	2	-1.0233	1.0233	2.925e-6	-1.0233	Predominantly_down	NA	NA
A0A1S3PX27	LOC106588091	THO complex subunit 4-like	7	1	T6		T6	6	6	-0.6352	0.6352	3.166e-6	-0.6352	Predominantly_down	NA	NA
A0A1S3N335	LOC106576820	sphinganine-1-phosphate aldolase	8	1	T2	T2		2	2	0.5856	0.5856	3.348e-6	0.5856	Predominantly_up	NA	NA
B5X6T8	PSB7	Proteasome subunit beta	5	1	T2		T2	2	2	-0.6246	0.6246	3.418e-6	-0.6246	Predominantly_down	NA	NA
A0A1S3N6B2	ppa1	inorganic diphosphatase	10	1	T2		T2	2	2	-0.6616	0.6616	3.441e-6	-0.6616	Predominantly_down	NA	NA
A0A1S3SPB1	LOC106610961	Zinc finger FYVE domain-containing protein 21-like isoform X3	3	1	T1		T1	1	1	-1.7757	1.7757	3.562e-6	-1.7757	Predominantly_down	NA	NA
C0H8E0	ARPC5	Actin-related protein 2/3 complex subunit 5	9	1	T2		T2	2	2	-0.6755	0.6755	3.682e-6	-0.6755	Predominantly_down	NA	NA
A0A1S3SYI3	LOC106612607	Heterogeneous nuclear ribonucleoprotein L-like isoform X2	30	1	T2		T2	2	2	-0.6	0.6	3.706e-6	-0.6	Predominantly_down	NA	NA
A0A1S3T388	ddx6	RNA helicase	8	1	T2		T2	2	2	-0.5931	0.5931	3.846e-6	-0.5931	Predominantly_down	NA	NA
C0HBT7	HMGB3	High mobility group protein B3	26	1	T1		T1	1	1	-0.6102	0.6102	3.868e-6	-0.6102	Predominantly_down	NA	NA
A0A1S3NFI6	LOC106579140	V-type proton ATPase subunit C	19	1	T6	T6		6	6	0.6269	0.6269	4.052e-6	0.6269	Predominantly_up	NA	NA
A0A1S3L873	LOC106565072	Vesicle-associated membrane protein-associated protein B-like isoform X1	14	1	T2		T2	2	2	-0.939	0.939	4.298e-6	-0.939	Predominantly_down	NA	NA
A0A1S3LQE9	LOC106567879	Guanine nucleotide-binding protein G(I)/G(S)/G(T) subunit beta-2-like	21	1	T1		T1	1	1	-0.6828	0.6828	4.356e-6	-0.6828	Predominantly_down	NA	NA
A0A1S3LFS7	LOC106566081	Uncharacterized protein LOC106566081	10	1	T2		T2	2	2	-0.5914	0.5914	4.533e-6	-0.5914	Predominantly_down	NA	NA
A0A1S3N751	bola2	BolA-like protein 2 isoform X1	5	1	T2		T2	2	2	-0.7176	0.7176	4.634e-6	-0.7176	Predominantly_down	NA	NA
A0A1S3NQZ6	LOC106580779	Tapasin-related protein-like	9	1	T4		T4	4	4	-0.5875	0.5875	5.354e-6	-0.5875	Predominantly_down	NA	NA
A0A1S3P931	LOC106583953	WW domain-containing transcription regulator protein 1-like isoform X2	2	1	T2		T2	2	2	-0.8667	0.8667	5.457e-6	-0.8667	Predominantly_down	NA	NA
B5X5L8	CD63	Tetraspanin	1	1	T1	T1		1	1	0.7366	0.7366	5.571e-6	0.7366	Predominantly_up	NA	NA
B5DGC8	rhoab	Ras homolog gene family, member Ab	15	1	T2		T2	2	2	-0.8142	0.8142	5.611e-6	-0.8142	Predominantly_down	NA	NA
B5X698	DTD1	D-aminoacyl-tRNA deacylase	2	1	T2		T2	2	2	-0.8599	0.8599	5.635e-6	-0.8599	Predominantly_down	NA	NA
A0A1S3N5S5	LOC106577251	Eukaryotic translation initiation factor 4E-like isoform X1	11	1	T2		T2	2	2	-0.6157	0.6157	6.21e-6	-0.6157	Predominantly_down	NA	NA
A0A1S3M305	LOC106570114	Ubiquitin-associated protein 2-like isoform X2	9	1	T2		T2	2	2	-0.7971	0.7971	6.24e-6	-0.7971	Predominantly_down	NA	NA
A0A1S3R5G3	LOC106600503	Protein kinase C	6	1	T2		T2	2	2	-0.6201	0.6201	6.958e-6	-0.6201	Predominantly_down	NA	NA
B5XDB2	DOPD	D-dopachrome decarboxylase	8	1	T24		T24	24	24	-0.6579	0.6579	7.422e-6	-0.6579	Predominantly_down	NA	NA
A0A1S3R6X4	LOC106600890	Cathepsin D-like	8	1	T1		T1	1	1	-0.8235	0.8235	7.525e-6	-0.8235	Predominantly_down	NA	NA
A0A1S3SCP9	LOC106608613	Protein transport protein Sec24D-like isoform X1	21	1	T1		T1	1	1	-0.6704	0.6704	7.559e-6	-0.6704	Predominantly_down	NA	NA
A0A1S3MR79	LOC100194679	26S proteasome non-ATPase regulatory subunit 4	11	1	T2		T2	2	2	-0.629	0.629	7.784e-6	-0.629	Predominantly_down	NA	NA
A0A1S3MH99	LOC106572708	Isocitrate dehydrogenase [NAD] subunit, mitochondrial	11	1	T12	T12		12	12	0.6779	0.6779	7.847e-6	0.6779	Predominantly_up	NA	NA
A0A1S3Q6M0	LOC106589782	Nuclear factor 7, brain-like	7	1	T2		T2	2	2	-0.8197	0.8197	7.9e-6	-0.8197	Predominantly_down	NA	NA
B5DGS2	idhp	Isocitrate dehydrogenase [NADP]	40	1	T1	T1		1	1	0.665	0.665	7.974e-6	0.665	Predominantly_up	NA	NA
A0A1S3NWQ0	LOC106581829	Pre-mRNA-processing factor 40 homolog A-like isoform X3	7	1	T2		T2	2	2	-0.6608	0.6608	8.472e-6	-0.6608	Predominantly_down	NA	NA
C0H8B9	KCRT	creatine kinase	7	1	T6	T6		6	6	0.6476	0.6476	8.505e-6	0.6476	Predominantly_up	NA	NA
Q68S96	LOC100136448	C type lectin receptor C	7	1	T1		T1	1	1	-0.6234	0.6234	8.579e-6	-0.6234	Predominantly_down	NA	NA
A0A1S3KPE7	lmf2	Lipase maturation factor	7	1	T4		T4	4	4	-0.6784	0.6784	8.592e-6	-0.6784	Predominantly_down	NA	NA
B5DGP8	LOC106613741	Cold-inducible RNA-binding protein B-like isoform X2	19	1	T48		T48	48	48	-0.5892	0.5892	8.739e-6	-0.5892	Predominantly_down	NA	NA
B5X7Q3	NDUA6	NADH dehydrogenase [ubiquinone] 1 alpha subcomplex subunit 6	4	1	T2	T2		2	2	0.8229	0.8229	9.058e-6	0.8229	Predominantly_up	NA	NA
A0A1S3N887	gba2	Non-lysosomal glucosylceramidase	11	1	T2	T2		2	2	0.6886	0.6886	9.333e-6	0.6886	Predominantly_up	NA	NA
A0A1S3RPQ7	LOC106603950	14-3-3 protein gamma-1-like	9	1	T4	T4		4	4	0.7097	0.7097	9.687e-6	0.7097	Predominantly_up	NA	NA
A0A1S3STA1	LOC106611655	Catenin delta-1-like	33	1	T2		T2	2	2	-0.6795	0.6795	9.846e-6	-0.6795	Predominantly_down	NA	NA
A0A1S3KWS4	LOC106562701	Acidic leucine-rich nuclear phosphoprotein 32 family member	7	1	T2		T2	2	2	-0.7663	0.7663	1.04e-5	-0.7663	Predominantly_down	NA	NA
A0A1S3PB81	LOC106584269	Transmembrane emp24 domain-containing protein 5	1	1	T4		T4	4	4	-1.3667	1.3667	1.058e-5	-1.3667	Predominantly_down	NA	NA
A0A1S3KLU8	LOC106560852	Copine-2-like	9	1	T1		T1	1	1	-0.6313	0.6313	1.072e-5	-0.6313	Predominantly_down	NA	NA
C0HBN0	RAB7A	Ras-related protein Rab-7a	20	1	T12	T12		12	12	0.622	0.622	1.133e-5	0.622	Predominantly_up	NA	NA
A0A1S3M412	LOC106570147	Protein PRRC2A-like	5	1	T1		T1	1	1	-1.5449	1.5449	1.187e-5	-1.5449	Predominantly_down	NA	NA
A0A1S3R9N1	LOC106601073	Hemoglobin subunit beta-1-like	6	1	T24		T24	24	24	-3.5601	3.5601	1.339e-5	-3.5601	Predominantly_down	NA	NA
B5X3I7	PA2G4	Proliferation-associated protein 2G4	30	1	T1		T1	1	1	-0.8518	0.8518	1.341e-5	-0.8518	Predominantly_down	NA	NA
A0A1S3NMZ0	LOC106580335	MARCKS-related protein-like	3	1	T48		T48	48	48	-3.0799	3.0799	1.37e-5	-3.0799	Predominantly_down	NA	NA
A0A1S3SKL5	LOC106610209	SWI/SNF-related matrix-associated actin-dependent regulator of chromatin subfamily A member 5-like	14	1	T48	T48		48	48	0.6508	0.6508	1.37e-5	0.6508	Predominantly_up	NA	NA
C0HBA8	GP177	Integral membrane protein GPR177	3	1	T4		T4	4	4	-0.6994	0.6994	1.41e-5	-0.6994	Predominantly_down	NA	NA
C0H9F4	CN37	2',3'-cyclic-nucleotide 3'-phosphodiesterase	18	1	T48		T48	48	48	-0.6379	0.6379	1.442e-5	-0.6379	Predominantly_down	NA	NA
B5DFW3	rps29	Small ribosomal subunit protein uS14	5	1	T6		T6	6	6	-0.7957	0.7957	1.454e-5	-0.7957	Predominantly_down	NA	NA
A0A1S3KIF4	LOC106560288	Plasminogen activator inhibitor 1 RNA-binding protein-like isoform X1	11	1	T2		T2	2	2	-0.6536	0.6536	1.588e-5	-0.6536	Predominantly_down	NA	NA
B5X5J6	UBIM	Ubiquitin-like protein FUBI	5	1	T2		T2	2	2	-0.698	0.698	1.647e-5	-0.698	Predominantly_down	NA	NA
A0A1S3LWE6	LOC106568896	Polypyrimidine tract-binding protein 2-like	6	1	T1		T1	1	1	-0.6705	0.6705	1.665e-5	-0.6705	Predominantly_down	NA	NA
A0A1S3KVN2	LOC106562375	Protein LSM14 homolog A-like isoform X1	4	1	T1		T1	1	1	-0.8161	0.8161	1.672e-5	-0.8161	Predominantly_down	NA	NA
A0A1S3SFI2	LOC106609141	V-type proton ATPase subunit F	4	1	T1	T1		1	1	0.6884	0.6884	1.691e-5	0.6884	Predominantly_up	NA	NA
A0A1S3LYM4	LOC106569313	Niemann-Pick C1 protein-like	7	1	T1	T1		1	1	0.6382	0.6382	1.701e-5	0.6382	Predominantly_up	NA	NA
B5XGC3	SMD2	Small nuclear ribonucleoprotein Sm D2	10	1	T2		T2	2	2	-0.6451	0.6451	1.82e-5	-0.6451	Predominantly_down	NA	NA
A0A1S3S036	pon2	Paraoxonase	6	1	T4		T4	4	4	-0.6046	0.6046	1.824e-5	-0.6046	Predominantly_down	NA	NA
A0A1S3S1K6	LOC106606543	Coagulation factor X-like	14	1	T6		T6	6	6	-0.6347	0.6347	1.835e-5	-0.6347	Predominantly_down	NA	NA
C0HBD9	EF2	Elongation factor 2	80	1	T2		T2	2	2	-0.6563	0.6563	1.905e-5	-0.6563	Predominantly_down	NA	NA
B5X779	GSTA3	glutathione transferase	7	1	T24		T24	24	24	-0.6498	0.6498	1.97e-5	-0.6498	Predominantly_down	NA	NA
B5X6C6	COX5B	Cytochrome c oxidase subunit 5B, mitochondrial	3	1	T6	T6		6	6	0.7305	0.7305	2.095e-5	0.7305	Predominantly_up	NA	NA
B5X746	HBA4	Hemoglobin subunit alpha-4	4	1	T48		T48	48	48	-3.6471	3.6471	2.142e-5	-3.6471	Predominantly_down	NA	NA
A0A1S3QDD3	LOC106591320	LOW QUALITY PROTEIN: epsin-2-like	4	1	T1		T1	1	1	-0.7188	0.7188	2.24e-5	-0.7188	Predominantly_down	NA	NA
A0A1S3L9E5	LOC106565230	Eukaryotic translation initiation factor 4B-like isoform X4	5	1	T2		T2	2	2	-0.8582	0.8582	2.26e-5	-0.8582	Predominantly_down	NA	NA
A0A1S3N3J1	ate1	Arginyl-tRNA--protein transferase 1	6	1	T1		T1	1	1	-0.7555	0.7555	2.354e-5	-0.7555	Predominantly_down	NA	NA
A0A1S3P0L4	LOC106582511	Protein FAM177A1-like	3	1	T48		T48	48	48	-0.8252	0.8252	2.464e-5	-0.8252	Predominantly_down	NA	NA
A0A1S3LJY5	LOC106567022	Surfeit locus protein 4	4	1	T4		T4	4	4	-0.6059	0.6059	2.48e-5	-0.6059	Predominantly_down	NA	NA
A0A1S3NKR2	LOC106579996	peptidylprolyl isomerase	11	1	T1	T1		1	1	0.7743	0.7743	2.55e-5	0.7743	Predominantly_up	NA	NA
B9EMJ0	CYC	Cytochrome c	9	1	T6	T6		6	6	0.6205	0.6205	2.628e-5	0.6205	Predominantly_up	NA	NA
A0A1S3KTR5	kpyk	Pyruvate kinase	47	1	T2		T2	2	2	-0.8498	0.8498	2.708e-5	-0.8498	Predominantly_down	NA	NA
B5XFK2	ANR46	Ankyrin repeat domain-containing protein 46	5	1	T4		T4	4	4	-0.7189	0.7189	2.946e-5	-0.7189	Predominantly_down	NA	NA
B5XD10	VATG1	V-type proton ATPase subunit G	11	1	T1	T1		1	1	0.594	0.594	3.006e-5	0.594	Predominantly_up	NA	NA
A0A1S3KQY7	LOC106561554	Caveolin	5	1	T6		T6	6	6	-0.6935	0.6935	3.033e-5	-0.6935	Predominantly_down	NA	NA
A0A1S3SBA6	ylpm1	YLP motif-containing protein 1	11	1	T1		T1	1	1	-0.5938	0.5938	3.097e-5	-0.5938	Predominantly_down	NA	NA
B5X7M2	NTF2	Nuclear transport factor 2	3	1	T2		T2	2	2	-0.8239	0.8239	3.132e-5	-0.8239	Predominantly_down	NA	NA
B5X3Q1	ARF1	ADP-ribosylation factor	9	1	T2		T2	2	2	-0.6827	0.6827	3.186e-5	-0.6827	Predominantly_down	NA	NA
A0A1S3P8M2	LOC106583837	Constitutive coactivator of PPAR-gamma-like protein 1 homolog isoform X2	9	1	T2		T2	2	2	-1.632	1.632	3.229e-5	-1.632	Predominantly_down	NA	NA
B5X4J9	RL7L	Ribosomal protein L7-like 1	3	1	T2		T2	2	2	-0.6873	0.6873	3.528e-5	-0.6873	Predominantly_down	NA	NA
B5X5C3	CX6C2	Cytochrome c oxidase subunit 6C	7	1	T1	T1		1	1	0.7127	0.7127	3.582e-5	0.7127	Predominantly_up	NA	NA
B5X2Q9	NB5R1	NADH-cytochrome b5 reductase	9	1	T12	T12		12	12	0.5926	0.5926	4.291e-5	0.5926	Predominantly_up	NA	NA
A0A1S3PZA6	LOC106588245	Chromosomal protein D1-like	4	1	T2		T2	2	2	-0.833	0.833	4.323e-5	-0.833	Predominantly_down	NA	NA
B9EL19	C10	Protein C10	3	1	T1		T1	1	1	-0.9521	0.9521	4.363e-5	-0.9521	Predominantly_down	NA	NA
A0A1S3MPD6	LOC106574070	ELAV-like protein	12	1	T1		T1	1	1	-0.6372	0.6372	4.567e-5	-0.6372	Predominantly_down	NA	NA
A0A1S3RPZ7	ap3m1	AP-3 complex subunit mu-1	7	1	T1		T1	1	1	-0.6945	0.6945	4.691e-5	-0.6945	Predominantly_down	NA	NA
A0A1S3LB03	LOC106565459	Heterogeneous nuclear ribonucleoprotein A1-like isoform X1	24	1	T1		T1	1	1	-0.6686	0.6686	4.747e-5	-0.6686	Predominantly_down	NA	NA
A0A1S3P1X1	LOC106582762	Uncharacterized protein LOC106582762 isoform X1	8	1	T48		T48	48	48	-0.6142	0.6142	4.983e-5	-0.6142	Predominantly_down	NA	NA
B9EPE7	SH3L1	SH3 domain-binding glutamic acid-rich-like protein	5	1	T2		T2	2	2	-0.7097	0.7097	5.082e-5	-0.7097	Predominantly_down	NA	NA
A0A1S3KW45	LOC100380768	Ras GTPase-activating-like protein IQGAP1	91	1	T1		T1	1	1	-0.6647	0.6647	5.185e-5	-0.6647	Predominantly_down	NA	NA
A0A1S3N3Q8	LOC106577007	Multiple inositol polyphosphate phosphatase 1-like isoform X4	2	1	T12		T12	12	12	-3.0871	3.0871	5.631e-5	-3.0871	Predominantly_down	NA	NA
A0A1S3RS40	LOC106604691	N-alpha-acetyltransferase 15, NatA auxiliary subunit-like isoform X1	43	1	T6		T6	6	6	-0.6217	0.6217	6.083e-5	-0.6217	Predominantly_down	NA	NA
A0A1S3KVM4	LOC106562358	Heterogeneous nuclear ribonucleoprotein D-like	7	1	T2		T2	2	2	-0.7381	0.7381	6.164e-5	-0.7381	Predominantly_down	NA	NA
A0A1S3M0W0	LOC106569631	Kinesin-like protein	36	1	T1		T1	1	1	-0.6321	0.6321	6.457e-5	-0.6321	Predominantly_down	NA	NA
A0A1S3QI52	LOC106592656	Filamin-A-like	2	1	T48	T48		48	48	0.7904	0.7904	6.789e-5	0.7904	Predominantly_up	NA	NA
A0A1S3N0D1	LOC106576351	Golgin subfamily B member 1-like isoform X2	42	1	T1		T1	1	1	-0.8527	0.8527	6.797e-5	-0.8527	Predominantly_down	NA	NA
A0A1S3SFV2	LOC106609220	Dedicator of cytokinesis protein 4-like isoform X2	8	1	T1	T1		1	1	0.6037	0.6037	7.334e-5	0.6037	Predominantly_up	NA	NA
A0A1S3SIL4	LOC106609726	Inner nuclear membrane protein Man1-like	1	1	T2		T2	2	2	-0.6221	0.6221	7.894e-5	-0.6221	Predominantly_down	NA	NA
A0A1S3T6B3	LOC106613902	Calreticulin	12	1	T1		T1	1	1	-0.6073	0.6073	7.993e-5	-0.6073	Predominantly_down	NA	NA
A0A1S3PNZ2	LOC106586530	E3 SUMO-protein ligase RanBP2-like isoform X1	14	1	T4		T4	4	4	-0.5991	0.5991	8.536e-5	-0.5991	Predominantly_down	NA	NA
A0A1S3LML8	rad50	DNA repair protein RAD50	5	1	T1	T1		1	1	0.6581	0.6581	8.559e-5	0.6581	Predominantly_up	NA	NA
A0A1S3RNX9	LOC106604152	Annexin	61	1	T1		T1	1	1	-0.6425	0.6425	8.656e-5	-0.6425	Predominantly_down	NA	NA
B5XAY5	PSB7	Proteasome subunit beta	13	1	T2		T2	2	2	-0.72	0.72	8.732e-5	-0.72	Predominantly_down	NA	NA
A0A1S3N9C0	LOC106578047	Phosphatidylinositol-binding clathrin assembly protein-like isoform X3	3	1	T48		T48	48	48	-1.1491	1.1491	8.903e-5	-1.1491	Predominantly_down	NA	NA
A0A1S3M8I5	ndufaf7	Protein arginine methyltransferase NDUFAF7	4	1	T2	T2		2	2	0.5936	0.5936	9.436e-5	0.5936	Predominantly_up	NA	NA
A0A1S3R0H6	zfyve21	Zinc finger FYVE domain-containing protein 21 isoform X4	6	1	T1		T1	1	1	-0.6456	0.6456	9.52e-5	-0.6456	Predominantly_down	NA	NA
A0A1S3QT42	LOC106595727	Serine/threonine-protein kinase WNK1-like	5	1	T2		T2	2	2	-0.8776	0.8776	9.772e-5	-0.8776	Predominantly_down	NA	NA
A0A1S3L197	LOC106563561	receptor protein-tyrosine kinase	5	1	T4		T4	4	4	-0.6377	0.6377	1.041e-4	-0.6377	Predominantly_down	NA	NA
A0A1S3R483	ncstn	Nicastrin	4	1	T24		T24	24	24	-0.8124	0.8124	1.054e-4	-0.8124	Predominantly_down	NA	NA
A0A1S3SRZ6	LOC106611444	non-specific serine/threonine protein kinase	2	1	T4	T4		4	4	1.7689	1.7689	1.08e-4	1.7689	Predominantly_up	NA	NA
A0A1S3PS02	LOC106586830	Poly [ADP-ribose] polymerase	4	1	T4	T4		4	4	0.7319	0.7319	1.112e-4	0.7319	Predominantly_up	NA	NA
A0A1S3MHP9	LOC106572604	Tubulin alpha chain	31	1	T1		T1	1	1	-2.4472	2.4472	1.124e-4	-2.4472	Predominantly_down	NA	NA
A0A1S3NB87	LOC106578447	NADH dehydrogenase [ubiquinone] 1 beta subcomplex subunit 4	4	1	T1	T1		1	1	0.6228	0.6228	1.151e-4	0.6228	Predominantly_up	NA	NA
A0A1S3SG67	optn	Optineurin	16	1	T48		T48	48	48	-0.6591	0.6591	1.164e-4	-0.6591	Predominantly_down	NA	NA
A0A1S3R8J6	LOC106601201	WW domain-binding protein 11-like	4	1	T2		T2	2	2	-0.6495	0.6495	1.245e-4	-0.6495	Predominantly_down	NA	NA
B5XEI0	BXDC2	Ribosome biogenesis protein BRX1 homolog	5	1	T6		T6	6	6	-0.6053	0.6053	1.272e-4	-0.6053	Predominantly_down	NA	NA
B5X4P3	RDH14	Retinol dehydrogenase 14	3	1	T2	T2		2	2	0.881	0.881	1.302e-4	0.881	Predominantly_up	NA	NA
A0A1S3LGD0	LOC106566468	Deoxyribonuclease-1-like 1	3	1	T48		T48	48	48	-0.6418	0.6418	1.322e-4	-0.6418	Predominantly_down	NA	NA
A0A1S3RZI0	LOC106605818	Epsin-1-like	4	1	T2		T2	2	2	-1.0987	1.0987	1.327e-4	-1.0987	Predominantly_down	NA	NA
A0A1S3MNY9	pard6a	Partitioning defective 6 homolog alpha	3	1	T4		T4	4	4	-0.7029	0.7029	1.391e-4	-0.7029	Predominantly_down	NA	NA
A0A1S3T5D0	bsg	Basigin	4	1	T1		T1	1	1	-0.6154	0.6154	1.408e-4	-0.6154	Predominantly_down	NA	NA
B5XA56	PPAC	Low molecular weight phosphotyrosine protein phosphatase	10	1	T2		T2	2	2	-0.7026	0.7026	1.419e-4	-0.7026	Predominantly_down	NA	NA
A0A1S3M440	tubb4b	Tubulin beta chain	50	1	T1		T1	1	1	-0.5917	0.5917	1.422e-4	-0.5917	Predominantly_down	NA	NA
A0A1S3S0D0	LOC106606286	Brain-specific angiogenesis inhibitor 1-associated protein 2	5	1	T1		T1	1	1	-0.6663	0.6663	1.435e-4	-0.6663	Predominantly_down	NA	NA
A0A1S3NXX8	LOC106582063	M-phase phosphoprotein 8-like isoform X3	1	1	T2		T2	2	2	-0.9031	0.9031	1.463e-4	-0.9031	Predominantly_down	NA	NA
B5DGG2	pbp	Phosphatidylethanolamine binding protein	5	1	T2		T2	2	2	-0.5893	0.5893	1.489e-4	-0.5893	Predominantly_down	NA	NA
B9UYM8	STAT2	Signal transducer and activator of transcription	5	1	T48	T48		48	48	0.6593	0.6593	1.617e-4	0.6593	Predominantly_up	NA	NA
A0A1S3PFG6	LOC106585119	Condensin complex subunit 2	4	1	T2		T2	2	2	-1.1081	1.1081	1.657e-4	-1.1081	Predominantly_down	NA	NA
B5X4E8	TPM1	Tropomyosin alpha-1 chain isoform X2	23	1	T2		T2	2	2	-0.6892	0.6892	1.657e-4	-0.6892	Predominantly_down	NA	NA
B5X1R6	V26BB	Vacuolar protein sorting-associated protein 26B-B	7	1	T1		T1	1	1	-0.5907	0.5907	1.728e-4	-0.5907	Predominantly_down	NA	NA
A0A1S3LEN4	coq4	Ubiquinone biosynthesis protein COQ4 homolog, mitochondrial	3	1	T2	T2		2	2	1.036	1.036	1.853e-4	1.036	Predominantly_up	NA	NA
A0A1S3LMV9	LOC106567465	Transcription elongation factor SPT4-like	1	1	T2		T2	2	2	-0.8556	0.8556	1.86e-4	-0.8556	Predominantly_down	NA	NA
A0A1S3P811	LOC106583719	DNA replication licensing factor MCM2	17	1	T2		T2	2	2	-1.5791	1.5791	1.931e-4	-1.5791	Predominantly_down	NA	NA
A0A1S3RIW3	LOC106603282	Vascular endothelial zinc finger 1-like isoform X2	2	1	T6		T6	6	6	-2.5564	2.5564	2.052e-4	-2.5564	Predominantly_down	NA	NA
B5XGE0	BAF	Barrier-to-autointegration factor	8	1	T6		T6	6	6	-0.8213	0.8213	2.053e-4	-0.8213	Predominantly_down	NA	NA
A0A1S3N1Z8	LOC106576623	5'-(N(7)-methylguanosine 5'-triphospho)-[mRNA] hydrolase	3	1	T2		T2	2	2	-0.7341	0.7341	2.069e-4	-0.7341	Predominantly_down	NA	NA
B5DG91	ASC	Apoptosis-associated speck-like protein containing a CARD	6	1	T2		T2	2	2	-0.647	0.647	2.08e-4	-0.647	Predominantly_down	NA	NA
B5X3C4	pafah1b1-2	Lissencephaly-1 homolog B	13	1	T2		T2	2	2	-0.7892	0.7892	2.121e-4	-0.7892	Predominantly_down	NA	NA
A0A1S3M594	nup153	Nuclear pore complex protein Nup153 isoform X1	6	1	T2		T2	2	2	-0.7422	0.7422	2.147e-4	-0.7422	Predominantly_down	NA	NA
C0H879	VAMP8	Vesicle-associated membrane protein 8	2	1	T1		T1	1	1	-1.0157	1.0157	2.229e-4	-1.0157	Predominantly_down	NA	NA
A0A1S3NFV3	fam234a	Protein ITFG3 isoform X1	3	1	T4		T4	4	4	-0.8327	0.8327	2.262e-4	-0.8327	Predominantly_down	NA	NA
A0A1S3LR35	mrpl22	Large ribosomal subunit protein uL22m	3	1	T2	T2		2	2	0.861	0.861	2.292e-4	0.861	Predominantly_up	NA	NA
C0H9P8	PNGF	Peptide-N4-N-acetyl-beta-D- glucosaminylasparagine amidase F precursor	3	1	T4		T4	4	4	-0.7734	0.7734	2.364e-4	-0.7734	Predominantly_down	NA	NA
A0A1S3L5J3	tecr	very-long-chain enoyl-CoA reductase	6	1	T2	T2		2	2	0.599	0.599	2.503e-4	0.599	Predominantly_up	NA	NA
B5XBQ9	RM47	Large ribosomal subunit protein uL29m	4	1	T2	T2		2	2	0.8088	0.8088	2.543e-4	0.8088	Predominantly_up	NA	NA
B5X2T4	AHSA1	Activator of 90 kDa heat shock protein ATPase homolog 1	10	1	T2		T2	2	2	-0.6838	0.6838	2.571e-4	-0.6838	Predominantly_down	NA	NA
A0A1S3MXF6	LOC106575741	Dynein light chain Tctex-type 3	6	1	T1		T1	1	1	-0.7868	0.7868	2.688e-4	-0.7868	Predominantly_down	NA	NA
A0A1S3LZZ6	LOC106569426	Proteasome subunit beta	17	1	T2		T2	2	2	-0.6401	0.6401	2.693e-4	-0.6401	Predominantly_down	NA	NA
A0A1S3MWC9	LOC106575500	RNA helicase	27	1	T6		T6	6	6	-0.5875	0.5875	2.754e-4	-0.5875	Predominantly_down	NA	NA
B9ELB3	ZC3HF	Zinc finger CCCH domain-containing protein 15	3	1	T48		T48	48	48	-1.46	1.46	2.825e-4	-1.46	Predominantly_down	NA	NA
A0A1S3PTP3	LOC106587111	Growth factor receptor-bound protein 2-like	2	1	T2		T2	2	2	-0.8031	0.8031	2.921e-4	-0.8031	Predominantly_down	NA	NA
B9EL24	RUXF	Sm protein F	4	1	T1		T1	1	1	-0.5875	0.5875	3.004e-4	-0.5875	Predominantly_down	NA	NA
A0A1S3KWT2	LOC106562677	Hepatoma-derived growth factor-related protein 3-like	4	1	T48		T48	48	48	-0.9451	0.9451	3.067e-4	-0.9451	Predominantly_down	NA	NA
B5XE62	ARP5L	Actin-related protein 2/3 complex subunit 5	4	1	T24		T24	24	24	-0.6889	0.6889	3.076e-4	-0.6889	Predominantly_down	NA	NA
B5DGE8	tuba8l2	Tubulin alpha chain	34	1	T1		T1	1	1	-0.6303	0.6303	3.15e-4	-0.6303	Predominantly_down	NA	NA
Q9DD33	psmb9-a	Proteasome subunit beta type-9	6	1	T2		T2	2	2	-0.6134	0.6134	3.162e-4	-0.6134	Predominantly_down	NA	NA
A0A1S3RK96	LOC106603481	Zinc finger protein 346	7	1	T2		T2	2	2	-0.6931	0.6931	3.179e-4	-0.6931	Predominantly_down	NA	NA
A0A1S3RMY6	LOC106603944	Complement component 1 Q subcomponent-binding protein, mitochondrial	3	1	T12	T12		12	12	0.6834	0.6834	3.234e-4	0.6834	Predominantly_up	NA	NA
B5X7R3	RL19	Ribosomal protein L19	19	1	T2		T2	2	2	-0.6995	0.6995	3.283e-4	-0.6995	Predominantly_down	NA	NA
A0A1S3M660	LOC106570608	Small nuclear ribonucleoprotein Sm D1	3	1	T2	T2		2	2	0.9145	0.9145	3.296e-4	0.9145	Predominantly_up	NA	NA
A0A1S3P349	LOC106582898	Protein NDRG3-like isoform X2	4	1	T2	T2		2	2	0.6792	0.6792	3.333e-4	0.6792	Predominantly_up	NA	NA
A0A1S3NNL8	LOC106580440	LETM1 domain-containing protein LETM2, mitochondrial-like	6	1	T2	T2		2	2	0.6336	0.6336	3.374e-4	0.6336	Predominantly_up	NA	NA
A0A1S3P282	LOC106582765	GDH/6PGL endoplasmic bifunctional protein-like	4	1	T1	T1		1	1	0.7653	0.7653	3.432e-4	0.7653	Predominantly_up	NA	NA
A0A1S3NI12	mic1	MIC1 protein isoform X1	1	1	T1	T1		1	1	0.6132	0.6132	3.456e-4	0.6132	Predominantly_up	NA	NA
A0A1S3QSY4	LOC106596415	TRPM8 channel-associated factor homolog	11	1	T1		T1	1	1	-0.7823	0.7823	3.486e-4	-0.7823	Predominantly_down	NA	NA
A0A1S3KVX2	LOC106562414	Solute carrier family 12 member 4-like isoform X1	14	1	T2		T2	2	2	-0.6239	0.6239	3.588e-4	-0.6239	Predominantly_down	NA	NA
A0A1S3MJ93	LOC106572892	Emerin-like	5	1	T48		T48	48	48	-0.9514	0.9514	3.656e-4	-0.9514	Predominantly_down	NA	NA
A0A1S3M6Z9	LOC100380868	RNA uridylyltransferase	8	1	T2		T2	2	2	-0.7602	0.7602	3.799e-4	-0.7602	Predominantly_down	NA	NA
A0A1S3R4X3	LOC106600517	Ran-binding protein 3-like isoform X1	8	1	T1		T1	1	1	-0.6845	0.6845	3.829e-4	-0.6845	Predominantly_down	NA	NA
A0A1S3NDQ0	LOC106578881	Essential for reactive oxygen species protein	1	1	T24		T24	24	24	-0.6897	0.6897	3.886e-4	-0.6897	Predominantly_down	NA	NA
A0A1S3LZ38	LOC106569359	Histone H2B	5	1	T2	T2		2	2	0.6058	0.6058	3.894e-4	0.6058	Predominantly_up	NA	NA
A0A1S3R5Q9	LOC106600685	Transmembrane protein 11, mitochondrial isoform X1	4	1	T2	T2		2	2	0.6329	0.6329	3.897e-4	0.6329	Predominantly_up	NA	NA
B5DG75	map2k1ip1	Mitogen-activated protein kinase kinase 1 interacting protein	5	1	T4	T4		4	4	0.6472	0.6472	3.899e-4	0.6472	Predominantly_up	NA	NA
A0A1S3S6D6	LOC106607459	Microtubule-associated protein	6	1	T2		T2	2	2	-0.9156	0.9156	3.913e-4	-0.9156	Predominantly_down	NA	NA
A0A1S3SP12	ppm1b	Protein phosphatase 1B isoform X3	4	1	T12		T12	12	12	-0.6252	0.6252	3.948e-4	-0.6252	Predominantly_down	NA	NA
A0A1S3T000	bcas3	Breast carcinoma-amplified sequence 3 isoform X3	7	1	T2		T2	2	2	-0.6012	0.6012	3.954e-4	-0.6012	Predominantly_down	NA	NA
A0A1S3QGM2	LOC106592341	Guanine nucleotide-binding protein subunit gamma	2	1	T4		T4	4	4	-0.6476	0.6476	4.156e-4	-0.6476	Predominantly_down	NA	NA
A0A1S3KZT9	LOC106563232	Erythrocyte band 7 integral membrane protein-like	11	1	T4		T4	4	4	-0.5903	0.5903	4.17e-4	-0.5903	Predominantly_down	NA	NA
A0A1S3PS39	LOC106587086	Tetraspanin	4	1	T4		T4	4	4	-0.6182	0.6182	4.176e-4	-0.6182	Predominantly_down	NA	NA
A0A1S3M3Q2	LOC106570256	Serine incorporator 1-like isoform X2	1	1	T1	T1		1	1	0.8893	0.8893	4.244e-4	0.8893	Predominantly_up	NA	NA
A0A1S3P6Q1	zadh2	Zinc-binding alcohol dehydrogenase domain-containing protein 2	2	1	T1	T1		1	1	0.6793	0.6793	4.317e-4	0.6793	Predominantly_up	NA	NA
A0A1S3PRH4	LOC106587011	Myosin-10 isoform X1	159	1	T2		T2	2	2	-0.627	0.627	4.339e-4	-0.627	Predominantly_down	NA	NA
B5DGG7	txnip	Thioredoxin-interacting protein	7	1	T1		T1	1	1	-2.0798	2.0798	4.354e-4	-2.0798	Predominantly_down	NA	NA
A0A1S3S9P2	LOC106607994	Ras-related protein Rab	6	1	T24		T24	24	24	-0.7329	0.7329	4.403e-4	-0.7329	Predominantly_down	NA	NA
A0A1S3L820	LOC100316613	Interferon promoter stimulating protein 1 isoform X1	2	1	T48		T48	48	48	-1.4864	1.4864	4.488e-4	-1.4864	Predominantly_down	NA	NA
A0A1S3S830	LOC100380754	Coiled-coil domain-containing protein 6	22	1	T2		T2	2	2	-1.1996	1.1996	4.512e-4	-1.1996	Predominantly_down	NA	NA
B5X8T9	UBL5	Ubiquitin-like protein 5	4	1	T2		T2	2	2	-0.8119	0.8119	4.521e-4	-0.8119	Predominantly_down	NA	NA
A0A1S3RNG0	hmgb1	High mobility group protein B1 isoform X1	15	1	T1		T1	1	1	-0.6117	0.6117	4.623e-4	-0.6117	Predominantly_down	NA	NA
C0HBA4	BRI3B	BRI3-binding protein	4	1	T48		T48	48	48	-0.7529	0.7529	4.63e-4	-0.7529	Predominantly_down	NA	NA
A0A1S3NJI4	LOC106579837	Vinexin-like isoform X3	4	1	T2		T2	2	2	-0.6662	0.6662	4.727e-4	-0.6662	Predominantly_down	NA	NA
A0A1S3RVU0	LOC106605136	Ras-related GTP-binding protein	4	1	T6	T6		6	6	0.6157	0.6157	4.9e-4	0.6157	Predominantly_up	NA	NA
A0A1S3SHH3	LOC106609454	Cdc42 effector protein 1-like	4	1	T1		T1	1	1	-1.5727	1.5727	5.045e-4	-1.5727	Predominantly_down	NA	NA
A0A1S3R9D6	LOC106601025	Signal transducer and activator of transcription	42	1	T1		T1	1	1	-0.7329	0.7329	5.063e-4	-0.7329	Predominantly_down	NA	NA
B9EMY6	fen1	Flap endonuclease 1	5	1	T48	T48		48	48	0.6694	0.6694	5.125e-4	0.6694	Predominantly_up	NA	NA
A0A1S3SDC6	LOC106608754	Vigilin-like	4	1	T2		T2	2	2	-0.6592	0.6592	5.143e-4	-0.6592	Predominantly_down	NA	NA
B5XGX4	S10I	Protein S100	11	1	T6	T6		6	6	0.798	0.798	5.164e-4	0.798	Predominantly_up	NA	NA
A0A1S3LSW2	LOC106568272	Tricarboxylate transport protein, mitochondrial	6	1	T12	T12		12	12	0.6944	0.6944	5.434e-4	0.6944	Predominantly_up	NA	NA
A0A1S3Q2V1	LOC106589130	Protein LYRIC-like isoform X1	15	1	T2		T2	2	2	-0.5971	0.5971	5.455e-4	-0.5971	Predominantly_down	NA	NA
A0A1S3SV45	LOC106611989	Uncharacterized protein KIAA1211-like isoform X5	12	1	T2		T2	2	2	-0.6693	0.6693	5.51e-4	-0.6693	Predominantly_down	NA	NA
B5X7Q7	NTAN1	N-terminal asparagine amidohydrolase	5	1	T1		T1	1	1	-0.6417	0.6417	5.622e-4	-0.6417	Predominantly_down	NA	NA
B5DGK8	rpl5b	60S ribosomal protein L5	15	1	T4		T4	4	4	-1.2565	1.2565	5.653e-4	-1.2565	Predominantly_down	NA	NA
A0A1S3QI13	tmed8	Protein TMED8	5	1	T2		T2	2	2	-0.6071	0.6071	5.728e-4	-0.6071	Predominantly_down	NA	NA
A0A1S3MHM4	LOC106572589	Phosphatidylinositol 5-phosphate 4-kinase type-2 gamma	13	1	T2	T2		2	2	0.5994	0.5994	5.737e-4	0.5994	Predominantly_up	NA	NA
A0A1S3P0A5	LOC106582457	non-specific serine/threonine protein kinase	2	1	T1		T1	1	1	-0.6616	0.6616	5.784e-4	-0.6616	Predominantly_down	NA	NA
B5XGS1	PGAM5	Serine/threonine-protein phosphatase PGAM5, mitochondrial	4	1	T2	T2		2	2	1.0529	1.0529	5.844e-4	1.0529	Predominantly_up	NA	NA
A0A1S3RB92	LOC106601792	Mitochondrial Rho GTPase	4	1	T2	T2		2	2	0.6626	0.6626	5.924e-4	0.6626	Predominantly_up	NA	NA
B5X1L4	FKBP8	peptidylprolyl isomerase	5	1	T4		T4	4	4	-0.7134	0.7134	6.016e-4	-0.7134	Predominantly_down	NA	NA
A0A1S3KUL7	ccpg1	Cell cycle progression 1 isoform X2	6	1	T6	T6		6	6	0.6249	0.6249	6.086e-4	0.6249	Predominantly_up	NA	NA
A0A1S3SXR4	gfm1	Elongation factor G, mitochondrial	4	1	T1	T1		1	1	0.6169	0.6169	6.124e-4	0.6169	Predominantly_up	NA	NA
C0H8A6	TBB2C	Tubulin beta chain	50	1	T1		T1	1	1	-0.677	0.677	6.131e-4	-0.677	Predominantly_down	NA	NA
A0A1S3N1W8	LOC106576394	Anoctamin	5	1	T1		T1	1	1	-0.6604	0.6604	6.156e-4	-0.6604	Predominantly_down	NA	NA
A0A1S3ME03	LOC106572100	ubiquitinyl hydrolase 1	4	1	T1		T1	1	1	-1.2687	1.2687	6.296e-4	-1.2687	Predominantly_down	NA	NA
A0A1S3P6V1	hdhd3	Haloacid dehalogenase-like hydrolase domain-containing protein 3	6	1	T1	T1		1	1	0.7582	0.7582	6.341e-4	0.7582	Predominantly_up	NA	NA
A0A1S3NNT2	LOC106580466	tRNA (uracil(54)-C(5))-methyltransferase	3	1	T2		T2	2	2	-1.3936	1.3936	6.343e-4	-1.3936	Predominantly_down	NA	NA
A0A1S3NUK7	LOC106581410	Protein NLRC3-like isoform X1	5	1	T1		T1	1	1	-1.1909	1.1909	6.563e-4	-1.1909	Predominantly_down	NA	NA
A0A1S3NUV6	LOC106581586	Short transient receptor potential channel 6-like	2	1	T4		T4	4	4	-0.6294	0.6294	6.672e-4	-0.6294	Predominantly_down	NA	NA
A0A1S3QT16	LOC100380711	Heat shock 70 kDa protein 14	4	1	T2		T2	2	2	-0.6805	0.6805	6.889e-4	-0.6805	Predominantly_down	NA	NA
A0A1S3RNK0	LOC106603753	Protein NLRC3-like	11	1	T2		T2	2	2	-0.8573	0.8573	6.963e-4	-0.8573	Predominantly_down	NA	NA
A0A1S3SS35	LOC106611459	Alpha-1,4 glucan phosphorylase	8	1	T1		T1	1	1	-0.9481	0.9481	6.974e-4	-0.9481	Predominantly_down	NA	NA
B9EPL9	PTMA	Prothymosin alpha	1	1	T1		T1	1	1	-1.0675	1.0675	6.997e-4	-1.0675	Predominantly_down	NA	NA
A0A1S3PJI7	LOC106585763	Versican core protein	2	1	T2	T2		2	2	0.8426	0.8426	7.031e-4	0.8426	Predominantly_up	NA	NA
A0A1S3S0I2	LOC106606337	Neuronal-specific septin-3-like	4	1	T6	T6		6	6	0.5923	0.5923	7.245e-4	0.5923	Predominantly_up	NA	NA
A0A1S3RCL5	LOC106602140	Mitochondrial import inner membrane translocase subunit	1	1	T6	T6		6	6	0.655	0.655	7.404e-4	0.655	Predominantly_up	NA	NA
A0A1S3NJE2	LOC106579735	Double-stranded RNA-binding protein Staufen homolog 2-like	1	1	T2		T2	2	2	-0.7109	0.7109	7.607e-4	-0.7109	Predominantly_down	NA	NA
A0A1S3PZP1	LOC106588564	Hepatoma-derived growth factor-like isoform X1	10	1	T1		T1	1	1	-0.5936	0.5936	7.764e-4	-0.5936	Predominantly_down	NA	NA
A0A1S3L6Y8	tbce	Tubulin-specific chaperone E	4	1	T2		T2	2	2	-0.5862	0.5862	7.864e-4	-0.5862	Predominantly_down	NA	NA
A0A1S3NNP1	LOC106580371	Rho guanine nucleotide exchange factor 2-like isoform X1	3	1	T24	T24		24	24	0.6945	0.6945	7.921e-4	0.6945	Predominantly_up	NA	NA
A0A1S3NBQ1	rsu1	Ras suppressor protein 1 isoform X2	10	1	T2		T2	2	2	-0.5855	0.5855	8.149e-4	-0.5855	Predominantly_down	NA	NA
B5DFY1	eif4ebp2	Eukaryotic translation initiation factor 4E binding protein 1	1	1	T1		T1	1	1	-0.605	0.605	8.254e-4	-0.605	Predominantly_down	NA	NA
A0A1S3KVF2	LOC106562318	Nucleobindin-2-like isoform X2	6	1	T12		T12	12	12	-0.7019	0.7019	8.392e-4	-0.7019	Predominantly_down	NA	NA
B5X8Z1	PTTG	Pituitary tumor-transforming gene 1 protein-interacting protein	2	1	T48		T48	48	48	-0.6081	0.6081	8.585e-4	-0.6081	Predominantly_down	NA	NA
C0H8H4	INPP	Inositol polyphosphate 1-phosphatase	7	1	T1		T1	1	1	-0.7548	0.7548	8.656e-4	-0.7548	Predominantly_down	NA	NA
A0A1S3LJ12	LOC106566902	Beta-catenin-like protein 1 isoform X1	6	1	T1		T1	1	1	-0.8699	0.8699	8.698e-4	-0.8699	Predominantly_down	NA	NA
A0A1S3L284	LOC106563756	Putative monooxygenase p33MONOX	4	1	T48		T48	48	48	-0.6663	0.6663	9.444e-4	-0.6663	Predominantly_down	NA	NA
A0A1S3T689	LOC106613896	FAS-associated factor 1-like isoform X1	5	1	T2		T2	2	2	-0.6656	0.6656	9.656e-4	-0.6656	Predominantly_down	NA	NA
B5X9I6	SKP1	S-phase kinase-associated protein 1	1	1	T1		T1	1	1	-0.7972	0.7972	9.804e-4	-0.7972	Predominantly_down	NA	NA
A0A1S3S257	LOC106606672	Aminoacyl tRNA synthase complex-interacting multifunctional protein 2-like	3	1	T1		T1	1	1	-0.6585	0.6585	0.001034	-0.6585	Predominantly_down	NA	NA
A0A1S3SYW5	LOC106612664	Transmembrane protein 199-like	1	1	T1	T1		1	1	0.6463	0.6463	0.001054	0.6463	Predominantly_up	NA	NA
B5X875	TM128	Transmembrane protein 128	1	1	T2		T2	2	2	-0.7545	0.7545	0.001069	-0.7545	Predominantly_down	NA	NA
A0A1S3LP02	LOC106567588	DNA-(apurinic or apyrimidinic site) lyase	33	1	T4		T4	4	4	-0.6997	0.6997	0.001083	-0.6997	Predominantly_down	NA	NA
B5XB64	THYN1	Thymocyte nuclear protein 1	6	1	T1	T1		1	1	0.6081	0.6081	0.001083	0.6081	Predominantly_up	NA	NA
A0A1S3PYF2	tatdn1	Deoxyribonuclease TATDN1	6	1	T2		T2	2	2	-0.6398	0.6398	0.001085	-0.6398	Predominantly_down	NA	NA
A0A1S3L8A9	ical	Calpastatin	48	1	T48		T48	48	48	-0.7795	0.7795	0.001091	-0.7795	Predominantly_down	NA	NA
A0A1S3NRE2	LOC106580939	Pleckstrin homology-like domain family B member 1 isoform X18	9	1	T2		T2	2	2	-1.0317	1.0317	0.001099	-1.0317	Predominantly_down	NA	NA
A0A1S3R1N2	LOC106599515	Integrin beta	11	1	T4		T4	4	4	-0.792	0.792	0.001115	-0.792	Predominantly_down	NA	NA
B9ELI8	AS3MT	Arsenite methyltransferase	3	1	T12		T12	12	12	-2.7126	2.7126	0.001119	-2.7126	Predominantly_down	NA	NA
A0A1S3RSN7	LOC106604590	Caltractin-like	1	1	T2		T2	2	2	-1.1506	1.1506	0.001143	-1.1506	Predominantly_down	NA	NA
A0A1S3KUR1	LOC106562216	E3 ubiquitin-protein ligase	3	1	T4	T4		4	4	0.6273	0.6273	0.001155	0.6273	Predominantly_up	NA	NA
A0A1S3S9Y6	LOC106608030	Golgi resident protein GCP60-like isoform X1	5	1	T2		T2	2	2	-0.6151	0.6151	0.001155	-0.6151	Predominantly_down	NA	NA
A0A1S3SNS0	LOC106610870	Uncharacterized transmembrane protein DDB_G0289901-like	1	1	T2		T2	2	2	-0.6709	0.6709	0.00117	-0.6709	Predominantly_down	NA	NA
C0HA36	SHLB2	Endophilin-B1	11	1	T48		T48	48	48	-0.641	0.641	0.001174	-0.641	Predominantly_down	NA	NA
A0A1S3NSZ4	LOC106581110	Vasodilator-stimulated phosphoprotein-like	13	1	T1		T1	1	1	-0.6464	0.6464	0.001207	-0.6464	Predominantly_down	NA	NA
A0A1S3QKB7	LOC106593652	Rho guanine nucleotide exchange factor 1-like isoform X3	4	1	T48	T48		48	48	1.4318	1.4318	0.00121	1.4318	Predominantly_up	NA	NA
A0A1S3SHL1	LOC106609479	Sm protein F	5	1	T2		T2	2	2	-1.5904	1.5904	0.001246	-1.5904	Predominantly_down	NA	NA
A0A1S3SDA0	dock11	Dedicator of cytokinesis protein 11 isoform X2	8	1	T12	T12		12	12	0.5853	0.5853	0.001279	0.5853	Predominantly_up	NA	NA
A0A1S3P9N4	LOC106584059	Non-specific lipid-transfer protein-like isoform X1	9	1	T4		T4	4	4	-0.6561	0.6561	0.00129	-0.6561	Predominantly_down	NA	NA
B5XC93	SRP09	Signal recognition particle 9 kDa protein	2	1	T2		T2	2	2	-0.6975	0.6975	0.001314	-0.6975	Predominantly_down	NA	NA
A0A1S3MY51	LOC106575904	Charged multivesicular body protein 2b-like	6	1	T2		T2	2	2	-0.7901	0.7901	0.001323	-0.7901	Predominantly_down	NA	NA
A0A1S3P4T7	LOC106583193	Guanine nucleotide-binding protein G(i) subunit alpha-2	24	1	T1		T1	1	1	-0.6505	0.6505	0.001335	-0.6505	Predominantly_down	NA	NA
A0A1S3MZ12	LOC106576029	GRIP and coiled-coil domain-containing protein 1-like	3	1	T4		T4	4	4	-1.3047	1.3047	0.001346	-1.3047	Predominantly_down	NA	NA
A0A1S3M698	LOC106570636	Cysteine and histidine-rich protein 1-like isoform X2	2	1	T4		T4	4	4	-0.8933	0.8933	0.001348	-0.8933	Predominantly_down	NA	NA
A0A1S3LUT3	nol7	Nucleolar protein 7	3	1	T2		T2	2	2	-0.6605	0.6605	0.001351	-0.6605	Predominantly_down	NA	NA
A0A1S3PR24	LOC106586916	Integrin alpha-V-like	4	1	T4		T4	4	4	-0.7692	0.7692	0.001377	-0.7692	Predominantly_down	NA	NA
A0A1S3RYS4	LOC106605899	40S ribosomal protein S27	5	1	T2		T2	2	2	-0.7549	0.7549	0.001401	-0.7549	Predominantly_down	NA	NA
A0A1S3SS48	mrps26	Small ribosomal subunit protein mS26	2	1	T6	T6		6	6	0.6938	0.6938	0.001412	0.6938	Predominantly_up	NA	NA
A0A1S3RVP7	LOC100136479	CD83 antigen isoform X1	1	1	T1	T1		1	1	1.1872	1.1872	0.001422	1.1872	Predominantly_up	NA	NA
A0A1S3Q432	noc3l	Nucleolar complex protein 3 homolog	5	1	T2		T2	2	2	-0.8823	0.8823	0.001441	-0.8823	Predominantly_down	NA	NA
A0A1S3Q660	prkce	Protein kinase C	2	1	T2	T2		2	2	0.6183	0.6183	0.001441	0.6183	Predominantly_up	NA	NA
A0A1S3QXL7	LOC106598334	Dispanin subfamily A member 2b-like	3	1	T12	T12		12	12	1.5613	1.5613	0.00148	1.5613	Predominantly_up	NA	NA
A0A1S3LFE2	LOC106566295	Breakpoint cluster region protein-like isoform X1	8	1	T2	T2		2	2	1.4633	1.4633	0.001481	1.4633	Predominantly_up	NA	NA
A0A1S3R4C1	LOC106599871	ADP-ribosylation factor	10	1	T2		T2	2	2	-0.8327	0.8327	0.001529	-0.8327	Predominantly_down	NA	NA
A0A1S3QZJ4	LOC106599011	Gamma-interferon-inducible lysosomal thiol reductase	4	1	T1		T1	1	1	-0.8139	0.8139	0.001531	-0.8139	Predominantly_down	NA	NA
A0A1S3LRR6	LOC106568134	Dematin-like isoform X3	1	1	T12		T12	12	12	-1.2855	1.2855	0.001671	-1.2855	Predominantly_down	NA	NA
A0A1S3LWB5	LOC106568919	Atypical chemokine receptor 4-like isoform X2	1	1	T1		T1	1	1	-0.7862	0.7862	0.001687	-0.7862	Predominantly_down	NA	NA
B5X6C8	FA49B	FAM49B	4	1	T1		T1	1	1	-0.6178	0.6178	0.001704	-0.6178	Predominantly_down	NA	NA
A0A1S3LCB1	LOC106565658	Serine/arginine-rich splicing factor 3 isoform X2	9	1	T24		T24	24	24	-0.7382	0.7382	0.001712	-0.7382	Predominantly_down	NA	NA
A0A1S3MRI8	LOC106574369	Tripartite motif-containing protein 16-like	14	1	T2		T2	2	2	-0.5943	0.5943	0.001756	-0.5943	Predominantly_down	NA	NA
A0A1S3SUZ8	trappc11	Trafficking protein particle complex subunit 11	7	1	T2		T2	2	2	-0.6773	0.6773	0.001801	-0.6773	Predominantly_down	NA	NA
B5X198	RGP1	Ran GTPase-activating protein 1	12	1	T1		T1	1	1	-1.2856	1.2856	0.001803	-1.2856	Predominantly_down	NA	NA
B9ELD1	RU2B	U1 small nuclear ribonucleoprotein A	5	1	T1	T1		1	1	0.816	0.816	0.00181	0.816	Predominantly_up	NA	NA
B5X2N1	SUMF1	Sulfatase-modifying factor 1	2	1	T2	T2		2	2	0.7694	0.7694	0.00188	0.7694	Predominantly_up	NA	NA
A0A1S3S1Q1	LOC106606577	Neuronal-specific septin-3-like isoform X1	38	1	T2		T2	2	2	-0.6504	0.6504	0.001911	-0.6504	Predominantly_down	NA	NA
A0A1S3RPB3	LOC106604229	Cytochrome b-c1 complex subunit 8	5	1	T24	T24		24	24	1.4964	1.4964	0.00193	1.4964	Predominantly_up	NA	NA
A0A1S3N035	LOC106576276	WASH complex subunit 3	2	1	T6	T6		6	6	0.7186	0.7186	0.001935	0.7186	Predominantly_up	NA	NA
A0A1S3P9L4	LOC106584046	N(G),N(G)-dimethylarginine dimethylaminohydrolase 1-like isoform X1	7	1	T4	T4		4	4	0.6187	0.6187	0.001941	0.6187	Predominantly_up	NA	NA
B5XAH8	COX7B	Cytochrome c oxidase subunit 7B, mitochondrial	1	1	T1	T1		1	1	0.6257	0.6257	0.001968	0.6257	Predominantly_up	NA	NA
A0A1S3QRL5	LOC106595495	Complement C3	3	1	T2	T2		2	2	0.6243	0.6243	0.001976	0.6243	Predominantly_up	NA	NA
A0A1S3PSY5	LOC106587205	Myotubularin-related protein 13-like isoform X1	7	1	T6		T6	6	6	-0.5868	0.5868	0.001998	-0.5868	Predominantly_down	NA	NA
A0A1S3RI45	tm7sf2	Delta(14)-sterol reductase	5	1	T24		T24	24	24	-0.6112	0.6112	0.002068	-0.6112	Predominantly_down	NA	NA
A0A1S3RBU0	LOC106601911	protein-ribulosamine 3-kinase	2	1	T2		T2	2	2	-1.052	1.052	0.002097	-1.052	Predominantly_down	NA	NA
A0A1S3M4W2	vps50	Syndetin isoform X1	1	1	T1		T1	1	1	-0.8433	0.8433	0.002139	-0.8433	Predominantly_down	NA	NA
A0A1S3KJ97	LOC106560436	Protein ERGIC-53-like	8	1	T4		T4	4	4	-0.5997	0.5997	0.002163	-0.5997	Predominantly_down	NA	NA
B5DGD1	txnl1	Thioredoxin-like 1	10	1	T2		T2	2	2	-0.6556	0.6556	0.002191	-0.6556	Predominantly_down	NA	NA
B5X767	QCR7	Cytochrome b-c1 complex subunit 7	7	1	T2	T2		2	2	0.5865	0.5865	0.002197	0.5865	Predominantly_up	NA	NA
A0A1S3MRJ6	LOC106574436	Oxysterol-binding protein	7	1	T2		T2	2	2	-0.621	0.621	0.002208	-0.621	Predominantly_down	NA	NA
A0A1S3LXN9	LOC106569139	Serine/arginine-rich splicing factor 11-like isoform X4	2	1	T2		T2	2	2	-0.6073	0.6073	0.002217	-0.6073	Predominantly_down	NA	NA
A0A1S3PW32	cpsf7	Cleavage and polyadenylation specificity factor subunit 7 isoform X1	3	1	T2		T2	2	2	-0.7479	0.7479	0.002227	-0.7479	Predominantly_down	NA	NA
A0A1S3N105	LOC106576480	DnaJ homolog subfamily C member 2-like	5	1	T1		T1	1	1	-0.5852	0.5852	0.002229	-0.5852	Predominantly_down	NA	NA
A0A1S3LRF5	cenpv	Centromere protein V	2	1	T2		T2	2	2	-0.674	0.674	0.00224	-0.674	Predominantly_down	NA	NA
B5X0P9	PDLI4	PDZ and LIM domain protein 4	7	1	T24	T24		24	24	0.6958	0.6958	0.002311	0.6958	Predominantly_up	NA	NA
B5X3Q9	SQSTM	Sequestosome-1	6	1	T48	T48		48	48	0.7455	0.7455	0.002314	0.7455	Predominantly_up	NA	NA
B5X142	AATM	Aspartate aminotransferase	17	1	T2	T2		2	2	0.6556	0.6556	0.002328	0.6556	Predominantly_up	NA	NA
A0A1S3NSX2	LOC106581155	Probable C-mannosyltransferase DPY19L1	3	1	T4		T4	4	4	-0.6039	0.6039	0.002339	-0.6039	Predominantly_down	NA	NA
B5DGP5	LOC106573685	Cytochrome c oxidase subunit 7A2, mitochondrial	2	1	T24		T24	24	24	-0.7657	0.7657	0.002469	-0.7657	Predominantly_down	NA	NA
A0A1S3MZB9	LOC106576077	Single-stranded DNA-binding protein, mitochondrial-like isoform X1	14	1	T6		T6	6	6	-0.6269	0.6269	0.002527	-0.6269	Predominantly_down	NA	NA
A0A1S3LUD1	tek	receptor protein-tyrosine kinase	8	1	T24	T24		24	24	0.7293	0.7293	0.002539	0.7293	Predominantly_up	NA	NA
A0A1S3NN74	LOC106580396	Tropomyosin alpha-3 chain-like isoform X1	14	1	T24		T24	24	24	-2.3596	2.3596	0.002545	-2.3596	Predominantly_down	NA	NA
A0A1S3LD21	LOC106565818	Ras-related protein Rab-7a	18	1	T1	T1		1	1	0.9444	0.9444	0.002589	0.9444	Predominantly_up	NA	NA
A0A1S3MEN5	LOC106572094	protein-tyrosine-phosphatase	5	1	T2		T2	2	2	-0.7695	0.7695	0.002612	-0.7695	Predominantly_down	NA	NA
A0A1S3NE47	LOC106578779	Protein MEMO1	14	1	T1		T1	1	1	-0.6838	0.6838	0.002623	-0.6838	Predominantly_down	NA	NA
A0A1S3LR50	LOC106568007	Drebrin-like isoform X2	19	1	T2		T2	2	2	-1.2211	1.2211	0.002753	-1.2211	Predominantly_down	NA	NA
B9EL79	TCP4	Activated RNA polymerase II transcriptional coactivator p15	6	1	T1		T1	1	1	-0.7409	0.7409	0.002754	-0.7409	Predominantly_down	NA	NA
A0A1S3LXQ9	LOC106569174	BTB/POZ domain-containing protein KCTD1-like isoform X1	1	1	T6		T6	6	6	-1.4249	1.4249	0.002759	-1.4249	Predominantly_down	NA	NA
A0A1S3SFN9	LOC106609184	Pleckstrin homology domain-containing family A member 5-like isoform X2	2	1	T6		T6	6	6	-0.6854	0.6854	0.002776	-0.6854	Predominantly_down	NA	NA
B5DGD5	arpc2	Arp2/3 complex 34 kDa subunit	15	1	T2		T2	2	2	-1.1289	1.1289	0.002826	-1.1289	Predominantly_down	NA	NA
A0A1S3LE11	LOC106565987	RNA-binding protein 6-like isoform X2	4	1	T4		T4	4	4	-0.6388	0.6388	0.002839	-0.6388	Predominantly_down	NA	NA
A0A1S3PNT7	LOC106586497	Myosin-9	48	1	T6		T6	6	6	-1.4595	1.4595	0.002857	-1.4595	Predominantly_down	NA	NA
A0A1S3MQP8	LOC106574282	CCR4-NOT transcription complex subunit 9	2	1	T2		T2	2	2	-0.8459	0.8459	0.002863	-0.8459	Predominantly_down	NA	NA
A0A1S3P1C2	LOC106582661	Poly(RC)-binding protein 2-like isoform X6	12	1	T2		T2	2	2	-0.6145	0.6145	0.002871	-0.6145	Predominantly_down	NA	NA
A0A1S3M4X3	LOC106570428	Protein HGH1 homolog	1	1	T2	T2		2	2	0.676	0.676	0.002888	0.676	Predominantly_up	NA	NA
B5XEC1	TIG3	Retinoic acid receptor responder protein 3	2	1	T4	T4		4	4	0.9414	0.9414	0.002919	0.9414	Predominantly_up	NA	NA
B5X2K6	ILF2	Interleukin enhancer-binding factor 2 homolog	12	1	T4		T4	4	4	-0.6018	0.6018	0.00298	-0.6018	Predominantly_down	NA	NA
A0A1S3N9S2	naa40	N-alpha-acetyltransferase 40	3	1	T1		T1	1	1	-1.1508	1.1508	0.003021	-1.1508	Predominantly_down	NA	NA
C0HB69	P4HA2	procollagen-proline 4-dioxygenase	35	1	T12		T12	12	12	-0.6087	0.6087	0.003028	-0.6087	Predominantly_down	NA	NA
A0A1S3QLR6	LOC106594168	Cytochrome P450 3A27	3	1	T24		T24	24	24	-0.6007	0.6007	0.003126	-0.6007	Predominantly_down	NA	NA
A0A1S3PJT4	LOC106585805	Drebrin-like protein B	10	1	T1		T1	1	1	-0.5899	0.5899	0.003269	-0.5899	Predominantly_down	NA	NA
B5X1I7	SFXN4	Sideroflexin-4	2	1	T2	T2		2	2	0.7469	0.7469	0.003343	0.7469	Predominantly_up	NA	NA
A0A1S3MMH4	LOC106573658	Anamorsin	10	1	T1		T1	1	1	-0.5902	0.5902	0.003403	-0.5902	Predominantly_down	NA	NA
A0A1S3RUC5	LOC106604876	Protocadherin gamma-A5-like isoform X6	7	1	T24	T24		24	24	0.6478	0.6478	0.003452	0.6478	Predominantly_up	NA	NA
A0A1S3S9W7	cmtr1	Cap-specific mRNA (nucleoside-2'-O-)-methyltransferase 1	3	1	T48	T48		48	48	0.5867	0.5867	0.00351	0.5867	Predominantly_up	NA	NA
A0A1S3LZ96	LOC106569364	DDB1- and CUL4-associated factor 8-like	5	1	T1		T1	1	1	-0.6032	0.6032	0.00355	-0.6032	Predominantly_down	NA	NA
A0A1S3S1L3	LOC106606547	SUN domain-containing protein 1-like isoform X3	4	1	T4		T4	4	4	-0.589	0.589	0.003569	-0.589	Predominantly_down	NA	NA
A0A1S3P8X4	thoc6	THO complex subunit 6 homolog isoform X3	5	1	T1		T1	1	1	-0.6019	0.6019	0.003582	-0.6019	Predominantly_down	NA	NA
A0A1S3KSC5	LOC106561783	ATP-dependent Clp protease ATP-binding subunit clpX-like, mitochondrial isoform X1	3	1	T1	T1		1	1	1.2852	1.2852	0.003615	1.2852	Predominantly_up	NA	NA
A0A1S3NUL5	LOC106581522	Protein-tyrosine sulfotransferase	2	1	T6		T6	6	6	-0.6566	0.6566	0.003752	-0.6566	Predominantly_down	NA	NA
A0A1S3P1I0	LOC106582657	14-3-3 protein beta/alpha-1	29	1	T2		T2	2	2	-1.1646	1.1646	0.003763	-1.1646	Predominantly_down	NA	NA
A0A1S3SXA2	prkd2	protein kinase C	3	1	T1		T1	1	1	-1.4476	1.4476	0.00378	-1.4476	Predominantly_down	NA	NA
A0A1S3NEE8	LOC106578998	Anthrax toxin receptor 1-like	2	1	T6		T6	6	6	-0.6486	0.6486	0.003805	-0.6486	Predominantly_down	NA	NA
A0A1S3PZM2	LOC106588554	Death-associated protein kinase 2-like	3	1	T4		T4	4	4	-2.2978	2.2978	0.003981	-2.2978	Predominantly_down	NA	NA
A0A1S3MPH3	tnni3k	Serine/threonine-protein kinase TNNI3K isoform X1	1	1	T2	T2		2	2	0.6418	0.6418	0.004051	0.6418	Predominantly_up	NA	NA
A0A1S3R573	LOC106600571	WD repeat-containing protein 47-like	2	1	T1		T1	1	1	-1.1492	1.1492	0.004056	-1.1492	Predominantly_down	NA	NA
A0A1S3Q6J3	LOC106589492	Growth arrest-specific protein 7-like isoform X1	2	1	T24		T24	24	24	-2.1505	2.1505	0.004058	-2.1505	Predominantly_down	NA	NA
A0A1S3KXV0	LOC106562949	Torsin	5	1	T4		T4	4	4	-0.6074	0.6074	0.004096	-0.6074	Predominantly_down	NA	NA
A0A1S3QD00	serf2	Small EDRK-rich factor 2 isoform X1	2	1	T2		T2	2	2	-0.8079	0.8079	0.004182	-0.8079	Predominantly_down	NA	NA
A0A1S3RJI5	LOC106603362	1-alkyl-2-acetylglycerophosphocholine esterase	2	1	T1		T1	1	1	-1.1335	1.1335	0.004192	-1.1335	Predominantly_down	NA	NA
A0A1S3MGK3	LOC106572568	Plexin-A2-like	3	1	T1		T1	1	1	-3.4845	3.4845	0.004217	-3.4845	Predominantly_down	NA	NA
A0A1S3M771	LOC106570863	DNA-binding protein HU 2-like	6	1	T4		T4	4	4	-0.5981	0.5981	0.004288	-0.5981	Predominantly_down	NA	NA
A0A1S3MGW8	LOC106572562	45 kDa calcium-binding protein	2	1	T2	T2		2	2	0.5983	0.5983	0.004341	0.5983	Predominantly_up	NA	NA
A0A1S3MU45	LOC106574769	Protein jagunal homolog 1-B	1	1	T4		T4	4	4	-1.4526	1.4526	0.004419	-1.4526	Predominantly_down	NA	NA
B5X3Z4	SFRS2	Serine/arginine-rich splicing factor 2-like	6	1	T2		T2	2	2	-0.6244	0.6244	0.004429	-0.6244	Predominantly_down	NA	NA
A0A1S3LTX6	LOC106568505	Tubulin alpha chain	13	1	T2		T2	2	2	-0.8051	0.8051	0.004509	-0.8051	Predominantly_down	NA	NA
A0A1S3S8B5	hddc2	5'-deoxynucleotidase HDDC2	3	1	T6		T6	6	6	-0.9298	0.9298	0.004526	-0.9298	Predominantly_down	NA	NA
B5X169	CNN3	Calponin	5	1	T2		T2	2	2	-0.7847	0.7847	0.004631	-0.7847	Predominantly_down	NA	NA
A0A1S3M924	phax	Phosphorylated adapter RNA export protein	3	1	T48		T48	48	48	-0.8893	0.8893	0.00474	-0.8893	Predominantly_down	NA	NA
A0A1S3P5B7	rpa2	Replication factor A protein 2	5	1	T6		T6	6	6	-1.6961	1.6961	0.004771	-1.6961	Predominantly_down	NA	NA
A0A1S3PK42	gkap1	G kinase-anchoring protein 1 isoform X2	4	1	T12		T12	12	12	-1.2322	1.2322	0.004776	-1.2322	Predominantly_down	NA	NA
B9ENE2	CHM1B	Charged multivesicular body protein 1b	5	1	T48		T48	48	48	-1.3335	1.3335	0.004789	-1.3335	Predominantly_down	NA	NA
A0A1S3LTF5	LOC106568375	G protein-coupled receptor kinase	5	1	T2		T2	2	2	-0.6931	0.6931	0.004839	-0.6931	Predominantly_down	NA	NA
A0A1S3PLD5	LOC106586132	Phosphoinositide phospholipase C	5	1	T4	T4		4	4	0.9781	0.9781	0.004964	0.9781	Predominantly_up	NA	NA
A0A1S3N720	LOC106577584	DENN domain-containing protein 4C-like isoform X1	9	1	T2		T2	2	2	-0.5916	0.5916	0.005008	-0.5916	Predominantly_down	NA	NA
B5X273	ERGI2	Endoplasmic reticulum-Golgi intermediate compartment protein	1	1	T4		T4	4	4	-0.6101	0.6101	0.005207	-0.6101	Predominantly_down	NA	NA
A0A1S3Q624	cep170	Centrosomal protein of 170 kDa isoform X2	6	1	T1	T1		1	1	1.3704	1.3704	0.005234	1.3704	Predominantly_up	NA	NA
A0A1S3PCL6	kiaa1033	WASH complex subunit 7 isoform X2	5	1	T1	T1		1	1	0.6279	0.6279	0.00542	0.6279	Predominantly_up	NA	NA
A0A1S3QVG8	LOC106596675	Zinc-binding protein A33-like	4	1	T1	T1		1	1	0.6163	0.6163	0.005456	0.6163	Predominantly_up	NA	NA
A0A1S3LF38	LOC106566216	60S ribosomal protein L32	14	1	T6		T6	6	6	-0.5996	0.5996	0.005457	-0.5996	Predominantly_down	NA	NA
A0A1S3RSC8	LOC106604750	Ensconsin-like isoform X1	6	1	T48	T48		48	48	0.6713	0.6713	0.005466	0.6713	Predominantly_up	NA	NA
A0A1S3L3V6	wdr70	WD repeat-containing protein 70	5	1	T2		T2	2	2	-0.7906	0.7906	0.005498	-0.7906	Predominantly_down	NA	NA
A0A1S3L775	LOC106564871	Cytoplasmic phosphatidylinositol transfer protein 1-like isoform X2	2	1	T24		T24	24	24	-1.3992	1.3992	0.005564	-1.3992	Predominantly_down	NA	NA
A0A1S3L3Q9	LOC106564122	Poly(A)-specific ribonuclease PARN	4	1	T48	T48		48	48	0.9741	0.9741	0.005605	0.9741	Predominantly_up	NA	NA
B5X1K6	ARF4	ADP-ribosylation factor	10	1	T2		T2	2	2	-0.8825	0.8825	0.005633	-0.8825	Predominantly_down	NA	NA
B5XF38	HYEP	Epoxide hydrolase 1	4	1	T4		T4	4	4	-0.6557	0.6557	0.005672	-0.6557	Predominantly_down	NA	NA
A0A1S3M9T9	LOC106571367	Tumor protein D53 homolog isoform X3	7	1	T6	T6		6	6	0.8885	0.8885	0.005686	0.8885	Predominantly_up	NA	NA
A0A1S3P7B8	LOC106583630	peptidyl-tRNA hydrolase	5	1	T2		T2	2	2	-0.6838	0.6838	0.005704	-0.6838	Predominantly_down	NA	NA
A0A1S3Q253	elp2	Elongator complex protein 2	3	1	T1		T1	1	1	-0.6714	0.6714	0.005819	-0.6714	Predominantly_down	NA	NA
A0A1S3N864	LOC106577794	Apoptotic chromatin condensation inducer in the nucleus-like isoform X2	9	1	T1		T1	1	1	-0.6615	0.6615	0.005977	-0.6615	Predominantly_down	NA	NA
A0A1S3MAK0	LOC106571474	non-specific serine/threonine protein kinase	9	1	T2		T2	2	2	-0.9346	0.9346	0.006003	-0.9346	Predominantly_down	NA	NA
A0A1S3PKT7	LOC106585974	Atrial natriuretic peptide receptor 3-like	1	1	T6		T6	6	6	-1.6034	1.6034	0.006019	-1.6034	Predominantly_down	NA	NA
A0A1S3RXF4	LOC106605621	Suppressor of tumorigenicity 14 protein homolog isoform X2	3	1	T4		T4	4	4	-1.3541	1.3541	0.006089	-1.3541	Predominantly_down	NA	NA
A0A1S3NK84	LOC106579853	Bridging integrator 3-like	3	1	T1	T1		1	1	1.1943	1.1943	0.006125	1.1943	Predominantly_up	NA	NA
A0A1S3SI26	LOC106609571	Staphylococcal nuclease domain-containing protein 1-like	13	1	T2		T2	2	2	-1.0361	1.0361	0.006158	-1.0361	Predominantly_down	NA	NA
A0A1S3PYP1	LOC106588408	Zinc finger protein 384-like isoform X3	2	1	T4		T4	4	4	-0.69	0.69	0.006242	-0.69	Predominantly_down	NA	NA
A0A1S3RBS4	LOC106601757	Sterile alpha motif domain-containing protein 9-like	4	1	T1		T1	1	1	-0.8914	0.8914	0.006344	-0.8914	Predominantly_down	NA	NA
A0A1S3KTR1	LOC106562028	Guanine nucleotide-binding protein subunit alpha	5	1	T2	T2		2	2	0.5889	0.5889	0.006729	0.5889	Predominantly_up	NA	NA
B5XDN9	PGAM1	Phosphoglycerate mutase	23	1	T1		T1	1	1	-0.5926	0.5926	0.006774	-0.5926	Predominantly_down	NA	NA
B5X2Z8	CBR4	3-ketoacyl-[acyl-carrier-protein] reductase beta subunit	1	1	T2	T2		2	2	0.64	0.64	0.006794	0.64	Predominantly_up	NA	NA
C0H961	VP33A	Vacuolar protein sorting-associated protein 33A	13	1	T1	T1		1	1	0.8328	0.8328	0.006849	0.8328	Predominantly_up	NA	NA
A0A1S3SX54	gemin7	Gem-associated protein 7 isoform X1	1	1	T4	T4		4	4	0.6557	0.6557	0.006853	0.6557	Predominantly_up	NA	NA
B5X6A7	MGR2	Reactive oxygen species modulator 1	2	1	T4		T4	4	4	-1.2865	1.2865	0.0068780000000000004	-1.2865	Predominantly_down	NA	NA
A0A1S3LQ09	LOC106567832	RING finger protein 214-like	2	1	T12		T12	12	12	-0.729	0.729	0.006893	-0.729	Predominantly_down	NA	NA
P02768	ALB	Albumin	11	1	T24	T24		24	24	4.1482	4.1482	0.00698	4.1482	Predominantly_up	NA	NA
A0A1S3REB6	LOC106602535	Protein PALS1	8	1	T12		T12	12	12	-0.912	0.912	0.007031	-0.912	Predominantly_down	NA	NA
B9ELN1	THEM2	Thioesterase superfamily member 2	1	1	T6	T6		6	6	0.8892	0.8892	0.00719	0.8892	Predominantly_up	NA	NA
A0A1S3QQ92	LOC106595384	Calcium-regulated heat stable protein 1-like	2	1	T12		T12	12	12	-1.0264	1.0264	0.007399	-1.0264	Predominantly_down	NA	NA
A0A1S3M6T7	LOC106570721	Histone-binding protein RBBP4-like	10	1	T4		T4	4	4	-0.6196	0.6196	0.007441	-0.6196	Predominantly_down	NA	NA
B5X4N8	PAR2	Proteinase-activated receptor 2	2	1	T48		T48	48	48	-1.0768	1.0768	0.007468	-1.0768	Predominantly_down	NA	NA
A0A1S3Q7G1	LOC106589949	Calcium uniporter protein	1	1	T2	T2		2	2	0.5877	0.5877	0.007492	0.5877	Predominantly_up	NA	NA
C0HAQ6	EF2	Elongation factor 2	71	1	T2		T2	2	2	-0.5928	0.5928	0.007567	-0.5928	Predominantly_down	NA	NA
A0A1S3P7W0	LOC106583705	glutaminase	2	1	T12		T12	12	12	-0.9772	0.9772	0.00761	-0.9772	Predominantly_down	NA	NA
A0A1S3SJF0	LOC106609942	Acid ceramidase	3	1	T6	T6		6	6	0.5935	0.5935	0.007675	0.5935	Predominantly_up	NA	NA
A0A1S3QXQ6	LOC106598362	Coiled-coil domain-containing protein 12-like	2	1	T2		T2	2	2	-0.7257	0.7257	0.007722	-0.7257	Predominantly_down	NA	NA
B5DG73	rps16	40S ribosomal protein S16	16	1	T4		T4	4	4	-0.5952	0.5952	0.007759	-0.5952	Predominantly_down	NA	NA
A0A1S3RQU7	rapgef2	Rap guanine nucleotide exchange factor 2	3	1	T48		T48	48	48	-1.1998	1.1998	0.007899	-1.1998	Predominantly_down	NA	NA
A0A1S3KUA1	LOC106562149	Protein GOLM2	3	1	T24	T24		24	24	0.6316	0.6316	0.008005	0.6316	Predominantly_up	NA	NA
A0A1S3KWN0	LOC106562601	heparosan-N-sulfate-glucuronate 5-epimerase	2	1	T12	T12		12	12	0.8145	0.8145	0.008087	0.8145	Predominantly_up	NA	NA
A0A1S3NZ40	LOC106582273	SEC14 domain and spectrin repeat-containing protein 1 isoform X1	1	1	T6		T6	6	6	-1.3922	1.3922	0.008137	-1.3922	Predominantly_down	NA	NA
A0A1S3MFN4	LOC106572349	Ankyrin repeat and SAM domain-containing protein 1A-like isoform X4	8	1	T1		T1	1	1	-0.8675	0.8675	0.008172	-0.8675	Predominantly_down	NA	NA
A0A1S3Q0L5	LOC106588726	protein-tyrosine-phosphatase	2	1	T2		T2	2	2	-0.6426	0.6426	0.008246	-0.6426	Predominantly_down	NA	NA
A0A1S3R6N2	LOC106600842	Chromobox protein homolog 1-like	10	1	T1		T1	1	1	-0.717	0.717	0.008324	-0.717	Predominantly_down	NA	NA
A0A1S3NJR4	LOC106579820	Serine/threonine-protein kinase TAO3	6	1	T2		T2	2	2	-0.9451	0.9451	0.008368	-0.9451	Predominantly_down	NA	NA
A0A1S3R523	LOC106600551	Serine/threonine-protein kinase OSR1	9	1	T4		T4	4	4	-0.6161	0.6161	0.008387	-0.6161	Predominantly_down	NA	NA
B5X3U1	SAP3	Ganglioside GM2 activator	1	1	T1		T1	1	1	-0.9025	0.9025	0.008697	-0.9025	Predominantly_down	NA	NA
A0A1S3Q5I0	LOC106589570	TOM1-like protein 2 isoform X1	7	1	T2		T2	2	2	-0.6152	0.6152	0.008735	-0.6152	Predominantly_down	NA	NA
A0A1S3M9P7	LOC106571326	NADH dehydrogenase [ubiquinone] 1 alpha subcomplex assembly factor 4	3	1	T1	T1		1	1	0.8073	0.8073	0.008987	0.8073	Predominantly_up	NA	NA
A0A1S3MHJ8	LOC106572753	Eukaryotic translation initiation factor 4B-like isoform X1	2	1	T2		T2	2	2	-2.222	2.222	0.009079	-2.222	Predominantly_down	NA	NA
A0A1S3QHU3	LOC106592791	Lysosome-associated membrane glycoprotein 1-like	1	1	T12	T12		12	12	0.6009	0.6009	0.009107	0.6009	Predominantly_up	NA	NA
A0A1S3KML3	nop14	Nucleolar protein 14 isoform X1	3	1	T6	T6		6	6	0.6147	0.6147	0.009121	0.6147	Predominantly_up	NA	NA
B5X6V0	COX5A	Cytochrome c oxidase subunit 5A, mitochondrial	4	1	T4	T4		4	4	0.8197	0.8197	0.00927	0.8197	Predominantly_up	NA	NA
A0A1S3MJ02	LOC106573061	CUGBP Elav-like family member 2	14	1	T4		T4	4	4	-1.2054	1.2054	0.009416	-1.2054	Predominantly_down	NA	NA
A0A1S3SEA5	LOC106608952	Mannose-P-dolichol utilization defect 1 protein homolog	1	1	T4		T4	4	4	-0.6229	0.6229	0.009437	-0.6229	Predominantly_down	NA	NA
A0A1S3QR06	LOC106595274	OX-2 membrane glycoprotein-like isoform X1	1	1	T12		T12	12	12	-0.8665	0.8665	0.009508	-0.8665	Predominantly_down	NA	NA
M4V3H3	rpl27a	Large ribosomal subunit protein uL15	13	1	T1		T1	1	1	-0.74	0.74	0.009535	-0.74	Predominantly_down	NA	NA
C0H934	CLPT1	Lipid scramblase CLPTM1L	4	1	T2	T2		2	2	0.6936	0.6936	0.009638	0.6936	Predominantly_up	NA	NA
A0A1S3PLD6	LOC106586125	Double-stranded RNA-specific editase 1-like isoform X1	8	1	T6		T6	6	6	-0.6875	0.6875	0.00968	-0.6875	Predominantly_down	NA	NA
A0A1S3T089	LOC106612892	DNA-directed RNA polymerase II subunit RPB4	1	1	T1	T1		1	1	0.6733	0.6733	0.009703	0.6733	Predominantly_up	NA	NA
A0A1S3LFH4	LOC106566310	V-type proton ATPase subunit S1-like	2	1	T6	T6		6	6	1.4645	1.4645	0.009718	1.4645	Predominantly_up	NA	NA
A0A1S3MUG9	LOC106575123	BCL2/adenovirus E1B 19 kDa protein-interacting protein 2-like isoform X1	2	1	T48		T48	48	48	-0.9435	0.9435	0.009789	-0.9435	Predominantly_down	NA	NA
A0A1S3LKI9	LOC106567107	V-type proton ATPase subunit S1-like	3	1	T12	T12		12	12	0.5997	0.5997	0.009818	0.5997	Predominantly_up	NA	NA
A0A1S3LZL5	LOC106569495	Cytoplasmic dynein 1 intermediate chain 2-like isoform X3	6	1	T1		T1	1	1	-0.6155	0.6155	0.009898	-0.6155	Predominantly_down	NA	NA
A0A1S3MDI3	LOC106572041	Nudix hydrolase 20, chloroplastic-like	2	1	T4		T4	4	4	-0.7612	0.7612	0.01001	-0.7612	Predominantly_down	NA	NA
A0A1S3LPK7	LOC106567695	Nonsense-mediated mRNA decay factor SMG8	2	1	T48	T48		48	48	1.5195	1.5195	0.01004	1.5195	Predominantly_up	NA	NA
B5XFY3	DOPD	D-dopachrome decarboxylase	4	1	T48	T48		48	48	0.7421	0.7421	0.01005	0.7421	Predominantly_up	NA	NA
A0A1S3R1Q5	LOC106599535	PERQ amino acid-rich with GYF domain-containing protein 2-like isoform X2	6	1	T4	T4		4	4	0.7165	0.7165	0.01014	0.7165	Predominantly_up	NA	NA
A0A1S3PR68	pepe	Alpha-aspartyl dipeptidase isoform X3	2	1	T2		T2	2	2	-0.6422	0.6422	0.01014	-0.6422	Predominantly_down	NA	NA
A0A1S3L7D2	LOC106564817	Delta-like protein	1	1	T24	T24		24	24	1.4189	1.4189	0.01036	1.4189	Predominantly_up	NA	NA
A0A1S3PCH2	LOC106584496	Fibulin-1	9	1	T24	T24		24	24	0.7028	0.7028	0.01047	0.7028	Predominantly_up	NA	NA
A0A1S3SYJ0	LOC106612605	Glutamate--cysteine ligase	11	1	T1		T1	1	1	-0.9453	0.9453	0.01055	-0.9453	Predominantly_down	NA	NA
B9EN79	NNMT	Nicotinamide N-methyltransferase	3	1	T4	T4		4	4	0.5958	0.5958	0.01087	0.5958	Predominantly_up	NA	NA
A0A1S3RUN9	LOC106605164	DNA repair protein XRCC1-like	2	1	T2		T2	2	2	-0.9129	0.9129	0.01091	-0.9129	Predominantly_down	NA	NA
B5X8M9	COX42	Cytochrome c oxidase subunit 4	9	1	T24		T24	24	24	-0.8262	0.8262	0.01095	-0.8262	Predominantly_down	NA	NA
B5XDE2	COPZ1	Coatomer subunit zeta	7	1	T4	T4		4	4	0.6586	0.6586	0.01107	0.6586	Predominantly_up	NA	NA
A0A1S3M2X8	LOC106570098	Sorting nexin-27-like isoform X1	4	1	T4	T4		4	4	0.6717	0.6717	0.01111	0.6717	Predominantly_up	NA	NA
[truncated: 255 more rows]
