# Supplementary material for: Time-Resolved Label-Free Proteomics of SHK-1 Cells After Renibacterium salmoninarum Inoculation Reveals Early Host-Cell Remodeling
Source: Int J Mol Sci. 2026 Jun 26;27(13):5773. doi: 10.3390/ijms27135773 (PMC13360928; doi:10.3390/ijms27135773)
Supplement: Supplementary file 1 [file ijms-27-05773-s001.zip › Supplementary_Dataset_S4_temporal_module_membership.csv]

protein_id	gene_name	module	n_sig_contrasts	significant_contrasts	peak_log2FC	max_abs_log2FC	min_adj_p	centroid_correlation	module_trajectory
B5X4P4	CATB	Module_1	3	T1; T6; T12	0.8367	0.8367	7.224e-8	0.9971	Sustained induction followed by late reversal
A0A1S3M6T4	LOC106570718	Module_1	5	T1; T2; T4; T6; T12	1.221	1.221	2.907e-6	0.9969	Sustained induction followed by late reversal
A0A1S3Q8N2	LOC106590174	Module_1	6	T1; T2; T4; T6; T12; T24	1.6741	1.6741	4.186e-5	0.9925	Sustained induction followed by late reversal
A0A1S3M9P5	LOC106571395	Module_1	4	T1; T4; T6; T12	0.9057	0.9057	4.22e-9	0.9906	Sustained induction followed by late reversal
A0A1S3PB20	tgm1	Module_1	7	T1; T2; T4; T6; T12; T24; T48	1.8257	1.8257	6.116e-11	0.9904	Sustained induction followed by late reversal
A0A1S3PKE1	aacs	Module_1	5	T1; T2; T4; T6; T12	1.6451	1.6451	2.651e-15	0.9893	Sustained induction followed by late reversal
B5X4J4	RNF13	Module_1	5	T1; T2; T4; T6; T12	1.7157	1.7157	1.188e-6	0.9886	Sustained induction followed by late reversal
A0A1S3RC34	clcn7	Module_1	4	T1; T2; T6; T12	0.7946	0.7946	5.426e-4	0.9885	Sustained induction followed by late reversal
A0A1S3QF30	LOC106591858	Module_1	5	T1; T2; T4; T6; T12	1.6977	1.6977	3.401e-11	0.9879	Sustained induction followed by late reversal
A0A1S3NRI0	LOC106580864	Module_1	5	T1; T2; T4; T6; T12	2.2328	2.2328	2.097e-17	0.9875	Sustained induction followed by late reversal
B5X3V4	CATS	Module_1	5	T1; T2; T4; T6; T12	1.1722	1.1722	1.18e-10	0.987	Sustained induction followed by late reversal
C0HAL4	P4K2A	Module_1	4	T1; T4; T6; T12	0.7458	0.7458	3.062e-6	0.9869	Sustained induction followed by late reversal
B5X5H1	NPC2	Module_1	5	T1; T2; T4; T6; T12	1.3011	1.3011	7.441e-8	0.9867	Sustained induction followed by late reversal
B5X9P7	GILT	Module_1	5	T1; T2; T4; T6; T12	1.6799	1.6799	9.954e-8	0.9866	Sustained induction followed by late reversal
B9ELX2	NDUA4	Module_1	2	T24; T48	-0.7207	0.7207	2.055e-7	0.9861	Sustained induction followed by late reversal
A0A1S3NE54	LOC106578958	Module_1	7	T1; T2; T4; T6; T12; T24; T48	2.9867	2.9867	4.352e-15	0.9857	Sustained induction followed by late reversal
A0A1S3RAC2	LOC106601545	Module_1	6	T1; T4; T6; T12; T24; T48	0.9289	0.9289	7.708e-9	0.9856	Sustained induction followed by late reversal
A0A1S3S8G5	LOC106607799	Module_1	4	T1; T2; T6; T12	0.837	0.837	1.618e-5	0.9852	Sustained induction followed by late reversal
B5X4K3	ERG19	Module_1	5	T1; T2; T4; T6; T12	1.3318	1.3318	1.03e-13	0.9851	Sustained induction followed by late reversal
A0A1S3RJT2	trpv1	Module_1	6	T1; T2; T4; T6; T12; T24	0.873	0.873	6.426e-10	0.9847	Sustained induction followed by late reversal
A0A1S3KUY7	LOC106562275	Module_1	5	T1; T2; T4; T6; T12	1.1321	1.1321	3.897e-8	0.9847	Sustained induction followed by late reversal
A0A1S3S9V7	LOC106608020	Module_1	5	T1; T2; T4; T6; T12	0.759	0.759	2.558e-7	0.9847	Sustained induction followed by late reversal
A0A1S3LHD8	cc032	Module_1	3	T2; T6; T12	0.6657	0.6657	3.758e-5	0.9847	Sustained induction followed by late reversal
B5XCI8	RB27B	Module_1	7	T1; T2; T4; T6; T12; T24; T48	1.9512	1.9512	8.049e-10	0.984	Sustained induction followed by late reversal
A0A1S3SG42	LOC106609252	Module_1	2	T6; T12	0.8302	0.8302	5.507e-4	0.9837	Sustained induction followed by late reversal
A0A1S3LK75	LOC106567056	Module_1	5	T1; T2; T4; T6; T12	0.8172	0.8172	2.031e-9	0.9834	Sustained induction followed by late reversal
A0A1S3QXS8	LOC106597612	Module_1	5	T1; T6; T12; T24; T48	-0.9257	0.9257	1.665e-4	0.9833	Sustained induction followed by late reversal
A0A1S3RSF5	LOC106604515	Module_1	2	T1; T6	0.7583	0.7583	0.04483	0.9817	Sustained induction followed by late reversal
A0A1S3MMS3	LOC106573518	Module_1	3	T1; T6; T12	0.8285	0.8285	2.442e-7	0.9815	Sustained induction followed by late reversal
A0A1S3PWT1	LOC106588021	Module_1	2	T6; T12	0.7553	0.7553	4.323e-7	0.9815	Sustained induction followed by late reversal
A0A1S3NHH7	LOC106579454	Module_1	5	T1; T2; T4; T6; T12	1.472	1.472	1.136e-8	0.9809	Sustained induction followed by late reversal
A0A1S3P4X8	LOC106583261	Module_1	4	T6; T12; T24; T48	0.8318	0.8318	3.062e-7	0.9806	Sustained induction followed by late reversal
A0A1S3RIV6	LOC106603269	Module_1	4	T1; T4; T6; T12	1.1094	1.1094	2.354e-11	0.9804	Sustained induction followed by late reversal
A0A1S3RYY8	apoc1	Module_1	5	T1; T2; T4; T6; T12	2.0813	2.0813	6.805e-16	0.9803	Sustained induction followed by late reversal
A0A1S3NKZ6	LOC106580029	Module_1	5	T1; T2; T4; T6; T12	1.131	1.131	2.273e-7	0.9784	Sustained induction followed by late reversal
A0A1S3RZR8	LOC106605968	Module_1	3	T1; T6; T12	0.7909	0.7909	2.465e-6	0.9783	Sustained induction followed by late reversal
A0A1S3P551	LOC106583265	Module_1	5	T1; T2; T4; T6; T12	1.3312	1.3312	9.68e-6	0.9764	Sustained induction followed by late reversal
C0HAA8	MA2B2	Module_1	5	T1; T2; T4; T6; T12	1.5373000000000001	1.5373000000000001	9.683e-13	0.976	Sustained induction followed by late reversal
B5XBP6	PPT1	Module_1	5	T1; T2; T4; T6; T12	1.2544	1.2544	2.082e-11	0.9747	Sustained induction followed by late reversal
B5X3Y4	FPPS	Module_1	5	T1; T2; T4; T6; T12	0.9864	0.9864	1.766e-10	0.9747	Sustained induction followed by late reversal
A0A1S3S978	ctsb	Module_1	5	T1; T2; T4; T6; T12	1.901	1.901	8.642e-8	0.9736	Sustained induction followed by late reversal
A0A1S3PZP9	LOC106588568	Module_1	5	T1; T2; T4; T6; T12	0.9919	0.9919	2.484e-9	0.9729	Sustained induction followed by late reversal
A0A1S3P340	atrap	Module_1	7	T1; T2; T4; T6; T12; T24; T48	-1.9096	1.9096	2.717e-5	0.9712	Sustained induction followed by late reversal
A0A1S3SHK5	LOC106609471	Module_1	5	T1; T2; T4; T6; T12	1.0026	1.0026	3.614e-10	0.9709	Sustained induction followed by late reversal
B5X0V6	VP26A	Module_1	3	T1; T4; T6	0.7843	0.7843	0.004856	0.9704	Sustained induction followed by late reversal
C0H7F7	ATP5L	Module_1	2	T24; T48	-0.7393	0.7393	0.007436	0.9701	Sustained induction followed by late reversal
B5XAK8	PECR	Module_1	3	T1; T6; T12	0.7089	0.7089	2.935e-4	0.9691	Sustained induction followed by late reversal
A0A1S3Q0X6	LOC106588520	Module_1	5	T1; T2; T6; T12; T24	0.6572	0.6572	3.107e-4	0.9686	Sustained induction followed by late reversal
A0A1S3Q4N1	grn	Module_1	7	T1; T2; T4; T6; T12; T24; T48	3.1223	3.1223	6.002e-12	0.9679	Sustained induction followed by late reversal
A0A1S3LI02	LOC106566746	Module_1	5	T1; T6; T12; T24; T48	1.2411	1.2411	1.374e-5	0.9671	Sustained induction followed by late reversal
A0A1S3S5Q1	LOC106607331	Module_1	2	T6; T12	0.67	0.67	2.25e-9	0.9667	Sustained induction followed by late reversal
B5XG51	PHS1	Module_1	5	T1; T2; T4; T6; T12	0.9499	0.9499	4.101e-5	0.9665	Sustained induction followed by late reversal
A0A1S3M5Z1	uap1l1	Module_1	4	T1; T4; T6; T12	0.7251	0.7251	1.771e-8	0.966	Sustained induction followed by late reversal
A0A1S3SEY5	LOC106609060	Module_1	2	T24; T48	-1.0439	1.0439	6.058e-5	0.9654	Sustained induction followed by late reversal
A0A1S3QKG1	LOC106593672	Module_1	2	T1; T6	0.7703	0.7703	6.544e-4	0.9654	Sustained induction followed by late reversal
A0A1S3QRU4	LOC106595984	Module_1	5	T1; T2; T4; T6; T12	1.6497	1.6497	1.049e-11	0.9651	Sustained induction followed by late reversal
A0A1S3PTF2	galns	Module_1	5	T1; T2; T4; T6; T12	1.5165	1.5165	1.763e-9	0.9651	Sustained induction followed by late reversal
A0A1S3RXT3	LOC106605689	Module_1	6	T1; T2; T4; T6; T12; T24	1.3391	1.3391	5.758e-14	0.965	Sustained induction followed by late reversal
B5X2W5	PPGB	Module_1	2	T6; T12	0.7975	0.7975	3.274e-6	0.9637	Sustained induction followed by late reversal
A0A1S3KWQ0	spg21	Module_1	5	T1; T2; T4; T6; T12	1.2287	1.2287	8.691e-5	0.9632	Sustained induction followed by late reversal
A0A1S3L3G7	LOC106563924	Module_1	4	T1; T6; T12; T24	-0.7116	0.7116	0.001306	0.9625	Sustained induction followed by late reversal
A0A1S3MD72	LOC106571937	Module_1	4	T1; T4; T6; T12	0.8126	0.8126	1.695e-5	0.9612	Sustained induction followed by late reversal
A0A1S3R881	LOC106601015	Module_1	3	T4; T6; T12	0.6385	0.6385	3.74e-8	0.961	Sustained induction followed by late reversal
A0A1S3N6Y0	LOC106577506	Module_1	5	T1; T2; T4; T6; T12	1.5669	1.5669	7.29e-13	0.9609	Sustained induction followed by late reversal
A0A1S3ML13	LOC106573350	Module_1	2	T1; T12	0.7054	0.7054	9.95e-5	0.9605	Sustained induction followed by late reversal
A0A1S3NXA0	LOC106581956	Module_1	2	T1; T24	-0.7444	0.7444	2.14e-4	0.9604	Sustained induction followed by late reversal
A0A1S3RQB3	LOC106604436	Module_1	4	T1; T4; T6; T12	1.1403	1.1403	2.791e-5	0.9597	Sustained induction followed by late reversal
A0A1S3L3K8	LOC106564061	Module_1	4	T1; T4; T6; T12	1.149	1.149	3.624e-4	0.9596	Sustained induction followed by late reversal
A0A1S2X522	LOC100196671	Module_1	4	T1; T4; T6; T12	0.6936	0.6936	2.353e-7	0.9588	Sustained induction followed by late reversal
B9EPU6	CC115	Module_1	5	T1; T2; T4; T6; T12	0.7351	0.7351	1.417e-4	0.9584	Sustained induction followed by late reversal
A0A1S3SWH9	ccdc69	Module_1	2	T24; T48	-1.4393	1.4393	1.298e-5	0.9578	Sustained induction followed by late reversal
B5X671	STX7	Module_1	2	T1; T2	0.7569	0.7569	9.732e-9	0.9566	Sustained induction followed by late reversal
C0H911	PCY2	Module_1	5	T1; T2; T4; T6; T12	1.0977	1.0977	9.966e-8	0.9561	Sustained induction followed by late reversal
A0A1S3Q213	LOC106588950	Module_1	4	T4; T6; T12; T24	-1.0124	1.0124	2.211e-4	0.9559	Sustained induction followed by late reversal
A0A1S3R756	amdhd2	Module_1	3	T4; T6; T12	0.7271	0.7271	1.349e-6	0.9556	Sustained induction followed by late reversal
A0A1S3LNM8	LOC106567553	Module_1	5	T1; T2; T4; T6; T12	1.7551	1.7551	1.17e-4	0.9538	Sustained induction followed by late reversal
A0A1S3R4F8	LOC106600427	Module_1	5	T1; T2; T4; T6; T12	1.0768	1.0768	5.195e-5	0.9534	Sustained induction followed by late reversal
B5X161	VATA	Module_1	5	T1; T2; T4; T6; T12	1.1562	1.1562	3.425e-8	0.953	Sustained induction followed by late reversal
C0HBB2	glmp	Module_1	2	T1; T24	0.6873	0.6873	6.635e-5	0.9528	Sustained induction followed by late reversal
A0A1S3SDY0	aadat	Module_1	5	T1; T2; T4; T6; T12	0.9865	0.9865	1.553e-10	0.9525	Sustained induction followed by late reversal
A0A1S3NUL3	LOC106581407	Module_1	3	T1; T4; T12	0.7619	0.7619	1.997e-5	0.9525	Sustained induction followed by late reversal
A0A1S3PJQ8	arsk	Module_1	5	T1; T2; T4; T6; T12	1.6296	1.6296	3.437e-6	0.9506	Sustained induction followed by late reversal
B5XGI5	TSN7	Module_1	5	T1; T2; T4; T6; T12	1.2472	1.2472	2.053e-4	0.9499	Sustained induction followed by late reversal
A0A1S3QWQ7	LOC106597167	Module_1	5	T1; T2; T4; T6; T12	1.0853	1.0853	3.05e-12	0.9492	Sustained induction followed by late reversal
B5X130	NPL	Module_1	4	T1; T4; T6; T12	0.9774	0.9774	4.639e-5	0.9485	Sustained induction followed by late reversal
A0A1S3L252	LOC106563650	Module_1	6	T1; T2; T4; T6; T24; T48	1.0979	1.0979	9.374e-7	0.9484	Sustained induction followed by late reversal
A0A1S3M4U3	LOC106570315	Module_1	5	T1; T2; T4; T6; T12	1.962	1.962	1.092e-9	0.9471	Sustained induction followed by late reversal
A0A1S3KTL3	itfg1	Module_1	3	T1; T4; T12	0.786	0.786	0.01195	0.9469	Sustained induction followed by late reversal
A0A1S3PQ61	LOC106586760	Module_1	2	T24; T48	-1.1239	1.1239	0.004287	0.9454	Sustained induction followed by late reversal
A0A1S3NTN9	LOC106581227	Module_1	5	T1; T2; T4; T6; T12	0.8167	0.8167	1.572e-8	0.9453	Sustained induction followed by late reversal
A0A1S3SKZ6	LOC106610271	Module_1	2	T6; T12	0.6743	0.6743	1.941e-8	0.9451	Sustained induction followed by late reversal
A0A1S3Q997	pck2	Module_1	5	T1; T2; T4; T6; T12	0.8987	0.8987	7.424e-9	0.9447	Sustained induction followed by late reversal
A0A1S3Q6S4	LOC106589819	Module_1	5	T1; T2; T4; T6; T12	1.0079	1.0079	1.984e-6	0.9444	Sustained induction followed by late reversal
A0A1S3LE09	LOC106565982	Module_1	5	T1; T2; T4; T6; T12	0.7751	0.7751	8.379e-6	0.9439	Sustained induction followed by late reversal
A0A1S3QE26	LOC106591034	Module_1	5	T1; T2; T4; T6; T12	1.0186	1.0186	0.002433	0.9439	Sustained induction followed by late reversal
B5X5M2	FABPH	Module_1	2	T24; T48	-1.0176	1.0176	8.495e-6	0.9436	Sustained induction followed by late reversal
A0A1S3M3Y0	LOC106570209	Module_1	5	T1; T2; T4; T6; T12	1.2555	1.2555	1.119e-5	0.9431	Sustained induction followed by late reversal
A0A1S3LW87	LOC106568933	Module_1	3	T1; T2; T6	1.0739	1.0739	0.02086	0.9424	Sustained induction followed by late reversal
A0A1S3NRW9	LOC106581020	Module_1	6	T1; T2; T4; T6; T12; T48	3.7583	3.7583	2.951e-9	0.9421	Sustained induction followed by late reversal
A0A1S3QMB1	LOC101448032	Module_1	5	T1; T2; T4; T6; T12	1.0626	1.0626	1.255e-8	0.9406	Sustained induction followed by late reversal
B5X3E5	NAGAB	Module_1	5	T1; T2; T4; T6; T12	1.2753	1.2753	1.709e-5	0.9403	Sustained induction followed by late reversal
A0A1S3P6B0	LOC106583463	Module_1	2	T6; T12	0.804	0.804	0.00393	0.9403	Sustained induction followed by late reversal
A0A1S3RK35	LOC106603456	Module_1	5	T1; T2; T4; T6; T12	0.909	0.909	3.985e-9	0.9383	Sustained induction followed by late reversal
A0A1S3T0G9	wdr81	Module_1	3	T1; T2; T6	0.6948	0.6948	3.999e-4	0.9369	Sustained induction followed by late reversal
A0A1S3Q5U3	LOC106589612	Module_1	3	T4; T6; T12	0.7079	0.7079	2.342e-12	0.9342	Sustained induction followed by late reversal
A0A1S3LGT9	samhd1	Module_1	5	T1; T2; T4; T6; T12	1.35	1.35	3.389e-7	0.9338	Sustained induction followed by late reversal
A0A1S3LVC1	LOC106568727	Module_1	4	T1; T2; T6; T12	0.7548	0.7548	4.208e-4	0.9314	Sustained induction followed by late reversal
A0A1S3N3H4	slc17a5	Module_1	4	T1; T4; T6; T12	1.2092	1.2092	0.005588	0.9305	Sustained induction followed by late reversal
A0A1S3LDM1	agtrap	Module_1	6	T1; T4; T6; T12; T24; T48	1.3347	1.3347	5.236e-5	0.93	Sustained induction followed by late reversal
A0A1S3LPD5	LOC106567730	Module_1	2	T24; T48	-0.7009	0.7009	0.005506	0.93	Sustained induction followed by late reversal
A0A1S3MIN6	LOC106573007	Module_1	3	T1; T2; T6	0.7615	0.7615	9.491e-7	0.9295	Sustained induction followed by late reversal
B9EMD1	CD63	Module_1	5	T1; T2; T4; T6; T12	3.4052	3.4052	3.276e-14	0.929	Sustained induction followed by late reversal
A0A1S3T0D2	mfsd1	Module_1	5	T1; T2; T4; T6; T12	0.9007	0.9007	3.075e-6	0.928	Sustained induction followed by late reversal
A0A1S3LKV4	renbp	Module_1	5	T1; T4; T6; T12; T24	1.2484	1.2484	1.636e-10	0.9276	Sustained induction followed by late reversal
A0A1S3NTJ5	LOC106581305	Module_1	2	T24; T48	-1.0295	1.0295	0.03312	0.9274	Sustained induction followed by late reversal
A0A1S3LX74	LOC106568911	Module_1	7	T1; T2; T4; T6; T12; T24; T48	2.4648	2.4648	1.593e-10	0.9253	Sustained induction followed by late reversal
A0A1S3SXY4	LOC106612524	Module_1	5	T1; T2; T4; T6; T12	1.3249	1.3249	2.142e-6	0.9252	Sustained induction followed by late reversal
B5X4N7	DGOD	Module_1	2	T24; T48	-0.8653	0.8653	1.554e-8	0.925	Sustained induction followed by late reversal
A0A1S3PE21	fadsd5	Module_1	6	T1; T2; T4; T6; T12; T24	1.5492	1.5492	1.128e-10	0.9234	Sustained induction followed by late reversal
B5X1V0	STOM	Module_1	5	T1; T2; T4; T6; T12	1.0791	1.0791	2.609e-12	0.9212	Sustained induction followed by late reversal
A0A1S3NLG5	mmab	Module_1	2	T1; T6	0.7547	0.7547	5.665e-6	0.9212	Sustained induction followed by late reversal
A0A1S3R6D8	LOC106600793	Module_1	5	T1; T2; T4; T6; T12	1.2638	1.2638	2.963e-6	0.9208	Sustained induction followed by late reversal
A0A1S3NTK5	LOC106581311	Module_1	3	T1; T2; T12	0.6724	0.6724	2.21e-9	0.92	Sustained induction followed by late reversal
B5XEM5	SNX3	Module_1	3	T1; T4; T12	0.8474	0.8474	2.465e-4	0.9183	Sustained induction followed by late reversal
A0A1S3PG11	LOC106585174	Module_1	4	T1; T2; T6; T12	1.8149	1.8149	3.234e-4	0.9182	Sustained induction followed by late reversal
A0A1S3MIP7	LOC106573002	Module_1	4	T1; T2; T4; T12	1.3378	1.3378	8.462e-4	0.9163	Sustained induction followed by late reversal
A0A1S3LDN0	agtrap	Module_1	5	T1; T2; T4; T6; T12	1.5958	1.5958	2.337e-8	0.9162	Sustained induction followed by late reversal
A0A1S3NQ43	LOC106580607	Module_1	4	T1; T2; T4; T12	1.5696	1.5696	0.03023	0.9162	Sustained induction followed by late reversal
A0A1S3QMK9	LOC106594444	Module_1	5	T1; T2; T4; T6; T12	1.5724	1.5724	9.861e-10	0.916	Sustained induction followed by late reversal
A0A1S3PYI3	LOC106588379	Module_1	4	T1; T4; T6; T12	0.7925	0.7925	0.004948	0.916	Sustained induction followed by late reversal
B5XFJ4	APOO	Module_1	3	T2; T4; T12	0.7983	0.7983	1.443e-5	0.9154	Sustained induction followed by late reversal
A0A1S3T5V8	LOC106613839	Module_1	5	T1; T2; T4; T6; T12	0.7866	0.7866	1.043e-6	0.9149	Sustained induction followed by late reversal
A0A1S3LCC2	LOC106565719	Module_1	2	T2; T48	-0.7486	0.7486	0.01222	0.9134	Sustained induction followed by late reversal
A0A1S3MHG0	LOC106572666	Module_1	3	T4; T6; T12	0.8345	0.8345	4.323e-5	0.9121	Sustained induction followed by late reversal
A0A1S3PMY7	LOC106586374	Module_1	4	T2; T4; T6; T12	0.9537	0.9537	2.969e-4	0.9117	Sustained induction followed by late reversal
A0A1S3SC54	LOC106608500	Module_1	5	T1; T2; T4; T6; T12	1.9365	1.9365	2.945e-6	0.9106	Sustained induction followed by late reversal
B5X425	CATK	Module_1	7	T1; T2; T4; T6; T12; T24; T48	3.8413	3.8413	2.459e-16	0.9096	Sustained induction followed by late reversal
A0A1S3R4X4	LOC106600076	Module_1	7	T1; T2; T4; T6; T12; T24; T48	7.0693	7.0693	2.34e-15	0.9094	Sustained induction followed by late reversal
A0A1S3KPW5	kiaa1147	Module_1	4	T1; T2; T4; T12	1.1919	1.1919	8.137e-4	0.9094	Sustained induction followed by late reversal
A0A1S3N7F9	LOC106577492	Module_1	2	T2; T6	0.6104	0.6104	6.825e-4	0.9089	Sustained induction followed by late reversal
B5X0W1	SC6A6	Module_1	7	T1; T2; T4; T6; T12; T24; T48	2.2107	2.2107	2.283e-9	0.9086	Sustained induction followed by late reversal
A0A1S3LDY4	LOC106565972	Module_1	2	T1; T2	0.7082	0.7082	0.005893	0.9082	Sustained induction followed by late reversal
B5XB52	RDH12	Module_1	4	T1; T2; T4; T12	0.7584	0.7584	1.163e-6	0.9066	Sustained induction followed by late reversal
A0A1S3PPT8	LOC106586691	Module_1	3	T1; T2; T4	1.3436	1.3436	0.00848	0.9065	Sustained induction followed by late reversal
B5DFV6	ctsd	Module_1	3	T1; T4; T12	0.908	0.908	1.667e-6	0.9055	Sustained induction followed by late reversal
A0A1S3LG32	LOC106566340	Module_1	5	T1; T2; T4; T6; T12	1.6913	1.6913	2.649e-6	0.9049	Sustained induction followed by late reversal
B5X3I9	ENPP4	Module_1	2	T1; T12	0.6903	0.6903	0.002725	0.9047	Sustained induction followed by late reversal
B5X912	CYTB	Module_1	2	T24; T48	-0.8017	0.8017	3.338e-5	0.9036	Sustained induction followed by late reversal
A0A1S3QRV4	LOC106595971	Module_1	6	T1; T2; T4; T6; T12; T24	1.7053	1.7053	1.34e-8	0.9029	Sustained induction followed by late reversal
A0A1S3SGG3	LOC106609296	Module_1	3	T1; T2; T6	0.7143	0.7143	0.003955	0.9024	Sustained induction followed by late reversal
A0A1S3NQ81	pld3	Module_1	7	T1; T2; T4; T6; T12; T24; T48	1.5105	1.5105	1.228e-7	0.9007	Sustained induction followed by late reversal
A0A1S3N6L4	LOC106577511	Module_1	4	T1; T4; T6; T12	1.2503	1.2503	2.064e-9	0.9004	Sustained induction followed by late reversal
A0A1S3PVL7	LOC106587655	Module_1	7	T1; T2; T4; T6; T12; T24; T48	2.3892	2.3892	3.375e-6	0.8974	Sustained induction followed by late reversal
A0A1S3S5E3	LOC106607281	Module_1	5	T1; T2; T4; T6; T12	0.7771	0.7771	4.372e-4	0.8972	Sustained induction followed by late reversal
A0A1S3LEZ4	LOC106566182	Module_1	7	T1; T2; T4; T6; T12; T24; T48	1.8195	1.8195	8.147e-12	0.8957	Sustained induction followed by late reversal
A0A1S3PAY0	dhcr24	Module_1	4	T2; T4; T6; T12	0.9143	0.9143	7.595e-5	0.8953	Sustained induction followed by late reversal
A0A1S3S0Z2	LOC106606436	Module_1	2	T1; T2	0.764	0.764	5.279e-7	0.8949	Sustained induction followed by late reversal
B5X123	LYPA3	Module_1	6	T1; T2; T4; T6; T12; T24	1.663	1.663	1.535e-4	0.8942	Sustained induction followed by late reversal
A0A1S3S977	fdft1	Module_1	4	T1; T2; T4; T12	1.4608	1.4608	0.002483	0.894	Sustained induction followed by late reversal
A0A1S3T1P6	LOC106613112	Module_1	3	T2; T4; T12	0.7255	0.7255	1.63e-4	0.8936	Sustained induction followed by late reversal
C0HB88	PSL2	Module_1	5	T1; T2; T4; T6; T12	3.4508	3.4508	4.145e-6	0.8927	Sustained induction followed by late reversal
B5X2W8	PYRD	Module_1	4	T1; T2; T4; T12	0.6744	0.6744	2.43e-5	0.8926	Sustained induction followed by late reversal
A0A1S3NB96	LOC106578452	Module_1	5	T1; T2; T4; T6; T12	2.3624	2.3624	2.317e-7	0.892	Sustained induction followed by late reversal
A0A1S3MAG6	LOC106571543	Module_1	5	T1; T2; T4; T6; T12	0.9507	0.9507	2.773e-8	0.8901	Sustained induction followed by late reversal
A0A1S3PVL6	LOC106587678	Module_1	5	T1; T2; T4; T6; T12	1.5679	1.5679	2.091e-4	0.8895	Sustained induction followed by late reversal
A0A1S3MAI3	LOC106571543	Module_1	5	T1; T2; T4; T6; T12	1.3856	1.3856	1.633e-6	0.8878	Sustained induction followed by late reversal
A0A1S3QZC2	LOC106598950	Module_1	5	T1; T2; T4; T6; T12	1.7902	1.7902	1.653e-8	0.8867	Sustained induction followed by late reversal
B5X471	PRS23	Module_1	4	T2; T6; T12; T48	0.7714	0.7714	7.655e-4	0.8862	Sustained induction followed by late reversal
A0A1S3KMG2	LOC106560961	Module_1	4	T1; T2; T6; T12	0.8157	0.8157	0.00469	0.8847	Sustained induction followed by late reversal
A0A1S3SSA1	vti1b	Module_1	3	T4; T6; T12	0.6559	0.6559	7.48e-4	0.8829	Sustained induction followed by late reversal
A0A1S3S9J9	LOC106607983	Module_1	2	T1; T2	0.7759	0.7759	3.849e-4	0.8828	Sustained induction followed by late reversal
A0A1S3SC67	rbpms	Module_1	2	T6; T24	0.8056	0.8056	3.644e-4	0.8827	Sustained induction followed by late reversal
A0A1S3P4X4	LOC106583258	Module_1	7	T1; T2; T4; T6; T12; T24; T48	-1.1609	1.1609	4.812e-4	0.8809	Sustained induction followed by late reversal
A0A1S3MRJ0	LOC106574474	Module_1	5	T1; T2; T4; T6; T12	1.8363	1.8363	9.918e-6	0.8806	Sustained induction followed by late reversal
A0A1S3LKL8	LOC106567059	Module_1	2	T1; T2	0.7613	0.7613	4.725e-4	0.8795	Sustained induction followed by late reversal
A0A1S3MCW9	gnas	Module_1	2	T1; T12	0.662	0.662	3.788e-4	0.8788	Sustained induction followed by late reversal
A0A1S3KXJ5	LOC106562888	Module_1	7	T1; T2; T4; T6; T12; T24; T48	3.3049	3.3049	4.12e-8	0.8766	Sustained induction followed by late reversal
A0A1S3S0A9	LOC106606025	Module_1	3	T1; T6; T12	1.0112	1.0112	3.9e-5	0.8744	Sustained induction followed by late reversal
B9ENR5	ERG28	Module_1	4	T4; T6; T12; T24	1.0408	1.0408	4.86e-5	0.8741	Sustained induction followed by late reversal
A0A1S3L478	LOC106564209	Module_1	2	T4; T12	0.7076	0.7076	6.025e-5	0.8734	Sustained induction followed by late reversal
A0A1S3SCE5	ablim2	Module_1	2	T6; T12	0.6878	0.6878	0.003558	0.8721	Sustained induction followed by late reversal
A0A1S3LC46	LOC106565623	Module_1	7	T1; T2; T4; T6; T12; T24; T48	5.2636	5.2636	3.885e-14	0.8677	Sustained induction followed by late reversal
A0A1S3KJI1	lmbrd1	Module_1	4	T1; T2; T4; T12	0.8974	0.8974	1.606e-4	0.8655	Sustained induction followed by late reversal
C0H9X1	VATA	Module_1	2	T6; T12	0.7312	0.7312	5.71e-4	0.8645	Sustained induction followed by late reversal
A0A1S3P9J8	LOC106584002	Module_1	5	T1; T2; T4; T6; T12	0.9179	0.9179	0.003205	0.8626	Sustained induction followed by late reversal
A0A1S3S9M9	mthfd1l	Module_1	2	T1; T2	0.6867	0.6867	1.134e-7	0.8601	Sustained induction followed by late reversal
A0A1S3T0X4	atm	Module_1	3	T1; T2; T12	1.272	1.272	0.002117	0.854	Sustained induction followed by late reversal
B5XC26	RRAGA	Module_1	2	T2; T12	0.6932	0.6932	1.792e-5	0.8534	Sustained induction followed by late reversal
A0A1S3N3B1	LOC106576946	Module_1	2	T6; T48	-0.8288	0.8288	0.01119	0.8478	Sustained induction followed by late reversal
B5X805	LEG	Module_1	2	T4; T24	-0.7183	0.7183	3.899e-4	0.8439	Sustained induction followed by late reversal
A0A1S3L7C2	LOC106564897	Module_1	2	T6; T12	1.1381	1.1381	0.002583	0.8422	Sustained induction followed by late reversal
A0A1S3PBS6	LOC106584382	Module_1	7	T1; T2; T4; T6; T12; T24; T48	1.5675	1.5675	1.117e-6	0.8415	Sustained induction followed by late reversal
A0A1S3NMG2	LOC106580293	Module_1	3	T1; T4; T12	1.1576	1.1576	3.372e-5	0.8406	Sustained induction followed by late reversal
B5DG84	sdr39u1	Module_1	4	T1; T4; T6; T12	1.0681	1.0681	7.445e-5	0.8392	Sustained induction followed by late reversal
A0A1S3SZ31	LOC106612700	Module_1	6	T1; T2; T4; T6; T12; T24	1.8497	1.8497	9.333e-6	0.8387	Sustained induction followed by late reversal
C0HBN8	E2IG5	Module_1	4	T1; T2; T4; T12	0.8259	0.8259	1.286e-4	0.8355	Sustained induction followed by late reversal
A0A1S3LK69	LOC106567056	Module_1	2	T6; T12	1.2384	1.2384	2.249e-5	0.833	Sustained induction followed by late reversal
A0A1S3MYY2	gtpbp10	Module_1	4	T1; T2; T6; T12	0.943	0.943	3.074e-5	0.8323	Sustained induction followed by late reversal
A0A1S3RG37	LOC106602815	Module_1	2	T1; T24	0.8636	0.8636	0.001046	0.8296	Sustained induction followed by late reversal
B5X1M6	THIC	Module_1	2	T4; T6	0.65	0.65	2.565e-7	0.8294	Sustained induction followed by late reversal
B5X1X2	CTGF	Module_1	4	T2; T4; T6; T12	2.1081	2.1081	1.499e-6	0.8284	Sustained induction followed by late reversal
A0A1S3KW11	LOC106562245	Module_1	6	T1; T2; T4; T6; T12; T48	1.3648	1.3648	8.065e-8	0.8278	Sustained induction followed by late reversal
A0A1S3T552	LOC106613715	Module_1	2	T1; T2	1.2622	1.2622	0.01765	0.8269	Sustained induction followed by late reversal
A0A1S3LB33	LOC106565436	Module_1	5	T2; T4; T12; T24; T48	-0.9864	0.9864	1.534e-5	0.8258	Sustained induction followed by late reversal
A0A1S3RYV1	LOC106605924	Module_1	6	T1; T2; T4; T6; T12; T48	1.7754	1.7754	4.903e-8	0.8255	Sustained induction followed by late reversal
A0A1S3N828	LOC100380740	Module_1	5	T1; T2; T4; T6; T12	1.1652	1.1652	4.426e-7	0.8255	Sustained induction followed by late reversal
A0A1S3PBQ6	LOC106584374	Module_1	4	T2; T4; T6; T12	1.034	1.034	4.339e-4	0.8255	Sustained induction followed by late reversal
A0A1S3N5H3	cssa18h10orf11	Module_1	4	T1; T2; T4; T6	1.1574	1.1574	3.086e-5	0.8193	Sustained induction followed by late reversal
A0A1S3R905	LOC106600952	Module_1	2	T24; T48	-0.9435	0.9435	9.981e-8	0.8167	Sustained induction followed by late reversal
A0A1S3LWQ8	LOC106568941	Module_1	2	T1; T2	1.2501	1.2501	0.01052	0.8165	Sustained induction followed by late reversal
B5X3C1	galc	Module_1	5	T1; T2; T4; T6; T12	1.062	1.062	2.09e-6	0.8141	Sustained induction followed by late reversal
B5X5K3	ADX	Module_1	2	T2; T6	1.2856	1.2856	0.02373	0.8134	Sustained induction followed by late reversal
A0A1S3Q721	LOC106589890	Module_1	5	T1; T2; T4; T6; T12	1.5109	1.5109	9.082e-4	0.8126	Sustained induction followed by late reversal
A0A1S3SBY4	LOC106608438	Module_1	6	T1; T2; T4; T6; T12; T48	1.5994	1.5994	2.541e-4	0.8104	Sustained induction followed by late reversal
A0A1S3QSD1	LOC106596195	Module_1	4	T1; T4; T6; T12	1.1517	1.1517	5.758e-14	0.8091	Sustained induction followed by late reversal
A0A1S3S326	LOC106606880	Module_1	5	T1; T2; T4; T24; T48	-1.5081	1.5081	1.549e-6	0.8083	Sustained induction followed by late reversal
A0A1S3MN45	LOC106573821	Module_1	5	T1; T2; T4; T6; T12	1.5738	1.5738	6.272e-4	0.8071	Sustained induction followed by late reversal
A0A1S3NN55	plbd2	Module_1	7	T1; T2; T4; T6; T12; T24; T48	1.4509	1.4509	1.695e-6	0.8056	Sustained induction followed by late reversal
C0H7J1	CJ125	Module_1	4	T1; T4; T6; T12	1.0311	1.0311	8.164e-4	0.8031	Sustained induction followed by late reversal
A0A1S3MAZ3	LOC106571617	Module_1	2	T1; T2	0.7456	0.7456	0.0148	0.8002	Sustained induction followed by late reversal
A0A1S3NGG3	LOC106579149	Module_1	2	T2; T24	-0.7878	0.7878	5.313e-8	0.7955	Sustained induction followed by late reversal
A0A1S3KYE7	LOC106563018	Module_1	7	T1; T2; T4; T6; T12; T24; T48	1.5668	1.5668	1.087e-4	0.794	Sustained induction followed by late reversal
A0A1S3PJ17	LOC106585666	Module_1	4	T1; T2; T4; T12	1.0712	1.0712	2.85e-4	0.7937	Sustained induction followed by late reversal
A0A1S3M410	LOC106570314	Module_1	2	T1; T2	0.9949	0.9949	0.001035	0.7897	Sustained induction followed by late reversal
A0A1S3L3K3	LOC106564051	Module_1	3	T4; T6; T12	0.8471	0.8471	6.821e-8	0.7853	Sustained induction followed by late reversal
A0A1S3QKV6	LOC106593190	Module_1	7	T1; T2; T4; T6; T12; T24; T48	2.0348	2.0348	8.929e-6	0.7823	Sustained induction followed by late reversal
A0A1S3KJI3	LOC106560396	Module_1	2	T24; T48	-0.6121	0.6121	0.01041	0.7821	Sustained induction followed by late reversal
A0A1S3S0V0	LOC106606250	Module_1	3	T1; T6; T12	0.8215	0.8215	7.659e-7	0.782	Sustained induction followed by late reversal
A0A1S3N8E8	LOC106577844	Module_1	2	T1; T6	0.6933	0.6933	0.002336	0.782	Sustained induction followed by late reversal
B5X4D6	SAP	Module_1	2	T6; T12	0.8102	0.8102	5.448e-9	0.7812	Sustained induction followed by late reversal
B5X6I1	ATP5J	Module_1	2	T2; T12	0.6826	0.6826	2.856e-7	0.7804	Sustained induction followed by late reversal
B5RI56	LOC100194694	Module_1	6	T1; T2; T4; T6; T12; T48	1.9097	1.9097	4.581e-14	0.7793	Sustained induction followed by late reversal
A0A1S3S654	LOC106607413	Module_1	6	T1; T4; T6; T12; T24; T48	-1.5284	1.5284	4.029e-4	0.7772	Sustained induction followed by late reversal
A0A1S3P882	LOC106583772	Module_1	7	T1; T2; T4; T6; T12; T24; T48	3.107	3.107	3.319e-10	0.7662	Sustained induction followed by late reversal
A0A1S3M624	LOC106570752	Module_1	2	T1; T4	0.6508	0.6508	5.322e-5	0.7647	Sustained induction followed by late reversal
A0A1S3SRY6	ap5s1	Module_1	3	T4; T6; T12	0.7508	0.7508	8.916e-4	0.7588	Sustained induction followed by late reversal
A0A1S3LR54	LOC106567816	Module_1	6	T1; T2; T4; T6; T12; T48	1.1603	1.1603	1.981e-5	0.7533	Sustained induction followed by late reversal
A0A1S3N8R9	LOC106577897	Module_1	7	T1; T2; T4; T6; T12; T24; T48	2.6308	2.6308	2.937e-11	0.7491	Sustained induction followed by late reversal
B5XBS2	CYT	Module_1	2	T2; T12	0.7176	0.7176	4.562e-4	0.7488	Sustained induction followed by late reversal
A0A1S3T1P0	LOC106613093	Module_1	5	T1; T2; T4; T24; T48	-2.9824	2.9824	6.963e-7	0.7404	Sustained induction followed by late reversal
A0A1S3P2D9	LOC106582795	Module_1	6	T1; T2; T4; T6; T12; T48	0.8697	0.8697	1.728e-4	0.7391	Sustained induction followed by late reversal
A0A1S3RPK5	mat2b	Module_1	2	T4; T48	-1.0699	1.0699	0.01675	0.7389	Sustained induction followed by late reversal
A0A1S3SWV6	LOC106612302	Module_1	5	T1; T6; T12; T24; T48	-3.2142	3.2142	3.36e-7	0.7317	Sustained induction followed by late reversal
A0A1S3Q0I7	LOC106588684	Module_1	5	T1; T2; T12; T24; T48	-2.0758	2.0758	4.47e-8	0.729	Sustained induction followed by late reversal
A0A1S3P548	LOC106583276	Module_1	3	T2; T24; T48	-0.855	0.855	0.001182	0.728	Sustained induction followed by late reversal
P02662	CSN1S1	Module_1	7	T1; T2; T4; T6; T12; T24; T48	-4.5208	4.5208	1.36e-8	0.717	Sustained induction followed by late reversal
A0A1S3RGX2	LOC106602977	Module_1	2	T2; T48	-0.7601	0.7601	0.01038	0.6987	Sustained induction followed by late reversal
A0A1S3MET4	LOC106572118	Module_1	2	T2; T48	-0.8158	0.8158	7.726e-7	0.6911	Sustained induction followed by late reversal
A0A1S3MCG0	LOC106571796	Module_1	2	T6; T12	0.9298	0.9298	9.476e-4	0.6909	Sustained induction followed by late reversal
B5DGA9	snap29	Module_1	3	T2; T24; T48	-1.058	1.058	5.113e-5	0.6875	Sustained induction followed by late reversal
A0A1S3M6P9	LOC106570898	Module_1	3	T2; T6; T48	-0.979	0.979	7.014e-6	0.6855	Sustained induction followed by late reversal
A0A1S3R886	LOC106601018	Module_1	4	T1; T4; T6; T12	1.0918	1.0918	1.003e-6	0.6795	Sustained induction followed by late reversal
A0A1S3NSY8	LOC106581166	Module_1	5	T2; T4; T6; T12; T24	1.2227	1.2227	0.001036	0.677	Sustained induction followed by late reversal
A0A088N6K8	LOC106586855	Module_1	3	T1; T4; T12	1.9608	1.9608	1.749e-11	0.6722	Sustained induction followed by late reversal
B5DG61	atp6v1d	Module_1	7	T1; T2; T4; T6; T12; T24; T48	1.2805	1.2805	2.274e-6	0.6637	Sustained induction followed by late reversal
A0A1S3PAD1	LOC106584177	Module_1	6	T1; T2; T4; T12; T24; T48	-1.723	1.723	1.556e-4	0.6633	Sustained induction followed by late reversal
A0A1S3M234	LOC106569974	Module_1	5	T2; T4; T6; T12; T48	1.0543	1.0543	2.638e-5	0.6596	Sustained induction followed by late reversal
A0A1S3SY85	LOC106612563	Module_1	2	T2; T24	-1.395	1.395	6.135e-6	0.6583	Sustained induction followed by late reversal
A0A1S3LRH3	acaca	Module_1	3	T4; T6; T12	0.7448	0.7448	0.001917	0.6527	Sustained induction followed by late reversal
B5X4N1	RIR1	Module_1	2	T1; T6	0.6078	0.6078	3.508e-6	0.6491	Sustained induction followed by late reversal
A0A1S3NHW8	LOC106579409	Module_1	5	T1; T2; T4; T24; T48	-1.0659	1.0659	1.368e-4	0.6414	Sustained induction followed by late reversal
A0A1S3R945	LOC106600981	Module_1	5	T1; T2; T12; T24; T48	-3.4963	3.4963	1.155e-7	0.6322	Sustained induction followed by late reversal
A0A1S3MZW9	timp3	Module_1	7	T1; T2; T4; T6; T12; T24; T48	2.3419	2.3419	4.161e-8	0.632	Sustained induction followed by late reversal
A0A1S3T1Q4	LOC106613113	Module_1	3	T1; T6; T12	0.6496	0.6496	1.38e-5	0.6314	Sustained induction followed by late reversal
A0A1S3RG57	fis1	Module_1	3	T4; T6; T12	0.9728	0.9728	0.003259	0.6209	Sustained induction followed by late reversal
B5X9F3	TOM20	Module_1	5	T1; T2; T6; T12; T48	0.922	0.922	3.316e-4	0.6176	Sustained induction followed by late reversal
A0A1S3R5V1	LOC106600420	Module_1	5	T1; T2; T4; T6; T12	1.2125	1.2125	2.638e-4	0.6045	Sustained induction followed by late reversal
A0A1S3NJY8	LOC106579838	Module_1	4	T1; T2; T24; T48	-1.9385	1.9385	3.076e-6	0.6035	Sustained induction followed by late reversal
A0A1S3SDD3	LOC106608759	Module_1	4	T2; T12; T24; T48	-0.8408	0.8408	0.001134	0.6017	Sustained induction followed by late reversal
A0A1S3LBM8	LOC106565526	Module_1	2	T2; T12	0.7021	0.7021	0.04211	0.587	Sustained induction followed by late reversal
B5XGM9	QIL1	Module_1	2	T4; T12	0.9433	0.9433	0.005248	0.5852	Sustained induction followed by late reversal
A0A1S3S2Z5	LOC106606739	Module_1	7	T1; T2; T4; T6; T12; T24; T48	1.3673	1.3673	3.885e-4	0.5748	Sustained induction followed by late reversal
B5XAQ1	XIP	Module_1	2	T6; T12	0.8965	0.8965	1.521e-7	0.5747	Sustained induction followed by late reversal
A0A1S3PD57	LOC106584644	Module_1	4	T1; T4; T6; T12	0.8461	0.8461	6.668e-6	0.5739	Sustained induction followed by late reversal
A0A1S3R5A1	LOC106600095	Module_1	6	T1; T2; T4; T6; T12; T24	1.0948	1.0948	0.005819	0.5691	Sustained induction followed by late reversal
B9EPK8	H1X	Module_1	5	T1; T4; T12; T24; T48	-0.9912	0.9912	3.543e-8	0.5483	Sustained induction followed by late reversal
A0A1S3PTA1	LOC106587066	Module_1	4	T1; T2; T24; T48	-1.2068	1.2068	6.415e-6	0.5474	Sustained induction followed by late reversal
B9ENM6	ufm1	Module_1	2	T2; T24	-0.9785	0.9785	1.127e-5	0.5474	Sustained induction followed by late reversal
A0A1S3L026	slc30a5	Module_1	3	T1; T4; T48	-2.0123	2.0123	7.502e-5	0.5448	Sustained induction followed by late reversal
B5RID1	Ef-1g	Module_1	2	T2; T24	-0.7938	0.7938	5.288e-5	0.5399	Sustained induction followed by late reversal
B5X7X4	lamtor2	Module_1	3	T4; T6; T12	0.8968	0.8968	0.00104	0.5351	Sustained induction followed by late reversal
A0A1S3MTY5	LOC106574998	Module_1	2	T2; T12	1.624	1.624	0.03182	0.5336	Sustained induction followed by late reversal
A0A1S3RIS0	LOC106603272	Module_1	5	T2; T4; T12; T24; T48	-0.9809	0.9809	0.001712	0.5234	Sustained induction followed by late reversal
A0A1S3KWQ8	LOC106562632	Module_1	2	T2; T24	-0.6569	0.6569	4.63e-4	0.5228	Sustained induction followed by late reversal
A0A1S3PXT6	atp9b	Module_1	3	T2; T4; T12	0.7822	0.7822	0.006853	0.5216	Sustained induction followed by late reversal
A0A1S3LY04	LOC106569199	Module_1	7	T1; T2; T4; T6; T12; T24; T48	-0.9799	0.9799	8.271e-10	0.5122	Sustained induction followed by late reversal
C0HAL0	HNRDL	Module_1	3	T1; T2; T48	-1.018	1.018	0.01953	0.5023	Sustained induction followed by late reversal
A0A1S3RKG3	LOC106603491	Module_1	3	T4; T6; T12	0.7421	0.7421	0.006207	0.4997	Sustained induction followed by late reversal
B9EQH0	PTA2	Module_1	2	T1; T48	-0.8119	0.8119	0.0197	0.4948	Sustained induction followed by late reversal
A0A1S3PDI0	slc27a2	Module_1	7	T1; T2; T4; T6; T12; T24; T48	1.4545	1.4545	1.975e-5	0.4914	Sustained induction followed by late reversal
A0A1S3PSW9	LOC106587180	Module_1	4	T4; T6; T12; T48	0.8022	0.8022	2.68e-5	0.4909	Sustained induction followed by late reversal
A0A1S3NKU6	LOC106580017	Module_1	3	T1; T6; T48	0.7562	0.7562	0.01169	0.465	Sustained induction followed by late reversal
A0A1S3NJD7	rdh10	Module_1	7	T1; T2; T4; T6; T12; T24; T48	1.4049	1.4049	7.495e-9	0.4544	Sustained induction followed by late reversal
A0A1S3Q0E8	srd5a1	Module_1	4	T2; T4; T6; T12	1.5195	1.5195	0.001099	0.4521	Sustained induction followed by late reversal
A0A1S3RGK3	slc25a15	Module_1	4	T1; T4; T24; T48	-1.1416	1.1416	0.002968	0.4515	Sustained induction followed by late reversal
A0A1S3S4J1	LOC106607163	Module_1	2	T2; T48	-1.2493	1.2493	0.001183	0.4501	Sustained induction followed by late reversal
A0A1S3LT11	dab2	Module_1	4	T1; T2; T12; T24	-1.1634	1.1634	3.621e-4	0.4355	Sustained induction followed by late reversal
A0A1S3L3E9	LOC106563757	Module_1	6	T1; T2; T4; T6; T12; T24	1.1236	1.1236	6.464e-12	0.4127	Sustained induction followed by late reversal
A0A1S3QA11	LOC106590364	Module_1	3	T1; T2; T48	-1.9756	1.9756	2.09e-5	0.398	Sustained induction followed by late reversal
B5X2D7	IFM5	Module_1	2	T6; T12	1.7339	1.7339	1.783e-6	0.3855	Sustained induction followed by late reversal
A0A1S3S0Y8	LOC106606431	Module_1	7	T1; T2; T4; T6; T12; T24; T48	1.5774	1.5774	1.046e-7	0.3849	Sustained induction followed by late reversal
C0HAZ0	TIFA	Module_1	6	T1; T2; T4; T6; T12; T48	1.1302	1.1302	7.178e-6	0.3787	Sustained induction followed by late reversal
A0A1S3RT03	LOC106604587	Module_1	6	T1; T2; T4; T12; T24; T48	-1.5141	1.5141	1.289e-6	0.3765	Sustained induction followed by late reversal
A0A1S3KZ80	LOC106563144	Module_1	2	T1; T6	0.7558	0.7558	0.03754	0.3518	Sustained induction followed by late reversal
A0A1S3T2H8	LOC106613249	Module_1	4	T4; T6; T12; T24	1.8167	1.8167	2.907e-6	0.3485	Sustained induction followed by late reversal
A0A1S3QNK1	LOC106594676	Module_1	4	T1; T2; T12; T48	-2.6502	2.6502	2.99e-7	0.3184	Sustained induction followed by late reversal
A0A1S3KPF0	LOC106561308	Module_1	5	T2; T4; T6; T24; T48	-1.1785	1.1785	6.879e-6	0.2867	Sustained induction followed by late reversal
A0A1S3RTG1	LOC106604711	Module_1	3	T2; T12; T48	-0.7421	0.7421	0.0107	0.2345	Sustained induction followed by late reversal
A0A1S3L8C9	LOC106565027	Module_1	7	T1; T2; T4; T6; T12; T24; T48	1.842	1.842	6.071e-4	0.2135	Sustained induction followed by late reversal
A0A1S3KX65	LOC106562814	Module_1	2	T2; T4	0.938	0.938	0.00173	0.1157	Sustained induction followed by late reversal
A0A1S3T4U9	ndufa7	Module_1	4	T1; T4; T6; T48	1.1519	1.1519	2.694e-6	0.1096	Sustained induction followed by late reversal
A0A1S3MTJ9	LOC106574849	Module_2	2	T1; T2	-0.9146	0.9146	8.81e-6	0.9986	Early repression followed by recovery/induction
A0A1S3PW89	LOC106587533	Module_2	3	T1; T2; T4	-1.3859	1.3859	1.886e-11	0.9929	Early repression followed by recovery/induction
B5X4J1	CDC37	Module_2	2	T1; T2	-0.9273	0.9273	5.053e-7	0.9929	Early repression followed by recovery/induction
A0A1S3KWC1	LOC106562540	Module_2	4	T1; T2; T4; T12	-2.0643	2.0643	2.239e-11	0.9909	Early repression followed by recovery/induction
B5X1K8	MLRN	Module_2	2	T1; T2	-0.9746	0.9746	2.778e-10	0.9905	Early repression followed by recovery/induction
A0A1S3R2C4	LOC106599735	Module_2	2	T1; T2	-0.7438	0.7438	1.727e-6	0.9898	Early repression followed by recovery/induction
B5DGJ3	rpl38	Module_2	2	T1; T2	-1.1381	1.1381	4.517e-10	0.9889	Early repression followed by recovery/induction
B9EMB8	SORCN	Module_2	2	T1; T2	-1.0087	1.0087	7.507e-10	0.9882	Early repression followed by recovery/induction
A0A1S3LG34	LOC106566155	Module_2	2	T1; T2	-1.6566	1.6566	1.503e-6	0.9868	Early repression followed by recovery/induction
A0A1S3L3K9	LOC106564086	Module_2	3	T1; T2; T4	-1.0489	1.0489	3.572e-12	0.9867	Early repression followed by recovery/induction
B5X0W7	DDAH2	Module_2	2	T1; T2	-0.7375	0.7375	6.249e-7	0.9856	Early repression followed by recovery/induction
A0A1S3T480	LOC106613551	Module_2	2	T1; T2	-0.9301	0.9301	0.002026	0.9853	Early repression followed by recovery/induction
A0A1S3R5R2	LOC100196681	Module_2	2	T1; T2	-0.6733	0.6733	6.392e-8	0.9847	Early repression followed by recovery/induction
A0A1S3SZ07	LOC106612687	Module_2	2	T1; T2	-0.9201	0.9201	4.567e-7	0.9846	Early repression followed by recovery/induction
A0A1S3SYN5	LOC106612633	Module_2	2	T1; T2	-1.0312	1.0312	5.154e-10	0.9845	Early repression followed by recovery/induction
A0A1S3L484	LOC106564255	Module_2	2	T1; T2	-0.7938	0.7938	4.533e-6	0.9842	Early repression followed by recovery/induction
B9ELE8	UBIQ	Module_2	7	T1; T2; T4; T6; T12; T24; T48	-1.6412	1.6412	2.171e-12	0.9828	Early repression followed by recovery/induction
B5X2E5	GDIR	Module_2	2	T1; T2	-0.9086	0.9086	7.953e-8	0.982	Early repression followed by recovery/induction
B5X1D2	PP2AB	Module_2	2	T1; T2	-0.8117	0.8117	7.26e-9	0.9817	Early repression followed by recovery/induction
A0A1S3SFX2	LOC106609224	Module_2	2	T1; T2	-0.8403	0.8403	8.368e-6	0.9809	Early repression followed by recovery/induction
A0A1S3M8M5	LOC106571252	Module_2	2	T1; T2	-0.7187	0.7187	8.033e-8	0.9807	Early repression followed by recovery/induction
B9ELK2	FKB1A	Module_2	3	T1; T2; T4	-1.0487	1.0487	1.172e-8	0.9804	Early repression followed by recovery/induction
A0A1S3R9Z9	LOC106601138	Module_2	3	T1; T2; T4	-1.6217	1.6217	1.305e-7	0.979	Early repression followed by recovery/induction
B5X2M4	PTPA	Module_2	2	T1; T2	-0.8069	0.8069	1.484e-8	0.9789	Early repression followed by recovery/induction
A0A1S3SM64	LOC106610576	Module_2	4	T1; T2; T4; T12	-1.6226	1.6226	8.107e-9	0.9781	Early repression followed by recovery/induction
A0A1S3S4B7	LOC106607122	Module_2	2	T1; T2	-0.8719	0.8719	6.065e-7	0.9778	Early repression followed by recovery/induction
B5DG32	gdi2	Module_2	2	T1; T2	-0.7212	0.7212	4.966e-8	0.9761	Early repression followed by recovery/induction
A0A1S3PT98	eif3j	Module_2	2	T1; T2	-0.8729	0.8729	7.586e-9	0.9758	Early repression followed by recovery/induction
A0A1S3L5U2	LOC106564348	Module_2	2	T1; T2	-1.1556	1.1556	3.295e-5	0.9751	Early repression followed by recovery/induction
A0A1S3MZI7	LOC106576190	Module_2	2	T1; T2	-0.8751	0.8751	6.066e-5	0.975	Early repression followed by recovery/induction
A0A1S3QEN5	LOC106591200	Module_2	2	T1; T2	-0.6299	0.6299	3.712e-8	0.9747	Early repression followed by recovery/induction
A0A1S3RZ87	LOC106606009	Module_2	2	T1; T2	-0.9235	0.9235	4.014e-7	0.9738	Early repression followed by recovery/induction
B5DGG8	rps12	Module_2	3	T1; T2; T4	-1.2938	1.2938	1.177e-11	0.9737	Early repression followed by recovery/induction
A0A1S3P9M7	LOC106584054	Module_2	3	T1; T2; T4	-1.5148	1.5148	8.733e-7	0.9737	Early repression followed by recovery/induction
A0A1S3L0V8	LOC106563485	Module_2	2	T1; T2	-0.9553	0.9553	9.635e-4	0.9735	Early repression followed by recovery/induction
A0A1S3MH19	LOC106572585	Module_2	2	T1; T2	-0.6602	0.6602	2.143e-7	0.9733	Early repression followed by recovery/induction
A0A1S3SL00	anp32b	Module_2	3	T1; T2; T4	-1.2522	1.2522	1.226e-9	0.9728	Early repression followed by recovery/induction
B5XBI7	CTL2B	Module_2	5	T1; T2; T4; T6; T12	-2.2877	2.2877	5.462e-8	0.9722	Early repression followed by recovery/induction
B5XA95	S10A1	Module_2	2	T1; T2	-1.0545	1.0545	5.181e-7	0.9722	Early repression followed by recovery/induction
B5DGQ3	LOC101448018	Module_2	2	T1; T2	-1.3271	1.3271	9.09e-13	0.9721	Early repression followed by recovery/induction
A0A1S3KNU0	LOC106561186	Module_2	2	T1; T2	-1.8135	1.8135	1.459e-7	0.9713	Early repression followed by recovery/induction
A0A1S3L0Y0	LOC106563481	Module_2	2	T1; T2	-0.7246	0.7246	6.475e-8	0.9709	Early repression followed by recovery/induction
C0HBB4	TCPE	Module_2	2	T1; T2	-0.7987	0.7987	2.627e-7	0.9705	Early repression followed by recovery/induction
A0A1S3Q719	LOC106589883	Module_2	2	T1; T2	-0.6086	0.6086	4.617e-10	0.97	Early repression followed by recovery/induction
B5XFK3	FHL1	Module_2	7	T1; T2; T4; T6; T12; T24; T48	-2.1251	2.1251	8.479e-13	0.9697	Early repression followed by recovery/induction
A0A1S3SCG4	LOC106608565	Module_2	2	T1; T2	-0.8163	0.8163	1.119e-7	0.9696	Early repression followed by recovery/induction
A0A1S3PI22	LOC106585510	Module_2	2	T1; T2	-1.1462	1.1462	0.001513	0.9695	Early repression followed by recovery/induction
B9EPI2	RANG	Module_2	2	T1; T2	-0.9687	0.9687	0.02985	0.9695	Early repression followed by recovery/induction
B5DGL6	rps3a	Module_2	2	T1; T2	-0.8102	0.8102	3.249e-11	0.9694	Early repression followed by recovery/induction
B5XDE4	1433B	Module_2	2	T1; T2	-0.7405	0.7405	1.907e-9	0.9693	Early repression followed by recovery/induction
B9EQJ4	PSME1	Module_2	2	T1; T2	-0.7467	0.7467	2.084e-9	0.9689	Early repression followed by recovery/induction
A0A1S3N6C9	LOC106577487	Module_2	2	T1; T2	-1.0983	1.0983	2.686e-4	0.9686	Early repression followed by recovery/induction
A0A1S3T1F1	LOC106613061	Module_2	3	T1; T2; T4	-1.0007	1.0007	9.707e-8	0.9679	Early repression followed by recovery/induction
A0A1S3P866	sec13	Module_2	2	T1; T2	-1.1618	1.1618	1.039e-8	0.9672	Early repression followed by recovery/induction
A0A1S3QI17	LOC106592621	Module_2	3	T1; T2; T12	-1.7619	1.7619	3.506e-10	0.9671	Early repression followed by recovery/induction
A0A1S3LA67	LOC106565131	Module_2	2	T1; T2	-2.17	2.17	2.649e-5	0.9667	Early repression followed by recovery/induction
A0A1S3S4L4	LOC106607171	Module_2	4	T1; T2; T4; T12	-1.0744	1.0744	3.484e-12	0.9664	Early repression followed by recovery/induction
B9EP59	GMFB	Module_2	2	T1; T2	-0.9675	0.9675	1.987e-10	0.966	Early repression followed by recovery/induction
B9EPW1	PSME1	Module_2	2	T1; T2	-0.616	0.616	7.981e-10	0.9659	Early repression followed by recovery/induction
C0H968	MEMO1	Module_2	2	T1; T2	-0.892	0.892	7.925e-7	0.9655	Early repression followed by recovery/induction
A0A1S3P133	ube2g2	Module_2	2	T1; T2	-0.9788	0.9788	8.225e-5	0.9653	Early repression followed by recovery/induction
A0A1S3QQ82	LOC106595370	Module_2	2	T1; T2	-0.7474	0.7474	1.445e-6	0.9651	Early repression followed by recovery/induction
B5X9X7	STMN1	Module_2	4	T1; T2; T4; T12	-1.3899	1.3899	2.778e-10	0.9646	Early repression followed by recovery/induction
B5DGB9	ywhab2	Module_2	2	T1; T2	-0.7835	0.7835	1.609e-9	0.9645	Early repression followed by recovery/induction
A0A1S3SB89	LOC106608275	Module_2	2	T1; T2	-0.86	0.86	6.604e-5	0.9641	Early repression followed by recovery/induction
B5X115	GLYG	Module_2	2	T1; T2	-0.9155	0.9155	5.989e-10	0.9638	Early repression followed by recovery/induction
A0A1S3PAY6	prrc2c	Module_2	3	T1; T2; T4	-2.8638	2.8638	4.518e-6	0.9636	Early repression followed by recovery/induction
A0A1S3MX86	LOC106575698	Module_2	2	T1; T2	-0.945	0.945	2.327e-4	0.9636	Early repression followed by recovery/induction
A0A1S3RWJ3	LOC106605297	Module_2	3	T1; T2; T4	-0.8231	0.8231	1.303e-8	0.9635	Early repression followed by recovery/induction
A0A1S3PBU0	LOC106584334	Module_2	3	T1; T2; T4	-1.9849	1.9849	4.896e-5	0.9632	Early repression followed by recovery/induction
A0A1S3RKP1	LOC106603541	Module_2	2	T1; T2	-1.4974	1.4974	2.262e-4	0.9631	Early repression followed by recovery/induction
B5X944	GRAN	Module_2	6	T1; T2; T4; T6; T12; T48	-2.4261	2.4261	1.607e-10	0.9611	Early repression followed by recovery/induction
A0A1S3P1Q9	LOC106582712	Module_2	4	T1; T2; T4; T48	-1.5638	1.5638	2.144e-8	0.9611	Early repression followed by recovery/induction
Q0ZBS0	MIF	Module_2	2	T1; T2	-1.1325	1.1325	1.226e-9	0.9607	Early repression followed by recovery/induction
B5XAC9	PSD10	Module_2	2	T1; T2	-0.8694	0.8694	1.673e-7	0.9607	Early repression followed by recovery/induction
A0A1S3SF78	LOC106609106	Module_2	5	T1; T2; T4; T12; T24	-2.0132	2.0132	6.522e-7	0.9601	Early repression followed by recovery/induction
B5X856	CPNS1	Module_2	2	T1; T2	-0.8994	0.8994	6.197e-11	0.96	Early repression followed by recovery/induction
A0A1S3SU59	LOC106611807	Module_2	2	T1; T2	-0.7408	0.7408	1.676e-6	0.9598	Early repression followed by recovery/induction
B5XCY4	143B1	Module_2	2	T1; T2	-0.9302	0.9302	1.152e-9	0.9595	Early repression followed by recovery/induction
B5X5Y8	RU1C	Module_2	3	T1; T2; T4	-1.0918	1.0918	1.514e-9	0.9593	Early repression followed by recovery/induction
A0A1S3KL94	LOC106560745	Module_2	2	T1; T2	-0.7823	0.7823	0.004016	0.9587	Early repression followed by recovery/induction
B5X5X0	EIF3K	Module_2	2	T1; T2	-0.7631	0.7631	5.541e-6	0.9577	Early repression followed by recovery/induction
B5X5H6	ATOX1	Module_2	3	T1; T2; T12	-1.4344	1.4344	2.277e-9	0.9573	Early repression followed by recovery/induction
A0A1S3R3M1	LOC106599557	Module_2	2	T1; T2	-0.826	0.826	4.587e-9	0.9572	Early repression followed by recovery/induction
B5X8M4	brcc3	Module_2	2	T1; T2	-0.7125	0.7125	7.35e-4	0.957	Early repression followed by recovery/induction
A0A1S3M642	LOC106570538	Module_2	2	T1; T2	-1.0309	1.0309	0.001143	0.9561	Early repression followed by recovery/induction
A0A1S3PNZ9	LOC106586532	Module_2	4	T1; T2; T4; T48	-1.0988	1.0988	7.092e-10	0.956	Early repression followed by recovery/induction
M4VHS4	lsm12	Module_2	2	T1; T2	-1.1506	1.1506	4.646e-9	0.956	Early repression followed by recovery/induction
A0A1S3RDW8	LOC106602033	Module_2	2	T1; T2	-0.8477	0.8477	7.11e-10	0.9556	Early repression followed by recovery/induction
A0A1S3R872	LOC106600942	Module_2	3	T1; T2; T4	-0.923	0.923	4.11e-13	0.9555	Early repression followed by recovery/induction
A0A1S3QGB6	chordc1	Module_2	2	T1; T2	-0.9491	0.9491	1.471e-7	0.9553	Early repression followed by recovery/induction
A0A1S3SVI7	LOC106612067	Module_2	2	T1; T2	-0.787	0.787	6.265e-9	0.9546	Early repression followed by recovery/induction
B5X0Y3	MP2K2	Module_2	2	T1; T2	-0.8044	0.8044	4.743e-5	0.9546	Early repression followed by recovery/induction
A0A1S3MRW5	LOC106574497	Module_2	4	T1; T2; T4; T6	-2.444	2.444	1.038e-4	0.9546	Early repression followed by recovery/induction
A0A1S3SUT9	LOC106611940	Module_2	2	T1; T2	-0.765	0.765	1.114e-6	0.9543	Early repression followed by recovery/induction
A0A1S3L7Y3	LOC106565032	Module_2	6	T1; T2; T4; T12; T24; T48	-1.625	1.625	3.272e-9	0.9539	Early repression followed by recovery/induction
A0A1S3MDF3	LOC106572042	Module_2	2	T1; T2	-0.8139	0.8139	4.647e-9	0.9538	Early repression followed by recovery/induction
A0A1S3M5V5	LOC106570533	Module_2	2	T1; T2	-1.031	1.031	4.344e-6	0.9535	Early repression followed by recovery/induction
A0A1S3MZX9	LOC106576022	Module_2	2	T1; T2	-0.748	0.748	0.003481	0.9534	Early repression followed by recovery/induction
A0A1S3SLQ2	LOC106610436	Module_2	2	T1; T2	-0.6791	0.6791	2.686e-8	0.9532	Early repression followed by recovery/induction
A0A1S3S6J2	LOC106607494	Module_2	2	T1; T2	-0.7224	0.7224	5.914e-6	0.9528	Early repression followed by recovery/induction
A0A1S3MLP2	LOC106573462	Module_2	2	T1; T2	-0.9262	0.9262	1.118e-11	0.9517	Early repression followed by recovery/induction
A0A1S3PHK8	LOC106585454	Module_2	2	T1; T2	-0.7354	0.7354	2.823e-5	0.9517	Early repression followed by recovery/induction
B5XB84	COF2	Module_2	2	T1; T2	-0.8594	0.8594	4.506e-6	0.9513	Early repression followed by recovery/induction
A0A1S3MBU2	LOC106571644	Module_2	4	T1; T2; T4; T12	-2.2072	2.2072	2.516e-8	0.9508	Early repression followed by recovery/induction
B5XGT2	RPE	Module_2	2	T1; T2	-0.9693	0.9693	1.044e-7	0.9505	Early repression followed by recovery/induction
A0A1S3MGB4	LOC106572530	Module_2	2	T1; T2	-0.7247	0.7247	6.085e-7	0.9505	Early repression followed by recovery/induction
A0A1S3N2R0	lrrfip2	Module_2	2	T1; T2	-1.0162	1.0162	0.004441	0.9503	Early repression followed by recovery/induction
A0A1S3NP98	LOC106580580	Module_2	3	T1; T2; T4	-0.9907	0.9907	4.485e-4	0.9501	Early repression followed by recovery/induction
A0A1S3PEM1	LOC106584973	Module_2	2	T1; T2	-1.0158	1.0158	9.351e-5	0.95	Early repression followed by recovery/induction
C0H7U5	ZN706	Module_2	3	T1; T2; T4	-1.8678	1.8678	2.925e-6	0.9498	Early repression followed by recovery/induction
B5X4K8	RD23A	Module_2	2	T1; T2	-1.842	1.842	7.25e-5	0.9488	Early repression followed by recovery/induction
B5X8A3	DYL1	Module_2	6	T1; T2; T4; T12; T24; T48	-1.4835	1.4835	3.411e-11	0.9487	Early repression followed by recovery/induction
A0A1S3LCY0	LOC106565588	Module_2	2	T1; T2	-1.1159	1.1159	9.275e-8	0.9482	Early repression followed by recovery/induction
B5XGL3	QCR6	Module_2	3	T1; T2; T4	-0.9051	0.9051	2.746e-8	0.9481	Early repression followed by recovery/induction
B9EM04	ufc1	Module_2	2	T1; T2	-0.9063	0.9063	1.151e-7	0.9468	Early repression followed by recovery/induction
A0A1S3MD55	LOC106571940	Module_2	2	T1; T2	-0.7679	0.7679	4.646e-9	0.9451	Early repression followed by recovery/induction
A0A1S3SIX4	cpsf6	Module_2	3	T1; T2; T4	-0.9905	0.9905	1.823e-10	0.9443	Early repression followed by recovery/induction
A0A1S3SXC2	if4h	Module_2	4	T1; T2; T4; T12	-2.04	2.04	2.778e-10	0.9442	Early repression followed by recovery/induction
A0A1S3M604	LOC106570662	Module_2	3	T1; T2; T4	-0.9433	0.9433	1.813e-5	0.944	Early repression followed by recovery/induction
A0A1S3LNH9	LOC106567579	Module_2	3	T1; T2; T4	-0.9746	0.9746	5.537e-10	0.9433	Early repression followed by recovery/induction
B5X3S5	COPB	Module_2	2	T1; T2	-0.6649	0.6649	1.797e-10	0.9429	Early repression followed by recovery/induction
A0A1S3PBC6	LOC106584278	Module_2	2	T1; T2	-1.2649	1.2649	4.403e-10	0.9427	Early repression followed by recovery/induction
B5X9X0	S10A1	Module_2	3	T1; T2; T4	-1.2337	1.2337	1.081e-8	0.9425	Early repression followed by recovery/induction
B9EM78	RPAB3	Module_2	4	T1; T2; T4; T12	-1.4891	1.4891	4.797e-5	0.9424	Early repression followed by recovery/induction
A0A1S3LUG5	LOC106568580	Module_2	2	T1; T2	-1.0184	1.0184	1.026e-10	0.9423	Early repression followed by recovery/induction
A0A1S3KNL3	LOC106561083	Module_2	3	T1; T2; T4	-1.3093	1.3093	8.891e-6	0.9422	Early repression followed by recovery/induction
A0A1S3QLD1	LOC106593938	Module_2	5	T1; T2; T4; T6; T12	-2.0818	2.0818	3.249e-11	0.9414	Early repression followed by recovery/induction
A0A1S3MG34	nudt3	Module_2	4	T1; T2; T4; T24	-1.4113	1.4113	2.178e-8	0.9412	Early repression followed by recovery/induction
B9EMM0	TEBP	Module_2	2	T1; T2	-1.3945	1.3945	3.981e-7	0.9412	Early repression followed by recovery/induction
B9EN56	ELOC	Module_2	3	T1; T2; T4	-1.7878	1.7878	1.188e-6	0.9411	Early repression followed by recovery/induction
Q8QHK5	dj-1	Module_2	2	T1; T2	-0.9314	0.9314	7.981e-10	0.9405	Early repression followed by recovery/induction
A0A1S3LY77	blvra	Module_2	2	T1; T2	-0.8899	0.8899	9.044e-8	0.9399	Early repression followed by recovery/induction
A0A1S3NDV8	LOC106578751	Module_2	2	T1; T2	-1.1172	1.1172	1.227e-7	0.939	Early repression followed by recovery/induction
B5X427	CNN2	Module_2	2	T1; T2	-0.9989	0.9989	1.389e-5	0.9386	Early repression followed by recovery/induction
A0A1S3LCQ7	LOC106565771	Module_2	2	T1; T2	-1.1871	1.1871	3.776e-8	0.9384	Early repression followed by recovery/induction
A0A1S3LCG6	LOC106565735	Module_2	3	T1; T2; T4	-1.5115	1.5115	3.508e-5	0.9384	Early repression followed by recovery/induction
C0H8H7	SAKS1	Module_2	2	T1; T2	-1.2995	1.2995	6.185e-4	0.9382	Early repression followed by recovery/induction
B9ELH2	COF2	Module_2	2	T1; T2	-0.8885	0.8885	7.657e-12	0.9381	Early repression followed by recovery/induction
A0A1S3LME1	vkorc1l1	Module_2	5	T1; T2; T4; T24; T48	-1.3731	1.3731	1.373e-9	0.9376	Early repression followed by recovery/induction
B9ELV5	ARF4	Module_2	2	T1; T2	-0.7847	0.7847	8.859e-5	0.9374	Early repression followed by recovery/induction
A0A1S3PH10	LOC106585310	Module_2	3	T1; T2; T4	-1.4702	1.4702	5.289e-13	0.9371	Early repression followed by recovery/induction
A0A1S3MM18	LOC106573535	Module_2	3	T1; T2; T4	-1.0682	1.0682	0.001524	0.9368	Early repression followed by recovery/induction
A0A1S3QPS8	pgm2	Module_2	2	T1; T2	-0.9155	0.9155	1.134e-7	0.9364	Early repression followed by recovery/induction
A0A1S3MWB9	LOC106575430	Module_2	2	T1; T2	-0.6315	0.6315	5.778e-8	0.9356	Early repression followed by recovery/induction
A0A1S3MA53	LOC106571457	Module_2	2	T1; T2	-0.7881	0.7881	4.647e-6	0.9355	Early repression followed by recovery/induction
A0A1S3MPV7	LOC106574096	Module_2	2	T1; T2	-0.7782	0.7782	3.238e-6	0.935	Early repression followed by recovery/induction
A0A1S3Q900	LOC100380682	Module_2	2	T1; T2	-1.4932	1.4932	1.938e-14	0.9349	Early repression followed by recovery/induction
B5XG79	Y3374	Module_2	2	T1; T2	-0.7606	0.7606	1.18e-6	0.9346	Early repression followed by recovery/induction
A0A1S3PWL3	LOC106587953	Module_2	3	T1; T2; T4	-1.0853	1.0853	2.412e-5	0.9346	Early repression followed by recovery/induction
A0A1S3QRD5	arpc1a	Module_2	2	T1; T2	-0.6479	0.6479	7.935e-7	0.934	Early repression followed by recovery/induction
B9EMK9	CSRP1	Module_2	5	T1; T2; T4; T12; T48	-1.8972	1.8972	3.036e-12	0.9339	Early repression followed by recovery/induction
C0HB83	PURB	Module_2	6	T1; T2; T4; T6; T12; T48	-1.5586	1.5586	3.826e-6	0.9338	Early repression followed by recovery/induction
A0A1S3PHM5	LOC106585458	Module_2	3	T1; T2; T4	-1.0449	1.0449	1.075e-4	0.9333	Early repression followed by recovery/induction
C0HBC4	MYEF2	Module_2	3	T1; T2; T4	-0.9025	0.9025	3.092e-13	0.933	Early repression followed by recovery/induction
A0A1S3PUJ2	LOC106587471	Module_2	5	T1; T2; T4; T6; T12	-1.3336	1.3336	8.211e-11	0.9329	Early repression followed by recovery/induction
B9ENC8	TAGL	Module_2	2	T1; T2	-1.109	1.109	4.059e-13	0.9325	Early repression followed by recovery/induction
B5X3E3	FLOT1	Module_2	2	T1; T2	-0.7221	0.7221	1.028e-4	0.9325	Early repression followed by recovery/induction
B5X8A5	NA	Module_2	2	T1; T2	-1.1966	1.1966	7.591e-6	0.9324	Early repression followed by recovery/induction
B5DGC6	nme1	Module_2	2	T1; T2	-0.8278	0.8278	2.244e-8	0.9322	Early repression followed by recovery/induction
A0A1S3MYF0	LOC106575667	Module_2	3	T1; T2; T4	-0.9653	0.9653	8.379e-6	0.932	Early repression followed by recovery/induction
A0A1S3MAJ5	LOC106571452	Module_2	2	T1; T2	-1.19	1.19	1.593e-4	0.9314	Early repression followed by recovery/induction
A0A1S3L929	LOC106564958	Module_2	4	T1; T2; T4; T12	-1.1608	1.1608	7.171e-9	0.931	Early repression followed by recovery/induction
A0A1S3RAH8	LOC106601579	Module_2	2	T1; T2	-0.7597	0.7597	1.081e-8	0.931	Early repression followed by recovery/induction
A0A1S3KL27	LOC106560562	Module_2	2	T1; T2	-0.7106	0.7106	0.01574	0.9308	Early repression followed by recovery/induction
A0A1S3Q2D9	LOC106589012	Module_2	6	T1; T2; T4; T6; T12; T48	-1.9806	1.9806	6.253e-10	0.9307	Early repression followed by recovery/induction
B5DH01	tba	Module_2	2	T1; T2	-0.6584	0.6584	2.159e-8	0.9304	Early repression followed by recovery/induction
A0A1S3REU4	LOC106602526	Module_2	3	T1; T2; T4	-1.8012	1.8012	1.839e-4	0.9301	Early repression followed by recovery/induction
A0A1S3NEU8	tgfi1	Module_2	3	T1; T2; T4	-1.212	1.212	1.267e-10	0.9297	Early repression followed by recovery/induction
A0A1S3LAN0	LOC106565424	Module_2	4	T1; T2; T4; T12	-1.2514	1.2514	1.536e-7	0.9289	Early repression followed by recovery/induction
A0A1S3SCL2	LOC106608585	Module_2	2	T1; T2	-0.6649	0.6649	7.923e-5	0.9289	Early repression followed by recovery/induction
A0A1S3SDQ7	LOC106608832	Module_2	2	T1; T2	-1.0115	1.0115	3.903e-4	0.9287	Early repression followed by recovery/induction
A0A1S3L3A7	LOC106564005	Module_2	3	T1; T2; T4	-0.7424	0.7424	2.727e-8	0.9286	Early repression followed by recovery/induction
A0A1S3T3N1	hnrpm	Module_2	2	T1; T2	-2.6029	2.6029	5.581e-10	0.928	Early repression followed by recovery/induction
B5DGL2	UBIQ	Module_2	5	T1; T2; T4; T24; T48	-1.6011	1.6011	5.365e-8	0.9278	Early repression followed by recovery/induction
A0A1S3L794	LOC106564882	Module_2	2	T1; T2	-0.6904	0.6904	4.343e-9	0.9275	Early repression followed by recovery/induction
A0A1S3QPQ7	LOC106595188	Module_2	2	T1; T2	-0.9573	0.9573	2.816e-6	0.9269	Early repression followed by recovery/induction
B5DGU5	PSA7	Module_2	2	T1; T2	-0.875	0.875	0.00322	0.9269	Early repression followed by recovery/induction
A0A1S3QQA7	LOC106595288	Module_2	3	T1; T2; T4	-1.015	1.015	0.001053	0.9268	Early repression followed by recovery/induction
B5XAQ9	TSR2	Module_2	2	T1; T2	-0.8533	0.8533	0.005644	0.9261	Early repression followed by recovery/induction
B5XDN4	NTF2	Module_2	2	T1; T2	-1.1248	1.1248	8.65e-8	0.9257	Early repression followed by recovery/induction
A0A1S3NMJ3	LOC106580304	Module_2	2	T1; T2	-0.7077	0.7077	4.947e-4	0.9253	Early repression followed by recovery/induction
A0A1S3QLF5	LOC106593735	Module_2	2	T1; T2	-0.7261	0.7261	0.003145	0.9253	Early repression followed by recovery/induction
A0A1S3PDT6	LOC106584787	Module_2	2	T1; T2	-0.9467	0.9467	7.301e-5	0.925	Early repression followed by recovery/induction
A0A1S3NKD2	ppp1cc	Module_2	3	T1; T2; T4	-1.0215	1.0215	1.863e-11	0.92490000000000006	Early repression followed by recovery/induction
A0A1S3PIL4	dbnl	Module_2	2	T1; T2	-0.7678	0.7678	3.874e-6	0.9245	Early repression followed by recovery/induction
B5XF34	UBIQ	Module_2	2	T1; T2	-0.9277	0.9277	2.269e-6	0.9241	Early repression followed by recovery/induction
A0A1S3MVD5	LOC106575261	Module_2	2	T1; T2	-0.8379	0.8379	4.005e-5	0.9239	Early repression followed by recovery/induction
A0A1S3N926	mettl3	Module_2	3	T6; T24; T48	1.0821	1.0821	0.01672	0.9236	Early repression followed by recovery/induction
A0A1S3N572	mboat7	Module_2	2	T1; T2	-0.7413	0.7413	7.046e-5	0.9223	Early repression followed by recovery/induction
A0A1S3NB72	LOC106578231	Module_2	7	T1; T2; T4; T6; T12; T24; T48	-1.7749	1.7749	1.146e-7	0.9216	Early repression followed by recovery/induction
C0H9I5	ACTN1	Module_2	5	T1; T2; T4; T12; T24	-1.3536	1.3536	1.833e-13	0.9215	Early repression followed by recovery/induction
A0A1S3SJ27	LOC106609848	Module_2	3	T1; T2; T4	-1.2071	1.2071	2.688e-6	0.9208	Early repression followed by recovery/induction
A0A1S3LW48	LOC106568895	Module_2	2	T1; T2	-1.3477	1.3477	4.416e-4	0.9206	Early repression followed by recovery/induction
A0A1S3T554	LOC106613700	Module_2	2	T1; T2	-0.7934	0.7934	4.163e-5	0.9204	Early repression followed by recovery/induction
A0A1S3KQ60	LOC106561246	Module_2	4	T6; T12; T24; T48	1.1676	1.1676	1.41e-4	0.9204	Early repression followed by recovery/induction
A0A1S3MWB6	LOC106575510	Module_2	2	T1; T2	-0.9528	0.9528	6.268e-7	0.9203	Early repression followed by recovery/induction
A0A1S3QB34	hgd	Module_2	4	T1; T2; T4; T12	-1.1266	1.1266	1.071e-9	0.9202	Early repression followed by recovery/induction
A0A1S3MGG2	LOC106572544	Module_2	3	T1; T2; T4	-1.0434	1.0434	2.093e-8	0.9201	Early repression followed by recovery/induction
B5X3G4	RBBP7	Module_2	2	T1; T2	-0.9069	0.9069	0.001383	0.9193	Early repression followed by recovery/induction
A0A1S3PX33	LOC106588119	Module_2	2	T1; T2	-0.7271	0.7271	5.899e-6	0.9187	Early repression followed by recovery/induction
A0A1S3NIB0	LOC106579615	Module_2	3	T1; T2; T4	-0.7388	0.7388	1.353e-7	0.9186	Early repression followed by recovery/induction
A0A1S3S0N2	LOC106606097	Module_2	5	T4; T6; T12; T24; T48	1.1996	1.1996	1.161e-4	0.9185	Early repression followed by recovery/induction
A0A1S3STN2	LOC106611724	Module_2	3	T1; T2; T4	-1.0292	1.0292	3.47e-7	0.9184	Early repression followed by recovery/induction
B5X283	ERH	Module_2	4	T1; T2; T4; T24	-1.0964	1.0964	8.632e-6	0.918	Early repression followed by recovery/induction
A0A1S3P5U3	LOC101448033	Module_2	2	T1; T2	-1.0819	1.0819	2.237e-9	0.9175	Early repression followed by recovery/induction
A0A1S3S4M2	LOC106607175	Module_2	2	T1; T2	-1.927	1.927	1.223e-8	0.9172	Early repression followed by recovery/induction
A0A1S3KZY7	LOC106563280	Module_2	3	T1; T2; T4	-1.0062	1.0062	2.846e-5	0.9163	Early repression followed by recovery/induction
A0A1S3RYS0	LOC106605631	Module_2	3	T1; T2; T4	-1.6026	1.6026	2.67e-7	0.9159	Early repression followed by recovery/induction
A0A1S3LSH9	LOC106568278	Module_2	3	T1; T2; T4	-0.8507	0.8507	2.294e-5	0.9157	Early repression followed by recovery/induction
A0A1S3L6D8	LOC106564476	Module_2	2	T1; T2	-0.918	0.918	2.987e-4	0.9155	Early repression followed by recovery/induction
A0A1S3Q5J5	gps1	Module_2	2	T1; T2	-0.9318	0.9318	1.041e-5	0.9148	Early repression followed by recovery/induction
A0A1S3MKS1	LOC106573365	Module_2	2	T1; T2	-0.8831	0.8831	5.099e-5	0.9148	Early repression followed by recovery/induction
M4V2F4	rs26	Module_2	3	T1; T2; T4	-0.9952	0.9952	6.201e-7	0.9147	Early repression followed by recovery/induction
A0A1S3L4A9	LOC106563938	Module_2	2	T1; T2	-0.6417	0.6417	1.236e-4	0.9143	Early repression followed by recovery/induction
A0A1S3N8R6	LOC106577683	Module_2	2	T1; T48	1.1071	1.1071	0.03426	0.9135	Early repression followed by recovery/induction
B5XBV5	CSRP2	Module_2	5	T1; T2; T4; T12; T48	-1.5716	1.5716	5.036e-8	0.9133	Early repression followed by recovery/induction
Q7ZYV6	LOC100136385	Module_2	2	T1; T2	-0.8775	0.8775	1.023e-5	0.9127	Early repression followed by recovery/induction
A0A1S3T1J1	LOC106613083	Module_2	2	T1; T2	-2.0702	2.0702	2.795e-5	0.9127	Early repression followed by recovery/induction
A0A1S3NMP0	LOC106580328	Module_2	5	T1; T2; T4; T6; T12	-0.8699	0.8699	1.232e-5	0.9124	Early repression followed by recovery/induction
A0A1S3SI01	LOC106609560	Module_2	2	T1; T2	-0.7056	0.7056	4.845e-5	0.9122	Early repression followed by recovery/induction
A0A1S3SSC9	LOC106611507	Module_2	3	T1; T2; T4	-1.005	1.005	3.887e-5	0.9118	Early repression followed by recovery/induction
A0A1S3MI58	LOC106572860	Module_2	5	T1; T2; T4; T6; T12	-1.1939	1.1939	1.382e-7	0.9102	Early repression followed by recovery/induction
A0A1S3NQH2	LOC106580784	Module_2	2	T1; T2	-0.8641	0.8641	9.491e-7	0.9093	Early repression followed by recovery/induction
A0A1S3PFN8	LOC106585115	Module_2	2	T1; T2	-1.8934	1.8934	1.283e-7	0.9092	Early repression followed by recovery/induction
A0A1S3MH49	LOC106572599	Module_2	5	T1; T2; T4; T6; T12	-3.7823	3.7823	2.873e-6	0.9086	Early repression followed by recovery/induction
A0A1S3NZB0	LOC106582298	Module_2	3	T1; T2; T4	-1.2117	1.2117	3.969e-4	0.9086	Early repression followed by recovery/induction
B5XF08	143B1	Module_2	2	T1; T2	-0.876	0.876	2.497e-6	0.9085	Early repression followed by recovery/induction
A0A1S3MDF4	lzic	Module_2	4	T1; T2; T4; T12	-1.0427	1.0427	4.994e-7	0.9083	Early repression followed by recovery/induction
A0A1S3P0A8	LOC106582390	Module_2	2	T1; T2	-0.7397	0.7397	3.342e-6	0.9082	Early repression followed by recovery/induction
A0A1S3PZK3	LOC106588491	Module_2	2	T1; T2	-0.8081	0.8081	9.457e-7	0.9081	Early repression followed by recovery/induction
B5X8M6	TAGL	Module_2	2	T1; T2	-1.12	1.12	3.411e-11	0.906	Early repression followed by recovery/induction
B5XBY3	PRDX1	Module_2	2	T1; T2	-0.9853	0.9853	1.673e-7	0.9047	Early repression followed by recovery/induction
B5DGC5	CIRBP	Module_2	2	T1; T2	-0.7381	0.7381	1.499e-4	0.9038	Early repression followed by recovery/induction
A0A1S3NZD5	LOC106582314	Module_2	3	T1; T2; T4	-0.812	0.812	2.573e-6	0.9037	Early repression followed by recovery/induction
A0A1S3QL22	LOC106593905	Module_2	3	T1; T2; T4	-0.8286	0.8286	8.978e-6	0.9037	Early repression followed by recovery/induction
A0A1S3PEN0	LOC106584976	Module_2	3	T1; T2; T4	-1.1102	1.1102	9.808e-6	0.903	Early repression followed by recovery/induction
B5XAK0	RSMB	Module_2	4	T1; T2; T4; T24	-1.0642	1.0642	8.912e-11	0.9028	Early repression followed by recovery/induction
B5X0W2	GDIR	Module_2	2	T1; T2	-1.0147	1.0147	6.308e-6	0.9021	Early repression followed by recovery/induction
A0A1S3MID9	LOC106572918	Module_2	2	T1; T2	-1.528	1.528	2.162e-9	0.902	Early repression followed by recovery/induction
B9EPF6	PEA15	Module_2	2	T1; T2	-0.9095	0.9095	2.833e-6	0.9019	Early repression followed by recovery/induction
A0A1S3MY21	zyx	Module_2	5	T1; T2; T4; T24; T48	-1.5027	1.5027	1.012e-11	0.9013	Early repression followed by recovery/induction
A0A1S3LMX1	LOC106567515	Module_2	2	T1; T2	-1.6831	1.6831	0.002442	0.9009	Early repression followed by recovery/induction
B5X7T5	EIF1B	Module_2	2	T1; T2	-0.912	0.912	3.996e-4	0.8994	Early repression followed by recovery/induction
A0A1S3KU79	LOC106562141	Module_2	4	T1; T2; T4; T12	-1.1981	1.1981	1.932e-8	0.8984	Early repression followed by recovery/induction
A0A1S3PKQ1	LOC106585993	Module_2	2	T1; T2	-0.7022	0.7022	1.417e-6	0.898	Early repression followed by recovery/induction
A0A1S3R8H5	LOC106601193	Module_2	2	T1; T2	-0.983	0.983	3.794e-5	0.8967	Early repression followed by recovery/induction
A0A1S3S3L0	LOC106606967	Module_2	2	T1; T2	-0.8159	0.8159	2.14e-5	0.8963	Early repression followed by recovery/induction
A0A1S3LWZ1	LOC106569067	Module_2	4	T1; T2; T4; T6	-2.0571	2.0571	3.617e-6	0.896	Early repression followed by recovery/induction
A0A1S3STR0	LOC106611723	Module_2	3	T1; T2; T4	-0.9283	0.9283	3.942e-6	0.8959	Early repression followed by recovery/induction
A0A1S3QZ62	LOC106598901	Module_2	3	T1; T2; T4	-1.2483	1.2483	9.306e-6	0.8958	Early repression followed by recovery/induction
A0A1S3LBA8	LOC106565531	Module_2	2	T1; T2	-1.2421	1.2421	0.01308	0.8957	Early repression followed by recovery/induction
A0A1S3PXD9	LOC106588176	Module_2	2	T1; T2	-1.2746	1.2746	2.065e-4	0.8948	Early repression followed by recovery/induction
A0A1S3R432	LOC106600082	Module_2	3	T1; T2; T4	-0.7916	0.7916	4.877e-10	0.8944	Early repression followed by recovery/induction
B5XEH4	TXD17	Module_2	2	T1; T2	-0.7273	0.7273	1.321e-4	0.8942	Early repression followed by recovery/induction
A0A1S3PYH6	LOC106588372	Module_2	2	T1; T2	-1.1849	1.1849	6.392e-8	0.894	Early repression followed by recovery/induction
C0H9E8	TXNIP	Module_2	6	T1; T2; T4; T12; T24; T48	-1.0342	1.0342	2.327e-10	0.8939	Early repression followed by recovery/induction
A0A1S3S1I4	LOC106606533	Module_2	2	T1; T2	-0.6757	0.6757	0.001595	0.8923	Early repression followed by recovery/induction
A0A1S3PU95	LOC106587416	Module_2	3	T1; T2; T4	-0.8494	0.8494	3.348e-6	0.8918	Early repression followed by recovery/induction
B5X5S9	RL36	Module_2	3	T1; T2; T4	-0.9661	0.9661	2.859e-7	0.8907	Early repression followed by recovery/induction
B5XBH7	RO32	Module_2	3	T1; T2; T6	-0.7884	0.7884	1.004e-6	0.8903	Early repression followed by recovery/induction
A0A1S3R418	LOC106600323	Module_2	6	T1; T2; T4; T12; T24; T48	-1.4378	1.4378	7.991e-5	0.8901	Early repression followed by recovery/induction
A0A1S3QNS7	LOC106594233	Module_2	2	T1; T2	-0.8595	0.8595	1.747e-7	0.8896	Early repression followed by recovery/induction
A0A1S3LG93	LOC106566436	Module_2	2	T1; T2	-0.7167	0.7167	3.59e-6	0.8896	Early repression followed by recovery/induction
A0A1S3S0K1	LOC106606344	Module_2	3	T1; T2; T4	-1.554	1.554	0.001393	0.8892	Early repression followed by recovery/induction
A0A1S3RVN8	LOC106605109	Module_2	2	T1; T2	-0.9297	0.9297	5.622e-4	0.8888	Early repression followed by recovery/induction
A0A1S3QFX2	LOC106592110	Module_2	2	T1; T2	-0.7772	0.7772	8.708e-8	0.8886	Early repression followed by recovery/induction
A0A1S3N703	LOC106577574	Module_2	2	T1; T2	-1.2234	1.2234	7.726e-7	0.888	Early repression followed by recovery/induction
A0A1S3LL56	LOC106567155	Module_2	6	T1; T2; T4; T6; T12; T48	-1.5931	1.5931	1.554e-10	0.8876	Early repression followed by recovery/induction
A0A1S3LM35	LOC106567384	Module_2	2	T1; T2	-1.0717	1.0717	1.998e-6	0.8871	Early repression followed by recovery/induction
A0A1S3M3G8	LOC106570124	Module_2	5	T1; T2; T4; T6; T12	-2.0166	2.0166	7.088e-7	0.8869	Early repression followed by recovery/induction
A0A1S3M207	LOC106569886	Module_2	4	T1; T2; T4; T6	-1.3287	1.3287	3.967e-10	0.8862	Early repression followed by recovery/induction
A0A1S3PYJ0	LOC106588338	Module_2	2	T1; T2	-0.6718	0.6718	0.004471	0.886	Early repression followed by recovery/induction
B5DGL0	cops3	Module_2	2	T1; T2	-0.6858	0.6858	8.016e-7	0.8858	Early repression followed by recovery/induction
B9EMT3	UBE2N	Module_2	2	T1; T2	-0.8923	0.8923	1.632e-9	0.8853	Early repression followed by recovery/induction
B5X6M7	THIO	Module_2	5	T1; T2; T4; T12; T24	-1.3879	1.3879	1.777e-7	0.8853	Early repression followed by recovery/induction
B9EMG3	DCTN5	Module_2	2	T1; T2	-0.7273	0.7273	1.53e-4	0.8838	Early repression followed by recovery/induction
A0A1S3LZV5	LOC106569506	Module_2	3	T1; T2; T6	-1.0454	1.0454	9.892e-5	0.882	Early repression followed by recovery/induction
A0A1S3SYW0	LOC106612660	Module_2	3	T1; T2; T4	-0.9466	0.9466	4.225e-5	0.8819	Early repression followed by recovery/induction
B5X2K1	RBPMS	Module_2	4	T1; T2; T4; T12	-1.1303	1.1303	2.961e-11	0.8818	Early repression followed by recovery/induction
A0A1S3RRE8	hnrpg	Module_2	3	T1; T2; T4	-1.3772	1.3772	2.22e-6	0.8811	Early repression followed by recovery/induction
A0A1S3STL5	LOC106611711	Module_2	2	T1; T2	-0.9312	0.9312	1.006e-4	0.8808	Early repression followed by recovery/induction
A0A1S3Q9J0	LOC106590292	Module_2	2	T1; T2	-0.8714	0.8714	6.145e-12	0.8806	Early repression followed by recovery/induction
A0A1S3P9F9	LOC106584026	Module_2	2	T1; T2	-1.648	1.648	9.098e-4	0.88	Early repression followed by recovery/induction
A0A1S3RE09	LOC106602151	Module_2	2	T1; T2	-1.1586	1.1586	0.005779	0.8798	Early repression followed by recovery/induction
A0A1S3P6H6	LOC106583492	Module_2	2	T1; T2	-2.3757	2.3757	1.847e-9	0.8792	Early repression followed by recovery/induction
A0A1S3NG75	LOC106579103	Module_2	2	T1; T2	-1.164	1.164	4.64e-7	0.8788	Early repression followed by recovery/induction
A0A1S3LJY3	LOC106566972	Module_2	2	T1; T2	-0.9877	0.9877	2.727e-8	0.8777	Early repression followed by recovery/induction
A0A1S3NS17	LOC106580964	Module_2	3	T1; T2; T4	-1.9221	1.9221	1.045e-4	0.8751	Early repression followed by recovery/induction
B5X8P9	AB14B	Module_2	2	T1; T2	-0.6982	0.6982	6.965e-6	0.8749	Early repression followed by recovery/induction
A0A1S3N1G3	LOC106576547	Module_2	2	T1; T2	-0.7343	0.7343	0.006047	0.8736	Early repression followed by recovery/induction
A0A1S3PEL9	ykt6	Module_2	2	T1; T2	-0.7533	0.7533	5.228e-4	0.8733	Early repression followed by recovery/induction
A0A1S3N896	LOC106577720	Module_2	2	T1; T2	-0.8113	0.8113	2.736e-9	0.8728	Early repression followed by recovery/induction
A0A1S3MYU3	LOC106576070	Module_2	2	T1; T2	-0.8523	0.8523	2.873e-6	0.8724	Early repression followed by recovery/induction
A0A1S3R8D6	f10a1	Module_2	3	T1; T2; T4	-0.7712	0.7712	2.013e-5	0.8724	Early repression followed by recovery/induction
A0A1S3SD89	LOC106608730	Module_2	2	T1; T2	-0.7139	0.7139	1.722e-5	0.8723	Early repression followed by recovery/induction
A0A1S3L2M8	LOC106563613	Module_2	5	T4; T6; T12; T24; T48	0.6965	0.6965	9.245e-4	0.872	Early repression followed by recovery/induction
A0A1S3PNR8	LOC106586477	Module_2	5	T1; T2; T4; T6; T12	-1.2809	1.2809	4.788e-5	0.8718	Early repression followed by recovery/induction
A0A1S3NIK1	LOC106579666	Module_2	5	T1; T2; T4; T6; T12	-1.8863	1.8863	7.647e-7	0.8716	Early repression followed by recovery/induction
A0A1S3LFQ2	LOC106566364	Module_2	2	T1; T2	-1.3555	1.3555	3.258e-4	0.8712	Early repression followed by recovery/induction
B5XBB1	SMD3	Module_2	3	T1; T2; T4	-0.8863	0.8863	3.789e-9	0.8695	Early repression followed by recovery/induction
A0A1S3LFC9	LOC106566294	Module_2	3	T1; T2; T12	-0.8472	0.8472	6.009e-11	0.8693	Early repression followed by recovery/induction
A0A1S3RJC5	LOC106603326	Module_2	4	T1; T2; T4; T12	-1.0117	1.0117	4.533e-6	0.8692	Early repression followed by recovery/induction
A0A1S3MEQ8	LOC106572208	Module_2	2	T1; T2	-0.9211	0.9211	4.166e-7	0.8688	Early repression followed by recovery/induction
A0A1S3SAT3	LOC106608184	Module_2	3	T1; T2; T4	-0.6781	0.6781	6.967e-4	0.868	Early repression followed by recovery/induction
B5X4M7	RIOK3	Module_2	4	T1; T2; T6; T12	-1.3396	1.3396	3.771e-7	0.8672	Early repression followed by recovery/induction
A0A1S3NBJ0	LOC106578491	Module_2	2	T1; T2	-0.7348	0.7348	6.265e-9	0.8668	Early repression followed by recovery/induction
A0A1S3LAL8	LOC106565422	Module_2	3	T1; T2; T12	-1.3942	1.3942	1.896e-5	0.8663	Early repression followed by recovery/induction
B5X5E7	CRIP1	Module_2	5	T1; T2; T4; T6; T12	-1.732	1.732	2.826e-12	0.866	Early repression followed by recovery/induction
C0HBK4	CASP3	Module_2	4	T1; T2; T4; T48	-1.0341	1.0341	2.14e-5	0.8659	Early repression followed by recovery/induction
A0A1S3KX24	LOC106562742	Module_2	2	T1; T2	-0.8004	0.8004	1.613e-4	0.8658	Early repression followed by recovery/induction
A0A1S3T3T5	LOC106613492	Module_2	4	T1; T2; T4; T12	-1.279	1.279	5.841e-4	0.8653	Early repression followed by recovery/induction
A0A1S3NCU2	LOC106578672	Module_2	4	T1; T2; T4; T12	-3.2121	3.2121	5.464e-6	0.8647	Early repression followed by recovery/induction
A0A1S3P3N6	LOC106582995	Module_2	4	T1; T2; T4; T48	-1.1499	1.1499	4.678e-6	0.8643	Early repression followed by recovery/induction
A0A1S3Q9B2	LOC106590274	Module_2	2	T1; T2	-1.0201	1.0201	2.342e-8	0.8641	Early repression followed by recovery/induction
A0A1S3MCG1	cnbp	Module_2	2	T1; T2	-1.6122	1.6122	2.978e-4	0.864	Early repression followed by recovery/induction
A0A1S3P0H1	LOC106582438	Module_2	5	T1; T2; T4; T24; T48	-1.2978	1.2978	1.087e-7	0.8635	Early repression followed by recovery/induction
B5DGK6	LOC106573170	Module_2	2	T1; T2	-2.0039	2.0039	1.396e-5	0.8635	Early repression followed by recovery/induction
A0A1S3QHZ4	LOC106592596	Module_2	6	T1; T2; T4; T6; T12; T48	-2.0072	2.0072	5.486e-10	0.863	Early repression followed by recovery/induction
A0A1S3MI73	LOC106572880	Module_2	2	T24; T48	1.632	1.632	0.0199	0.863	Early repression followed by recovery/induction
A0A1S3NMK2	LOC106580283	Module_2	2	T1; T2	-0.8458	0.8458	2.575e-5	0.8616	Early repression followed by recovery/induction
B5XA20	HDD1A	Module_2	2	T1; T2	-0.7355	0.7355	0.00276	0.8609	Early repression followed by recovery/induction
A0A1S3NKA9	LOC106579946	Module_2	2	T1; T2	-0.6922	0.6922	0.01456	0.8606	Early repression followed by recovery/induction
A0A1S3LMB4	LOC106567421	Module_2	4	T1; T2; T4; T24	-1.0379	1.0379	2.132e-7	0.8604	Early repression followed by recovery/induction
A0A1S3MIJ3	LOC106572881	Module_2	3	T1; T2; T48	-1.0901	1.0901	5.463e-6	0.8602	Early repression followed by recovery/induction
A0A1S3L015	LOC106563325	Module_2	4	T1; T2; T6; T12	-1.305	1.305	4.273e-9	0.8601	Early repression followed by recovery/induction
B5X8R6	ARPC3	Module_2	2	T1; T2	-1.0198	1.0198	0.002299	0.8581	Early repression followed by recovery/induction
A0A1S3RTX1	LOC106605038	Module_2	4	T4; T6; T12; T48	1.6201	1.6201	0.01961	0.8578	Early repression followed by recovery/induction
A0A1S3LKP3	LOC106567126	Module_2	2	T1; T2	-0.7081	0.7081	0.005545	0.8573	Early repression followed by recovery/induction
B5DGQ1	4EBP	Module_2	4	T1; T2; T24; T48	-1.5561	1.5561	4.662e-6	0.8558	Early repression followed by recovery/induction
B5XAF3	MTND	Module_2	2	T2; T12	-0.8691	0.8691	2.514e-5	0.8554	Early repression followed by recovery/induction
A0A1S3M5S2	LOC106570595	Module_2	4	T1; T2; T4; T12	-1.1393	1.1393	1.494e-4	0.8554	Early repression followed by recovery/induction
A0A1S3LXZ8	LOC106569196	Module_2	3	T1; T2; T4	-0.7972	0.7972	3.187e-4	0.8552	Early repression followed by recovery/induction
A0A1S3KTJ0	LOC106561980	Module_2	4	T4; T6; T24; T48	0.9181	0.9181	0.005424	0.854	Early repression followed by recovery/induction
A0A1S3QCP1	LOC106591099	Module_2	3	T1; T2; T4	-1.211	1.211	1.797e-10	0.8524	Early repression followed by recovery/induction
A0A1S3MDY6	tardbp	Module_2	2	T1; T2	-1.0071	1.0071	0.007843	0.8516	Early repression followed by recovery/induction
A0A1S3S575	LOC106607249	Module_2	3	T1; T2; T48	-0.9555	0.9555	2.91e-7	0.8505	Early repression followed by recovery/induction
A0A1S3LXQ6	LOC106569169	Module_2	4	T1; T2; T4; T12	-1.2804	1.2804	5.637e-7	0.8494	Early repression followed by recovery/induction
A0A1S3KZY2	ciz1	Module_2	3	T1; T2; T4	-0.7634	0.7634	0.01139	0.8475	Early repression followed by recovery/induction
A0A1S3SVA1	pdlim3	Module_2	3	T1; T2; T12	-0.8731	0.8731	8.81e-6	0.8471	Early repression followed by recovery/induction
A0A1S3Q590	gspt1	Module_2	2	T1; T2	-1.5373000000000001	1.5373000000000001	0.003793	0.8464	Early repression followed by recovery/induction
A0A1S3RW11	LOC106605133	Module_2	4	T1; T2; T4; T48	-1.1532	1.1532	1.464e-6	0.8419	Early repression followed by recovery/induction
C0HAN8	CNPY4	Module_2	3	T1; T2; T4	-0.8328	0.8328	3.189e-6	0.8418	Early repression followed by recovery/induction
A0A1S3LBU1	LOC106565634	Module_2	3	T1; T2; T12	-2.1382	2.1382	1.387e-11	0.8403	Early repression followed by recovery/induction
A0A1S3PXX9	sfpq	Module_2	4	T1; T2; T4; T12	-0.9161	0.9161	7.301e-5	0.8397	Early repression followed by recovery/induction
A0A1S3MVT8	LOC106575368	Module_2	2	T1; T2	-1.0908	1.0908	0.001211	0.8387	Early repression followed by recovery/induction
A0A1S3NNA3	LOC106580380	Module_2	2	T1; T2	-0.6705	0.6705	1.619e-5	0.8381	Early repression followed by recovery/induction
A0A1S3S7W7	mdn1	Module_2	3	T1; T2; T4	-1.7916	1.7916	1.289e-4	0.8376	Early repression followed by recovery/induction
A0A1S3SWY4	LOC106612316	Module_2	7	T1; T2; T4; T6; T12; T24; T48	-2.123	2.123	7.23e-12	0.8372	Early repression followed by recovery/induction
Q15843	NEDD8	Module_2	4	T1; T2; T4; T12	-0.919	0.919	2.16e-7	0.8351	Early repression followed by recovery/induction
A0A1S3NIX5	LOC106579627	Module_2	2	T1; T2	-0.9338	0.9338	4.793e-4	0.835	Early repression followed by recovery/induction
A0A1S3LA21	LOC106565114	Module_2	3	T1; T2; T24	-1.4769	1.4769	1.669e-7	0.8333	Early repression followed by recovery/induction
A0A1S3NEH1	ima5	Module_2	3	T1; T2; T4	-1.0874	1.0874	1.245e-5	0.8316	Early repression followed by recovery/induction
A0A1S3S2D4	LOC106606648	Module_2	4	T1; T2; T4; T6	-0.9895	0.9895	1.577e-5	0.8314	Early repression followed by recovery/induction
A0A1S3NPA5	LOC106580576	Module_2	2	T2; T48	-1.0331	1.0331	0.005638	0.8296	Early repression followed by recovery/induction
A0A1S3PT96	LOC106587244	Module_2	5	T1; T2; T4; T6; T12	-1.2124	1.2124	1.054e-4	0.8293	Early repression followed by recovery/induction
B5DGW2	RL37A	Module_2	3	T1; T2; T4	-0.8284	0.8284	4.287e-4	0.8291	Early repression followed by recovery/induction
A0A1S3T0X3	LOC106612990	Module_2	5	T1; T2; T4; T6; T12	-2.3393	2.3393	4.623e-14	0.8282	Early repression followed by recovery/induction
A0A1S3L8R7	LOC106564899	Module_2	3	T1; T2; T12	-1.0378	1.0378	4.152e-8	0.8274	Early repression followed by recovery/induction
A0A1S3LG74	LOC106566440	Module_2	4	T1; T2; T4; T24	-1.1587	1.1587	5.308e-5	0.8255	Early repression followed by recovery/induction
A0A1S3Q9R3	LOC106590340	Module_2	4	T1; T2; T4; T48	-1.0045	1.0045	6.595e-5	0.8224	Early repression followed by recovery/induction
A0A1S3LLE3	LOC106567206	Module_2	2	T2; T4	-0.7158	0.7158	2.299e-5	0.8218	Early repression followed by recovery/induction
A0A1S3R4D5	LOC106600207	Module_2	2	T1; T2	-0.7764	0.7764	4.484e-7	0.8209	Early repression followed by recovery/induction
Q06830	PRDX1	Module_2	3	T1; T2; T24	-1.642	1.642	3.802e-6	0.8195	Early repression followed by recovery/induction
A0A1S3SVZ1	LOC106612133	Module_2	2	T2; T4	-0.8841	0.8841	3.255e-5	0.8188	Early repression followed by recovery/induction
A0A1S3Q7Z7	LOC106590045	Module_2	2	T1; T2	-0.9946	0.9946	0.002558	0.8169	Early repression followed by recovery/induction
A0A1S3SV08	LOC100136535	Module_2	2	T1; T2	-0.6814	0.6814	6.536e-5	0.815	Early repression followed by recovery/induction
B5XFP1	BAF	Module_2	3	T1; T2; T6	-0.9495	0.9495	3.164e-6	0.8124	Early repression followed by recovery/induction
A0A1S3LKQ2	LOC106567106	Module_2	4	T1; T2; T4; T48	-1.7784	1.7784	1.715e-5	0.8112	Early repression followed by recovery/induction
B5X4H5	LASS2	Module_2	2	T1; T2	-0.7864	0.7864	4.08e-6	0.8079	Early repression followed by recovery/induction
B9EQ03	FABP7	Module_2	3	T1; T2; T24	-1.0388	1.0388	5.379e-13	0.8074	Early repression followed by recovery/induction
A0A1S3SEY0	hdac8	Module_2	3	T4; T24; T48	0.8283	0.8283	0.02314	0.8068	Early repression followed by recovery/induction
B5XAG7	ZN706	Module_2	4	T1; T2; T4; T12	-1.4046	1.4046	1.166e-5	0.8063	Early repression followed by recovery/induction
A0A1S3SWV5	LOC106612308	Module_2	7	T1; T2; T4; T6; T12; T24; T48	1.212	1.212	4.075e-4	0.8055	Early repression followed by recovery/induction
A0A1S3SWQ6	LOC106612274	Module_2	2	T1; T2	-0.9749	0.9749	3.938e-9	0.8053	Early repression followed by recovery/induction
A0A1S3L9B5	LOC106565215	Module_2	2	T1; T2	-0.7965	0.7965	0.003847	0.8031	Early repression followed by recovery/induction
A0A1S3KJQ3	LOC106560508	Module_2	2	T1; T2	-0.8334	0.8334	1.619e-7	0.8028	Early repression followed by recovery/induction
A0A1S3NSF9	LOC106581119	Module_2	3	T1; T2; T12	-2.0533	2.0533	2.267e-11	0.8015	Early repression followed by recovery/induction
A0A1S3R9R3	LOC106601165	Module_2	3	T1; T2; T4	-0.7933	0.7933	3.816e-5	0.7961	Early repression followed by recovery/induction
A0A1S3LS53	LOC106568185	Module_2	3	T6; T24; T48	1.292	1.292	6.959e-4	0.7956	Early repression followed by recovery/induction
A0A1S3LW27	LOC106568726	Module_2	3	T1; T2; T6	-1.2564	1.2564	4.091e-7	0.7941	Early repression followed by recovery/induction
A0A1S3QKF4	LOC106593434	Module_2	4	T1; T2; T4; T48	-1.7402	1.7402	4.235e-4	0.7941	Early repression followed by recovery/induction
A0A1S3SII9	LOC106609709	Module_2	7	T1; T2; T4; T6; T12; T24; T48	-2.0798	2.0798	1.12e-13	0.7939	Early repression followed by recovery/induction
C0HAU4	AN32E	Module_2	7	T1; T2; T4; T6; T12; T24; T48	-1.3105	1.3105	1.883e-7	0.7939	Early repression followed by recovery/induction
A0A1S3RPM5	LOC106604257	Module_2	2	T4; T12	0.7567	0.7567	0.01163	0.7932	Early repression followed by recovery/induction
A0A1S3LC88	LOC106565702	Module_2	3	T1; T2; T48	-0.9201	0.9201	2.281e-7	0.7922	Early repression followed by recovery/induction
A0A1S3SCN3	LOC106608596	Module_2	6	T1; T2; T4; T6; T12; T24	-1.0031	1.0031	4.743e-5	0.7903	Early repression followed by recovery/induction
A0A1S3S917	rmdn3	Module_2	2	T1; T2	-1.4552	1.4552	8.065e-5	0.7895	Early repression followed by recovery/induction
A0A1S3MT42	LOC106574824	Module_2	7	T1; T2; T4; T6; T12; T24; T48	-2.1606	2.1606	5.731e-8	0.7884	Early repression followed by recovery/induction
A0A1S3LA19	LOC106565341	Module_2	2	T1; T2	-1.1065	1.1065	0.02673	0.7861	Early repression followed by recovery/induction
B5XFW4	FABP7	Module_2	3	T1; T2; T24	-1.1966	1.1966	1.459e-9	0.7805	Early repression followed by recovery/induction
A0A1S3Q4A0	LOC106589387	Module_2	7	T1; T2; T4; T6; T12; T24; T48	-2.3988	2.3988	3.518e-5	0.78	Early repression followed by recovery/induction
A0A1S3Q687	perp	Module_2	3	T1; T2; T4	-0.9397	0.9397	6.784e-6	0.7789	Early repression followed by recovery/induction
A0A1S3KNY7	chkb	Module_2	2	T2; T4	-4.915	4.915	0.00173	0.7776	Early repression followed by recovery/induction
B5X1G9	4EBP2	Module_2	2	T1; T2	-1.5896	1.5896	0.002435	0.7776	Early repression followed by recovery/induction
A0A1S3PRL3	adam9	Module_2	3	T1; T2; T4	-1.3225	1.3225	4.041e-7	0.7767	Early repression followed by recovery/induction
A0A1S3RTG2	LOC106604941	Module_2	2	T1; T2	-0.8192	0.8192	5.824e-5	0.7717	Early repression followed by recovery/induction
A0A1S3P972	LOC106583949	Module_2	3	T1; T2; T4	-0.8116	0.8116	8.328e-6	0.7711	Early repression followed by recovery/induction
A0A1S3KQU8	LOC106561533	Module_2	2	T2; T12	-1.2184	1.2184	1.069e-7	0.7708	Early repression followed by recovery/induction
A0A1S3PN60	LOC106586222	Module_2	4	T1; T2; T4; T24	-1.3152	1.3152	2.668e-4	0.7647	Early repression followed by recovery/induction
C0H9C5	LGMN	Module_2	5	T1; T2; T4; T24; T48	-1.0649	1.0649	2.854e-6	0.7624	Early repression followed by recovery/induction
C0H939	ARP2A	Module_2	4	T4; T6; T12; T24	1.1201	1.1201	0.003963	0.7621	Early repression followed by recovery/induction
B5DGN6	CALM	Module_2	6	T1; T2; T4; T12; T24; T48	-2.4424	2.4424	1.161e-11	0.761	Early repression followed by recovery/induction
A0A1S3PML8	LOC106586299	Module_2	2	T1; T2	-0.8481	0.8481	0.001682	0.7597	Early repression followed by recovery/induction
A0A1S3MKT9	LOC106573305	Module_2	2	T1; T2	-0.7659	0.7659	8.662e-4	0.7595	Early repression followed by recovery/induction
B9ELE4	SFRS3	Module_2	5	T1; T2; T4; T24; T48	-2.4559	2.4559	6.504e-6	0.7592	Early repression followed by recovery/induction
A0A1S3KP34	arl15	Module_2	3	T1; T2; T4	-0.7383	0.7383	3.651e-4	0.7585	Early repression followed by recovery/induction
A0A1S3LCW1	LOC106565575	Module_2	3	T1; T2; T48	-1.0319	1.0319	2.387e-4	0.7583	Early repression followed by recovery/induction
A0A1S3Q2N3	LOC106589071	Module_2	5	T1; T2; T4; T12; T24	-2.1545	2.1545	4.277e-9	0.7572	Early repression followed by recovery/induction
A0A1S3R533	LOC106600554	Module_2	2	T1; T2	-0.8356	0.8356	6.637e-7	0.7562	Early repression followed by recovery/induction
A0A1S3PBB8	LOC106584305	Module_2	2	T2; T4	-0.6693	0.6693	0.01414	0.7554	Early repression followed by recovery/induction
B5X9J2	MGST3	Module_2	3	T1; T2; T4	-0.8416	0.8416	9.371e-6	0.7539	Early repression followed by recovery/induction
A0A1S3NY85	fstl1	Module_2	3	T1; T2; T4	-0.8837	0.8837	0.001565	0.7432	Early repression followed by recovery/induction
A0A1S3QIG8	LOC106592334	Module_2	5	T1; T2; T4; T24; T48	-1.474	1.474	1.453e-10	0.7365	Early repression followed by recovery/induction
A0A1S3N4N2	fam98a	Module_2	4	T1; T2; T4; T24	-1.043	1.043	4.351e-6	0.7357	Early repression followed by recovery/induction
A0A1S3LIQ8	cnbp	Module_2	3	T2; T4; T48	-1.2955	1.2955	1.591e-7	0.7293	Early repression followed by recovery/induction
B5X2J4	DCOR1	Module_2	2	T6; T12	2.3251	2.3251	3.004e-4	0.7271	Early repression followed by recovery/induction
A7KII5	PSMB10	Module_2	2	T2; T4	-0.9816	0.9816	1.016e-4	0.7225	Early repression followed by recovery/induction
A0A1S3QDT8	LOC106590937	Module_2	3	T1; T2; T4	-1.158	1.158	8.214e-8	0.7216	Early repression followed by recovery/induction
A0A1S3MMW5	LOC106573547	Module_2	2	T1; T4	-0.6603	0.6603	1.979e-6	0.7138	Early repression followed by recovery/induction
A0A1S3N0W7	LOC106576424	Module_2	3	T1; T2; T24	-0.8822	0.8822	3.298e-8	0.7131	Early repression followed by recovery/induction
A0A1S3KJV8	LOC106560331	Module_2	4	T1; T2; T4; T48	-1.8918	1.8918	1.212e-4	0.7118	Early repression followed by recovery/induction
A0A1S3RNY7	LOC106604149	Module_2	4	T1; T2; T4; T48	-1.0317	1.0317	0.001382	0.7102	Early repression followed by recovery/induction
A0A1S3NHV6	LOC106579447	Module_2	2	T2; T4	-3.8934	3.8934	1.283e-5	0.7087	Early repression followed by recovery/induction
A0A1S3KXC6	LOC106562779	Module_2	4	T2; T4; T6; T12	1.6299	1.6299	3.422e-4	0.7087	Early repression followed by recovery/induction
B5XCG2	CD59	Module_2	4	T1; T2; T24; T48	-0.9221	0.9221	3.136e-9	0.7053	Early repression followed by recovery/induction
A0A1S3SAI7	LOC106608136	Module_2	2	T1; T4	-0.6107	0.6107	0.009568	0.7023	Early repression followed by recovery/induction
A0A1S3QFS8	rbm26	Module_2	2	T1; T2	-2.1875	2.1875	1.496e-5	0.701	Early repression followed by recovery/induction
B5XF92	THIO	Module_2	3	T1; T2; T24	-1.3923	1.3923	1.179e-12	0.6989	Early repression followed by recovery/induction
A0A1S3M2Y5	LOC106570026	Module_2	4	T1; T2; T24; T48	-1.5423	1.5423	1.73e-6	0.6924	Early repression followed by recovery/induction
B5DGP7	LOC106586966	Module_2	3	T2; T6; T12	-1.1156	1.1156	1.843e-8	0.6868	Early repression followed by recovery/induction
A0A1S3LRQ9	LOC106568029	Module_2	4	T1; T2; T4; T48	-0.8355	0.8355	0.001303	0.6781	Early repression followed by recovery/induction
A0A1S3N4M0	LOC106577156	Module_2	3	T1; T2; T12	-1.1182	1.1182	2.297e-5	0.6767	Early repression followed by recovery/induction
A0A1S3RQA1	rl39	Module_2	2	T2; T4	-0.7663	0.7663	0.005354	0.6743	Early repression followed by recovery/induction
B5X7A4	S10I	Module_2	2	T2; T24	-1.0206	1.0206	6.242e-8	0.6536	Early repression followed by recovery/induction
A0A1S3KSN7	LOC106561907	Module_2	2	T1; T2	-0.7964	0.7964	0.01361	0.6516	Early repression followed by recovery/induction
B5X6W0	LIPO	Module_2	5	T1; T2; T4; T24; T48	-2.043	2.043	1.595e-10	0.6503	Early repression followed by recovery/induction
A0A1S3MIN7	LOC106572992	Module_2	2	T2; T4	-0.9263	0.9263	5.146e-4	0.6496	Early repression followed by recovery/induction
C0H9A4	MTPN	Module_2	3	T1; T2; T24	-0.7687	0.7687	4.692e-5	0.6466	Early repression followed by recovery/induction
A0A1S3KK89	LOC106560559	Module_2	3	T4; T12; T24	1.1059	1.1059	0.03565	0.6445	Early repression followed by recovery/induction
Q8QGP2	CYP1A	Module_2	6	T2; T4; T6; T12; T24; T48	3.2932	3.2932	3.285e-17	0.6397	Early repression followed by recovery/induction
B9EM45	CHMP5	Module_2	2	T1; T2	-0.7238	0.7238	1.838e-4	0.6388	Early repression followed by recovery/induction
A0A1S3NWQ3	LOC106581904	Module_2	2	T1; T4	-0.7219	0.7219	0.002814	0.6267	Early repression followed by recovery/induction
B5X219	GLRK	Module_2	5	T1; T2; T4; T24; T48	-1.0666	1.0666	8.634e-8	0.6259	Early repression followed by recovery/induction
A0A1S3MUQ1	LOC106575164	Module_2	2	T2; T4	-1.1724	1.1724	0.01808	0.6228	Early repression followed by recovery/induction
A0A1S3MGL9	LOC106572416	Module_2	2	T2; T4	-0.6877	0.6877	0.001303	0.6226	Early repression followed by recovery/induction
A0A1S3LGJ1	cdk16	Module_2	4	T4; T6; T12; T24	1.6217	1.6217	0.002684	0.62	Early repression followed by recovery/induction
A0A1S3SAS4	LOC106608163	Module_2	5	T1; T6; T12; T24; T48	1.3128	1.3128	3.221e-11	0.6194	Early repression followed by recovery/induction
B5X6Q9	IF1AX	Module_2	3	T1; T2; T24	-0.6645	0.6645	1.506e-6	0.613	Early repression followed by recovery/induction
A0A1S3QL69	cpsf4	Module_2	2	T2; T6	-1.2992	1.2992	1.654e-4	0.6117	Early repression followed by recovery/induction
B5X6R2	RL35	Module_2	3	T2; T24; T48	-0.8861	0.8861	3.159e-6	0.6073	Early repression followed by recovery/induction
P13645	KRT10	Module_2	5	T1; T6; T12; T24; T48	2.1936	2.1936	8.148e-11	0.5965	Early repression followed by recovery/induction
A0A1S3NBL6	LOC106578421	Module_2	2	T2; T12	-1.1017	1.1017	2.269e-5	0.5923	Early repression followed by recovery/induction
B5XDR9	TMED7	Module_2	2	T1; T4	-0.7877	0.7877	3.816e-5	0.5885	Early repression followed by recovery/induction
B5X6Z1	RBX2	Module_2	2	T2; T24	-0.7607	0.7607	4.906e-4	0.585	Early repression followed by recovery/induction
C0HAG5	MARCS	Module_2	6	T1; T2; T4; T12; T24; T48	-2.3897	2.3897	3.188e-13	0.5812	Early repression followed by recovery/induction
A0A1S3QVI1	LOC106597208	Module_2	2	T1; T24	-3.0358	3.0358	1.577e-7	0.5776	Early repression followed by recovery/induction
A0A1S3NV77	LOC106581656	Module_2	4	T2; T4; T6; T12	1.1027	1.1027	8.205e-4	0.5679	Early repression followed by recovery/induction
A0A1S3NYD9	LOC106582145	Module_2	3	T1; T2; T48	-1.3788	1.3788	1.398e-4	0.5628	Early repression followed by recovery/induction
A0A1S3LCU9	LOC106565741	Module_2	2	T4; T24	0.8085	0.8085	4.84e-4	0.5616	Early repression followed by recovery/induction
P35908	KRT2	Module_2	6	T1; T4; T6; T12; T24; T48	2.9065	2.9065	2.857e-12	0.56	Early repression followed by recovery/induction
A0A1S3SIV9	LOC106609785	Module_2	3	T4; T6; T12	1.0606	1.0606	4.36e-5	0.555	Early repression followed by recovery/induction
A0A1S3NBT4	idi1	Module_2	3	T4; T6; T12	1.1407	1.1407	1.229e-4	0.5509	Early repression followed by recovery/induction
A0A1S3KIG9	LOC106560254	Module_2	2	T2; T12	0.6821	0.6821	0.014	0.5484	Early repression followed by recovery/induction
A0A1S3MLN4	LOC106573536	Module_2	4	T1; T2; T4; T48	-1.4837	1.4837	2.937e-8	0.5431	Early repression followed by recovery/induction
A0A1S3LJN7	LOC106566983	Module_2	6	T1; T2; T4; T12; T24; T48	-1.068	1.068	2.52e-5	0.5397	Early repression followed by recovery/induction
A0A1S3QKR4	LOC106593769	Module_2	2	T2; T48	-1.2856	1.2856	0.02013	0.5291	Early repression followed by recovery/induction
A0A1S3PW38	LOC106587506	Module_2	2	T6; T48	0.6718	0.6718	0.004792	0.5288	Early repression followed by recovery/induction
A0A1S3N007	prp12	Module_2	6	T2; T4; T6; T12; T24; T48	1.0822	1.0822	5.728e-4	0.5282	Early repression followed by recovery/induction
A0A1S3ML89	armc10	Module_2	4	T1; T4; T6; T12	1.3964	1.3964	0.00117	0.5212	Early repression followed by recovery/induction
B5X2N5	PLCC	Module_2	5	T1; T2; T4; T24; T48	-0.7969	0.7969	1.228e-4	0.5184	Early repression followed by recovery/induction
A0A1S3NAG4	snx15	Module_2	2	T4; T6	1.9666	1.9666	0.03618	0.5082	Early repression followed by recovery/induction
A0A1S3KR32	cercam	Module_2	7	T1; T2; T4; T6; T12; T24; T48	-2.368	2.368	1.254e-8	0.5055	Early repression followed by recovery/induction
B5X3D1	GFPT1	Module_2	2	T4; T6	0.6237	0.6237	1.854e-6	0.4967	Early repression followed by recovery/induction
B9EPN7	IF2B	Module_2	2	T2; T48	-0.7529	0.7529	9.451e-6	0.4924	Early repression followed by recovery/induction
B5X1Y6	UPP	Module_2	2	T6; T24	0.6257	0.6257	0.03943	0.4834	Early repression followed by recovery/induction
A0A1S3KS94	LOC106561791	Module_2	4	T1; T2; T12; T48	-0.8916	0.8916	3.688e-5	0.4756	Early repression followed by recovery/induction
A0A1S3MQJ4	LOC106574260	Module_2	3	T1; T12; T24	-0.7916	0.7916	6.741e-4	0.4679	Early repression followed by recovery/induction
A0A1S3PRY0	LOC106587066	Module_2	3	T2; T12; T48	-0.9476	0.9476	7.231e-4	0.4516	Early repression followed by recovery/induction
A0A1S3L6G9	LOC106564497	Module_2	7	T1; T2; T4; T6; T12; T24; T48	2.6274	2.6274	9.504e-4	0.4484	Early repression followed by recovery/induction
A0A1S3LD67	LOC106565639	Module_2	6	T1; T2; T4; T12; T24; T48	-1.063	1.063	2.319e-6	0.4333	Early repression followed by recovery/induction
A0A1S3RG70	LOC106602883	Module_2	7	T1; T2; T4; T6; T12; T24; T48	1.996	1.996	4.276e-4	0.4248	Early repression followed by recovery/induction
A0A1S3SFU3	LOC106609206	Module_2	3	T1; T12; T24	-1.0334	1.0334	7.216e-7	0.4157	Early repression followed by recovery/induction
A0A1S3KPQ1	LOC106561356	Module_2	7	T1; T2; T4; T6; T12; T24; T48	1.2135	1.2135	6.128e-4	0.4139	Early repression followed by recovery/induction
A0A1S3NDU9	LOC106578914	Module_2	2	T4; T12	0.8405	0.8405	8.192e-5	0.4058	Early repression followed by recovery/induction
A0A1S3MM44	LOC106573597	Module_2	4	T1; T2; T4; T48	-1.2532	1.2532	6.741e-5	0.3948	Early repression followed by recovery/induction
A0A1S3P4R1	rhebl1	Module_2	5	T2; T4; T12; T24; T48	1.419	1.419	0.005561	0.3736	Early repression followed by recovery/induction
C0H9V3	STX5	Module_2	4	T1; T2; T6; T48	-1.1489	1.1489	6.175e-4	0.3593	Early repression followed by recovery/induction
A0A1S3N3U8	LOC106576957	Module_2	7	T1; T2; T4; T6; T12; T24; T48	2.2842	2.2842	1.464e-5	0.3589	Early repression followed by recovery/induction
B5X9S6	I14K	Module_2	3	T1; T12; T24	2.4722	2.4722	2.467e-6	0.3408	Early repression followed by recovery/induction
A0A1S3PE97	LOC106584850	Module_2	3	T2; T6; T12	1.2247	1.2247	0.001494	0.3241	Early repression followed by recovery/induction
P49946	NA	Module_2	7	T1; T2; T4; T6; T12; T24; T48	-1.0632	1.0632	4.877e-10	0.3156	Early repression followed by recovery/induction
A0A1S3KKZ1	map1a	Module_2	4	T1; T2; T12; T48	-0.9633	0.9633	5.411e-4	0.2941	Early repression followed by recovery/induction
A0A1S3QI57	LOC106592882	Module_2	5	T1; T2; T6; T12; T48	-1.1411	1.1411	5.797e-4	0.2816	Early repression followed by recovery/induction
A0A1S3LG90	LOC106566194	Module_2	6	T1; T2; T6; T12; T24; T48	0.7373	0.7373	0.004297	0.2497	Early repression followed by recovery/induction
A0A1S3RSN0	LOC106604779	Module_2	2	T1; T4	-0.6832	0.6832	0.03439	0.2202	Early repression followed by recovery/induction
B5X132	FBX4	Module_2	2	T2; T4	0.5976	0.5976	0.01067	0.184	Early repression followed by recovery/induction
A0A1S3KTF8	vps35	Module_2	2	T4; T24	1.1697	1.1697	2.047e-4	0.1139	Early repression followed by recovery/induction
A0A1S3S216	LOC106606510	Module_3	2	T1; T2	0.6815	0.6815	3.202e-4	0.9963	Transient induction followed by late negative phase
A0A1S3KMN1	LOC106560994	Module_3	3	T1; T2; T24	0.8057	0.8057	3.068e-4	0.9746	Transient induction followed by late negative phase
A0A1S3LGZ3	LOC106566373	Module_3	4	T1; T2; T4; T12	1.1871	1.1871	3.547e-5	0.9729	Transient induction followed by late negative phase
A0A1S3NBD9	LOC106578374	Module_3	2	T1; T2	1.2781	1.2781	6.456e-6	0.9694	Transient induction followed by late negative phase
A0A1S3N6A6	LOC106577478	Module_3	2	T1; T2	1.4141	1.4141	3.066e-6	0.9583	Transient induction followed by late negative phase
A0A1S3PBU8	LOC106584355	Module_3	5	T1; T2; T4; T12; T24	1.749	1.749	2.766e-5	0.9439	Transient induction followed by late negative phase
A0A1S3KRS1	LOC106561658	Module_3	3	T1; T2; T4	0.7659	0.7659	0.002753	0.9387	Transient induction followed by late negative phase
A0A1S3SJN6	LOC106609984	Module_3	2	T1; T2	0.6414	0.6414	2.689e-7	0.9367	Transient induction followed by late negative phase
A0A1S3QEE9	LOC106591640	Module_3	5	T1; T2; T4; T6; T12	0.9131	0.9131	1.358e-9	0.931	Transient induction followed by late negative phase
B5XET4	RM39	Module_3	2	T1; T2	0.9379	0.9379	2.954e-5	0.9278	Transient induction followed by late negative phase
A0A1S3KKX1	LOC106560733	Module_3	3	T1; T2; T4	2.0001	2.0001	5.724e-9	0.9205	Transient induction followed by late negative phase
B9EPI5	CH10	Module_3	2	T1; T2	0.6429	0.6429	2.761e-7	0.9176	Transient induction followed by late negative phase
A0A1S3PIL0	LOC100195761	Module_3	2	T1; T2	0.7092	0.7092	0.005415	0.9129	Transient induction followed by late negative phase
A0A1S3STN6	LOC106611720	Module_3	7	T1; T2; T4; T6; T12; T24; T48	1.6946	1.6946	3.303e-6	0.9078	Transient induction followed by late negative phase
A0A1S3QF54	LOC106591778	Module_3	4	T1; T2; T4; T12	0.802	0.802	0.004168	0.9077	Transient induction followed by late negative phase
A0A1S3KY81	gfm2	Module_3	7	T1; T2; T4; T6; T12; T24; T48	1.9137	1.9137	4.141e-7	0.9064	Transient induction followed by late negative phase
A0A1S3SQP8	LOC106611209	Module_3	2	T1; T2	0.9974	0.9974	0.00176	0.9044	Transient induction followed by late negative phase
A0A1S3R1Z0	mrpl37	Module_3	2	T1; T2	0.6674	0.6674	0.001709	0.9	Transient induction followed by late negative phase
A0A1S3PZV1	LOC106588555	Module_3	4	T1; T2; T4; T24	1.4331	1.4331	1.119e-7	0.8991	Transient induction followed by late negative phase
A0A1S3PX24	LOC106587683	Module_3	3	T1; T2; T4	0.7279	0.7279	6.667e-6	0.8959	Transient induction followed by late negative phase
A0A1S3S4W3	LOC106607206	Module_3	7	T1; T2; T4; T6; T12; T24; T48	1.5419	1.5419	1.121e-7	0.8948	Transient induction followed by late negative phase
C0H928	LRC8D	Module_3	3	T1; T2; T4	2.9789	2.9789	0.002113	0.8944	Transient induction followed by late negative phase
A0A1S3RZX5	LOC106606144	Module_3	2	T1; T2	0.6617	0.6617	0.005829	0.8942	Transient induction followed by late negative phase
A0A1S3NJ32	LOC106579767	Module_3	2	T1; T2	0.7973	0.7973	3.345e-6	0.8909	Transient induction followed by late negative phase
A0A1S3SYL2	LOC106612620	Module_3	6	T1; T2; T4; T12; T24; T48	0.8547	0.8547	5.845e-4	0.8898	Transient induction followed by late negative phase
A0A1S3LIE9	mrps25	Module_3	3	T1; T2; T12	0.8143	0.8143	1.131e-4	0.8896	Transient induction followed by late negative phase
A0A1S3R2L6	LOC106599322	Module_3	2	T1; T2	0.7449	0.7449	5.227e-4	0.8878	Transient induction followed by late negative phase
A0A1S3MYK6	LOC106575706	Module_3	2	T1; T2	1.7849	1.7849	0.01688	0.8874	Transient induction followed by late negative phase
A0A1S3LP04	LOC106567675	Module_3	4	T1; T2; T4; T12	1.7743	1.7743	2.608e-5	0.884	Transient induction followed by late negative phase
B5X3U6	HSP70	Module_3	6	T1; T2; T4; T12; T24; T48	1.9404	1.9404	1.782e-8	0.8818	Transient induction followed by late negative phase
A0A1S3P3T9	LOC106583050	Module_3	2	T2; T4	0.6649	0.6649	0.003117	0.8806	Transient induction followed by late negative phase
A0A1S3M0Y8	LOC106569777	Module_3	5	T1; T2; T4; T6; T12	2.3004	2.3004	1.06e-6	0.8762	Transient induction followed by late negative phase
B5X257	VATL	Module_3	2	T1; T2	0.7696	0.7696	7.457e-7	0.8757	Transient induction followed by late negative phase
A0A1S3T405	LOC106613511	Module_3	3	T1; T2; T12	0.6853	0.6853	6.741e-5	0.8667	Transient induction followed by late negative phase
A0A1S3PTE3	LOC106587257	Module_3	2	T1; T2	0.8177	0.8177	0.003047	0.8646	Transient induction followed by late negative phase
A0A1S3KY19	cnnm3	Module_3	2	T1; T2	0.8593	0.8593	0.01441	0.8645	Transient induction followed by late negative phase
A0A1S3NVK5	LOC106581708	Module_3	6	T1; T2; T4; T6; T12; T48	1.7417	1.7417	8.793e-6	0.8616	Transient induction followed by late negative phase
A0A1S3MTL4	LOC106574649	Module_3	6	T1; T2; T4; T6; T12; T24	0.947	0.947	1.483e-4	0.8596	Transient induction followed by late negative phase
A0A1S3L7T2	aars2	Module_3	4	T1; T2; T4; T12	0.9274	0.9274	1.742e-4	0.8572	Transient induction followed by late negative phase
A0A1S3L4V8	LOC106564307	Module_3	4	T1; T2; T4; T6	0.9968	0.9968	4.478e-7	0.8519	Transient induction followed by late negative phase
A0A1S3NTY6	LOC106581255	Module_3	6	T1; T2; T4; T6; T12; T48	2.3047	2.3047	3.789e-9	0.8513	Transient induction followed by late negative phase
B5X6U1	LSM7	Module_3	5	T1; T2; T4; T12; T24	1.6325	1.6325	3.476e-5	0.8498	Transient induction followed by late negative phase
A0A1S3QLL5	LOC106593792	Module_3	2	T1; T2	2.0497	2.0497	0.002162	0.8495	Transient induction followed by late negative phase
A0A1S3N4U6	LOC106577192	Module_3	5	T1; T2; T4; T6; T24	1.7711	1.7711	1.804e-7	0.8436	Transient induction followed by late negative phase
A0A1S3PQ40	LOC106586710	Module_3	3	T1; T2; T12	2.3028	2.3028	0.004441	0.8433	Transient induction followed by late negative phase
A0A1S3RHE6	LOC106603048	Module_3	2	T1; T2	1.0912	1.0912	1.344e-4	0.8396	Transient induction followed by late negative phase
A0A1S3LWN9	LOC106568831	Module_3	4	T1; T2; T4; T12	0.8763	0.8763	1.879e-5	0.8357	Transient induction followed by late negative phase
C0HBT4	EFHD2	Module_3	3	T1; T2; T4	0.8209	0.8209	0.0124	0.8351	Transient induction followed by late negative phase
B5XAY2	UCRI	Module_3	2	T2; T12	0.7011	0.7011	3.864e-5	0.8347	Transient induction followed by late negative phase
B5XGW5	GNPTG	Module_3	4	T1; T2; T4; T12	0.7275	0.7275	0.005743	0.8341	Transient induction followed by late negative phase
A0A1S3NI85	pck2	Module_3	5	T1; T2; T4; T12; T24	1.0421	1.0421	4.208e-4	0.8256	Transient induction followed by late negative phase
A0A1S3MLQ3	LOC106573546	Module_3	7	T1; T2; T4; T6; T12; T24; T48	2.6319	2.6319	1.09e-6	0.8183	Transient induction followed by late negative phase
A0A1S3M4E4	LOC106570380	Module_3	5	T1; T2; T4; T6; T12	1.0802	1.0802	2.22e-6	0.8177	Transient induction followed by late negative phase
A0A1S3MDQ0	LOC106572020	Module_3	4	T1; T2; T4; T12	0.8906	0.8906	0.002628	0.8073	Transient induction followed by late negative phase
A0A1S3SPW4	dlst	Module_3	6	T1; T2; T4; T12; T24; T48	1.3952	1.3952	3.713e-4	0.8024	Transient induction followed by late negative phase
A0A1S3QUI6	afg3l2	Module_3	3	T1; T2; T12	0.7419	0.7419	0.001374	0.8018	Transient induction followed by late negative phase
A0A1S3Q3Y5	LOC106589358	Module_3	2	T1; T2	1.325	1.325	0.02046	0.798	Transient induction followed by late negative phase
A0A1S3RQ41	vamp7	Module_3	2	T1; T12	0.8512	0.8512	2.811e-4	0.7931	Transient induction followed by late negative phase
A0A1S3LWB1	impad1	Module_3	2	T2; T4	3.5192	3.5192	0.01125	0.79	Transient induction followed by late negative phase
A0A1S3RQB1	LOC106604139	Module_3	4	T1; T2; T4; T6	3.2382	3.2382	8.218e-4	0.7888	Transient induction followed by late negative phase
A0A1S3P503	LOC106583266	Module_3	2	T1; T2	0.7034	0.7034	0.005538	0.7876	Transient induction followed by late negative phase
A0A1S3M7V1	LOC106571041	Module_3	5	T1; T2; T4; T12; T24	1.258	1.258	1.074e-4	0.7858	Transient induction followed by late negative phase
P02769	ALB	Module_3	3	T1; T2; T24	1.1123	1.1123	2.015e-10	0.7827	Transient induction followed by late negative phase
A0A1S3LC09	LOC106565426	Module_3	2	T1; T2	0.9166	0.9166	0.002419	0.7802	Transient induction followed by late negative phase
A0A1S3M5Z5	LOC106570725	Module_3	4	T1; T2; T4; T6	1.7204	1.7204	5.728e-4	0.7769	Transient induction followed by late negative phase
A0A1S3L514	LOC106564349	Module_3	6	T1; T2; T4; T6; T12; T48	0.8871	0.8871	9.885e-6	0.7743	Transient induction followed by late negative phase
A0A1S3LK79	LOC106567061	Module_3	3	T1; T2; T24	1.2347	1.2347	1.773e-6	0.7723	Transient induction followed by late negative phase
A0A1S3N5V9	LOC106577392	Module_3	6	T1; T2; T4; T6; T12; T48	0.98740000000000006	0.98740000000000006	1.807e-9	0.7693	Transient induction followed by late negative phase
A0A1S3L0B6	LOC106563193	Module_3	4	T1; T2; T6; T12	0.7211	0.7211	1.728e-4	0.764	Transient induction followed by late negative phase
A0A1S3PLG7	LOC106586130	Module_3	5	T1; T2; T4; T12; T24	1.0283	1.0283	1.407e-5	0.7578	Transient induction followed by late negative phase
A0A1S3N3E5	znf318	Module_3	5	T1; T2; T4; T12; T24	1.2203	1.2203	2.572e-4	0.757	Transient induction followed by late negative phase
A0A1S3M7Z7	LOC106571146	Module_3	2	T1; T2	0.937	0.937	5.349e-4	0.757	Transient induction followed by late negative phase
A0A1S3L597	LOC106564541	Module_3	7	T1; T2; T4; T6; T12; T24; T48	2.0832	2.0832	5.336e-6	0.7566	Transient induction followed by late negative phase
B5X6D4	BR44L	Module_3	2	T1; T2	1.2992	1.2992	0.002342	0.7551	Transient induction followed by late negative phase
A0A1S3RJC4	LOC106603161	Module_3	2	T2; T4	0.6633	0.6633	0.003783	0.7521	Transient induction followed by late negative phase
A0A1S3LD89	ptprg	Module_3	2	T1; T2	1.1656	1.1656	0.03734	0.7457	Transient induction followed by late negative phase
A0A1S3R977	LOC106601319	Module_3	3	T1; T2; T4	2.7838	2.7838	3.137e-4	0.7446	Transient induction followed by late negative phase
A0A1S3KVF0	LOC106562355	Module_3	4	T1; T2; T12; T24	0.9886	0.9886	0.001101	0.7431	Transient induction followed by late negative phase
A0A1S3NG46	gpam	Module_3	6	T1; T2; T4; T6; T12; T48	1.1333	1.1333	3.58e-4	0.74	Transient induction followed by late negative phase
A0A1S3RZY9	LOC106606163	Module_3	6	T1; T2; T4; T6; T12; T48	1.0544	1.0544	6.665e-5	0.7398	Transient induction followed by late negative phase
A0A1S3Q219	LOC106588946	Module_3	5	T1; T2; T4; T24; T48	1.1249	1.1249	1.064e-4	0.7372	Transient induction followed by late negative phase
A0A1S3SDU1	LOC106608858	Module_3	4	T1; T2; T6; T12	-1.0137	1.0137	0.001101	0.7349	Transient induction followed by late negative phase
A0A1S3R7H9	LOC106601006	Module_3	3	T4; T6; T48	-0.9225	0.9225	0.007667	0.732	Transient induction followed by late negative phase
A0A1S3KRA4	sardh	Module_3	2	T1; T12	0.9415	0.9415	0.03189	0.7234	Transient induction followed by late negative phase
A0A1S3SCD7	smim20	Module_3	2	T1; T2	0.8708	0.8708	2.688e-6	0.7084	Transient induction followed by late negative phase
P69905	HBA2	Module_3	6	T1; T2; T6; T12; T24; T48	2.09	2.09	1.675e-6	0.7083	Transient induction followed by late negative phase
B5X4N6	CCND2	Module_3	3	T1; T2; T6	1.2701	1.2701	1.939e-6	0.7081	Transient induction followed by late negative phase
A0A1S3L8D9	ical	Module_3	2	T6; T48	-0.9401	0.9401	0.001279	0.7071	Transient induction followed by late negative phase
A0A1S3RD88	LOC106601844	Module_3	2	T2; T4	0.8035	0.8035	0.001917	0.7058	Transient induction followed by late negative phase
P68871	HBB	Module_3	3	T1; T2; T48	1.3826	1.3826	8.954e-7	0.6934	Transient induction followed by late negative phase
A0A1S3PF62	LOC106585031	Module_3	2	T1; T2	0.7809	0.7809	0.002748	0.6845	Transient induction followed by late negative phase
A0A1S3Q4Z4	LOC106589505	Module_3	2	T1; T2	0.7339	0.7339	0.007819	0.6842	Transient induction followed by late negative phase
B5DGS0	LOC106579217	Module_3	3	T2; T4; T6	-0.889	0.889	0.002131	0.6835	Transient induction followed by late negative phase
A0A1S3KN82	LOC106561079	Module_3	7	T1; T2; T4; T6; T12; T24; T48	1.4518	1.4518	6.372e-6	0.6813	Transient induction followed by late negative phase
C0HAJ8	DHRS3	Module_3	4	T1; T2; T4; T48	0.9989	0.9989	5.665e-6	0.679	Transient induction followed by late negative phase
A0A1S3MED7	LOC106572112	Module_3	5	T1; T2; T4; T12; T48	1.1833	1.1833	3.472e-5	0.6773	Transient induction followed by late negative phase
A0A1S3NN39	LOC106580376	Module_3	4	T4; T12; T24; T48	-1.0425	1.0425	0.003035	0.675	Transient induction followed by late negative phase
A0A1S3SMM5	LOC106610674	Module_3	2	T1; T2	1.0216	1.0216	0.02143	0.6692	Transient induction followed by late negative phase
A0A1S3LBT8	LOC106565400	Module_3	2	T6; T48	-0.7825	0.7825	0.001602	0.6682	Transient induction followed by late negative phase
A0A1S3N6U5	LOC106577552	Module_3	7	T1; T2; T4; T6; T12; T24; T48	1.8293	1.8293	1.183e-4	0.666	Transient induction followed by late negative phase
A0A1S3KP65	arsa	Module_3	3	T2; T4; T12	0.7487	0.7487	9.003e-5	0.662	Transient induction followed by late negative phase
A0A1S3RVI3	LOC106605328	Module_3	3	T1; T2; T12	1.3656	1.3656	0.01033	0.6429	Transient induction followed by late negative phase
A0A1S3Q669	LOC106589437	Module_3	2	T2; T12	0.703	0.703	7.039e-6	0.6413	Transient induction followed by late negative phase
A0A1S3Q7M9	LOC106590001	Module_3	3	T2; T12; T24	0.6684	0.6684	0.004919	0.6368	Transient induction followed by late negative phase
A0A1S3Q3N4	LOC106589300	Module_3	2	T1; T2	0.6895	0.6895	0.003657	0.6359	Transient induction followed by late negative phase
A0A1S3NZF6	LOC106582281	Module_3	5	T4; T6; T12; T24; T48	-2.5311	2.5311	6.68e-4	0.6321	Transient induction followed by late negative phase
A0A1S3M0Z2	plec	Module_3	3	T1; T2; T12	1.1819	1.1819	0.005233	0.6228	Transient induction followed by late negative phase
A0A1S3N9Q2	LOC106577997	Module_3	4	T4; T6; T24; T48	-0.8513	0.8513	0.00484	0.6182	Transient induction followed by late negative phase
A0A1S3L2A5	LOC106563679	Module_3	3	T1; T2; T12	0.8542	0.8542	0.001721	0.6149	Transient induction followed by late negative phase
A0A1S3KZK7	LOC106563257	Module_3	5	T1; T2; T4; T24; T48	1.4793	1.4793	1.18e-6	0.612	Transient induction followed by late negative phase
A0A1S3SDM1	haus3	Module_3	3	T1; T2; T24	1.0596	1.0596	0.003042	0.6018	Transient induction followed by late negative phase
A0A1S3NDU7	mrpl38	Module_3	6	T1; T2; T4; T12; T24; T48	1.0667	1.0667	8.717e-4	0.5969	Transient induction followed by late negative phase
A0A1S3M1E1	LOC106569837	Module_3	7	T1; T2; T4; T6; T12; T24; T48	1.3127	1.3127	8.765e-6	0.5965	Transient induction followed by late negative phase
A0A1S3NV07	aldh3a2	Module_3	4	T4; T6; T12; T24	-0.6436	0.6436	0.01195	0.5954	Transient induction followed by late negative phase
A0A1S3QT96	LOC106596517	Module_3	4	T2; T4; T12; T24	0.8265	0.8265	0.001307	0.5895	Transient induction followed by late negative phase
A0A1S3NS05	LOC106581046	Module_3	2	T1; T2	0.6259	0.6259	1.172e-5	0.5398	Transient induction followed by late negative phase
A0A1S3RGW8	LOC106602974	Module_3	4	T1; T2; T12; T48	0.6843	0.6843	0.003803	0.5377	Transient induction followed by late negative phase
A0A1S3PDD4	LOC106584647	Module_3	7	T1; T2; T4; T6; T12; T24; T48	1.2042	1.2042	1.604e-8	0.5296	Transient induction followed by late negative phase
A0A1S3NI32	LOC106579492	Module_3	3	T1; T2; T24	0.9394	0.9394	0.003048	0.5243	Transient induction followed by late negative phase
B5XA49	QCR9	Module_3	2	T2; T12	0.6317	0.6317	3.97e-4	0.5238	Transient induction followed by late negative phase
B5X4G2	SGTA	Module_3	2	T12; T24	-0.8166	0.8166	0.009939	0.5229	Transient induction followed by late negative phase
B5X835	TIMP3	Module_3	5	T1; T2; T6; T12; T24	1.8725	1.8725	5.612e-11	0.5009	Transient induction followed by late negative phase
B5XCR0	U334	Module_3	5	T1; T2; T4; T12; T24	1.0691	1.0691	0.001271	0.4774	Transient induction followed by late negative phase
A0A1S3NKB3	LOC106579947	Module_3	2	T2; T12	0.8919	0.8919	0.001116	0.4395	Transient induction followed by late negative phase
B5X6U0	RB22A	Module_3	5	T1; T2; T4; T12; T24	1.3586	1.3586	0.005561	0.4281	Transient induction followed by late negative phase
B5DGS1	h1f0	Module_3	2	T4; T6	-1.4535	1.4535	8.823e-9	0.3889	Transient induction followed by late negative phase
A0A1S3LCS3	LOC106565731	Module_3	4	T1; T4; T6; T12	-0.9022	0.9022	0.00829	0.3863	Transient induction followed by late negative phase
A0A1S3KSD0	LOC106561784	Module_3	2	T6; T12	-0.7041	0.7041	2.777e-4	0.3724	Transient induction followed by late negative phase
A0A1S3Q809	LOC106590085	Module_3	7	T1; T2; T4; T6; T12; T24; T48	2.3059	2.3059	2.97e-8	0.3485	Transient induction followed by late negative phase
B5XF86	CYT	Module_3	4	T1; T2; T12; T24	1.074	1.074	1.841e-7	0.3426	Transient induction followed by late negative phase
A0A1S3RK50	tex14	Module_3	3	T1; T2; T48	1.06	1.06	8.299e-4	0.3294	Transient induction followed by late negative phase
A0A1S3RWP6	LOC106605483	Module_3	2	T2; T12	0.7032	0.7032	0.005025	0.3278	Transient induction followed by late negative phase
A0A1S3PB01	LOC106584281	Module_3	2	T4; T12	0.7449	0.7449	0.01849	0.2991	Transient induction followed by late negative phase
A0A1S3PS70	LOC106587095	Module_3	3	T2; T12; T24	0.7963	0.7963	0.001004	0.2916	Transient induction followed by late negative phase
B5XFA1	RL5	Module_3	2	T1; T12	-0.5964	0.5964	4.65e-5	0.1962	Transient induction followed by late negative phase
C0H7I4	MGST3	Module_3	2	T2; T12	1.0769	1.0769	0.01408	0.1631	Transient induction followed by late negative phase
B5X5K6	TIM8A	Module_3	7	T1; T2; T4; T6; T12; T24; T48	1.5454	1.5454	0.001224	0.0576	Transient induction followed by late negative phase
A0A1S3L7S7	acyp2	Module_4	5	T1; T2; T4; T6; T12	-1.0364	1.0364	0.00162	0.9941	Sustained repression with late rebound
B5XDY6	ST1S3	Module_4	6	T1; T2; T4; T6; T12; T24	-1.4467	1.4467	4.767e-9	0.9907	Sustained repression with late rebound
B5DGF9	sparc	Module_4	5	T1; T2; T4; T6; T12	-1.5928	1.5928	2.018e-6	0.9892	Sustained repression with late rebound
A0A1S3L706	rrbp1	Module_4	2	T1; T6	-0.6646	0.6646	2.233e-7	0.9891	Sustained repression with late rebound
A0A1S3T348	LOC106613377	Module_4	5	T1; T2; T4; T6; T12	-1.273	1.273	4.089e-12	0.989	Sustained repression with late rebound
A0A1S3MJA4	LOC106573119	Module_4	5	T1; T2; T4; T6; T12	-1.819	1.819	1.452e-11	0.9889	Sustained repression with late rebound
A0A1S3PN26	LOC106586391	Module_4	4	T1; T2; T4; T6	-0.7951	0.7951	9.205e-8	0.9875	Sustained repression with late rebound
A0A1S3KN19	LOC106561003	Module_4	5	T1; T2; T4; T6; T12	-1.779	1.779	4.765e-13	0.98740000000000006	Sustained repression with late rebound
A0A1S3QFR4	LOC106592067	Module_4	5	T1; T2; T4; T6; T12	-0.9736	0.9736	4.259e-11	0.98740000000000006	Sustained repression with late rebound
B5X1W1	H1B	Module_4	4	T1; T2; T4; T6	-0.8037	0.8037	1.816e-8	0.9866	Sustained repression with late rebound
A0A1S3M4B4	map7d1	Module_4	2	T1; T4	-0.7278	0.7278	8.009e-7	0.9862	Sustained repression with late rebound
A0A1S3L9E6	LOC106565228	Module_4	5	T1; T2; T4; T6; T12	-1.5219	1.5219	3.161e-15	0.9847	Sustained repression with late rebound
C0HAV9	FKB10	Module_4	5	T1; T2; T4; T6; T12	-1.0951	1.0951	1.089e-12	0.9846	Sustained repression with late rebound
B9ELG2	CNN1	Module_4	5	T1; T2; T4; T6; T12	-1.3464	1.3464	2.609e-12	0.9835	Sustained repression with late rebound
A0A1S3Q6G0	LOC106589748	Module_4	5	T1; T2; T4; T6; T12	-0.8388	0.8388	1.391e-10	0.9828	Sustained repression with late rebound
A0A1S3S8N2	LOC106607831	Module_4	5	T1; T2; T4; T6; T12	-1.1364	1.1364	4.691e-6	0.9825	Sustained repression with late rebound
B5X3L8	PGS2	Module_4	5	T1; T2; T4; T6; T12	-1.2926	1.2926	2.26e-8	0.9824	Sustained repression with late rebound
A0A1S3KRW1	LOC106561737	Module_4	5	T1; T2; T4; T6; T12	-1.1174	1.1174	1.218e-10	0.9814	Sustained repression with late rebound
A0A1S3Q065	LOC106588419	Module_4	2	T1; T4	-0.6963	0.6963	2.113e-9	0.9812	Sustained repression with late rebound
A0A1S3T4P9	LOC106613620	Module_4	5	T1; T2; T4; T6; T12	-1.4152	1.4152	1.655e-9	0.9806	Sustained repression with late rebound
C0H9N6	PLOD3	Module_4	2	T1; T12	-0.7282	0.7282	2.212e-10	0.9803	Sustained repression with late rebound
A0A1S3LD62	p3h1	Module_4	2	T1; T6	-0.6738	0.6738	1.241e-9	0.9803	Sustained repression with late rebound
A0A1S3M1G1	eppk1	Module_4	5	T1; T2; T4; T6; T12	-1.1012	1.1012	2.838e-15	0.9796	Sustained repression with late rebound
A0A1S3S9S3	akap12	Module_4	6	T1; T2; T4; T6; T12; T48	-3.3023	3.3023	1.005e-10	0.9792	Sustained repression with late rebound
A0A1S3QMI0	LOC106594338	Module_4	5	T1; T2; T4; T6; T12	-1.2798	1.2798	3.678e-11	0.979	Sustained repression with late rebound
A0A1S3KUJ3	cgnl1	Module_4	2	T1; T4	-0.6205	0.6205	2.561e-6	0.9785	Sustained repression with late rebound
A0A1S3L5X5	LOC106564681	Module_4	2	T1; T4	-0.7156	0.7156	3.678e-11	0.978	Sustained repression with late rebound
C0HAV1	CATA	Module_4	4	T1; T4; T6; T12	-0.9158	0.9158	4.409e-6	0.9768	Sustained repression with late rebound
A0A1S3L9D5	LOC106565224	Module_4	5	T1; T2; T4; T6; T12	-1.8229	1.8229	3.161e-15	0.9756	Sustained repression with late rebound
A0A1S3RKA7	LOC106603483	Module_4	4	T1; T2; T4; T6	-0.7078	0.7078	0.001533	0.9751	Sustained repression with late rebound
A0A1S3PD14	LOC106584496	Module_4	5	T1; T2; T4; T6; T12	-1.1876	1.1876	1.372e-10	0.9742	Sustained repression with late rebound
A0A1S3PL20	sdpr	Module_4	5	T1; T2; T4; T6; T12	-1.5374	1.5374	2.66e-12	0.9721	Sustained repression with late rebound
A0A1S3LJK6	LOC106566970	Module_4	3	T1; T4; T12	-0.9617	0.9617	0.01725	0.9718	Sustained repression with late rebound
A0A1S3Q325	p4ha1	Module_4	4	T1; T4; T6; T12	-0.8151	0.8151	2.23e-9	0.9709	Sustained repression with late rebound
A0A1S3SA53	LOC106608059	Module_4	5	T1; T2; T4; T6; T12	-1.0191	1.0191	9.447e-12	0.9707	Sustained repression with late rebound
A0A1S3PM68	LOC106586229	Module_4	5	T1; T2; T4; T6; T12	-2.1817	2.1817	1.074e-10	0.9707	Sustained repression with late rebound
A0A1S3QHD5	LOC106592622	Module_4	6	T1; T2; T4; T6; T12; T24	-1.9972	1.9972	1.749e-9	0.9704	Sustained repression with late rebound
A0A1S3LTY0	lman1	Module_4	2	T1; T4	-0.7207	0.7207	6.103e-6	0.9688	Sustained repression with late rebound
A0A1S3L0B7	pkp3	Module_4	4	T1; T4; T6; T12	-0.7587	0.7587	3.887e-12	0.9679	Sustained repression with late rebound
A0A1S3P3M7	LOC106583015	Module_4	4	T1; T4; T6; T12	-0.8954	0.8954	3.339e-5	0.9675	Sustained repression with late rebound
A0A1S3QL04	LOC106593883	Module_4	5	T1; T2; T4; T6; T12	-1.0096	1.0096	1.109e-10	0.9674	Sustained repression with late rebound
A0A1S3S669	LOC106607427	Module_4	2	T1; T4	-0.6656	0.6656	8.735e-6	0.9667	Sustained repression with late rebound
Q68S98	LOC100136446	Module_4	5	T1; T2; T4; T6; T12	-2.1466	2.1466	2.21e-10	0.9656	Sustained repression with late rebound
A0A1S3L0M2	LOC106563388	Module_4	5	T1; T2; T4; T6; T12	-1.2421	1.2421	1.391e-10	0.9654	Sustained repression with late rebound
A0A1S3NA50	LOC106577998	Module_4	5	T1; T2; T4; T6; T12	-0.9401	0.9401	1.866e-5	0.9651	Sustained repression with late rebound
A0A1S3Q438	myof	Module_4	2	T1; T4	-0.7432	0.7432	1.286e-11	0.9642	Sustained repression with late rebound
A0A1S3LEW2	LOC106566161	Module_4	2	T1; T4	-0.7074	0.7074	7.843e-8	0.9631	Sustained repression with late rebound
C0HBH7	FKB10	Module_4	5	T1; T2; T4; T6; T12	-1.3699	1.3699	4.972e-13	0.9627	Sustained repression with late rebound
A0A1S3MMM8	LOC106573712	Module_4	5	T1; T2; T4; T6; T12	-1.4729	1.4729	3.701e-11	0.9621	Sustained repression with late rebound
A0A1S3KSH7	LOC106561796	Module_4	5	T1; T2; T4; T6; T12	-0.7493	0.7493	4.431e-8	0.9598	Sustained repression with late rebound
A0A1S3N4A6	LOC100380625	Module_4	3	T1; T2; T12	-0.7896	0.7896	1.579e-9	0.9597	Sustained repression with late rebound
Q8QG64	rbx1	Module_4	4	T1; T4; T6; T12	-1.1339	1.1339	1.255e-4	0.9597	Sustained repression with late rebound
A0A1S3MYV1	LOC106575772	Module_4	2	T24; T48	1.1047	1.1047	0.01273	0.9595	Sustained repression with late rebound
A0A1S3RZE6	LOC106606044	Module_4	3	T1; T2; T4	-0.6775	0.6775	1.604e-4	0.959	Sustained repression with late rebound
A0A1S3LFL0	LOC106566338	Module_4	4	T1; T4; T6; T12	-0.9165	0.9165	8.35e-6	0.9589	Sustained repression with late rebound
A0A1S3SQ69	LOC106611132	Module_4	2	T24; T48	1.3744	1.3744	0.006383	0.9583	Sustained repression with late rebound
A0A1S3SFG0	LOC106609130	Module_4	5	T1; T2; T4; T6; T12	-1.037	1.037	1.957e-9	0.958	Sustained repression with late rebound
A0A1S3S6G4	LOC100286406	Module_4	5	T1; T2; T4; T6; T12	-1.2775	1.2775	1.437e-5	0.9577	Sustained repression with late rebound
A0A1S3M6M8	LOC106570879	Module_4	5	T1; T2; T4; T6; T12	-2.8618	2.8618	4.352e-15	0.9569	Sustained repression with late rebound
A0A1S3RTF2	LOC106604933	Module_4	5	T1; T2; T4; T6; T12	-1.0274	1.0274	6.913e-10	0.9565	Sustained repression with late rebound
A0A1S3SH82	LOC106609416	Module_4	5	T1; T2; T4; T6; T12	-1.2402	1.2402	2.609e-12	0.9557	Sustained repression with late rebound
A0A1S3R8F9	LOC106600852	Module_4	5	T1; T2; T4; T6; T12	-1.4222	1.4222	1.771e-8	0.9555	Sustained repression with late rebound
C0HBI3	SEPT7	Module_4	5	T1; T2; T4; T6; T12	-1.0404	1.0404	8.265e-13	0.9551	Sustained repression with late rebound
A0A1S3RRH9	LOC106604595	Module_4	4	T1; T4; T6; T12	-0.6935	0.6935	6.155e-6	0.955	Sustained repression with late rebound
B5X7U2	FEL	Module_4	6	T1; T2; T4; T6; T12; T24	-1.4196	1.4196	1.58e-11	0.9549	Sustained repression with late rebound
B5DGA2	fkbp1b	Module_4	5	T1; T2; T4; T6; T12	-1.2988	1.2988	3.614e-10	0.9539	Sustained repression with late rebound
A0A1S3P0V6	col6a2	Module_4	5	T1; T2; T4; T6; T12	-1.6154	1.6154	1.035e-9	0.9536	Sustained repression with late rebound
A0A1S3LQZ1	LOC106567917	Module_4	6	T1; T2; T4; T6; T12; T24	-1.5991	1.5991	1.607e-6	0.9533	Sustained repression with late rebound
B5X3M0	BCCIP	Module_4	2	T1; T2	-0.7666	0.7666	7.186e-8	0.9516	Sustained repression with late rebound
B5X1F9	TGM2	Module_4	5	T1; T2; T4; T6; T12	-1.0425	1.0425	3.906e-10	0.9514	Sustained repression with late rebound
B5X4M1	C1QT5	Module_4	5	T1; T2; T4; T6; T12	-2.2346	2.2346	6.611e-7	0.9514	Sustained repression with late rebound
A0A1S3KXI2	gstt2b	Module_4	4	T1; T4; T6; T12	-1.0871	1.0871	1.919e-10	0.9503	Sustained repression with late rebound
A0A1S3R8I5	LOC106601199	Module_4	3	T1; T2; T4	-0.6963	0.6963	1.165e-9	0.9487	Sustained repression with late rebound
A0A1S3LGI4	LOC106566433	Module_4	2	T24; T48	0.964	0.964	0.02316	0.9478	Sustained repression with late rebound
A0A1S3NFH3	ptrf	Module_4	4	T1; T4; T6; T12	-0.8389	0.8389	2.859e-5	0.9476	Sustained repression with late rebound
A0A1S3M1A5	nelfe	Module_4	4	T1; T2; T4; T12	-1.1323	1.1323	2.428e-4	0.9465	Sustained repression with late rebound
A0A1S3M5B8	LOC106570401	Module_4	5	T1; T2; T4; T6; T12	-0.9571	0.9571	2.31e-6	0.9456	Sustained repression with late rebound
A0A1S3SWD4	LOC106612212	Module_4	5	T1; T2; T4; T6; T12	-1.4075	1.4075	2.585e-9	0.9454	Sustained repression with late rebound
A0A1S3NKK9	LOC106579920	Module_4	5	T1; T2; T4; T6; T12	-1.3937	1.3937	2.001e-6	0.9453	Sustained repression with late rebound
A0A1S3R9A4	LOC106601011	Module_4	5	T1; T2; T4; T6; T12	-1.0379	1.0379	1.539e-6	0.9447	Sustained repression with late rebound
A0A1S3R3P2	sugt1	Module_4	2	T1; T2	-0.8677	0.8677	4.767e-9	0.9443	Sustained repression with late rebound
A0A1S3NVS2	LOC106581666	Module_4	5	T1; T2; T4; T6; T12	-1.0948	1.0948	4.765e-13	0.9439	Sustained repression with late rebound
A0A1S3MKG2	LOC106573299	Module_4	5	T1; T2; T4; T6; T12	-0.9252	0.9252	8.951e-5	0.9439	Sustained repression with late rebound
A0A1S3RP58	LOC106603838	Module_4	4	T1; T4; T6; T12	-0.9616	0.9616	2.609e-12	0.9427	Sustained repression with late rebound
A0A1S3R7G7	LOC106600998	Module_4	5	T1; T2; T4; T6; T12	-1.0007	1.0007	2.89e-7	0.9417	Sustained repression with late rebound
A0A1S3MC75	LOC106571703	Module_4	5	T1; T2; T4; T6; T12	-0.8731	0.8731	1.53e-9	0.94	Sustained repression with late rebound
B5DG76	HN1	Module_4	5	T1; T2; T4; T6; T12	-1.2293	1.2293	1.506e-6	0.94	Sustained repression with late rebound
A0A1S3SDI9	LOC106608788	Module_4	3	T1; T4; T12	-0.719	0.719	1.91e-10	0.9393	Sustained repression with late rebound
A0A1S3SN63	pxdn	Module_4	3	T1; T4; T6	-1.258	1.258	9.737e-7	0.9391	Sustained repression with late rebound
A0A1S3S196	LOC106606490	Module_4	2	T1; T4	-0.8217	0.8217	1.712e-6	0.9383	Sustained repression with late rebound
A0A1S3R727	LOC106600918	Module_4	5	T1; T2; T4; T6; T12	-1.0169	1.0169	2.565e-7	0.938	Sustained repression with late rebound
A0A1S3MS25	LOC106574568	Module_4	5	T1; T2; T4; T6; T12	-1.1321	1.1321	7.256e-7	0.9366	Sustained repression with late rebound
A0A1S3MUX3	LOC106575202	Module_4	5	T1; T2; T4; T6; T12	-2.0363	2.0363	5.324e-7	0.9363	Sustained repression with late rebound
A0A1S3L362	smad9	Module_4	4	T1; T2; T6; T12	-0.8356	0.8356	7.897e-5	0.9352	Sustained repression with late rebound
A0A1S3SM10	LOC106610502	Module_4	5	T1; T2; T4; T6; T12	-1.7429	1.7429	2.745e-9	0.935	Sustained repression with late rebound
A0A1S3MEJ7	plod1	Module_4	5	T1; T2; T4; T6; T12	-0.8706	0.8706	4.383e-8	0.9335	Sustained repression with late rebound
A0A1S3N8K8	LOC106577641	Module_4	5	T1; T2; T4; T6; T12	-1.4375	1.4375	1.93e-6	0.9333	Sustained repression with late rebound
A0A1S3R3S4	LOC106600218	Module_4	5	T1; T2; T4; T6; T12	-0.9583	0.9583	1.877e-9	0.9332	Sustained repression with late rebound
A0A1S3RKG0	LOC106603510	Module_4	2	T1; T2	-0.6378	0.6378	9.301e-5	0.9332	Sustained repression with late rebound
A0A1S3SSG8	LOC106611523	Module_4	2	T1; T2	-0.6811	0.6811	3.123e-6	0.9325	Sustained repression with late rebound
A0A1S3RBM8	LOC106601861	Module_4	5	T1; T2; T4; T6; T12	-0.8057	0.8057	6.289e-4	0.9321	Sustained repression with late rebound
B5X207	CALR	Module_4	2	T24; T48	0.877	0.877	0.001147	0.9321	Sustained repression with late rebound
A0A1S3L330	LOC106563910	Module_4	3	T1; T2; T4	-0.8015	0.8015	2.291e-6	0.932	Sustained repression with late rebound
A0A1S3R5X8	rcn3	Module_4	4	T1; T4; T6; T12	-0.9977	0.9977	4.363e-10	0.9302	Sustained repression with late rebound
A0A1S3KTG6	LOC106561856	Module_4	5	T1; T2; T4; T6; T12	-1.5455	1.5455	7.129e-12	0.9289	Sustained repression with late rebound
A0A1S3ML74	LOC106573449	Module_4	3	T1; T2; T4	-1.7422	1.7422	0.001972	0.9285	Sustained repression with late rebound
A0A1S3S415	LOC106606975	Module_4	5	T1; T2; T4; T6; T12	-1.1559	1.1559	5.115e-7	0.9284	Sustained repression with late rebound
A0A1S3MH24	LOC106572586	Module_4	3	T1; T2; T4	-0.8661	0.8661	1.756e-7	0.9283	Sustained repression with late rebound
A0A1S3P0Z6	LOC106582605	Module_4	4	T1; T2; T6; T12	-0.904	0.904	6.341e-4	0.9266	Sustained repression with late rebound
A0A1S3KNX4	LOC106561013	Module_4	2	T1; T2	-0.6183	0.6183	1.567e-9	0.92490000000000006	Sustained repression with late rebound
A0A1S3NTG6	LOC106581278	Module_4	5	T1; T2; T4; T6; T12	-1.2342	1.2342	2.418e-12	0.9242	Sustained repression with late rebound
B5X186	calua	Module_4	5	T1; T2; T4; T6; T12	-1.1793	1.1793	2.733e-7	0.9217	Sustained repression with late rebound
A0A1S3RKV7	LOC106603561	Module_4	7	T1; T2; T4; T6; T12; T24; T48	-1.4171	1.4171	1.632e-9	0.92	Sustained repression with late rebound
A0A1S3SQZ9	LOC106611266	Module_4	4	T1; T4; T6; T12	-0.8487	0.8487	7.181e-5	0.9199	Sustained repression with late rebound
Q6R758	fabp3	Module_4	3	T1; T24; T48	1.2345	1.2345	1.741e-6	0.9195	Sustained repression with late rebound
A0A1S3N0X4	LOC106576454	Module_4	5	T1; T2; T4; T6; T12	-1.6914	1.6914	5.024e-8	0.919	Sustained repression with late rebound
A0A1S3SHZ3	LOC106609550	Module_4	5	T1; T2; T4; T6; T12	-1.4057	1.4057	1.718e-7	0.918	Sustained repression with late rebound
B5X5Y3	T2AG	Module_4	3	T1; T2; T4	-0.7021	0.7021	0.002103	0.917	Sustained repression with late rebound
A0A1S3QV60	LOC106597294	Module_4	5	T1; T2; T4; T6; T12	-1.1519	1.1519	4.148e-12	0.9163	Sustained repression with late rebound
A0A1S3MJN4	LOC106573117	Module_4	5	T1; T2; T4; T6; T12	-1.3113	1.3113	1.723e-7	0.9147	Sustained repression with late rebound
A0A1S3RAT6	LOC106601282	Module_4	4	T1; T2; T6; T24	-0.878	0.878	0.002408	0.9134	Sustained repression with late rebound
A0A1S3RXJ6	LOC106605457	Module_4	2	T1; T2	-0.8099	0.8099	1.219e-6	0.9129	Sustained repression with late rebound
B5X1F8	FBLI1	Module_4	4	T1; T2; T4; T12	-1.4334	1.4334	8.103e-11	0.9125	Sustained repression with late rebound
A0A1S3Q1Z3	col1a2	Module_4	5	T1; T2; T4; T6; T12	-1.1203	1.1203	1.941e-8	0.9114	Sustained repression with late rebound
B5X3N0	FBLN1	Module_4	5	T1; T2; T4; T6; T12	-1.9138	1.9138	1.75e-4	0.9114	Sustained repression with late rebound
A0A1S3QF01	LOC106591834	Module_4	5	T1; T2; T4; T6; T12	-1.4368	1.4368	1.769e-11	0.9104	Sustained repression with late rebound
A0A1S3KSI4	LOC106561860	Module_4	5	T1; T2; T4; T6; T12	-1.5678	1.5678	5.36e-7	0.9103	Sustained repression with late rebound
Q801J8	LOC100136432	Module_4	5	T1; T2; T4; T6; T12	-1.8688	1.8688	1.847e-6	0.9084	Sustained repression with late rebound
A0A1S3L2J7	LOC106563802	Module_4	3	T2; T24; T48	1.0079	1.0079	0.008606	0.9083	Sustained repression with late rebound
A0A1S3SVR4	LOC106612102	Module_4	5	T1; T2; T4; T6; T12	-1.3596	1.3596	1.775e-5	0.9082	Sustained repression with late rebound
A0A1S3S5A4	LOC106607264	Module_4	4	T1; T4; T6; T12	-1.514	1.514	3.278e-6	0.9075	Sustained repression with late rebound
A0A1S3RHY7	LOC106602915	Module_4	4	T1; T2; T6; T12	-0.7539	0.7539	5.402e-6	0.9065	Sustained repression with late rebound
A0A1S3NUU3	LOC106581572	Module_4	2	T1; T2	-0.8345	0.8345	6.758e-4	0.9057	Sustained repression with late rebound
A0A1S3SR36	LOC106611283	Module_4	5	T1; T2; T4; T6; T12	-1.7805	1.7805	5.057e-10	0.9055	Sustained repression with late rebound
B5X3F7	TYPH	Module_4	2	T1; T2	-0.7107	0.7107	7.976e-6	0.9039	Sustained repression with late rebound
A0A1S3LER8	LOC106565886	Module_4	2	T1; T4	-0.7819	0.7819	3.366e-7	0.9035	Sustained repression with late rebound
B5X886	RBSK	Module_4	3	T1; T2; T12	-0.9141	0.9141	1.167e-4	0.9025	Sustained repression with late rebound
A0A1S3LIF9	LOC106566814	Module_4	5	T1; T2; T4; T6; T12	-1.9793	1.9793	1.351e-5	0.9018	Sustained repression with late rebound
A0A1S3LJ96	mcp	Module_4	4	T1; T2; T4; T6	-1.1572	1.1572	2.699e-7	0.9013	Sustained repression with late rebound
A0A1S3Q0M6	clasp2	Module_4	2	T1; T4	-0.9175	0.9175	1.32e-8	0.9004	Sustained repression with late rebound
C0H938	UBE2H	Module_4	5	T1; T2; T4; T6; T12	-1.5129	1.5129	2.888e-5	0.9004	Sustained repression with late rebound
A0A1S3P5P5	LOC106583349	Module_4	3	T2; T24; T48	1.0777	1.0777	0.001751	0.9003	Sustained repression with late rebound
B5XEV4	DUS23	Module_4	2	T24; T48	1.035	1.035	1.138e-4	0.8998	Sustained repression with late rebound
A0A1S3MJ36	LOC106573078	Module_4	5	T1; T2; T4; T6; T12	-1.2804	1.2804	8.736e-7	0.8994	Sustained repression with late rebound
Q9DE53	LMP7	Module_4	2	T4; T6	-0.6128	0.6128	0.003525	0.8981	Sustained repression with late rebound
A0A1S3T1G8	LOC106613072	Module_4	6	T1; T2; T4; T6; T12; T24	-1.8634	1.8634	3.122e-9	0.8979	Sustained repression with late rebound
A0A1S3KIG1	LOC106560290	Module_4	2	T1; T12	-0.7304	0.7304	0.001583	0.897	Sustained repression with late rebound
A0A1S3QG66	LOC106592181	Module_4	5	T1; T2; T4; T6; T12	-1.4129	1.4129	1.219e-6	0.8961	Sustained repression with late rebound
B5X3F5	HBS1L	Module_4	2	T24; T48	0.7018	0.7018	0.004083	0.896	Sustained repression with late rebound
A0A1S3Q6S5	LOC100194728	Module_4	7	T1; T2; T4; T6; T12; T24; T48	2.0878	2.0878	1.542e-6	0.8935	Sustained repression with late rebound
A0A1S3SGG6	LOC106609299	Module_4	4	T1; T2; T4; T12	-1.1419	1.1419	1.13e-4	0.893	Sustained repression with late rebound
B5X977	GNA1	Module_4	2	T1; T2	-0.82	0.82	0.002613	0.8926	Sustained repression with late rebound
A0A1S3RLP6	LOC106603483	Module_4	3	T1; T2; T4	-0.6825	0.6825	8.008e-9	0.8923	Sustained repression with late rebound
A0A1S3NPH2	LOC106580584	Module_4	4	T1; T4; T6; T12	-1.054	1.054	0.00209	0.889	Sustained repression with late rebound
B5X331	PDLI1	Module_4	5	T1; T2; T4; T6; T12	-1.392	1.392	8.323e-13	0.887	Sustained repression with late rebound
B5XE87	SC61B	Module_4	3	T1; T2; T6	-0.9982	0.9982	3.226e-9	0.887	Sustained repression with late rebound
A0A1S3L3W3	LOC106563847	Module_4	5	T1; T2; T4; T6; T12	-2.3924	2.3924	4.75e-6	0.8868	Sustained repression with late rebound
B5X3U8	LAP2	Module_4	4	T1; T2; T6; T12	-0.9728	0.9728	1.073e-7	0.8863	Sustained repression with late rebound
A0A1S3R1U1	LOC106599131	Module_4	4	T1; T4; T6; T12	-1.2261	1.2261	1.507e-4	0.886	Sustained repression with late rebound
A0A1S3KXA0	neo1	Module_4	3	T1; T2; T6	-1.3681	1.3681	4.648e-4	0.8854	Sustained repression with late rebound
A0A1S3QM65	LOC106593628	Module_4	4	T1; T2; T4; T6	-1.2913	1.2913	2.009e-6	0.8851	Sustained repression with late rebound
A0A1S3RP56	LOC106604157	Module_4	5	T1; T2; T4; T6; T12	-1.498	1.498	3.274e-13	0.8832	Sustained repression with late rebound
A0A1S3PYE2	LOC106588354	Module_4	5	T1; T2; T4; T6; T12	-1.1084	1.1084	3.345e-6	0.8828	Sustained repression with late rebound
A0A1S3Q9C9	LOC106590036	Module_4	2	T24; T48	0.9002	0.9002	0.01165	0.8825	Sustained repression with late rebound
A0A1S3RRI6	ikbkap	Module_4	2	T4; T48	1.3509	1.3509	0.01307	0.8822	Sustained repression with late rebound
B9EQ28	CLCB	Module_4	2	T1; T2	-0.9608	0.9608	0.001904	0.8817	Sustained repression with late rebound
A0A1S3P0Q0	LOC106582526	Module_4	3	T1; T2; T4	-0.9712	0.9712	7.153e-12	0.8816	Sustained repression with late rebound
B5X953	STMN1	Module_4	3	T1; T2; T12	-0.8572	0.8572	8.313e-7	0.8813	Sustained repression with late rebound
A0A1S3PW66	LOC106587813	Module_4	5	T1; T2; T4; T6; T12	-1.1504	1.1504	4.529e-14	0.8797	Sustained repression with late rebound
A0A1S3PWD8	LOC106587883	Module_4	2	T1; T2	-0.9589	0.9589	1.26e-5	0.8795	Sustained repression with late rebound
A0A1S3PCS9	LOC106584524	Module_4	4	T1; T2; T6; T12	-0.8015	0.8015	7.263e-5	0.8795	Sustained repression with late rebound
A0A1S3Q775	LOC106589909	Module_4	2	T24; T48	0.8581	0.8581	0.0231	0.8788	Sustained repression with late rebound
A0A1S3NEK6	LOC106578992	Module_4	3	T4; T6; T12	-0.6308	0.6308	2.506e-7	0.8779	Sustained repression with late rebound
A0A1S3S1P0	LOC106606483	Module_4	5	T1; T2; T4; T6; T12	-1.2675	1.2675	1.915e-4	0.8757	Sustained repression with late rebound
B5XGC7	MIF	Module_4	3	T1; T2; T6	-0.9435	0.9435	9.777e-4	0.8751	Sustained repression with late rebound
A0A1S3M5V7	LOC106570622	Module_4	5	T1; T2; T4; T6; T12	-1.6341	1.6341	7.787e-7	0.8743	Sustained repression with late rebound
A0A1S3R7P9	LOC106600909	Module_4	5	T1; T2; T4; T6; T12	-0.7875	0.7875	0.001122	0.8722	Sustained repression with late rebound
A0A1S3ST21	LOC106611620	Module_4	2	T6; T24	0.7264	0.7264	0.02278	0.871	Sustained repression with late rebound
A0A1S3P8P3	thoc6	Module_4	3	T1; T2; T4	-1.1317	1.1317	0.004809	0.8705	Sustained repression with late rebound
B5X3H9	MLKL	Module_4	2	T1; T12	-0.6854	0.6854	1.356e-4	0.8695	Sustained repression with late rebound
A0A1S3MTR3	LOC106574945	Module_4	2	T1; T2	-0.9883	0.9883	3.789e-5	0.8694	Sustained repression with late rebound
A0A1S3NKF7	LOC106579878	Module_4	3	T1; T2; T4	-0.9665	0.9665	0.001952	0.8675	Sustained repression with late rebound
B9ELJ4	CD166	Module_4	2	T4; T6	-0.6323	0.6323	5.694e-4	0.8673	Sustained repression with late rebound
A0A1S3SN45	LOC106610753	Module_4	3	T1; T2; T4	-1.2044	1.2044	1.419e-5	0.866	Sustained repression with late rebound
A0A1S3MJE1	cav2	Module_4	6	T1; T2; T4; T6; T12; T48	-1.3529	1.3529	3.402e-5	0.8656	Sustained repression with late rebound
A0A1S3NCI9	LOC106578543	Module_4	5	T1; T2; T4; T6; T12	-1.5438	1.5438	2.21e-9	0.8652	Sustained repression with late rebound
A0A1S3PVC9	LOC106587610	Module_4	2	T1; T4	-0.9337	0.9337	3.872e-4	0.8643	Sustained repression with late rebound
A0A1S3MMQ7	gnao1	Module_4	2	T1; T4	-0.7819	0.7819	6.952e-4	0.8636	Sustained repression with late rebound
A0A1S3SBS3	LOC106608403	Module_4	4	T1; T2; T4; T12	-0.7746	0.7746	3.074e-5	0.8627	Sustained repression with late rebound
A9UK00	MKK6	Module_4	2	T24; T48	0.7797	0.7797	0.03111	0.8618	Sustained repression with late rebound
A0A1S3SDT0	LOC106608848	Module_4	5	T1; T2; T4; T6; T12	-1.0966	1.0966	6.507e-8	0.8614	Sustained repression with late rebound
A0A1S3SDF1	LOC106608771	Module_4	6	T1; T2; T4; T6; T12; T48	-1.6768	1.6768	1.007e-7	0.8592	Sustained repression with late rebound
A0A1S3RMR1	LOC106603917	Module_4	7	T1; T2; T4; T6; T12; T24; T48	-1.2293	1.2293	9.585e-5	0.8589	Sustained repression with late rebound
A0A1S3SVI9	LOC106612066	Module_4	2	T24; T48	1.681	1.681	1.667e-9	0.8587	Sustained repression with late rebound
A0A1S3KQF8	LOC106561475	Module_4	2	T1; T2	-0.6698	0.6698	2.814e-5	0.8575	Sustained repression with late rebound
A0A1S3L7X4	LOC106565016	Module_4	2	T1; T2	-0.7975	0.7975	1.295e-4	0.8573	Sustained repression with late rebound
A0A1S3S4Y0	LOC106607215	Module_4	4	T1; T2; T4; T6	-1.5971	1.5971	3.735e-4	0.8547	Sustained repression with late rebound
B5XD22	RL36	Module_4	5	T1; T2; T4; T6; T12	-2.4553	2.4553	8.115e-12	0.85	Sustained repression with late rebound
A0A1S3PSE3	LOC106586921	Module_4	3	T1; T24; T48	-0.8495	0.8495	0.003676	0.8491	Sustained repression with late rebound
B5X224	FUBP3	Module_4	3	T1; T2; T6	-1.5127	1.5127	1.01e-5	0.8469	Sustained repression with late rebound
B9EQ40	HABP4	Module_4	4	T1; T2; T6; T12	-1.1709	1.1709	3.576e-7	0.8463	Sustained repression with late rebound
A0A1S3NBV8	LOC106578534	Module_4	6	T1; T2; T4; T6; T12; T48	-3.1437	3.1437	1.917e-5	0.8438	Sustained repression with late rebound
A0A1S3RQ22	LOC106604382	Module_4	2	T1; T4	-0.6221	0.6221	5.109e-5	0.8423	Sustained repression with late rebound
A0A1S3KJ33	LOC106560389	Module_4	2	T1; T4	-0.8639	0.8639	1.242e-8	0.8419	Sustained repression with late rebound
A0A1S3PCK0	LOC106584527	Module_4	2	T1; T4	-0.8693	0.8693	6.494e-4	0.8408	Sustained repression with late rebound
A0A1S3SFC7	LOC106609124	Module_4	4	T1; T2; T6; T12	-2.3064	2.3064	1.81e-7	0.84	Sustained repression with late rebound
A0A1S3P3M2	glt8d1	Module_4	4	T1; T2; T4; T6	-1.0393	1.0393	4.248e-8	0.8397	Sustained repression with late rebound
B5DFZ9	glo1	Module_4	5	T1; T2; T4; T6; T12	-1.1362	1.1362	1.834e-6	0.8372	Sustained repression with late rebound
A0A1S3SEB1	LOC106608959	Module_4	3	T1; T6; T12	-0.7136	0.7136	6.502e-5	0.8372	Sustained repression with late rebound
M4V3J1	s10ag	Module_4	2	T1; T4	-0.8281	0.8281	1.013e-4	0.8371	Sustained repression with late rebound
A0A1S3P2D1	LOC106582829	Module_4	5	T1; T2; T4; T6; T12	-1.8018	1.8018	2.17e-6	0.8341	Sustained repression with late rebound
A0A1S3SRP2	LOC106611378	Module_4	5	T1; T2; T4; T6; T12	-1.4418	1.4418	1.355e-9	0.8332	Sustained repression with late rebound
B9EL90	PDCD5	Module_4	2	T1; T2	-0.6785	0.6785	5.324e-6	0.8326	Sustained repression with late rebound
C0HA79	ZDH13	Module_4	4	T1; T4; T6; T12	-1.0429	1.0429	1.635e-5	0.8321	Sustained repression with late rebound
Q78BU2	LOC106589658	Module_4	4	T4; T12; T24; T48	1.3218	1.3218	0.004657	0.8318	Sustained repression with late rebound
A0A1S3NW88	LOC106581816	Module_4	3	T1; T6; T24	-1.0056	1.0056	0.00116	0.8315	Sustained repression with late rebound
A0A1S3MM55	LOC106573600	Module_4	2	T1; T4	-2.4418	2.4418	1.509e-4	0.8294	Sustained repression with late rebound
A0A1S3R0U0	LOC106599169	Module_4	4	T1; T2; T4; T6	-2.9816	2.9816	3.5e-7	0.8274	Sustained repression with late rebound
B5DGZ0	ADT2	Module_4	3	T12; T24; T48	2.0466	2.0466	3.348e-5	0.826	Sustained repression with late rebound
A0A1S3N6L5	entpd1	Module_4	3	T4; T6; T12	-0.8114	0.8114	5.924e-6	0.8251	Sustained repression with late rebound
A0A1S3NI11	ssr1	Module_4	2	T1; T2	-0.7669	0.7669	8.799e-4	0.8243	Sustained repression with late rebound
C0H7M7	RL23	Module_4	3	T1; T2; T6	-0.7693	0.7693	1.504e-9	0.8241	Sustained repression with late rebound
A0A1S3NZC2	LOC106582300	Module_4	2	T24; T48	0.7218	0.7218	2.384e-4	0.824	Sustained repression with late rebound
A0A1S3MGA6	LOC106572444	Module_4	3	T1; T4; T6	-1.3452	1.3452	2.059e-7	0.8207	Sustained repression with late rebound
A0A1S3Q1Y3	sgce	Module_4	4	T1; T4; T6; T12	-1.1325	1.1325	1.42e-4	0.8175	Sustained repression with late rebound
A0A1S3PI49	LOC106585418	Module_4	4	T1; T4; T6; T12	-0.9635	0.9635	2.803e-7	0.8159	Sustained repression with late rebound
A0A1S3PDR4	LOC106584735	Module_4	2	T1; T4	-1.1622	1.1622	1.628e-4	0.8136	Sustained repression with late rebound
A0A1S3MIF8	LOC106572859	Module_4	2	T24; T48	1.205	1.205	0.003931	0.8132	Sustained repression with late rebound
B9EMV4	IF5A1	Module_4	2	T24; T48	1.0432	1.0432	0.0239	0.8131	Sustained repression with late rebound
B5X5B2	H2AX	Module_4	2	T24; T48	1.2178	1.2178	4.017e-4	0.8117	Sustained repression with late rebound
A0A1S3RRG7	LOC106604591	Module_4	5	T1; T2; T4; T6; T12	-2.0073	2.0073	1.744e-8	0.811	Sustained repression with late rebound
A0A1S3M4U0	LOC106570366	Module_4	3	T1; T2; T12	-0.7346	0.7346	8.115e-8	0.8081	Sustained repression with late rebound
A0A1S3KNP0	LOC106561152	Module_4	2	T4; T12	-0.6145	0.6145	8.509e-4	0.8075	Sustained repression with late rebound
A0A1S3R9B9	LOC106601341	Module_4	2	T4; T12	-0.9707	0.9707	0.01963	0.8056	Sustained repression with late rebound
A0A1S3QNE3	LOC106594715	Module_4	4	T1; T4; T6; T12	-1.1188	1.1188	1.676e-5	0.8049	Sustained repression with late rebound
M4V3K3	cof2	Module_4	2	T24; T48	0.883	0.883	0.01302	0.8043	Sustained repression with late rebound
A0A1S3PBW1	LOC106584361	Module_4	2	T1; T2	-1.2064	1.2064	1.287e-5	0.804	Sustained repression with late rebound
A0A1S3RXE3	LOC106605608	Module_4	3	T1; T2; T4	-1.0498	1.0498	0.002941	0.8033	Sustained repression with late rebound
A0A1S3KXM5	mfap1	Module_4	3	T4; T6; T12	-0.7329	0.7329	0.009557	0.8002	Sustained repression with late rebound
P84408	NA	Module_4	4	T1; T2; T4; T6	-1.8797	1.8797	8.486e-13	0.7981	Sustained repression with late rebound
A0A1S3QJS5	LOC106592796	Module_4	4	T1; T4; T6; T12	-0.8851	0.8851	1.858e-5	0.7877	Sustained repression with late rebound
A0A1S3Q369	LOC106588872	Module_4	5	T1; T2; T4; T6; T12	-0.8161	0.8161	5.417e-6	0.783	Sustained repression with late rebound
B5XET6	CD81	Module_4	3	T1; T2; T4	-1.4959	1.4959	0.001265	0.7829	Sustained repression with late rebound
A0A1S3SY95	LOC106612565	Module_4	3	T12; T24; T48	0.691	0.691	0.01927	0.779	Sustained repression with late rebound
A0A1S3KJC2	LOC106560365	Module_4	3	T1; T2; T4	-1.2421	1.2421	0.001766	0.778	Sustained repression with late rebound
A0A1S3KQI8	LOC106561484	Module_4	3	T4; T6; T12	-0.9415	0.9415	0.001745	0.7766	Sustained repression with late rebound
A0A1S3SCQ4	LOC106608612	Module_4	5	T1; T2; T4; T6; T12	-1.0384	1.0384	3.51e-5	0.7722	Sustained repression with late rebound
A0A1S3MMM9	LOC106573688	Module_4	5	T1; T2; T4; T6; T12	-1.059	1.059	5.435e-5	0.771	Sustained repression with late rebound
A0A1S3R3R0	LOC106599713	Module_4	2	T2; T12	-0.8657	0.8657	0.001294	0.771	Sustained repression with late rebound
A0A1S3PEG9	LOC106584895	Module_4	2	T1; T6	-0.7957	0.7957	3.71e-4	0.7693	Sustained repression with late rebound
A0A1S3S5F7	LOC106607292	Module_4	2	T12; T48	0.6949	0.6949	0.003289	0.7662	Sustained repression with late rebound
A0A1S3RT78	cb055	Module_4	4	T2; T4; T6; T12	-1.039	1.039	3.76e-5	0.7651	Sustained repression with late rebound
A0A1S3RE68	LOC106602125	Module_4	6	T1; T4; T6; T12; T24; T48	1.2845	1.2845	3.67e-4	0.7597	Sustained repression with late rebound
A0A1S3KUY6	LOC106562223	Module_4	3	T1; T4; T12	-1.0659	1.0659	1.208e-4	0.7548	Sustained repression with late rebound
A0A1S3LP45	LOC106567693	Module_4	4	T1; T2; T6; T12	-0.8652	0.8652	0.003592	0.7478	Sustained repression with late rebound
B5X0X7	PPA6	Module_4	2	T4; T24	0.8524	0.8524	0.009124	0.7468	Sustained repression with late rebound
A0A1S3RAC6	LOC106601547	Module_4	2	T1; T48	0.6035	0.6035	0.01083	0.7367	Sustained repression with late rebound
A0A1S3LU47	ptpn13	Module_4	2	T2; T24	0.8201	0.8201	0.03659	0.7254	Sustained repression with late rebound
A0A1S3PF00	srsf9	Module_4	2	T2; T6	-0.9061	0.9061	0.00123	0.7179	Sustained repression with late rebound
B5XA33	COMD3	Module_4	2	T12; T48	1.2514	1.2514	0.017	0.7178	Sustained repression with late rebound
A0A1S3LIH6	LOC106566777	Module_4	3	T4; T24; T48	0.9393	0.9393	0.01279	0.7166	Sustained repression with late rebound
B5X851	H2A	Module_4	2	T12; T24	0.7296	0.7296	3.682e-4	0.7111	Sustained repression with late rebound
A0A1S3LIF5	wdr46	Module_4	2	T4; T12	-0.7867	0.7867	0.00777	0.7078	Sustained repression with late rebound
A0A1S3NPL9	LOC106580633	Module_4	2	T2; T24	0.6607	0.6607	4.152e-4	0.703	Sustained repression with late rebound
A0A1S3M7L2	LOC106571081	Module_4	3	T4; T6; T12	-1.0629	1.0629	2.23e-9	0.6966	Sustained repression with late rebound
A0A1S3N4E7	acoxl	Module_4	2	T1; T4	-0.978	0.978	0.00291	0.6942	Sustained repression with late rebound
A0A1S3REU6	LOC106602305	Module_4	2	T1; T12	-0.9898	0.9898	0.03078	0.6902	Sustained repression with late rebound
A0A1S3NZJ5	LOC106582291	Module_4	6	T1; T2; T4; T6; T12; T24	-1.3524	1.3524	2.183e-5	0.6843	Sustained repression with late rebound
A0A1S3KLI2	psma4	Module_4	3	T2; T12; T24	1.3131	1.3131	0.003801	0.6833	Sustained repression with late rebound
B5DGY4	RS3	Module_4	3	T2; T4; T6	-1.039	1.039	1.827e-5	0.6829	Sustained repression with late rebound
B5X126	UBQL4	Module_4	2	T1; T24	0.906	0.906	0.008293	0.6817	Sustained repression with late rebound
A0A1S3MQ35	LOC106573983	Module_4	3	T12; T24; T48	0.7454	0.7454	0.01147	0.6807	Sustained repression with late rebound
A0A1S3KZ46	LOC106563131	Module_4	2	T4; T6	-0.9886	0.9886	0.006394	0.6754	Sustained repression with late rebound
A0A1S3N825	LOC106577776	Module_4	4	T2; T4; T6; T12	-0.9452	0.9452	1.486e-5	0.6747	Sustained repression with late rebound
B9EPX9	TM128	Module_4	2	T2; T48	1.0158	1.0158	0.02486	0.6704	Sustained repression with late rebound
A0A1S3QLK8	lrpap1	Module_4	2	T1; T4	-0.9455	0.9455	9.747e-7	0.667	Sustained repression with late rebound
A0A1S3MMC1	rbm28	Module_4	7	T1; T2; T4; T6; T12; T24; T48	-1.3806	1.3806	3.051e-10	0.6665	Sustained repression with late rebound
A0A1S3PR84	LOC106586971	Module_4	3	T1; T2; T4	-1.1639	1.1639	0.001472	0.6544	Sustained repression with late rebound
A0A1S3M9G4	LOC106571359	Module_4	3	T1; T4; T6	-1.3334	1.3334	1.181e-5	0.652	Sustained repression with late rebound
P04264	KRT1	Module_4	7	T1; T2; T4; T6; T12; T24; T48	5.2885	5.2885	3.459e-11	0.6495	Sustained repression with late rebound
A0A1S3M6X9	LOC106570902	Module_4	3	T2; T4; T6	-1.0269	1.0269	0.01259	0.6368	Sustained repression with late rebound
A0A1S3MXZ2	LOC106575899	Module_4	2	T1; T4	-0.7777	0.7777	1.012e-4	0.6337	Sustained repression with late rebound
A0A1S3KL11	LOC106560694	Module_4	3	T4; T6; T12	-0.8453	0.8453	8.442e-6	0.6298	Sustained repression with late rebound
A0A1S3REX2	LOC106602549	Module_4	2	T4; T24	0.6866	0.6866	0.01436	0.6268	Sustained repression with late rebound
A0A1S3KJA9	LOC106560442	Module_4	2	T6; T12	-1.2899	1.2899	1.817e-5	0.6265	Sustained repression with late rebound
A0A1S3KV08	LOC106562268	Module_4	4	T1; T2; T6; T12	-1.3824	1.3824	0.002706	0.6258	Sustained repression with late rebound
A0A1S3MPE9	LOC106574055	Module_4	2	T4; T24	0.8061	0.8061	7.825e-4	0.6249	Sustained repression with late rebound
A0A1S3KUZ1	LOC106562229	Module_4	2	T24; T48	1.262	1.262	0.005506	0.6241	Sustained repression with late rebound
A0A1S3RN35	LOC106603967	Module_4	2	T1; T4	-0.9328	0.9328	8.527e-6	0.6233	Sustained repression with late rebound
A0A1S3R9B0	LOC106601338	Module_4	2	T12; T48	0.7594	0.7594	0.0118	0.619	Sustained repression with late rebound
A0A1S3Q6C6	thbs2	Module_4	2	T2; T48	1.0466	1.0466	0.007659	0.6125	Sustained repression with late rebound
A0A1S3RT29	LOC106604876	Module_4	3	T2; T12; T24	0.8488	0.8488	0.01044	0.6104	Sustained repression with late rebound
A0A1S3LAA8	LOC106565381	Module_4	7	T1; T2; T4; T6; T12; T24; T48	1.1899	1.1899	7.984e-7	0.6097	Sustained repression with late rebound
P35527	KRT9	Module_4	7	T1; T2; T4; T6; T12; T24; T48	6.4388	6.4388	3.83e-9	0.6083	Sustained repression with late rebound
A0A1S3NVI9	mettl5	Module_4	4	T4; T6; T24; T48	0.7596	0.7596	0.006717	0.6046	Sustained repression with late rebound
A0A1S3NTG4	LOC106581260	Module_4	2	T4; T6	-1.1284	1.1284	1.342e-4	0.6007	Sustained repression with late rebound
Q3ZLR1	SOD1	Module_4	7	T1; T2; T4; T6; T12; T24; T48	-2.7288	2.7288	1.263e-15	0.5985	Sustained repression with late rebound
Q0KFR9	mcl-1	Module_4	3	T12; T24; T48	0.8194	0.8194	0.002062	0.5975	Sustained repression with late rebound
B5RI64	BAF	Module_4	3	T1; T24; T48	1.1012	1.1012	5.794e-4	0.5794	Sustained repression with late rebound
A0A1S3P3B7	LOC106582986	Module_4	4	T2; T4; T6; T12	-0.7972	0.7972	3.636e-7	0.5753	Sustained repression with late rebound
B9ENC7	H1	Module_4	3	T1; T4; T6	-1.846	1.846	7.796e-7	0.5753	Sustained repression with late rebound
C0H9V1	SIN1	Module_4	6	T1; T2; T4; T12; T24; T48	1.1365	1.1365	6.818e-4	0.5668	Sustained repression with late rebound
A0A1S3SN81	tssc1	Module_4	4	T1; T2; T4; T12	-1.0309	1.0309	0.001481	0.5523	Sustained repression with late rebound
A0A1S3LQ99	LOC106567694	Module_4	2	T6; T12	-0.8203	0.8203	0.007126	0.5387	Sustained repression with late rebound
B5X5J5	CDC42	Module_4	2	T4; T24	0.8823	0.8823	0.02528	0.5228	Sustained repression with late rebound
A0A1S3PKG8	LOC106585917	Module_4	3	T4; T12; T24	0.6977	0.6977	0.00686	0.5212	Sustained repression with late rebound
A0A1S3MQC6	cd99	Module_4	3	T2; T6; T12	-0.7387	0.7387	0.01119	0.5122	Sustained repression with late rebound
A0A1S3L3N7	LOC106564108	Module_4	4	T1; T2; T12; T24	1.165	1.165	0.00445	0.5082	Sustained repression with late rebound
A0A1S3N5W4	LOC106577279	Module_4	2	T2; T4	0.7372	0.7372	0.02675	0.4985	Sustained repression with late rebound
A0A1S3N5C6	LOC106577248	Module_4	2	T4; T6	-1.0529	1.0529	6.191e-6	0.4973	Sustained repression with late rebound
A0A1S3LEC0	LOC106565813	Module_4	3	T2; T4; T24	0.9575	0.9575	0.006795	0.4969	Sustained repression with late rebound
A0A1S3LBQ1	thnsl2	Module_4	5	T2; T4; T12; T24; T48	1.1303	1.1303	5.739e-4	0.4842	Sustained repression with late rebound
A0A1S3L331	ddx52	Module_4	2	T2; T24	0.6381	0.6381	0.001513	0.4769	Sustained repression with late rebound
A0A1S3LAT2	LOC106565443	Module_4	4	T1; T4; T6; T12	-2.0263	2.0263	1.988e-4	0.4683	Sustained repression with late rebound
B5XBP9	TM14C	Module_4	3	T2; T12; T24	0.9382	0.9382	1.774e-5	0.4634	Sustained repression with late rebound
B5XC88	ETHE1	Module_4	2	T1; T4	-1.5482	1.5482	1.084e-4	0.4577	Sustained repression with late rebound
A0A1S3NSG8	LOC106581117	Module_4	3	T4; T12; T24	0.7911	0.7911	0.01588	0.454	Sustained repression with late rebound
A0A1S3MZF7	ttll12	Module_4	3	T4; T24; T48	1.3007	1.3007	0.001437	0.4411	Sustained repression with late rebound
A0A1S3RA08	LOC106601205	Module_4	2	T1; T4	-0.7423	0.7423	0.002958	0.4329	Sustained repression with late rebound
A0A1S3T5P6	ubxn6	Module_4	2	T1; T24	0.9054	0.9054	0.009141	0.4254	Sustained repression with late rebound
A0A1S3RD25	LOC106601801	Module_4	6	T1; T2; T4; T6; T12; T48	-1.4461	1.4461	0.002367	0.4171	Sustained repression with late rebound
A0A1S3SCS5	LOC106608618	Module_4	2	T2; T12	-0.6909	0.6909	0.00617	0.4083	Sustained repression with late rebound
A0A1S3N0C6	LOC100380855	Module_4	2	T2; T6	-0.6832	0.6832	0.01842	0.3591	Sustained repression with late rebound
A0A1S3RA65	LOC106601175	Module_4	2	T1; T12	-0.7977	0.7977	0.002223	0.3394	Sustained repression with late rebound
A0A1S3SII6	LOC106609712	Module_4	7	T1; T2; T4; T6; T12; T24; T48	4.1922	4.1922	3.967e-10	0.3272	Sustained repression with late rebound
A0A1S3M3F8	LOC106570116	Module_4	6	T1; T4; T6; T12; T24; T48	-0.9588	0.9588	4.333e-6	0.3248	Sustained repression with late rebound
A0A1S3SEA9	LOC106608947	Module_4	7	T1; T2; T4; T6; T12; T24; T48	2.5008	2.5008	3.445e-14	0.3234	Sustained repression with late rebound
A0A1S3NF93	LOC106579093	Module_4	7	T1; T2; T4; T6; T12; T24; T48	1.5894	1.5894	1.746e-7	0.3153	Sustained repression with late rebound
A0A1S3KYB7	LOC106562996	Module_4	3	T2; T6; T12	-0.7786	0.7786	0.004323	0.3095	Sustained repression with late rebound
A0A1S3LRC8	mrpl48	Module_4	6	T1; T2; T4; T12; T24; T48	0.9464	0.9464	0.001341	0.2665	Sustained repression with late rebound
A0A1S3MZ64	LOC106575855	Module_4	2	T1; T6	-0.9976	0.9976	0.001364	0.2058	Sustained repression with late rebound
A0A1S3NEB6	lyric	Module_4	5	T2; T4; T6; T12; T48	-1.8167	1.8167	8.357e-4	0.1224	Sustained repression with late rebound
