# Supplementary material for: Time-Resolved Label-Free Proteomics of SHK-1 Cells After Renibacterium salmoninarum Inoculation Reveals Early Host-Cell Remodeling
Source: Int J Mol Sci. 2026 Jun 26;27(13):5773. doi: 10.3390/ijms27135773 (PMC13360928; doi:10.3390/ijms27135773)
Supplement: Supplementary file 1 [file ijms-27-05773-s001.zip › Supplementary_Dataset_S5_curated_cell_death_panel.csv]

pathway	gene_symbol	priority	theme	notes	matched_protein_ids	matched_gene_names	detected_in_proteome	strict_de	n_sig_contrasts	strict_contrasts	peak_log2FC	min_adj_p
Apoptosis	CASP3	core	Executioner	Canonical executioner caspase	C0HBK4; Q4ZHV0	casp3; CASP3	TRUE	TRUE	4	T1; T2; T4; T48	-1.0341	1.932e-7
Apoptosis	APAF1	core	Apoptosome	Apoptosome scaffold			FALSE	FALSE	0		NA	NA
Apoptosis	BAK1	core	MOMP	Pro-apoptotic effector			FALSE	FALSE	0		NA	NA
Apoptosis	BAX	core	MOMP	Pro-apoptotic effector			FALSE	FALSE	0		NA	NA
Apoptosis	BCL2L11	extended	BH3_only	BIM family member			FALSE	FALSE	0		NA	NA
Apoptosis	CASP7	core	Executioner	Canonical executioner caspase			FALSE	FALSE	0		NA	NA
Apoptosis	CASP8	core	Initiator	Extrinsic apoptosis and PANoptosis hub			FALSE	FALSE	0		NA	NA
Apoptosis	CASP9	core	Initiator	Intrinsic apoptosis initiator			FALSE	FALSE	0		NA	NA
Apoptosis	FADD	core	Death_receptor	Adaptor linking receptors to CASP8			FALSE	FALSE	0		NA	NA
Apoptosis	FAS	extended	Death_receptor	Fas receptor			FALSE	FALSE	0		NA	NA
Apoptosis	TNFRSF10B	extended	Death_receptor	TRAIL receptor			FALSE	FALSE	0		NA	NA
Ferroptosis	ACSL4	core	Lipid_remodeling	Ferroptosis sensitizer	A0A1S3LPQ1	acsl4	TRUE	FALSE	0		0.2736	8.332e-4
Ferroptosis	ALOX15	extended	Lipid_peroxidation	Lipoxygenase			FALSE	FALSE	0		NA	NA
Ferroptosis	ALOX5	extended	Lipid_peroxidation	Lipoxygenase			FALSE	FALSE	0		NA	NA
Ferroptosis	FTH1	extended	Iron	Ferritin heavy chain			FALSE	FALSE	0		NA	NA
Ferroptosis	FTL	extended	Iron	Ferritin light chain			FALSE	FALSE	0		NA	NA
Ferroptosis	GPX4	core	Antioxidant	Canonical ferroptosis suppressor			FALSE	FALSE	0		NA	NA
Ferroptosis	LPCAT3	extended	Lipid_remodeling	PUFA remodeling			FALSE	FALSE	0		NA	NA
Ferroptosis	NFE2L2	extended	Stress_response	NRF2 antioxidant regulator			FALSE	FALSE	0		NA	NA
Ferroptosis	SLC7A11	core	System_xc	Glutathione precursor transport			FALSE	FALSE	0		NA	NA
Ferroptosis	TFRC	extended	Iron	Iron uptake marker			FALSE	FALSE	0		NA	NA
Necroptosis	MLKL	core	Effector	Terminal necroptosis effector	B5X3H9	MLKL	TRUE	TRUE	2	T1; T12	-0.6854	1.356e-4
Necroptosis	FADD	extended	Adaptor	Apoptosis-necroptosis cross-talk			FALSE	FALSE	0		NA	NA
Necroptosis	RIPK1	core	Kinase	Upstream necroptosis kinase			FALSE	FALSE	0		NA	NA
Necroptosis	RIPK3	core	Kinase	Core necroptosis kinase			FALSE	FALSE	0		NA	NA
Necroptosis	TNFRSF1A	extended	Receptor	TNF receptor 1			FALSE	FALSE	0		NA	NA
Necroptosis	TRADD	extended	Adaptor	TNF adaptor			FALSE	FALSE	0		NA	NA
Necroptosis	ZBP1	extended	Sensor	PANoptosis-necroptosis sensor			FALSE	FALSE	0		NA	NA
PANoptosis	MLKL	extended	Hub	Necroptotic effector	B5X3H9	MLKL	TRUE	TRUE	2	T1; T12	-0.6854	1.356e-4
PANoptosis	CASP1	extended	Hub	Inflammatory caspase			FALSE	FALSE	0		NA	NA
PANoptosis	CASP8	core	Hub	Apoptosis-necroptosis-pyroptosis hub			FALSE	FALSE	0		NA	NA
PANoptosis	GSDMD	extended	Hub	Pore-forming effector			FALSE	FALSE	0		NA	NA
PANoptosis	NLRP3	extended	Hub	Inflammasome component			FALSE	FALSE	0		NA	NA
PANoptosis	PYCARD	core	Hub	Inflammasome adaptor			FALSE	FALSE	0		NA	NA
PANoptosis	RIPK3	core	Hub	Necroptosis-PANoptosis hub			FALSE	FALSE	0		NA	NA
PANoptosis	ZBP1	core	Sensor	Integrative PANoptosis sensor			FALSE	FALSE	0		NA	NA
Pyroptosis	AIM2	core	Sensor	DNA inflammasome sensor			FALSE	FALSE	0		NA	NA
Pyroptosis	CASP1	core	Inflammasome	Canonical inflammatory caspase			FALSE	FALSE	0		NA	NA
Pyroptosis	CASP4	core	Inflammasome	Non-canonical inflammatory caspase			FALSE	FALSE	0		NA	NA
Pyroptosis	CASP5	extended	Inflammasome	Non-canonical inflammatory caspase			FALSE	FALSE	0		NA	NA
Pyroptosis	GSDMD	core	Pore_forming	Canonical pyroptosis executor			FALSE	FALSE	0		NA	NA
Pyroptosis	GSDME	extended	Pore_forming	Apoptosis-pyroptosis cross-talk executor			FALSE	FALSE	0		NA	NA
Pyroptosis	IL18	extended	Cytokine	Inflammasome output cytokine			FALSE	FALSE	0		NA	NA
Pyroptosis	IL1B	extended	Cytokine	Inflammasome output cytokine			FALSE	FALSE	0		NA	NA
Pyroptosis	NLRP3	core	Sensor	Inflammasome sensor			FALSE	FALSE	0		NA	NA
Pyroptosis	PYCARD	core	Adaptor	ASC adaptor			FALSE	FALSE	0		NA	NA
