# Supplementary material for: Time-Resolved Label-Free Proteomics of SHK-1 Cells After Renibacterium salmoninarum Inoculation Reveals Early Host-Cell Remodeling
Source: Int J Mol Sci. 2026 Jun 26;27(13):5773. doi: 10.3390/ijms27135773 (PMC13360928; doi:10.3390/ijms27135773)
Supplement: Supplementary file 1 [file ijms-27-05773-s001.zip › Supplementary_Dataset_S6_module_functional_enrichment.csv]

module	source	term_id	term_name	term_description	p_value	negative_log10_p_value	term_size	query_size	intersection_size	effective_domain_size	precision	recall	significant	intersections	parents
Module_1	GO:BP	GO:0006720	isoprenoid metabolic process	"The chemical reactions and pathways involving isoprenoid compounds, isoprene (2-methylbuta-1,3-diene) or compounds containing or derived from linked isoprene (3-methyl-2-butenylene) residues." [ISBN:0198547684]	0.036222038384657214		7	169	5	5136	0.029585798816568046	0.7142857142857143	True	IEA	GO:0006629
Module_1	KEGG	KEGG:04142	Lysosome biogenesis	Lysosome biogenesis	2.4295562031253022e-12		152	169	31	5136	0.1834319526627219	0.20394736842105263	True	KEGG	KEGG:00000
